# Supplementary material for: Enteric bacteria boost defences against oxidative stress in Entamoeba histolytica
Source: Sci Rep. 2018 Jun 13;8:9042. doi: 10.1038/s41598-018-27086-w (PMC5998147; doi:10.1038/s41598-018-27086-w)
Supplement: Supplementary file 2 — Table S1 [file 41598_2018_27086_MOESM2_ESM.xls]

## Sheet: Summary
Enteric bacteria boost defences against oxidative stress in Entamoeba histolytica Hugo Varet, Yana Shaulov, Odile Sismeiro, Meirav Trebicz-Geffen, Rachel Legendre, Jean-Yves Coppée, Serge Ankri and Nancy Guillen Scientific Reports, 2018 _____________________________________________________________________Table S1 . Gene responses in Entamoeba histolytica incubated with Escherichia coli O55 and un…
	Sheet	Comparison
	C1	+OS.NI vs -OS.NI
	C2	+OS.LB vs -OS.LB
	C3	+OS.KB vs -OS.KB
	C4	-OS.LB vs -OS.NI
	C5	-OS.KB vs -OS.NI
	C6	-OS.KB vs -OS.LB
	C7	+OS.LB vs +OS.NI
	C8	+OS.KB vs +OS.NI
	C9	+OS.KB vs +OS.LB
	C10	(+OS.LB vs -OS.LB) vs (+OS.NI vs -OS.NI)
	Down: FC < 1 and adjusted P-value < 0.05
	Up: FC > 1 and adjusted P-value < 0.05
The profile of gene transcription was determined by RNA sequencing. Three independent biological replicates of each condition were performed resulting in 18 RNA libraries in total that were sequenced on an Illumina HiSeq 2500 platform. Data were processed, using bioinformatical and statistical workflows as already published44. Coding gene models were based on the bona fide gene models defined in …

## Sheet: C1
Id	description	log2FoldChange	FC	pvalue	padj
EHI_000010	hypothetical protein	-0.68	0.624	0.0102694033901911	0.0188531478511503
EHI_000020	hypothetical protein	1.922	3.789	0.718466510390321	0.780875006810294
EHI_000130	calmodulin putative	1.643	3.122	4.09024798929389e-08	1.95375414725534e-07
EHI_000140	hypothetical protein	1.12	2.174	1.07770012762481e-05	3.39217696294556e-05
EHI_000240	hypothetical protein	1.671	3.185	1.3781740815751e-11	1.1965757518105e-10
EHI_000250	hypothetical protein	0.442	1.358	0.0988638139100268	0.143301759770239
EHI_000260	RNA recognition motif domain containing protein	2.576	5.964	2.41229458987375e-13	2.67107426627676e-12
EHI_000270	protein kinase domain containing protein	1.99	3.972	0.618982907605835	0.69309655638149
EHI_000280	hypothetical protein	-0.71	0.611	0.0793779551404005	0.117627279075943
EHI_000290	hypothetical protein	-0.237	0.849	0.230321713897921	0.300463385424481
EHI_000300	N-ethylmaleimide-sensitive factor attachment protein alpha putative	1.508	2.844	8.81327085810276e-10	5.68177810636159e-09
EHI_000410	alcohol dehydrogenase putative	1.296	2.456	7.53020987391178e-05	0.000203798776294642
EHI_000420	hypothetical protein	1.275	2.419	0.00460499594333319	0.00904910848408918
EHI_000430	Rap Ran GTPase-activating protein putative	-0.36	0.779	0.262896754125187	0.337792518708773
EHI_000440	UDP-glucose pyrophosphorylase putative	-0.69	0.62	0.000198381326500048	0.00050010907966657
EHI_000450	pumilio family RNA-binding protein	-2.368	0.194	4.68174982462433e-10	3.17655088625298e-09
EHI_000460	hypothetical protein	-0.3	0.813	0.492582682233711	0.572883844695544
EHI_000470	hypothetical protein conserved	-1.339	0.395	2.66289331871156e-05	7.80270967906347e-05
EHI_000480	dual specificity protein phosphatase putative	-0.805	0.573	0.00497275934804329	0.0097139688957973
EHI_000490	PRP38 family protein	-2.37	0.193	1.51001149514739e-08	7.72624207339092e-08
EHI_000500	hypothetical protein	-1.001	0.5	0.0164663002542043	0.0288383173675843
EHI_000510	60S ribosomal protein L4 putative	2.128	4.372	1.00730088405402e-30	1.6288894712557e-28
EHI_000520	WD domain containing protein	0.703	1.628	0.00702396142152433	0.0132830456401717
EHI_000530	hypothetical protein	-2.703	0.154	6.39700605622194e-15	9.42192808508438e-14
EHI_000540	hypothetical protein	-1.696	0.309	6.8930585826466e-14	8.27558272915418e-13
EHI_000550	myb-like DNA-binding domain containing protein	2.367	5.16	2.79987799472888e-08	1.37114529937448e-07
EHI_000560	hypothetical protein	0.734	1.664	0.00437307992269089	0.0086261363049369
EHI_000570	hypothetical protein	0.195	1.145	0.36741381319468	0.449042043460417
EHI_000580	exosome complex exonuclease putative	1.741	3.342	3.10048369282993e-15	4.86180897449413e-14
EHI_000590	40S ribosomal protein S6 putative	2.331	5.031	7.33334951327536e-33	1.67416055653069e-30
EHI_000600	hypothetical protein	-1.362	0.389	1.42493818350774e-06	5.25183769249149e-06
EHI_000610	nucleotide binding protein 2 putative	2.163	4.479	2.3784001232153e-11	1.99149317760487e-10
EHI_000620	PP-loop family protein	-0.604	0.658	0.0125451665058623	0.0225877017904207
EHI_000630	hypothetical protein	-2.94	0.13	4.68672191683723e-08	2.21683945877456e-07
EHI_000640	hypothetical protein conserved	-0.477	0.719	0.390395131566235	0.473180357779063
EHI_000650	hypothetical protein	0.399	1.319	0.0727322639366144	0.109038057021261
EHI_000660	hypothetical protein	1.002	2.002	2.85675265269315e-05	8.32049309200911e-05
EHI_000670	hypothetical protein	-1.933	0.262	2.03920861994368e-06	7.31101030392742e-06
EHI_000680	hypothetical protein	-0.639	0.642	0.711864379771633	0.775966753969336
EHI_000690	seryl-tRNA synthetase putative	NA	NA	NA	NA
EHI_000700	hypothetical protein conserved	0.313	1.242	0.150894044607315	0.207777110917506
EHI_000710	hypothetical protein	0.858	1.813	0.00527081998246036	0.0102485232224091
EHI_000720	MTA SAH nucleosidase putative	1.438	2.709	1.12304787443567e-10	8.43046189687592e-10
EHI_000730	pyrophosphate-dependent phosphofructokinase	0.474	1.389	0.253178363935545	0.326820299495709
EHI_000740	hypothetical protein	1.522	2.872	6.50745564942749e-08	3.00302442038384e-07
EHI_000750	TBP interacting protein putative	-0.55	0.683	0.0206164479645115	0.0352322477103783
EHI_000760	leucine rich repeat protein BspA family	-1.993	0.251	0.00165181958759804	0.00353401974612349
EHI_000770	hypothetical protein	-1.887	0.27	3.06508804165325e-09	1.77149764551843e-08
EHI_000780	chromodomain-helicase-DNA-binding protein putative	0.142	1.104	0.793623780368907	0.835155610523787
EHI_000790	hypothetical protein	-0.96	0.514	1.5999024874231e-08	8.14858471612738e-08
EHI_000800	hypothetical protein	1.007	2.009	6.38724066979506e-06	2.0954252780621e-05
EHI_000900	ThiF family protein	0.285	1.218	0.378726568881893	0.461019848030559
EHI_000910	Sec1 family protein	-1.444	0.368	2.79085948371261e-06	9.72291351551943e-06
EHI_000920	MmpL efflux pump putative	-1.7	0.308	4.74020487285525e-05	0.000132636878958552
EHI_000930	hypothetical protein conserved protein	-1.241	0.423	4.81288863615707e-05	0.000134622131869734
EHI_001040	hypothetical protein	NA	NA	NA	NA
EHI_001050	sec 13 protein putative	1.041	2.057	1.09101851137324e-07	4.85022089649434e-07
EHI_001060	hypothetical protein	-0.56	0.679	0.0681186112744533	0.10288707155328
EHI_001070	LIM zinc finger domain containing protein	0.896	1.861	9.96443114793176e-08	4.46043336621951e-07
EHI_001080	hypothetical protein	-1.723	0.303	4.50969995778755e-07	1.80527545499469e-06
EHI_001090	hypothetical protein	-1.374	0.386	1.86987252352402e-05	5.63211118649338e-05
EHI_001100	hypothetical protein	-1.534	0.345	1.2281136563101e-12	1.22071242180997e-11
EHI_001110	hypothetical protein	-2.274	0.207	4.88112813583654e-05	0.000136383583127709
EHI_001120	hypothetical protein conserved	-0.308	0.808	0.515828777418339	0.595281440725713
EHI_001130	hypothetical protein	1.173	2.255	1.64957168933746e-15	2.68427158336213e-14
EHI_001140	hypothetical protein	0.578	1.493	0.041434975126838	0.0659188925875213
EHI_001150	plasma membrane calcium-transporting ATPase 1 putative	0.797	1.738	0.0170579468251154	0.0297871278417425
EHI_001160	plasma membrane calcium-transporting ATPase putative	-0.352	0.783	0.433479551230554	0.515420998261575
EHI_001170	hypothetical protein	-2.358	0.195	2.51279116967287e-05	7.39358796777892e-05
EHI_001180	hypothetical protein conserved	-3.68	0.078	0.00226217543647374	0.00471003372797993
EHI_001280	hypothetical protein	-0.366	0.776	0.841041244752518	0.87309912287937
EHI_001290	P-glycoprotein-2 putative	-1.346	0.393	0.130216607493187	0.182741151213545
EHI_001400	RAD23 protein putative	1.7	3.248	1.44740296237166e-13	1.65460114785402e-12
EHI_001410	hypothetical protein conserved	1.928	3.805	1.01546725154746e-11	8.97728565661886e-11
EHI_001420	peroxiredoxin	2.03	4.084	5.6056528658882e-12	5.124979687282e-11
EHI_001430	helicase domain-containing protein	-0.987	0.504	4.44193501409039e-05	0.000124966653060419
EHI_001630	hypothetical protein	0.12	1.087	0.939068792701547	0.951697606600001
EHI_001635	sphingomyelinase C precursor putative	NA	NA	NA	NA
EHI_001730	hypothetical protein	-1.118	0.461	0.848107406116918	0.875674078664082
EHI_001740	hypothetical protein	1.99	3.971	0.749550872566429	0.797567671366196
EHI_001750	hypothetical protein	-2.994	0.126	1.35064211985689e-10	1.00035153953523e-09
EHI_001760	importin putative	-0.701	0.615	0.022892872224269	0.0387640650533979
EHI_001770	sodium calcium exchanger protein putative	-0.648	0.638	0.0226800531564163	0.0384372429257868
EHI_001780	hypothetical protein	-0.513	0.701	0.0685622397621657	0.103496714320095
EHI_001790	hypothetical protein	-2.143	0.226	2.14970923849424e-15	3.45466731039178e-14
EHI_001800	hypothetical protein	-1.218	0.43	0.512864487676535	0.592368598495078
EHI_001810	hypothetical protein	0.806	1.748	2.66404620878606e-06	9.29780875566428e-06
EHI_001820	hypothetical protein	1.444	2.721	1.26194456553268e-05	3.9243644702182e-05
EHI_001830	hypothetical protein	0.207	1.154	0.0968311312737931	0.14080049398589
EHI_001840	hypothetical protein conserved	0.269	1.205	0.36019017357735	0.441325355533921
EHI_001850	H ACA ribonucleoprotein complex subunit 2-like protein putative	NA	NA	NA	NA
EHI_001860	hypothetical protein	-1.475	0.36	0.000270496068215092	0.000669085558153454
EHI_001870	Rab family GTPase	-1.144	0.453	2.55014158758046e-05	7.48982732614195e-05
EHI_001880	hypothetical protein conserved	-1.386	0.383	0.000156845261472259	0.000402191251915319
EHI_001890	hypothetical protein	-0.337	0.792	0.582691259475012	0.658731365576033
EHI_001900	hypothetical protein	-1.68	0.312	0.000559108151136691	0.00130638093591902
EHI_001910	Ras GTPase-activating protein putative	-0.748	0.595	0.000625627702490754	0.00145002156665668
EHI_001920	hypothetical protein	-0.785	0.58	0.0197402481527426	0.0338915740237973
EHI_001930	pyridine nucleotide transhydrogenase beta subunit putative	-1.365	0.388	0.000509020675547315	0.0011981760944587
EHI_001940	hypothetical protein	1.655	3.15	8.43715083057283e-09	4.54470261949384e-08
EHI_001950	heat shock protein 70 family	0.616	1.533	0.0311831186585331	0.0510532307588132
EHI_001960	WD domain containing protein	-1.806	0.286	1.35274722620099e-11	1.17713273203723e-10
EHI_001970	hypothetical protein	-2.499	0.177	2.30037550437091e-05	6.80728732936601e-05
EHI_001980	hypothetical protein	-0.198	0.872	0.588401709062533	0.664123028318072
EHI_001990	alpha-13-mannosyltransferase ALG2 putative	-2.627	0.162	6.83638218120058e-21	2.56347818794584e-19
EHI_002000	hypothetical protein conserved	NA	NA	NA	NA
EHI_002010	mannose-6-phosphate isomerase putative	NA	NA	NA	NA
EHI_002110	hypothetical protein	2.051	4.145	9.36195717122859e-15	1.32604948107804e-13
EHI_002120	leucine rich repeat protein BspA family	-2.194	0.219	1.8717142101726e-10	1.36672113822763e-09
EHI_002130	phenylalanyl-tRNA synthetase beta subunit putative	0.736	1.666	0.00100842554315245	0.002248606453878
EHI_002140	hypothetical protein conserved	2.018	4.051	2.39899440822221e-16	4.49782478179245e-15
EHI_002150	hypothetical protein	-0.491	0.712	0.152593965048969	0.209758954387004
EHI_002160	transketolase putative	NA	NA	NA	NA
EHI_002170	hypothetical protein	NA	NA	NA	NA
EHI_002180	phosducin-like protein	1.792	3.462	2.8386136885948e-24	1.68193278250938e-22
EHI_002190	hypothetical protein	1.021	2.029	0.0213405483977328	0.0363656062926898
EHI_002200	hypothetical protein conserved	0.463	1.378	0.303756518874647	0.383001640595355
EHI_002210	hypothetical protein	-0.003	0.998	0.992868201372798	0.99451902562543
EHI_002220	hypothetical protein	1.99	3.972	0.655666874400277	0.726729441538619
EHI_002230	hypothetical protein	NA	NA	NA	NA
EHI_002240	hypothetical protein	1.99	3.972	0.749513502115241	0.797567671366196
EHI_002250	hypothetical protein	NA	NA	NA	NA
EHI_002350	hypothetical protein	-1.702	0.307	0.000517576541669577	0.00121666538959396
EHI_002460	hypothetical protein	-2.704	0.153	0.491984713453103	0.572445712160543
EHI_002560	heat shock protein 70 putative	1.396	2.632	0.00464721008197251	0.00912282363588027
EHI_002670	hypothetical protein conserved	0.919	1.891	0.00179829072066192	0.00382734646936601
EHI_002780	hypothetical protein	-1.281	0.412	0.000362101516500103	0.000874224563319999
EHI_002790	protein kinase putative	-0.427	0.744	0.0190985829168129	0.0328952898719968
EHI_002990	vacuolar protein sorting-associated protein 35 putative	-0.727	0.604	0.00357566419714856	0.0071883723124235
EHI_003000	hypothetical protein conserved	0.598	1.514	0.000123076571402707	0.000321224057574919
EHI_003010	ubiquitin-conjugating enzyme family protein	2.138	4.4	5.7128428539735e-25	3.79000737030276e-23
EHI_003020	Rab family GTPase	-3.176	0.111	0.33561133088681	0.416158671372207
EHI_003030	hypothetical protein	NA	NA	NA	NA
EHI_003040	hypothetical protein	-0.189	0.877	0.269856253822376	0.345818762121394
EHI_003240	N-acetylmuraminidase pseudogene	-1.322	0.4	0.820143335461272	0.855545671082404
EHI_003250	hypothetical protein	-2.038	0.244	3.07709661759298e-08	1.49745604675591e-07
EHI_003260	hypothetical protein	3.116	8.67	3.36443321220823e-21	1.30573652965801e-19
EHI_003270	hypothetical protein	-2.215	0.215	0.526763651228562	0.605739179383125
EHI_003380	leucine rich repeat protein BspA family	-4.805	0.036	0.0970897416910322	0.141072739611717
EHI_003580	hypothetical protein	NA	NA	NA	NA
EHI_003590	hypothetical protein	NA	NA	NA	NA
EHI_003690	hypothetical protein	NA	NA	NA	NA
EHI_003790	leucine rich repeat protein BspA family	-2.286	0.205	0.497285084864433	0.577919872543454
EHI_003890	cyclin family protein	-1.706	0.307	2.83499308567577e-06	9.85896789023983e-06
EHI_003900	protein kinase domain containing protein	0.212	1.158	0.294428614555366	0.373157726516699
EHI_003910	hypothetical protein conserved	-1.706	0.307	6.34308379795884e-05	0.000173913869444565
EHI_003920	hypothetical protein conserved domain containing	-1.461	0.363	1.113199196875e-07	4.9375155235107e-07
EHI_003930	I LWEQ domain protein	0.659	1.579	0.175425272393499	0.237262757330256
EHI_003940	ribosomal protein S4 putative	2.299	4.921	3.47590384329875e-18	8.37887131418786e-17
EHI_003950	hypothetical protein	-1.083	0.472	0.00158176284676158	0.00339442720944523
EHI_004050	hypothetical protein	1.478	2.786	0.0115001148592564	0.0208853279217473
EHI_004060	hypothetical protein	2.204	4.609	2.26453088767531e-06	8.01883610863857e-06
EHI_004070	hypothetical protein	NA	NA	NA	NA
EHI_004170	LIM zinc finger domain containing protein	1.457	2.745	1.21138032390591e-09	7.54633553303186e-09
EHI_004180	hypothetical protein	-2.234	0.213	6.17225802826537e-11	4.83441642940422e-10
EHI_004190	AAA family ATPase putative	0.574	1.488	0.0145982112118501	0.0259056505318656
EHI_004200	40S ribosomal protein S27 putative	2.99	7.945	1.10090007926396e-33	2.94661600525752e-31
EHI_004210	Rap Ran GTPase-activating protein putative	0.559	1.474	0.0747856219167981	0.11169636277048
EHI_004220	hypothetical protein conserved domain containing	0.384	1.305	0.623255391789759	0.69724040346197
EHI_004230	guanine nucleotide regulatory protein putative	1.106	2.152	1.10767177453146e-07	4.91580806970453e-07
EHI_004340	serine-threonine-isoleucine rich protein putative	-3.104	0.116	0.000322450287652446	0.000785333897947376
EHI_004350	hypothetical protein	0.93	1.906	0.0427778757229888	0.0678467248389537
EHI_004360	leucine rich repeat protein BspA family	-1.896	0.269	9.4341464639313e-08	4.24755480586049e-07
EHI_004370	hypothetical protein	-0.18	0.882	0.669235825371382	0.738667179148164
EHI_004380	Rab family GTPase	1.002	2.003	1.12485723614744e-06	4.23430740396529e-06
EHI_004390	protein kinase domain containing protein	-0.59	0.664	0.0405029171219006	0.0646480860991553
EHI_004400	hypothetical protein	2.158	4.462	5.62084774013861e-20	1.79543292835209e-18
EHI_004410	hypothetical protein	0.158	1.116	0.723149745866188	0.784937537045637
EHI_004420	hypothetical protein	-2.46	0.182	4.43701574439142e-13	4.75692212817213e-12
EHI_004430	hypothetical protein	NA	NA	NA	NA
EHI_004440	hypothetical protein	-0.146	0.904	0.730786578446376	0.791913288774558
EHI_004450	hypothetical protein	-2.3	0.203	1.33938601590671e-12	1.32268629204426e-11
EHI_004460	hypothetical protein	-1.737	0.3	9.18456708471373e-09	4.9165937732102e-08
EHI_004470	protein kinase domain containing protein	0.865	1.822	0.0039831971204404	0.00792961683735789
EHI_004480	hypothetical protein	-2.02	0.246	3.28447832626876e-06	1.12805844108399e-05
EHI_004490	thioredoxin putative	0.455	1.371	0.0828883218183329	0.122292179044649
EHI_004500	hypothetical protein	-1.299	0.407	0.00112669219153922	0.00248660357996231
EHI_004510	peptidase C54 family	0.465	1.38	0.120009248378364	0.170356946948219
EHI_004520	hypothetical protein	-1.25	0.421	0.120372543783283	0.170716551223432
EHI_004530	hypothetical protein conserved	1.694	3.235	1.90453984069402e-07	8.10918170239551e-07
EHI_004540	hypothetical protein	-3.125	0.115	0.396687718945098	0.479012145994376
EHI_004550	hypothetical protein	-1.317	0.401	0.00563197930603069	0.0108842677726529
EHI_004560	hypothetical protein	0.075	1.053	0.916111371738515	0.933428257736198
EHI_004570	ser thr protein phosphatase 5 putative	-1.057	0.481	0.000482022590787232	0.00113929943656836
EHI_004580	hypothetical protein	-0.009	0.994	0.974666061328013	0.98034961358404
EHI_004590	coatomer complex subunit putative	-1.363	0.389	4.93677877625361e-07	1.96710866844356e-06
EHI_004600	hydroxylamine reductase putative	0.882	1.843	0.00257876542099793	0.0053065687162741
EHI_004610	phosphoribulokinase uridine kinase family protein	0.386	1.307	0.32705448088592	0.407423525293947
EHI_004620	hypothetical protein conserved	-0.676	0.626	0.0726898628312786	0.109006706973799
EHI_004630	hypothetical protein	-0.184	0.88	0.596480122041216	0.671386123446044
EHI_004640	vesicle-fusing ATPase putative	0.529	1.443	0.011147809380792	0.0203168106160383
EHI_004740	hypothetical protein	0.173	1.127	0.633317976598283	0.706701284409987
EHI_004750	signal recognition particle protein SRP54 putative	1.46	2.751	8.02563483247894e-13	8.22919122453125e-12
EHI_004760	proteasome subunit alpha type 5 putative	2.023	4.065	0.000422225841483794	0.00100716563663098
EHI_004770	hypothetical protein conserved	1.378	2.6	2.18057519730853e-09	1.29104688646139e-08
EHI_004780	protein kinase putative	1.057	2.081	1.79579661887031e-07	7.66298700146857e-07
EHI_004790	protein kinase putative	1.724	3.303	7.86220199037409e-27	7.17957786462161e-25
EHI_004800	hypothetical protein	0.189	1.14	0.208007610331494	0.275662467371189
EHI_004810	hypothetical protein conserved	2.264	4.803	5.67745786343006e-27	5.30944914890893e-25
EHI_004820	hypothetical protein	-0.173	0.887	0.691037886367993	0.75783725198317
EHI_004830	hypothetical protein	1.136	2.197	2.28112225312089e-06	8.07022375967383e-06
EHI_004840	bacterial transferase hexapeptide family protein	2.028	4.08	6.15143397862619e-08	2.84380169994619e-07
EHI_004850	ubiquitin-activating enzyme putative	-0.828	0.563	0.00356423811820091	0.00716725810193664
EHI_004855	hypothetical protein conserved	-2.1	0.233	4.9857791939875e-08	2.34117471891899e-07
EHI_004860	Ras family GTPase	0.937	1.914	6.77074462795022e-05	0.000184596135588864
EHI_004870	hypothetical protein	-0.761	0.59	3.28582966788803e-07	1.34802377812616e-06
EHI_004880	hypothetical protein	0.738	1.668	4.66186062413889e-05	0.000130727464467363
EHI_004890	serine threonine-protein kinase putative	0.146	1.107	0.670345232197031	0.739724153015831
EHI_004900	U3 small nucleolar ribonucleoprotein protein IMP4 putative	-1.986	0.252	4.40344135033123e-08	2.09305032218439e-07
EHI_004910	hypothetical protein	0.257	1.195	0.502589420221031	0.582601415734116
EHI_004920	S-adenosylmethionine synthetase putative	1.99	3.972	0.696534992229387	0.762553541563399
EHI_004930	hypothetical protein	1.989	3.971	0.749562087056743	0.797567671366196
EHI_004940	hypothetical protein	1.14	2.204	2.36862056591428e-06	8.35692401483028e-06
EHI_004950	hypothetical protein	-3.836	0.07	5.2606566415277e-06	1.74575531644027e-05
EHI_004960	bystin putative	0.824	1.77	0.00134073470129475	0.0029191536469705
EHI_004970	hypothetical protein	1.208	2.31	0.000342522830954012	0.00082953579215758
EHI_004980	hypothetical protein conserved domain containing	-1.019	0.494	0.000767963189482919	0.0017526992874938
EHI_004990	ankyrin putative	0.083	1.059	0.7130148620316	0.776537367863459
EHI_005000	hypothetical protein	0.02	1.014	0.933682520575969	0.947475973945702
EHI_005010	Rab family GTPase	2.603	6.077	8.47427245223789e-14	1.00270278619315e-12
EHI_005020	F-actin capping protein beta subunit putative	0.653	1.572	0.0270766611106897	0.0450040778460758
EHI_005030	hypothetical protein	NA	NA	NA	NA
EHI_005040	adenosine deaminase putative	-0.437	0.739	0.250620606546554	0.323874325426497
EHI_005050	sucrose transporter putative	0.355	1.279	0.583066414320321	0.658963527657882
EHI_005060	Fe-hydrogenase putative	1.094	2.135	0.000318498907252815	0.000776685051239821
EHI_005070	acetyltransferase GNAT family	1.337	2.527	2.00244562408964e-09	1.19286131497957e-08
EHI_005080	hypothetical protein	1.104	2.149	9.52013994874329e-05	0.0002534133274422
EHI_005090	hypothetical protein	0.063	1.044	0.926138021210118	0.941790032835443
EHI_005100	eukaryotic translation initiation factor 2 alpha subunit putative	0.534	1.448	0.0501171225138512	0.0782714496886343
EHI_005110	hypothetical protein	-1.759	0.296	0.319726207675119	0.40001850805517
EHI_005120	hypothetical protein	-0.979	0.507	6.72975674571423e-06	2.19373252985449e-05
EHI_005130	transporter major facilitator family	-0.37	0.774	0.0809813033819465	0.119820220520524
EHI_005140	hypothetical protein	1.353	2.554	6.92030702289283e-11	5.37691923039981e-10
EHI_005150	hypothetical protein conserved	0.36	1.283	0.403305585382131	0.485116682742306
EHI_005160	hypothetical protein	-0.424	0.746	0.497565710368263	0.578159437706356
EHI_005260	surface antigen ariel1 putative	-0.371	0.773	0.629434662833106	0.70307552927192
EHI_005460	Rab family GTPase	1.885	3.693	4.03658645337577e-20	1.32762644284334e-18
EHI_005560	casein kinase I isoform delta putative	NA	NA	NA	NA
EHI_005657	hypothetical protein	2.41	5.315	0.0262901649787437	0.0438094161796927
EHI_005660	leucine rich repeat protein BspA family	1.99	3.972	0.749512775569207	0.797567671366196
EHI_005860	UBA TS-N domain-containing protein	1.016	2.023	4.96132763023694e-05	0.000138375224814585
EHI_005870	proteasome regulatory subunit putative	2.135	4.391	7.99152779033722e-10	5.20387908629174e-09
EHI_005880	hypothetical protein	-1.859	0.276	6.60863839522891e-05	0.000180620602900587
EHI_005890	60S ribosomal protein L3 putative	2.791	6.923	2.26218794657501e-14	3.01702797960742e-13
EHI_005900	small GTPase Rab7 putative	0.502	1.416	0.0658953735265888	0.099937453949469
EHI_005910	Rho guanine nucleotide exchange factor putative	0.247	1.187	0.658138919309879	0.728740983121723
EHI_005920	hypothetical protein	-1.22	0.429	0.00295423177369913	0.00603281952840112
EHI_005930	hypothetical protein	-0.659	0.633	0.212295326278329	0.280339626160665
EHI_005940	hypothetical protein	1.232	2.35	4.7616714812292e-06	1.59105010922518e-05
EHI_005950	tubulin alpha-1 chain	1.395	2.63	1.77848569010759e-08	8.98737365014006e-08
EHI_005960	hypothetical protein	0.003	1.002	0.992981505874399	0.99451902562543
EHI_005970	hypothetical protein conserved	1.537	2.902	1.16263862408058e-10	8.68566025034983e-10
EHI_005980	hypothetical protein	-1.708	0.306	6.82228695234035e-07	2.65303563747825e-06
EHI_005990	hypothetical protein	-2.591	0.166	6.76936484863275e-16	1.16472994326975e-14
EHI_006000	hypothetical protein	0.244	1.184	0.557992087490579	0.635063721862445
EHI_006010	hypothetical protein conserved	1.828	3.551	1.6680243098438e-18	4.25894891217355e-17
EHI_006020	hypothetical protein	-1.153	0.45	1.65862524681799e-05	5.03293556129838e-05
EHI_006030	deoxyhypusine synthase putative	1.417	2.671	1.52514139234918e-09	9.28482155875632e-09
EHI_006040	hypothetical protein	-1.141	0.453	1.30533138563504e-05	4.04470347916134e-05
EHI_006050	serine threonine-protein phosphatase putative	0.714	1.641	0.00020137052450652	0.000507150555230242
EHI_006060	WD domain containing protein	0.456	1.372	0.102317236018354	0.14767318445044
EHI_006070	hypothetical protein	1.39	2.621	1.66796464458408e-11	1.42900017342843e-10
EHI_006080	aspartate aminotransferase putative	0.248	1.188	0.531057311879965	0.609953663038219
EHI_006090	hypothetical protein	-1.45	0.366	7.50935374299876e-05	0.000203443766224767
EHI_006100	prenyl cysteine carboxyl methyltransferase putative	-2.044	0.243	4.62399876748404e-12	4.28810972917695e-11
EHI_006110	hypothetical protein	-2.409	0.188	0.0024979390792531	0.00515253870134534
EHI_006120	hypothetical protein	-0.647	0.638	0.0845303987841977	0.124501889063177
EHI_006130	phosphatidylinositol 3-kinase putative	-0.472	0.721	0.21496164582397	0.28361929200844
EHI_006140	Rho guanine nucleotide exchange factor putative	-2.193	0.219	1.7264956812451e-08	8.7360231276561e-08
EHI_006150	hypothetical protein conserved	0.326	1.253	0.121696870146265	0.172248560553484
EHI_006160	Signal recognition particle 19 kDa protein putative	0.848	1.8	0.00634809551752877	0.0121513976342931
EHI_006170	eukaryotic translation initiation factor 6 putative	1.123	2.177	0.00245481404510197	0.0050730209313316
EHI_006180	hypothetical protein	-2.391	0.191	0.000109545041608973	0.000287745723508917
EHI_006190	protein farnesyltransferase beta subunit putative	0.518	1.432	0.0180231570502265	0.0312965872536595
EHI_006200	3-phosphoinositide-dependent protein kinase 1 putative	NA	NA	NA	NA
EHI_006300	hypothetical protein	NA	NA	NA	NA
EHI_006310	leucine rich repeat protein BspA family	NA	NA	NA	NA
EHI_006330	hypothetical protein	NA	NA	NA	NA
EHI_006430	hypothetical protein	NA	NA	NA	NA
EHI_006530	nucleosome assembly protein 1-like 1 putative	NA	NA	NA	NA
EHI_006540	hypothetical protein	-1.4	0.379	0.000103335846447996	0.00027254258923865
EHI_006550	hypothetical protein	0.503	1.417	0.0585886798310401	0.0900352467399088
EHI_006560	78 kD aglucose-regulated protein homolog precursor putative	NA	NA	NA	NA
EHI_006670	hypothetical protein	2.746	6.708	1.29027055903744e-19	3.94294491309002e-18
EHI_006680	phosphopantetheine adenylyltransferase putative	0.329	1.256	0.394616119599631	0.476955826896969
EHI_006690	DNA polymerase delta catalytic subunit putative	0.368	1.291	0.178512305592165	0.24097608974024
EHI_006700	thioredoxin putative	0.29	1.222	0.168461080077716	0.228760479979571
EHI_006710	hypothetical protein conserved	0.395	1.315	0.120066203456092	0.1703754792004
EHI_006720	RNA methyltransferase TrmH family putative	1.334	2.521	5.9067581721201e-10	3.91530802151975e-09
EHI_006730	hypothetical protein	1.057	2.08	0.000133310453508056	0.000345956449391351
EHI_006740	hypothetical protein	-0.545	0.685	0.0691298270637499	0.104231879889049
EHI_006750	protein kinase putative	-0.589	0.665	0.115007402471694	0.164066799850265
EHI_006760	hypothetical protein conserved	1.492	2.812	4.62084733927387e-09	2.58036093866502e-08
EHI_006770	hypothetical protein conserved	-0.51	0.702	0.192083382136534	0.256927660200548
EHI_006780	Rab GTPase activating protein putative	-1.145	0.452	0.000288468024143637	0.000709695341807577
EHI_006790	hypothetical protein	-2.781	0.145	0.487484982294903	0.568232231952701
EHI_006800	casein kinase putative	-0.934	0.523	0.00337249823267966	0.00681878908102617
EHI_006810	14-3-3 protein 3	0.7	1.625	0.00946106000155613	0.0174974381062851
EHI_006820	importin alpha putative	-0.934	0.523	0.000120693805469757	0.00031542940001894
EHI_006830	hypothetical protein	0.981	1.974	0.00105576561158026	0.00234406541106579
EHI_006840	hypothetical protein	1.175	2.258	5.74671997663038e-06	1.90055562243737e-05
EHI_006850	hypothetical protein	0.132	1.096	0.782964667421829	0.826412731188724
EHI_006860	60S ribosomal protein L5 putative	2.314	4.973	5.09996834711804e-28	5.27812724137736e-26
EHI_006870	protein kinase domain containing protein	-2.636	0.161	0.000543193641355301	0.00127149247412541
EHI_006880	hypothetical protein	1.667	3.175	5.50799347772891e-08	2.56775047292083e-07
EHI_006885	hypothetical protein	0.334	1.26	0.423209111284733	0.505221335249477
EHI_006890	hypothetical protein conserved	-1.38	0.384	3.65431928365717e-06	1.24680555075811e-05
EHI_006900	ribulose-phosphate 3-epimerase putative	0.693	1.617	0.00216906796022993	0.00452467226748313
EHI_006910	hypothetical protein	-1.141	0.454	0.000694733445252744	0.00159873139699134
EHI_006920	papain family cysteine protease domain containing protein	0.888	1.851	3.09147186803816e-05	8.93373218157564e-05
EHI_006930	hypothetical protein	0.249	1.188	0.357798096318674	0.438602151551729
EHI_006940	hypothetical protein conserved	0.857	1.811	1.3244197727733e-07	5.78837065105089e-07
EHI_006950	hypothetical protein conserved	-1.414	0.375	2.09137024190746e-05	6.23874551025583e-05
EHI_006960	hypothetical protein	0.931	1.907	2.93050488038407e-05	8.51612837197348e-05
EHI_006970	hypothetical protein	1.436	2.706	0.00033124206354689	0.000803971512586292
EHI_006980	Gal GalNAc lectin subunit Igl1	0.038	1.026	0.938366454056755	0.951234219196622
EHI_006990	hypothetical protein	0.053	1.038	0.835144873242242	0.868371668600976
EHI_007000	hypothetical protein	-0.057	0.961	0.835675465138621	0.868806986392442
EHI_007010	hypothetical protein	-1.785	0.29	1.17593695029376e-07	5.18320420680305e-07
EHI_007020	hypothetical protein conserved	-0.853	0.554	0.000322075979029041	0.000784668471193789
EHI_007030	hypothetical protein conserved	1.079	2.112	5.10345567210518e-07	2.02935568272953e-06
EHI_007040	hypothetical protein	-1.052	0.482	0.0251663199065115	0.0421265851012168
EHI_007140	hypothetical protein	0.871	1.828	0.00016018923161689	0.000409818330853756
EHI_007150	mitochondrial-type heat shock protein 70	1.555	2.939	2.77803722119649e-07	1.15249197813614e-06
EHI_007260	hypothetical protein	0.615	1.531	0.00702485214543995	0.0132830456401717
EHI_007270	hypothetical protein conserved domain containing	0.698	1.622	0.00202898069570204	0.0042576231846551
EHI_007280	hypothetical protein	-0.531	0.692	0.0472382649046738	0.074238390805847
EHI_007290	hypothetical protein	-1.394	0.381	0.0201226724788609	0.0344871238200306
EHI_007300	hypothetical protein	-1.583	0.334	7.63713169940365e-07	2.95069269540921e-06
EHI_007310	myb-like DNA-binding domain containing protein	1.256	2.389	0.170143032354301	0.230721561344179
EHI_007320	hypothetical protein conserved	0.949	1.93	0.0526102032206223	0.0818193543174654
EHI_007330	beta-N-acetylhexosaminidase beta subunit	0.916	1.887	2.04554829515292e-07	8.6620544828025e-07
EHI_007340	rodhanase-like domain containing protein	-0.164	0.893	0.661001850832701	0.731076712191996
EHI_007350	hypothetical protein conserved	2.599	6.057	1.28024528136971e-34	3.82202456691987e-32
EHI_007360	hypothetical protein	1.456	2.743	2.52174649368754e-09	1.47615356591272e-08
EHI_007460	endonuclease exonuclease phosphatase family protein	NA	NA	NA	NA
EHI_007470	hypothetical protein	-1.032	0.489	0.0892164189094012	0.13068462796278
EHI_007480	villin putative	0.419	1.337	0.390026718657205	0.472932077107296
EHI_007490	hypothetical protein	-0.808	0.571	0.00250124934122091	0.00515799611757617
EHI_007500	Sir2 family transcriptional regulator putative	1.16	2.235	1.19505680397203e-09	7.45062723890032e-09
EHI_007510	hypothetical protein conserved	2.234	4.703	0.0122826627250452	0.0221510288270913
EHI_007620	hypothetical protein conserved	1.66	3.16	0.0758034871895131	0.113020873523819
EHI_007630	hypothetical protein	1.311	2.482	0.000867238708130421	0.00195884177831068
EHI_007640	hypothetical protein conserved	0.46	1.375	0.502168239564671	0.582200130769377
EHI_007750	hypothetical protein	-3.142	0.113	0.00159361171386829	0.00341796466511347
EHI_007760	hypothetical protein	-1.595	0.331	4.59356564111143e-08	2.17642890810332e-07
EHI_007770	hypothetical protein	2.189	4.559	4.64016006746854e-14	5.79982648046551e-13
EHI_007880	hypothetical protein	-0.592	0.663	0.00413241455207339	0.00820143230713211
EHI_007890	hypothetical protein	1.323	2.502	0.190954387973713	0.255549648181373
EHI_007900	hypothetical protein	-1.484	0.358	0.000509093630446378	0.0011981760944587
EHI_007910	hypothetical protein	-2.063	0.239	4.90987104412246e-10	3.31683368533321e-09
EHI_007920	ankyrin repeat protein putative	1.096	2.137	1.14501462203888e-05	3.58371108720394e-05
EHI_007930	hypothetical protein	-0.219	0.859	0.351563871075664	0.432425467052454
EHI_007940	V-type ATPase F subunit putative	1.485	2.799	9.42678726781638e-08	4.24670474595419e-07
EHI_007950	villidin putative	-0.72	0.607	2.49382090841542e-05	7.34333759147211e-05
EHI_007960	hypothetical protein	-1.923	0.264	1.03654681780001e-08	5.49943704700183e-08
EHI_007970	hypothetical protein conserved	-0.823	0.565	0.0167548042216962	0.0293105229589376
EHI_007980	hypothetical protein conserved	1.681	3.207	1.60652201263258e-16	3.10968176111075e-15
EHI_007990	hypothetical protein	1.082	2.117	0.000322559756396791	0.000785354086935975
EHI_008000	hypothetical protein conserved	0.048	1.034	0.872893065344321	0.897046997643668
EHI_008010	40S ribosomal protein S16 putative	NA	NA	NA	NA
EHI_008020	hypothetical protein conserved	0.746	1.677	0.13041550512674	0.182983908011693
EHI_008030	phosphate transporter putative	0.081	1.058	0.796609416014397	0.837843128333842
EHI_008040	Thymidylate kinase putative	1.585	3.001	2.42349879182239e-15	3.84687067937125e-14
EHI_008050	ankyrin repeat protein putative	-1.143	0.453	3.08881402846296e-05	8.92937597353054e-05
EHI_008060	hypothetical protein	-1.612	0.327	2.18982870838144e-05	6.51742731382545e-05
EHI_008070	molybdenum cofactor sulfurase putative	-0.542	0.687	0.0224376975028975	0.0380597482555705
EHI_008080	hypothetical protein	-0.66	0.633	0.00434810147907112	0.00858559238884509
EHI_008090	hypothetical protein conserved domain containing	1.722	3.299	2.07816711712421e-20	7.13749255005227e-19
EHI_008100	ATP GTP-binding protein putative	-0.506	0.704	0.0293957535002374	0.0484745780048529
EHI_008110	transporter major facilitator family	-0.055	0.963	0.834143239271924	0.867678882769857
EHI_008120	hypothetical protein	2.195	4.577	9.26541460609231e-10	5.94364860929657e-09
EHI_008130	Myb family DNA-binding protein SHAQKYF family	-2.23	0.213	1.91828045531494e-08	9.66235749133974e-08
EHI_008140	hypothetical protein	-1.028	0.49	0.0211284681405401	0.036041535528047
EHI_008150	hypothetical protein	0.485	1.399	0.0204167798689147	0.0349525905034222
EHI_008160	Sec1 family protein	-1.593	0.332	2.97375916435442e-05	8.61923772730357e-05
EHI_008170	hypothetical protein	-2.318	0.201	4.85027292473387e-11	3.85166003767533e-10
EHI_008180	hypothetical protein	NA	NA	NA	NA
EHI_008190	RNA recognition motif domain containing protein	0.268	1.204	0.215684999753024	0.284428638818038
EHI_008200	glyceraldehyde-3-phosphate dehydrogenase putative	0.774	1.71	0.0250484192744963	0.04197448843019
EHI_008210	ribosomal protein S4 putative	1.524	2.877	5.9625143371985e-11	4.67485215003381e-10
EHI_008220	protein kinase domain containing protein	0.706	1.631	0.00331758155966348	0.0067182541263
EHI_008230	heat shock transcription factor putative	1.603	3.037	5.72037888959852e-16	1.00229302350031e-14
EHI_008240	tubulin gamma chain	0.812	1.755	1.63454639449407e-07	7.02900227925926e-07
EHI_008340	leucine rich repeat protein BspA family	-2.832	0.14	0.391508331018804	0.474233405956298
EHI_008350	Rab family GTPase	0.811	1.754	0.0311139853099759	0.050950791978066
EHI_008360	ankyrin repeat protein putative	-0.548	0.684	0.0314834336956091	0.0514797582357948
EHI_008370	hypothetical protein	0.11	1.079	0.609627553263599	0.683607204338639
EHI_008380	aminopeptidase putative	-0.835	0.561	1.86521475490323e-05	5.62026278243745e-05
EHI_008390	hypothetical protein conserved	1.353	2.554	6.51951809395261e-05	0.000178499116209031
EHI_008400	hypothetical protein	-2.126	0.229	5.17453893264307e-06	1.7193823285606e-05
EHI_008410	serine threonine protein kinase putative	-1.355	0.391	3.63902406761172e-05	0.000103659305875733
EHI_008420	hypothetical protein	1.41	2.658	0.000375080796927043	0.000903873686975383
EHI_008430	hypothetical protein conserved domain containing	1.445	2.723	0.201608783844531	0.267941353248777
EHI_008440	hypothetical protein	0.689	1.612	0.566275957253163	0.642983320684472
EHI_008450	hypothetical protein	2.074	4.21	9.95581259215587e-11	7.54658372464003e-10
EHI_008460	ribose-phosphate pyrophosphokinase putative	-0.197	0.872	0.460179719886386	0.541445351789923
EHI_008470	vacuolar sorting protein 26 putative	2.246	4.745	2.48648400189683e-11	2.07751225217688e-10
EHI_008580	hypothetical protein	NA	NA	NA	NA
EHI_008590	hypothetical protein	-2.824	0.141	0.0157743284244764	0.0277390886340701
EHI_008600	heat shock protein SSA4 putative	-0.83	0.563	0.0226503707415563	0.0384037085399651
EHI_008610	hypothetical protein conserved	-0.21	0.864	0.196890921589783	0.26258888889689
EHI_008620	ribosomal protein L17 putative	2.677	6.394	5.26987517651107e-30	7.43723111274163e-28
EHI_008630	hypothetical protein	0.634	1.551	0.202667903505888	0.269137428060343
EHI_008640	Rab family GTPase	NA	NA	NA	NA
EHI_008650	60S ribosomal protein L37a putative	NA	NA	NA	NA
EHI_008660	heat shock transcription factor putative	1.753	3.371	1.72285833548804e-16	3.31010554456885e-15
EHI_008670	hypothetical protein	-1.299	0.406	2.37564290111765e-06	8.37408728359455e-06
EHI_008680	ubiquitin carboxyl-terminal hydrolase domain containing protein	-1.638	0.321	1.61902443340338e-08	8.2297758035868e-08
EHI_008690	hypothetical protein	-0.698	0.616	0.0554502520635516	0.0857721914143659
EHI_008700	hypothetical protein	NA	NA	NA	NA
EHI_008710	TPR repeat protein	0.61	1.526	0.174957590105277	0.236753977405362
EHI_008720	hypothetical protein	0.476	1.391	0.0622829117113854	0.0950047889210136
EHI_008730	Sec23 protein putative	1.018	2.025	1.7919334906575e-06	6.46628905368829e-06
EHI_008740	hypothetical protein	1.104	2.149	5.64567317280139e-05	0.000155949164296386
EHI_008750	hypothetical protein	-0.044	0.97	0.805100413771886	0.843450968532352
EHI_008760	hypothetical protein	-0.285	0.821	0.105015592621296	0.15114612088383
EHI_008770	zinc finger protein putative	2.069	4.195	2.71340780443578e-08	1.33131930328891e-07
EHI_008780	actin putative	-1.442	0.368	1.36466703319385e-11	1.1861753092554e-10
EHI_008790	CXXC-rich protein	0.345	1.271	0.216493561662572	0.285204179501848
EHI_008800	ser thr protein phosphatase family protein	-0.812	0.57	0.088515221436813	0.129779967660095
EHI_008810	hypothetical protein	-0.954	0.516	7.30768382587253e-05	0.000198468306005677
EHI_008820	hypothetical protein	NA	NA	NA	NA
EHI_008920	hypothetical protein	NA	NA	NA	NA
EHI_009020	beta-amylase putative	NA	NA	NA	NA
EHI_009030	hypothetical protein	NA	NA	NA	NA
EHI_009130	hypothetical protein	NA	NA	NA	NA
EHI_009230	hypothetical protein pseudogene	-1.123	0.459	0.0172223739974554	0.0300472166707685
EHI_009240	tyrosyl-tRNA synthetase putative	1.093	2.133	3.71743714435129e-07	1.50677530623784e-06
EHI_009250	Legume-like lectin family protein membrane-bound	-0.878	0.544	0.00376307298822348	0.0075416918498814
EHI_009260	hypothetical protein conserved	2.09	4.256	1.52241230881139e-23	8.42048058542915e-22
EHI_009370	fatty acid elongase putative	-1.12	0.46	0.00122013994691901	0.0026764220725303
EHI_009380	hypothetical protein	2.217	4.649	9.53752958436239e-13	9.67716400442103e-12
EHI_009390	hypothetical protein conserved	-0.051	0.965	0.880444155912646	0.903610675419008
EHI_009400	hypothetical protein	-0.679	0.625	0.437520496577739	0.519571386147343
EHI_009405	cyclin-dependent kinase regulatory subunit putative	2.034	4.095	4.1059224412865e-10	2.81538604145458e-09
EHI_009410	hypothetical protein conserved	0.779	1.716	7.59851843594193e-05	0.000205575810734685
EHI_009420	Ras family GTPase pseudogene	0.264	1.201	0.538493791325925	0.616851949272702
EHI_009430	ubiquitin carboxyl-terminal hydrolase putative	-0.627	0.647	0.126278731696808	0.178181333472209
EHI_009440	hypothetical protein	-1.321	0.4	0.00186266538697821	0.00395243541107842
EHI_009450	hypothetical protein	0.376	1.298	0.194707073434823	0.260033775636803
EHI_009460	phospholipid-transporting P-type ATPase putative	-1.02	0.493	0.140878581628509	0.195407353574068
EHI_009470	RNA recognition motif domain containing protein	1.838	3.576	1.18018728661468e-14	1.64759239545021e-13
EHI_009480	immediate-early protein putative	0.008	1.006	0.988683201803272	0.991857634414213
EHI_009490	hypothetical protein	0.841	1.792	0.00323725491346082	0.00656586690313115
EHI_009500	hypothetical protein	3.163	8.958	9.32070115888018e-16	1.56973871706571e-14
EHI_009510	TBC domain containing protein	0.141	1.103	0.454809876601796	0.536265268446474
EHI_009520	alpha-12-mannosidase putative	-1.698	0.308	7.25123331186274e-10	4.74170791631665e-09
EHI_009530	pyruvate phosphate dikinase	0.858	1.812	0.0133555255020002	0.0238750780623044
EHI_009540	hypothetical protein conserved	1.75	3.364	7.98122996162969e-06	2.56842068665712e-05
EHI_009560	hypothetical protein	0.405	1.324	0.112232009276634	0.160461384417983
EHI_009570	gelsolin repeat protein putative	0.44	1.356	0.580083149811103	0.656260808750004
EHI_009580	tyrosine kinase putative	2.477	5.566	9.63741951533008e-05	0.000256271498040398
EHI_009590	serine threonine protein kinase putative	0.776	1.712	0.0779834301215809	0.115959269081171
EHI_009600	hypothetical protein	-2.73	0.151	4.99317035902211e-12	4.5920602282855e-11
EHI_009610	CBF NF-Y transcription factor family protein	0.808	1.751	0.00264664250307909	0.00543903603624568
EHI_009620	hypothetical protein	0.515	1.429	0.0523148616913104	0.0814012167606921
EHI_009630	Ran-binding protein putative	-0.371	0.773	0.0719114648730919	0.107985449863598
EHI_009640	WD repeat protein	1.387	2.616	4.94640770474917e-09	2.75028772236841e-08
EHI_009650	hypothetical protein	-1.851	0.277	7.11092756210406e-10	4.65780757274698e-09
EHI_009660	DENN domain protein	-1.845	0.278	4.39377926546184e-10	2.99688178018584e-09
EHI_009670	hypothetical protein	-1.476	0.359	0.000712549905169327	0.00163778867750202
EHI_009680	ribosomal protein S18 putative	2.311	4.963	1.63720974265146e-23	8.94931128342299e-22
EHI_009690	hypothetical protein	0.748	1.68	0.00689738612544932	0.0130802616920932
EHI_009700	hypothetical protein	1.462	2.755	9.06827656878235e-06	2.89067608734656e-05
EHI_009800	phosphatidylserine synthase putative	-0.178	0.884	0.446248467273054	0.528176365198756
EHI_009810	ribosomal protein S17 putative	1.698	3.245	3.56715356963625e-13	3.89426807419361e-12
EHI_009820	myb-like DNA-binding domain containing protein	-1.345	0.394	5.35219238245081e-07	2.11849654628165e-06
EHI_009830	hypothetical protein	0.173	1.128	0.555676789233365	0.633334837750831
EHI_009840	hypothetical protein conserved domain containing	-0.423	0.746	0.558374870059067	0.635219953304775
EHI_009850	hypothetical protein	-1.134	0.456	4.23470406922047e-08	2.02151125370783e-07
EHI_009860	hypothetical protein	1.956	3.879	7.57887335208666e-06	2.44909304574924e-05
EHI_009870	hypothetical protein conserved	2.324	5.006	3.59642890094257e-26	2.93847169780171e-24
EHI_009880	hypothetical protein conserved	0.183	1.136	0.276448679353955	0.353624694981114
EHI_009890	phosphatidylinositol-45-bisphosphate 3-kinase putative	-0.979	0.507	0.00284069436984635	0.00581166834442471
EHI_009900	hypothetical protein	-0.7	0.615	0.045971850242043	0.0724379746015559
EHI_009910	TBC domain containing protein	-1.139	0.454	0.0303576180115717	0.0498594648763901
EHI_009920	hypothetical protein	-2.08	0.236	6.70251022250941e-06	2.18591951038311e-05
EHI_009930	myb-like DNA-binding domain containing protein	-0.758	0.591	0.35158942573667	0.432425467052454
EHI_009940	clathrin adaptor complex small chain putative	-0.288	0.819	0.191914338467347	0.256745793723466
EHI_009950	putative XPA-binding protein 1	0.766	1.701	0.00513935384545744	0.0100104553446526
EHI_009960	helicase putative pseudogene	-3.471	0.09	0.232476974182288	0.302763451408151
EHI_009970	Rab GTPase activating protein putative	-1.357	0.39	7.07205643285685e-05	0.000192405545151892
EHI_009980	hypothetical protein	-1.896	0.269	9.61437221269525e-06	3.0484786403162e-05
EHI_009990	hypothetical protein	0.053	1.038	0.904443161673584	0.924086852824846
EHI_010000	leucine rich repeat protein BspA family	1.606	3.044	0.19969285887517	0.265868948643066
EHI_010010	hypothetical protein	1.372	2.588	1.49537628480126e-06	5.48540204282957e-06
EHI_010020	calmodulin putative	0.166	1.122	0.611582314889131	0.685403108312076
EHI_010030	hypothetical protein	2.363	5.144	2.3792590149062e-25	1.63431933395592e-23
EHI_010040	hypothetical protein	-1.523	0.348	1.36528949278689e-06	5.04877419867166e-06
EHI_010050	Rap Ran GTPase-activating protein putative	-0.268	0.83	0.30381954669104	0.383018892547645
EHI_010060	RNA recognition motif domain containing protein	2.524	5.75	1.10603456754526e-24	7.03691828957896e-23
EHI_010070	Xaa-Pro dipeptidase putative	0.929	1.904	2.52157995867013e-05	7.41382713605967e-05
EHI_010080	sucrose transporter putative	-1.542	0.343	0.00015310408049689	0.000393507904906245
EHI_010090	hypothetical protein	-2.646	0.16	2.01653519687884e-07	8.5578710760927e-07
EHI_010100	hypothetical protein	0.349	1.274	0.500336993026089	0.580806142505186
EHI_010110	hypothetical protein	-2.998	0.125	6.30705537753186e-16	1.09519829620587e-14
EHI_010120	hypothetical protein	-1.239	0.424	0.00107656551896029	0.00238683277868317
EHI_010130	hypothetical protein	-3.568	0.084	1.52538342806899e-16	2.98237434979131e-15
EHI_010140	DNA primase small subunit putative	-0.815	0.568	0.0231102290698643	0.0390809581787117
EHI_010150	hypothetical protein	0.545	1.459	0.764470244281451	0.809966971896345
EHI_010160	hypothetical protein pseudogene	-0.098	0.934	0.932014508872892	0.946401964661353
EHI_010255	hypothetical protein conserved	0.457	1.373	0.120193232288176	0.170493397116379
EHI_010260	hypothetical protein	-0.032	0.978	0.936294300660658	0.949505665237527
EHI_010270	hypothetical protein	-0.595	0.662	0.00231847750044273	0.00481821214415971
EHI_010280	hypothetical protein	-0.216	0.861	0.56046853590617	0.63734667718632
EHI_010290	serine threonine-protein phosphatase putative	1.208	2.31	8.66097463819836e-08	3.91534566928921e-07
EHI_010300	hypothetical protein conserved	0.63	1.548	0.0788698541206499	0.116985339897795
EHI_010310	hypothetical protein	-1.895	0.269	2.21551929545664e-06	7.86681645532227e-06
EHI_010320	hypothetical protein	0.126	1.092	0.604057670154886	0.678635929330182
EHI_010330	hypothetical protein	-1.021	0.493	0.0004034393730025	0.000965319486203885
EHI_010340	hypothetical protein	0.374	1.296	0.0112151032548098	0.0204202747979906
EHI_010350	hypothetical protein	-1.377	0.385	0.000277294479719209	0.000684592796304231
EHI_010360	phosphatidylinositol-345-trisphosphate 3-phosphatase putative	-0.096	0.936	0.61048739901661	0.684373655570036
EHI_010370	Ran binding protein putative	-2.038	0.243	5.94557131662177e-07	2.33786851872433e-06
EHI_010380	hypothetical protein	-2.252	0.21	2.38855000603569e-21	9.36359855901467e-20
EHI_010390	hypothetical protein	1.992	3.979	0.130436738344331	0.182983908011693
EHI_010500	WD domain containing protein	-1.68	0.312	1.24359243780061e-12	1.23436886217498e-11
EHI_010510	hypothetical protein	2.183	4.541	1.8682347525125e-18	4.70662186647125e-17
EHI_010520	hypothetical protein	-2.619	0.163	7.77326392096833e-09	4.21635741121986e-08
EHI_010530	tubulin alpha chain putative	2.017	4.046	3.53672787955508e-15	5.45767033819216e-14
EHI_010540	TBC domain containing protein	-0.219	0.859	0.356327860192367	0.437214171801005
EHI_010550	protein with DENN and LIM domains	-0.231	0.852	0.34496065836576	0.425080906530406
EHI_010560	acyl-CoA synthetase putative	-0.631	0.646	2.06182971770678e-05	6.157723073813e-05
EHI_010570	hypothetical protein	-0.002	0.998	0.992811568791031	0.99451902562543
EHI_010580	hypothetical protein	-0.371	0.773	0.233375688513835	0.303834635062795
EHI_010590	Rho guanine nucleotide exchange factor putative	-0.309	0.807	0.132109169227301	0.184895667425588
EHI_010600	BAR SH3 domain containing protein	0.687	1.61	0.00548545339044233	0.0106285794350008
EHI_010610	Ulp1 protease family C-terminal catalytic domain containing protein	-2.244	0.211	0.000177157488780391	0.000449524821155081
EHI_010620	hypothetical protein	0.704	1.629	0.00356336404657217	0.00716725810193664
EHI_010630	HEAT repeat domain containing protein	-1.858	0.276	8.99648962376243e-06	2.86897093096319e-05
EHI_010640	AAA family ATPase putative	1.555	2.939	6.38523564628297e-05	0.000175007765135764
EHI_010650	60S ribosomal protein L7 putative	1.986	3.963	4.65450732722469e-30	6.69042330998482e-28
EHI_010660	Rab family GTPase	-0.377	0.77	0.0844304195604354	0.124378234319245
EHI_010670	hypothetical protein	-1.302	0.406	7.82917519744831e-13	8.04901428908527e-12
EHI_010680	Sand family protein	-0.763	0.589	0.00036594232333232	0.000882948185795918
EHI_010690	Rab GTPase activating protein putative	-1.608	0.328	4.62362386245848e-15	6.94169601942026e-14
EHI_010700	A G-specific adenine glycosylase putative	-0.179	0.883	0.469932423093383	0.550999315415535
EHI_010710	hypothetical protein	1.175	2.258	1.12238998508865e-06	4.22706990017376e-06
EHI_010720	Ras GTPase-activating protein putative	0.518	1.432	0.0149404360265839	0.0264189081614574
EHI_010730	vacuolar sorting protein 26 putative	0.551	1.465	0.00149849990082701	0.00322734634578781
EHI_010740	hypothetical protein	-1.313	0.403	2.46243044312564e-06	8.64077084066059e-06
EHI_010750	hypothetical protein	-1.457	0.364	1.81575942911766e-08	9.16976232193316e-08
EHI_010850	cysteine proteinase putative	2.129	4.375	1.65367565866934e-11	1.41989275028667e-10
EHI_010950	NMN adenylyltransferase putative	1.99	3.972	0.741465934059373	0.797567671366196
EHI_011060	hypothetical protein	-2.206	0.217	8.73260344989914e-07	3.34068348832514e-06
EHI_011070	RhoGAP domain containing protein	-2.084	0.236	1.94168469830954e-08	9.77390183416254e-08
EHI_011170	protein kinase putative	-0.408	0.754	0.842006622829	0.873867549993141
EHI_011180	protein kinase domain containing protein	-2.045	0.242	7.77322694466694e-09	4.21635741121986e-08
EHI_011190	hypothetical protein	-0.116	0.923	0.71584775849174	0.778644941341492
EHI_011200	hypothetical protein	-2.543	0.172	8.93551810086349e-10	5.75103577934514e-09
EHI_011210	elongation factor 1-alpha 1	1.835	3.568	1.50800186936251e-08	7.7210491490711e-08
EHI_011220	protein kinase putative	1.029	2.04	0.00202765963854799	0.00425732680561713
EHI_011230	endonuclease V putative	-5.894	0.017	0.0307153346362208	0.0503936646472936
EHI_011240	hypothetical protein	-1.05	0.483	0.560490649120564	0.63734667718632
EHI_011250	hypothetical protein	-1.685	0.311	2.26156781715569e-05	6.70522895216289e-05
EHI_011260	hypothetical protein conserved	-0.522	0.696	0.0994187958418447	0.143971771142612
EHI_011270	hypothetical protein conserved	-1.007	0.497	0.0780950562809934	0.116103012230046
EHI_011370	hypothetical protein conserved	-0.301	0.812	0.440458012099417	0.522118981355479
EHI_011380	transporter auxin efflux carrier 28AEC 29 family	-0.81	0.57	0.128184392335688	0.180509298495938
EHI_011390	Rho guanine nucleotide exchange factor putative	1.781	3.437	9.28331777044577e-07	3.53915091032417e-06
EHI_011400	hypothetical protein	-3.164	0.112	1.54620705952028e-12	1.52305319746148e-11
EHI_011410	transketolase putative	2.217	4.648	3.36081783157809e-16	6.1236309879599e-15
EHI_011510	protein kinase putative	0.025	1.018	0.893066145310835	0.914102100390338
EHI_011520	WD domain containing protein	-1.346	0.393	0.00103897170943422	0.00231074452969296
EHI_011530	ubiquitin-protein ligase putative	0.465	1.38	0.0222054929708711	0.0377153252603723
EHI_011540	hypothetical protein	-0.433	0.741	0.127124790135045	0.179159431470757
EHI_011550	hypothetical protein	0.176	1.13	0.535973878749619	0.61487278256792
EHI_011560	hypothetical protein	1.443	2.718	0.120553508292185	0.170879534580705
EHI_011660	hypothetical protein	-1.208	0.433	0.00206036202847934	0.00431414352982375
EHI_011770	hypothetical protein	-3.097	0.117	1.95189965926774e-08	9.81259401245868e-08
EHI_011780	alpha-adaptin putative	-1.629	0.323	6.77688438982997e-09	3.71222135736487e-08
EHI_011790	hypothetical protein conserved domain containing	-1.047	0.484	0.000148545686078495	0.000382858110006252
EHI_011800	hypothetical protein	-2.295	0.204	2.2895595522959e-16	4.31348573905844e-15
EHI_011810	hypothetical protein conserved	0.266	1.203	0.348620556737735	0.429045942825163
EHI_011820	hypothetical protein	-2.523	0.174	0.000162293874528243	0.000414929200951324
EHI_011830	hypothetical protein	1.622	3.078	1.18355396715053e-08	6.20306947536964e-08
EHI_011840	hypothetical protein	-1.158	0.448	0.000236999660385093	0.00059074867177556
EHI_011850	hypothetical protein	1.689	3.223	2.75244503512149e-07	1.14309675562402e-06
EHI_011860	hypothetical protein	-2.344	0.197	2.59154277757729e-13	2.86546368084828e-12
EHI_011870	proteasome subunit beta type 5 precursor putative	1.141	2.206	3.01098146741051e-05	8.72061125001507e-05
EHI_011880	hypothetical protein	-1.717	0.304	5.89459572846502e-08	2.73483873546596e-07
EHI_011890	peptidase C54 family	0.345	1.27	0.221806267729974	0.291017621724148
EHI_011900	hypothetical protein	-0.983	0.506	0.00604003286087418	0.0116103851080003
EHI_011910	hypothetical protein	0.768	1.703	0.0131886047990244	0.0236038622204353
EHI_011920	protein kinase putative	0.444	1.36	0.0669509039601547	0.101261285373874
EHI_011930	hypothetical protein	-1.261	0.417	4.17688344824561e-07	1.68245819020666e-06
EHI_011940	dolichyl-diphosphooligosaccharide--protein glycosyltransferase subunit STT3A putative	-0.009	0.994	0.959330419870805	0.96798928973942
EHI_011950	serine threonine-protein phosphatase 2A catalytic subunit alpha isoform putative	0.71	1.636	0.00170517940791648	0.00364316062874972
EHI_011960	hypothetical protein	-0.351	0.784	0.238739216340238	0.310297018960638
EHI_011970	high-affinity potassium uptake transporter putative	-0.49	0.712	0.10484052310622	0.150950128056108
EHI_011980	hypothetical protein	-3.987	0.063	0.0108515865731808	0.019832826696734
EHI_011990	hypothetical protein	-1.763	0.295	0.00762997896474142	0.0143260514572624
EHI_012000	hypothetical protein	-4.874	0.034	3.39312398558111e-11	2.75784590325451e-10
EHI_012010	beta-N-acetylhexosaminidase putative	0.947	1.928	8.28207239960183e-06	2.65972056126228e-05
EHI_012020	hypothetical protein	0.853	1.806	1.16454086197439e-05	3.63749141675863e-05
EHI_012030	Rab family GTPase	NA	NA	NA	NA
EHI_012040	poly 28A 29 polymerase putative	-1.293	0.408	2.71870374952108e-09	1.58071749092005e-08
EHI_012050	melanocyte prolifeating gene 1 putative	0.158	1.116	0.509749706851891	0.590108460042413
EHI_012060	hypothetical protein	1.862	3.635	2.44918199518127e-09	1.43692748651527e-08
EHI_012070	hypothetical protein	-1.582	0.334	1.13777787930221e-05	3.56393539109918e-05
EHI_012080	hypothetical protein	0.284	1.217	0.317363190985524	0.397318240069296
EHI_012090	leucine rich repeat protein BspA family	-0.106	0.929	0.877202116269488	0.900521468917308
EHI_012100	Sec1 family protein	-1.623	0.325	0.000204297322173306	0.000514188007363555
EHI_012110	hypothetical protein	-1.322	0.4	0.0712724025663035	0.107067232188823
EHI_012120	hypothetical protein	-2.793	0.144	7.72674357517243e-11	5.96766006273516e-10
EHI_012130	hypothetical protein	1.054	2.076	0.00956093712609312	0.0176695223744607
EHI_012140	hypothetical protein	-0.379	0.769	0.208343956286984	0.276013959498135
EHI_012150	hypothetical protein conserved	-0.832	0.562	0.00993586624406701	0.018301422350842
EHI_012160	ser thr protein phosphatase family protein	-0.772	0.586	0.00821506084591256	0.0153540337794301
EHI_012170	hypothetical protein	0.455	1.37	0.0321368024146709	0.0523825830203014
EHI_012180	hypothetical protein	-0.545	0.685	0.10666347863126	0.153347271927364
EHI_012190	brix domain containing protein	0.104	1.074	0.630326292575688	0.703767647147942
EHI_012200	hypothetical protein	-0.358	0.78	0.216021851712101	0.284731957779096
EHI_012210	hypothetical protein	-2.563	0.169	0.00190970121699716	0.00403857228275952
EHI_012220	protein kinase domain containing protein	0.758	1.691	0.0674496264765324	0.101936137210055
EHI_012230	xylulose kinase putative	0.313	1.242	0.282178995662065	0.359946321171561
EHI_012240	Rho family GTPase	1.248	2.375	2.37351162331964e-08	1.1741999503e-07
EHI_012250	hypothetical protein	-0.055	0.963	0.90837534642162	0.927250057722858
EHI_012260	hypothetical protein	1.376	2.596	9.82056350633837e-05	0.000260516794040323
EHI_012270	Gal GalNAc lectin heavy subunit	-0.515	0.7	0.113922198773119	0.16269808774185
EHI_012280	hypothetical protein conserved	-0.307	0.809	0.193027304045136	0.25796796384269
EHI_012290	ubiquitin carboxyl-terminal hydrolase domain containing protein	-0.919	0.529	0.000916170143549357	0.00205469883104019
EHI_012300	hypothetical protein	-0.717	0.608	0.0252869622520774	0.0423194051316568
EHI_012310	hypothetical protein	-2.139	0.227	4.565230191073e-13	4.88089762301771e-12
EHI_012320	pumilio domain-containing protein C6G9.14 putative	-1.518	0.349	1.79246063308601e-11	1.52890982791359e-10
EHI_012330	serine-threonine-isoleucine rich protein putative	-4.425	0.047	2.11863629246084e-05	6.31522845702037e-05
EHI_012340	hypothetical protein	0.532	1.446	0.0283386008714806	0.0468607200605948
EHI_012350	hypothetical protein	-0.397	0.759	0.139896762810149	0.194377730426501
EHI_012360	ribosomal protein S14 putative	7.707	208.884	3.99106200215206e-07	1.61095284767053e-06
EHI_012370	hypothetical protein	-2.712	0.153	3.54063978582972e-06	1.20961470147933e-05
EHI_012380	Rab family GTPase	0.986	1.98	0.00039772296547198	0.000952816561109108
EHI_012390	peptidyl-prolyl cis-trans isomerase putative	1.241	2.363	1.11983392410397e-05	3.50914449692976e-05
EHI_012400	hypothetical protein conserved	0.634	1.552	0.0029786911449788	0.0060779707327354
EHI_012410	hypothetical protein	0.019	1.013	0.979086894780903	0.983394471698935
EHI_012420	myb-like DNA-binding domain containing protein	1.112	2.162	0.000829275913422805	0.00187991811915532
EHI_012430	hypothetical protein conserved	-2.143	0.226	1.0700184567324e-06	4.04356536570442e-06
EHI_012440	hypothetical protein	-0.682	0.623	0.404399995839063	0.486041288031365
EHI_012450	hypothetical protein	NA	NA	NA	NA
EHI_012460	splicing factor 3B subunit 4 putative	0.361	1.284	0.114536185071748	0.163484712858939
EHI_012470	helicase domain-containing protein	0.685	1.607	0.0976064469314691	0.141717403868699
EHI_012480	60S ribosomal protein L10a-2 putative	NA	NA	NA	NA
EHI_012490	ARF GTPase activating protein putative	1.318	2.493	1.71094651541474e-05	5.18157114812689e-05
EHI_012500	Coatomer gamma subunit putative	-1.972	0.255	2.27305340918711e-10	1.63668279796942e-09
EHI_012510	hypothetical protein	-2.692	0.155	6.35224278111126e-12	5.77354900081798e-11
EHI_012520	hypothetical protein	-3.146	0.113	1.246633564104e-06	4.64540073191323e-06
EHI_012530	hypothetical protein	-1.73	0.301	1.19718127729907e-07	5.2619032131344e-07
EHI_012540	RhoGAP domain containing protein	-1.845	0.278	1.52702264376491e-08	7.80813554736711e-08
EHI_012550	hypothetical protein	0.675	1.597	0.142091347284808	0.196913593576983
EHI_012560	hypothetical protein	-0.103	0.931	0.855395748472462	0.88245372137736
EHI_012570	toxin resistance protein putative	1.322	2.5	1.16743466364499e-10	8.71310371078115e-10
EHI_012580	hypothetical protein conserved	0.563	1.477	0.22442949252908	0.293962490889423
EHI_012590	hypothetical protein	1.49	2.808	0.00100459431087586	0.00224070719569495
EHI_012600	metallo-beta-lactamase family protein	1.433	2.699	4.23984516464323e-06	1.42899167034133e-05
EHI_012700	hypothetical protein	NA	NA	NA	NA
EHI_012710	RNA recognition motif domain containing protein	-0.83	0.563	0.00166523284687781	0.00355977343912575
EHI_012720	purine nucleoside phosphorylase putative	0.268	1.204	0.208282881552647	0.275980151350571
EHI_012920	hypothetical protein	1.989	3.971	0.749557940710986	0.797567671366196
EHI_012930	cytidine deaminase putative	-1.024	0.492	0.000217730980194278	0.00054640409578661
EHI_012940	hypothetical protein	-2.105	0.232	5.07180755771318e-14	6.28871729440411e-13
EHI_012950	hypothetical protein	-1.454	0.365	0.000285890444491247	0.000704246788365933
EHI_012960	hypothetical protein conserved	-3.582	0.084	2.97195596307243e-11	2.43851185891841e-10
EHI_012970	hypothetical protein	-0.411	0.752	0.53249963497564	0.611519776103109
EHI_012980	dihydropyrimidine dehydrogenase putative	-0.784	0.581	0.0844294925874565	0.124378234319245
EHI_012990	hypothetical protein	-0.989	0.504	0.00203896339103774	0.00427625880606186
EHI_013000	hypothetical protein	2.384	5.219	5.26120908868332e-08	2.46157353504279e-07
EHI_013010	hypothetical protein	-1.358	0.39	3.84353793467117e-07	1.55463999212702e-06
EHI_013020	hypothetical protein	-1.772	0.293	1.36420863846992e-07	5.95891246584328e-07
EHI_013030	hypothetical protein conserved	0.25	1.189	0.188106893467253	0.252217258091694
EHI_013040	adaptor protein 28AP 29 family protein	-2.345	0.197	4.96001396267044e-19	1.37009353659245e-17
EHI_013050	RhoGAP domain containing protein	0.62	1.537	0.000168438583007113	0.000429225305745637
EHI_013060	hypothetical protein	1.08	2.114	0.0516304270771128	0.0804568108758381
EHI_013070	hypothetical protein	-3.975	0.064	1.71469083025116e-08	8.68195057039106e-08
EHI_013080	hypothetical protein	1.931	3.814	8.90573854589122e-07	3.4035619199019e-06
EHI_013090	hypothetical protein	-1.99	0.252	0.108308897969477	0.155539993716759
EHI_013100	AP-2 complex subunit beta-1 putative	0.596	1.511	0.71305114643625	0.776537367863459
EHI_013110	hypothetical protein	1.013	2.018	0.0586739838942681	0.0901479538771395
EHI_013120	hypothetical protein	1.312	2.483	0.000434393768222133	0.00103364942640717
EHI_013130	hypothetical protein	0.055	1.039	0.918780313702814	0.935135318834633
EHI_013140	Ras guanine nucleotide exchange factor putative	-0.872	0.546	0.00147687934025404	0.00318434439450459
EHI_013150	phosphoesterase putative	-1.112	0.463	0.00111372888427935	0.00246079237112903
EHI_013160	hypothetical protein	0.11	1.079	0.830381897095299	0.864577368913979
EHI_013170	protein kinase domain containing protein	0.73	1.658	0.0192540465172783	0.0331301061997593
EHI_013180	dynamin-1-like protein putative	0.042	1.029	0.913778617236383	0.931540534146153
EHI_013190	hypothetical protein	-1.479	0.359	7.04486789965617e-09	3.8481537394181e-08
EHI_013200	hypothetical protein	-0.446	0.734	0.139935938884732	0.194377730426501
EHI_013210	hypothetical protein	-0.041	0.972	0.923606629027424	0.93946201736481
EHI_013220	eukaryotic translation initiation factor 4E putative	1.798	3.478	6.54478243578221e-13	6.8649461171002e-12
EHI_013230	hypothetical protein	-1.661	0.316	6.96550472826356e-07	2.70601840344253e-06
EHI_013240	hypothetical protein	-3.004	0.125	9.15873882237077e-11	6.97646032769793e-10
EHI_013250	splicing factor putative	0.921	1.894	0.000251129301268756	0.000623964672358541
EHI_013260	Rho family GTPase	1.456	2.743	1.11705159720159e-09	7.02638127834583e-09
EHI_013270	hypothetical protein	-3.185	0.11	6.61516242657951e-05	0.000180735271929286
EHI_013280	hypothetical protein	-1.096	0.468	8.39898630512954e-06	2.69454924330755e-05
EHI_013290	hypothetical protein	-1.658	0.317	1.93378416744792e-06	6.94587353435018e-06
EHI_013300	hypothetical protein conserved	-0.219	0.859	0.548998107995636	0.627034036824915
EHI_013310	hypothetical protein	-0.772	0.586	0.0265268669487098	0.0441605462672477
EHI_013320	hypothetical protein	-0.7	0.616	0.124781796328646	0.176293466163625
EHI_013330	pre-mRNA-splicing factor putative	1.657	3.154	4.56101574961429e-09	2.55061990263012e-08
EHI_013340	hypothetical protein	1.588	3.005	4.66791522751604e-11	3.72377780020344e-10
EHI_013440	hypothetical protein	NA	NA	NA	NA
EHI_013450	hypothetical protein	NA	NA	NA	NA
EHI_013550	heat shock protein 101 putative	NA	NA	NA	NA
EHI_013650	rac-like GTP-binding protein RAC2 putative	0.969	1.958	0.000160139480531006	0.000409818330853756
EHI_013750	leucine rich repeat protein BspA family	NA	NA	NA	NA
EHI_013760	heat shock protein 70 mitochondrial putative	2.301	4.927	1.66556904012814e-13	1.87909111765619e-12
EHI_013860	hypothetical protein	-1.259	0.418	7.73375354548525e-08	3.52699148178945e-07
EHI_013870	dimethyladenosine transferase putative	1.699	3.247	7.57106714753478e-13	7.82902078447881e-12
EHI_013880	hypothetical protein	0.696	1.62	0.0139994350389801	0.0249342851703909
EHI_013890	40S ribosomal protein S6 putative	2.467	5.531	2.19274266083665e-38	1.06375428333838e-35
EHI_013895	4F5 family protein	2.144	4.419	6.51963299587678e-12	5.91184477967238e-11
EHI_013900	hypothetical protein	2.138	4.401	4.79194884820028e-16	8.4976227404957e-15
EHI_013910	hypothetical protein	7.614	195.858	0.18034430252099	0.243041162552461
EHI_013920	hypothetical protein	NA	NA	NA	NA
EHI_013930	hypothetical protein	0.646	1.565	0.0986958443991235	0.14316522971893
EHI_013940	leucine rich repeat protein BspA family	-0.728	0.604	0.0347768656610705	0.0562957312327902
EHI_013950	hypothetical protein	0.159	1.117	0.50072500049656	0.580806142505186
EHI_013960	DEAD DEAH box helicase putative	-0.103	0.931	0.778259353471188	0.822331759003997
EHI_013970	hypothetical protein	NA	NA	NA	NA
EHI_013980	phosphatidylinositol 3-kinase putative	-1.205	0.434	0.000726583028946431	0.0016680678706543
EHI_013990	hypothetical protein	-1.616	0.326	0.00039692559559386	0.000951199899042773
EHI_014000	Retinoblatoma-binding protein 6 putative	1.595	3.02	2.66719084090306e-10	1.89412033916647e-09
EHI_014010	myosin-2 heavy chain putative	-1.843	0.279	6.8741361162828e-09	3.76283811950544e-08
EHI_014020	hypothetical protein	-1.96	0.257	0.134658856546959	0.18788819782806
EHI_014030	NAD 28P 29 transhydrogenase subunit alpha putative	-0.797	0.575	0.108293142804913	0.155539993716759
EHI_014040	hypothetical protein	-0.633	0.645	0.478786424705685	0.560195994658657
EHI_014050	hypothetical protein conserved	0.599	1.515	0.0431098830520168	0.0683453660640839
EHI_014060	Rab family GTPase	-0.033	0.977	0.913108723471722	0.931102195426629
EHI_014070	hypothetical protein conserved	-2.127	0.229	1.89374071432842e-14	2.56530810202744e-13
EHI_014080	DEAD DEAH box helicase putative	0.373	1.295	0.0822142665845436	0.121482417138631
EHI_014090	hypothetical protein conserved domain containing	-1.027	0.491	0.00615440899753011	0.0118126910580684
EHI_014100	protein kinase putative	-0.676	0.626	0.0203232632820915	0.0348078485427172
EHI_014110	60S ribosomal protein L35a putative	2.807	6.996	3.83954413983813e-33	9.03107321618895e-31
EHI_014120	RNA recognition motif domain containing protein	0.529	1.443	0.0833790532700827	0.122946088807443
EHI_014130	hypothetical protein	NA	NA	NA	NA
EHI_014140	hypothetical protein	-0.344	0.788	0.258073062104967	0.332254620676522
EHI_014150	hypothetical protein conserved	-2.014	0.248	1.21075946051718e-08	6.33709705497933e-08
EHI_014160	hypothetical protein	0.005	1.004	0.975103937852528	0.980662965225618
EHI_014170	hypothetical protein	1.114	2.164	0.238579673754057	0.310141588959804
EHI_014180	hypothetical protein	-0.304	0.81	0.805069583279192	0.843450968532352
EHI_014190	RhoGAP domain containing protein	0.236	1.178	0.296866319952257	0.375778926201797
EHI_014200	hypothetical protein	1.458	2.747	1.10640837454249e-08	5.81051542841596e-08
EHI_014210	hypothetical protein	-0.841	0.558	0.00680126457546585	0.012932732884558
EHI_014220	small Rab GTPase putative	-0.158	0.897	0.434250776863258	0.516148246866745
EHI_014230	hypothetical protein	0.356	1.28	0.294339046693843	0.373127499663173
EHI_014240	RNA recognition motif domain containing protein	0.921	1.894	7.86187499492973e-07	3.02998379893965e-06
EHI_014250	hypothetical protein	1.452	2.735	2.14136790947529e-08	1.06683554000945e-07
EHI_014260	small GTP-binding protein domain pseudogene	-1.023	0.492	0.000211929138607393	0.000532016162312609
EHI_014270	hypothetical protein conserved domain containing	-2.345	0.197	9.97474418720939e-05	0.000263963198002386
EHI_014280	hypothetical protein	-1.653	0.318	7.5346810694387e-08	3.44429884929229e-07
EHI_014290	hypothetical protein	-0.455	0.73	0.134609373807144	0.187852923317341
EHI_014300	hypothetical protein	1.54	2.907	0.00208044129401644	0.00435266450785866
EHI_014310	calcium-gated potassium channel protein putative	-2.093	0.234	6.7145240467116e-07	2.61637227161523e-06
EHI_014320	adenosine deaminase putative	-0.419	0.748	0.35824755986842	0.439083776993317
EHI_014330	hypothetical protein	-3.696	0.077	7.42945869953697e-18	1.7422192877887e-16
EHI_014340	hypothetical protein	0.998	1.998	0.00774377531783202	0.014532684723649
EHI_014350	protein kinase domain containing protein	0.418	1.336	0.166768938593387	0.226740322536674
EHI_014360	patatin-like phospholipase putative	0.133	1.097	0.478346741887527	0.559850333312874
EHI_014370	GTP-binding protein putative	-0.328	0.797	0.0265592930007861	0.0441914752994859
EHI_014380	hypothetical protein	-1.118	0.461	0.848127326195839	0.875674078664082
EHI_014390	AP-2 complex protein putative	1.374	2.592	0.341724539148077	0.42209832477202
EHI_014400	hypothetical protein	0.389	1.309	0.0981920792918362	0.142514382846528
EHI_014410	malate dehydrogenase putative	1.99	3.972	0.726787694576869	0.788335115330584
EHI_014510	hypothetical protein	NA	NA	NA	NA
EHI_014610	hypothetical protein	NA	NA	NA	NA
EHI_014810	hypothetical protein	0.509	1.423	0.162760359935494	0.221951144381466
EHI_014910	hypothetical protein	-1.33	0.398	0.297675801100586	0.376742143835439
EHI_015010	hypothetical protein	NA	NA	NA	NA
EHI_015110	Rho guanine nucleotide exchange factor putative	-0.86	0.551	0.0243788156784389	0.0409940137123143
EHI_015120	leucine rich repeat protein BspA family	-1.859	0.276	2.16307969871509e-09	1.28166600163561e-08
EHI_015220	hypothetical protein	1.358	2.562	0.000908116265450678	0.00204076388315812
EHI_015230	hypothetical protein	-0.694	0.618	7.78146849381049e-05	0.000210086116344198
EHI_015240	hypothetical protein	1.555	2.939	0.0237680594346125	0.0400537727597616
EHI_015250	lysozyme putative	1.262	2.398	0.00202774248909644	0.00425732680561713
EHI_015260	Rab GTPase activating protein putative	-0.406	0.754	0.0547123443096163	0.084734841543963
EHI_015270	N-acetylglucosaminyl-phosphatidylinositol de-N-acetylase putative	-3.16	0.112	6.65196212161322e-15	9.70536277969207e-14
EHI_015280	UDP-glucose 3Aglycoprotein glucosyltransferase putative	-0.689	0.62	0.00824656434522233	0.0154017883656438
EHI_015290	C2 domain protein putative	2.232	4.698	0.00672855931857931	0.0128101361759579
EHI_015300	hypothetical protein conserved	-0.137	0.909	0.42424902435806	0.506198116061966
EHI_015310	60S ribosomal protein L35a putative	NA	NA	NA	NA
EHI_015320	60S ribosomal protein L37	3.168	8.986	4.9044872840947e-12	4.52121499989823e-11
EHI_015330	citrate transporter putative	0.509	1.423	0.0619462768622755	0.0945579156351981
EHI_015340	serine threonine protein phosphatase PP1 putative	0.482	1.396	0.153894813176603	0.211457730707984
EHI_015350	Ras family GTPase	-0.898	0.537	0.0426887938712123	0.0677434670410783
EHI_015360	hypothetical protein conserved	-2.227	0.214	3.05556401628773e-19	8.68765124337925e-18
EHI_015370	hypothetical protein	-0.416	0.75	0.0987731829063433	0.143250643818953
EHI_015380	immuno-dominant variable surface antigen	-0.793	0.577	0.0609085098465614	0.0932304976196036
EHI_015390	heat shock protein70 hsp70A2 putative	1.99	3.972	0.67382199108341	0.742294393242893
EHI_015400	hypothetical protein	-2.195	0.218	2.90377109519235e-06	1.00665793840478e-05
EHI_015410	hypothetical protein	-1.13	0.457	7.81711600671708e-09	4.23422571138437e-08
EHI_015420	hypothetical protein	-1.07	0.476	1.05755828453335e-12	1.06331183996734e-11
EHI_015430	hypothetical protein	1.638	3.112	3.59553507611807e-09	2.05209876917856e-08
EHI_015440	Rho family GTPase	0.963	1.949	6.68743709823146e-05	0.000182453029020993
EHI_015450	hypothetical protein	1.507	2.843	3.6058214444891e-10	2.49673381374883e-09
EHI_015550	retroviral aspartyl protease domain-containing protein	NA	NA	NA	NA
EHI_015750	chitinase Jessie3 putative	NA	NA	NA	NA
EHI_015760	serine threonine kinase putative	NA	NA	NA	NA
EHI_015960	protein kinase putative	1.99	3.972	0.749512836139321	0.797567671366196
EHI_015970	hypothetical protein	-0.882	0.543	0.0290974757512247	0.0480235183459507
EHI_015980	hypothetical protein	1.527	2.881	1.02616499247742e-06	3.88351666095061e-06
EHI_015990	hypothetical protein	-0.878	0.544	4.33336881538059e-05	0.000122089323938236
EHI_016000	hypothetical protein conserved domain containing	0.183	1.135	0.672408280891222	0.741579010553802
EHI_016010	66 kDa stress protein putative	-1.281	0.412	0.740040430356202	0.797567671366196
EHI_016110	hypothetical protein	-0.122	0.919	0.638756376991019	0.71123612081542
EHI_016120	EF-hand calcium-binding domain containing protein	-0.587	0.666	0.028523833877393	0.0471368955836331
EHI_016130	hypothetical protein	1.032	2.045	9.26992154540366e-05	0.000246922206710443
EHI_016140	U2 snRNP auxiliary factor small subunit putative	1.256	2.389	3.34979712925729e-09	1.927437013884e-08
EHI_016240	leucine rich repeat protein BspA family	NA	NA	NA	NA
EHI_016340	hypothetical protein	-1.559	0.339	1.04463026139558e-05	3.29878766841029e-05
EHI_016350	hypothetical protein conserved	1.919	3.782	6.85485112311792e-06	2.22904710589197e-05
EHI_016360	hypothetical protein	0.71	1.636	0.00180331421615793	0.00383645387365107
EHI_016370	hypothetical protein	NA	NA	NA	NA
EHI_016380	P-glycoprotein-2	1.041	2.057	0.010977270935026	0.0200342292493938
EHI_016390	hypothetical protein	-1.161	0.447	0.000102834286396708	0.00027158888431822
EHI_016400	Ras guanine nucleotide exchange factor putative	-0.041	0.972	0.861823869414349	0.887499694530807
EHI_016410	hypothetical protein	-0.615	0.653	0.0555254637855657	0.085854312729793
EHI_016420	hypothetical protein conserved domain containing	-1.057	0.481	0.134935386494612	0.188240199491584
EHI_016430	myotubularin putative	-0.865	0.549	9.69809662186884e-05	0.000257708408007346
EHI_016440	hypothetical protein	-0.412	0.751	0.252096353487328	0.325531840919754
EHI_016450	hypothetical protein	-0.977	0.508	5.54816095677029e-05	0.000153474074648792
EHI_016460	hypothetical protein	1.307	2.474	1.04540911740422e-09	6.60787098476514e-09
EHI_016470	hypothetical protein	-2.548	0.171	1.28506223043805e-07	5.62903670014682e-07
EHI_016480	Plasma membrane calcium-transporting ATPase putative	0.838	1.787	0.015799175054251	0.0277764885098746
EHI_016490	leucine rich repeat protein BspA family	-1.91	0.266	2.18040737149199e-05	6.49686065931702e-05
EHI_016900	hypothetical protein	2.411	5.318	0.00314243356653024	0.00637854846846436
EHI_017000	hypothetical protein	-0.698	0.616	0.0358900788499892	0.057928632155046
EHI_017010	hypothetical protein	0.04	1.028	0.889432635196546	0.911389586058824
EHI_017020	hypothetical protein	-1.092	0.469	0.000545966616365543	0.00127759809352709
EHI_017030	hypothetical protein conserved	0.463	1.379	0.0514288580411779	0.0801748937769879
EHI_017040	nucleoside transporter putative	-2.898	0.134	1.79975723275017e-11	1.53344847866156e-10
EHI_017050	Ras GTPase-activating protein putative	0.467	1.382	0.131111103769636	0.1836975428628
EHI_017060	DENN domain containing protein	NA	NA	NA	NA
EHI_017150	hypothetical protein	NA	NA	NA	NA
EHI_017350	heat shock protein putative	NA	NA	NA	NA
EHI_017450	proteoglycan-4 precursor putative	1.068	2.096	0.015213088932074	0.0268469710788413
EHI_017550	hypothetical protein	NA	NA	NA	NA
EHI_017560	hypothetical protein	1.255	2.386	7.9727876040335e-13	8.18581711408836e-12
EHI_017570	hypothetical protein	-1.551	0.341	1.91781088599914e-06	6.89168893385433e-06
EHI_017580	hypothetical protein	0.629	1.547	0.179275104158763	0.241795544479638
EHI_017590	hypothetical protein conserved	1.452	2.735	0.000111344702583551	0.000292275137454692
EHI_017600	Ser Thr protein phosphatase putative	0.294	1.226	0.340982295802271	0.421382674736065
EHI_017610	hypothetical protein conserved	-1.606	0.328	3.68068144813101e-05	0.000104765124313872
EHI_017620	nitroreductase family protein	-0.861	0.55	0.00722736208733494	0.0136393835453182
EHI_017630	hypothetical protein	-0.813	0.569	3.22899170873095e-07	1.32610760016771e-06
EHI_017640	hypothetical protein	0.106	1.076	0.810863606499814	0.848351976499738
EHI_017650	RhoGAP domain containing protein	-0.507	0.704	0.0725805632236537	0.108863832220676
EHI_017660	hypothetical protein	2.284	4.869	2.37217941537257e-17	5.1867201752456e-16
EHI_017670	hypothetical protein	-0.794	0.577	0.000126694885647541	0.000329891211806848
EHI_017680	hypothetical protein	-2.454	0.182	8.44096435831041e-15	1.2155615092617e-13
EHI_017690	hypothetical protein	2.13	4.377	2.29920252694604e-08	1.14034568780544e-07
EHI_017700	ribosomal protein L13 putative	2.755	6.749	2.13249336885447e-36	9.19578529391576e-34
EHI_017710	leucine rich repeat protein BspA family	-0.709	0.612	0.149317301910175	0.20582505725924
EHI_017720	zinc finger protein putative	3.249	9.51	1.32147027818546e-33	3.41908409975852e-31
EHI_017730	hypothetical protein	-0.278	0.825	0.416658059414347	0.498858531108154
EHI_017740	Rab family GTPase	-0.801	0.574	0.0317099036025839	0.0517628331783925
EHI_017750	hypothetical protein	1.391	2.622	6.3196366221051e-09	3.47893755040991e-08
EHI_017760	tyrosine kinase putative	0.013	1.009	0.965600149200234	0.972996022081296
EHI_017770	hypothetical protein	-2.884	0.135	0.0695226419035866	0.10476310356351
EHI_017780	hypothetical protein	0.423	1.341	0.362968557763607	0.444367532607686
EHI_017790	hypothetical protein	NA	NA	NA	NA
EHI_017890	60S ribosome subunit biogenesis protein NIP7 putative	NA	NA	NA	NA
EHI_017900	hypothetical protein	-0.538	0.689	0.596687082140312	0.671517748773593
EHI_018000	hypothetical protein	-1.131	0.457	0.846443952274774	0.875674078664082
EHI_018010	DNA polymerase putative	1.99	3.972	0.637313900391342	0.710247005874712
EHI_018020	hypothetical protein	NA	NA	NA	NA
EHI_018030	hypothetical protein	NA	NA	NA	NA
EHI_018140	hypothetical protein	NA	NA	NA	NA
EHI_018150	hypothetical protein	NA	NA	NA	NA
EHI_018260	hypothetical protein	NA	NA	NA	NA
EHI_018270	hypothetical protein	NA	NA	NA	NA
EHI_018280	hypothetical protein	-1.118	0.461	0.848127326195839	0.875674078664082
EHI_018290	hypothetical protein	NA	NA	NA	NA
EHI_018390	hypothetical protein conserved	0.951	1.933	0.253705641437383	0.327337631123166
EHI_018490	hypothetical protein	-0.715	0.609	0.00861631047886289	0.0160421688503079
EHI_018590	hypothetical protein conserved	-0.848	0.555	0.000402990396408715	0.000964542539908865
EHI_018600	hypothetical protein	-0.801	0.574	0.155208519708801	0.212774378307968
EHI_018610	hypothetical protein	0.134	1.097	0.673013530031607	0.741818435562591
EHI_018620	hypothetical protein	-0.732	0.602	0.00047920409569022	0.00113367332848141
EHI_018630	hypothetical protein	NA	NA	NA	NA
EHI_018640	hypothetical protein	-1.523	0.348	2.62502576788671e-08	1.29040215391619e-07
EHI_018740	peroxiredoxin putative	2.967	7.817	0.195171151404116	0.260491216211523
EHI_018840	leucine rich repeat protein BspA family	0.759	1.692	0.271098728497787	0.347238998448816
EHI_018950	hypothetical protein	-0.393	0.762	0.494688536109234	0.575246804086872
EHI_018960	small GTPase RhoQ putative	0.01	1.007	0.984516724148976	0.987953304827971
EHI_019060	DNA mismatch repair protein mutS putative	1.494	2.817	0.00121436378164834	0.00266569334648031
EHI_019070	hypothetical protein	-1.017	0.494	0.00107621250159416	0.00238673183924967
EHI_019080	hypothetical protein	0.218	1.163	0.356135429447645	0.437185387216926
EHI_019090	hypothetical protein conserved	-1.187	0.439	0.000488692129151069	0.00115436040975977
EHI_019100	hypothetical protein	-0.981	0.507	0.00199417569838362	0.00419479451784653
EHI_019110	hypothetical protein	-1.425	0.373	0.0112206246892873	0.0204255367819532
EHI_019120	hypothetical protein	-0.629	0.647	0.0265998859167975	0.0442495316086974
EHI_019130	hypothetical protein	-1.811	0.285	1.22880522168066e-06	4.58557025513714e-06
EHI_019140	hypothetical protein	-2.418	0.187	1.31318372370906e-06	4.87933559762075e-06
EHI_019150	zinc finger protein putative	-2.136	0.228	8.57310427312481e-06	2.74636547123379e-05
EHI_019160	hypothetical protein	0.725	1.653	0.0329888882823368	0.0535914087165128
EHI_019170	translation initiation factor eIF-2B beta subunit putative	0.298	1.229	0.230560585177299	0.300724460115308
EHI_019180	nucleosome assembly protein putative	0.21	1.157	0.272657233220695	0.349004855583614
EHI_019190	hypothetical protein	-0.818	0.567	0.0253422328472693	0.0424027616642604
EHI_019290	hypothetical protein	0.663	1.583	0.217726947112459	0.286537226769567
EHI_019390	cysteine proteinase pseudogene	-2.036	0.244	0.004293506329136	0.00849291440539084
EHI_019590	hypothetical protein	NA	NA	NA	NA
EHI_019600	pelota protein putative	0.348	1.273	0.127885715229537	0.180121379352507
EHI_019610	protein phosphatase putative	-2.558	0.17	6.2695826790575e-14	7.66831183690124e-13
EHI_019620	serine threonine-protein phosphatase 2A 65 kDa regulatory subunit A putative	NA	NA	NA	NA
EHI_019630	hypothetical protein	0.985	1.98	0.169097342387506	0.22950403420385
EHI_019640	caldesmon putative	1.547	2.923	0.00255898772567206	0.00526726670025631
EHI_019650	hypothetical protein	1.402	2.642	8.25042079698858e-08	3.74100249983396e-07
EHI_019660	hypothetical protein	-3.209	0.108	0.000181486335866136	0.000459757486616497
EHI_019860	hypothetical protein	-0.292	0.817	0.68818811853652	0.755333169694636
EHI_019870	hypothetical protein	-0.109	0.927	0.685881470966969	0.753227501081723
EHI_019970	hypothetical protein conserved	-1.593	0.332	0.000178170322066861	0.000451651874553553
EHI_020070	hypothetical protein	-1.389	0.382	4.1434454190994e-10	2.83860753248451e-09
EHI_020080	hypothetical protein	1.171	2.251	2.42613075081447e-14	3.20811360950969e-13
EHI_020090	leucine rich repeat protein BspA family	-1.874	0.273	1.38648246199086e-11	1.20244434301375e-10
EHI_020100	hypothetical protein	0.473	1.388	0.184877029349512	0.248358515370529
EHI_020110	hypothetical protein	-1.558	0.34	1.24455020979874e-06	4.63986490319779e-06
EHI_020210	Ras guanine nucleotide exchange factor putative	-1.642	0.32	1.52155050029964e-11	1.31371245643223e-10
EHI_020220	ankyrin repeat protein putative	-0.865	0.549	0.143581977430893	0.19876641855156
EHI_020230	hypothetical protein	-2.513	0.175	2.1822572476073e-11	1.83916186275004e-10
EHI_020240	tryptophanyl-tRNA synthetase putative	1.002	2.003	0.00479272151931339	0.00938237186202031
EHI_020250	lecithin 3Acholesterol acyltransferase domain-containing protein	2.102	4.294	4.94820563516091e-08	2.32493778087887e-07
EHI_020260	dual specificity protein phosphatase putative	1.01	2.014	4.45274758430959e-08	2.11389766051444e-07
EHI_020270	ubiquitin-activating enzyme putative	0.927	1.902	0.0630886419800844	0.0961094626450633
EHI_020280	40S ribosomal protein S2 putative	2.289	4.887	2.1093864304518e-32	4.67801642090482e-30
EHI_020290	WD domain containing protein	1.961	3.894	6.0444245599871e-10	4.00314193128156e-09
EHI_020300	60S ribosomal protein L15 putative	3.082	8.466	9.42693802246151e-23	4.60200584467586e-21
EHI_020310	40S ribosomal protein S23 putative	5.092	34.119	0.146233958166751	0.202041292860506
EHI_020320	amino acid-polyamine transporter putative	-0.062	0.958	0.797308989665317	0.838238165756764
EHI_020330	hypothetical protein	0.574	1.488	0.0076752653275131	0.0144075960029399
EHI_020340	peptidyl-prolyl cis-trans isomerase putative	0.864	1.821	0.00501148815619254	0.00977857492920224
EHI_020350	hypothetical protein	-0.769	0.587	0.00753651610930964	0.0141677011480895
EHI_020360	hypothetical protein	-0.001	0.999	0.997220543073185	0.99747755867707
EHI_020370	ribosomal protein L27a putative	2.59	6.02	2.30731848306501e-24	1.38832605159307e-22
EHI_020470	protein kinase domain containing protein	0.502	1.416	0.577476664204348	0.653788487099497
EHI_020480	hypothetical protein	-0.822	0.566	0.000871332572072973	0.00196721449227179
EHI_020490	hypothetical protein conserved	0.931	1.906	0.249428087932285	0.322623032582969
EHI_020600	hypothetical protein	-0.7	0.615	0.0661712924456668	0.100257968370733
EHI_020610	transcription initiation factor TFIID family protein	2.372	5.177	2.10395056300766e-08	1.0502163517727e-07
EHI_020710	hypothetical protein	NA	NA	NA	NA
EHI_020720	hypothetical protein	1.989	3.971	0.749556750623346	0.797567671366196
EHI_020830	hypothetical protein	-1.118	0.461	0.848127326195839	0.875674078664082
EHI_020840	hypothetical protein	6.597	96.832	0.0634276815953848	0.0965344440281131
EHI_020850	hypothetical protein	-0.916	0.53	0.606258064222191	0.680598818799986
EHI_020860	hypothetical protein	NA	NA	NA	NA
EHI_020870	hypothetical protein	-1.32	0.4	0.81384670452683	0.850407353173985
EHI_020880	hypothetical protein	1.345	2.54	0.321130267964727	0.401641786326076
EHI_020890	hypothetical protein	1.686	3.218	0.650544381879439	0.722082867460061
EHI_020900	hypothetical protein	1.989	3.97	0.749003193592709	0.797567671366196
EHI_020910	hypothetical protein	NA	NA	NA	NA
EHI_020920	hypothetical protein	-3.656	0.079	0.412764177527427	0.494654245170277
EHI_020930	hypothetical protein	5.032	32.716	0.369749889681939	0.451414871461194
EHI_020940	hypothetical protein	-2.119	0.23	0.712229937764436	0.776232628043745
EHI_020950	hypothetical protein	-1.273	0.414	0.731991493922969	0.792870523933017
EHI_020960	hypothetical protein	-2.225	0.214	0.69018759005593	0.757206512228146
EHI_020970	hypothetical protein	1.763	3.393	0.0569529911033394	0.0877817944686497
EHI_020980	hypothetical protein	1.087	2.124	0.142393184016464	0.197261448212707
EHI_020990	hypothetical protein	2.24	4.724	1.13199969559772e-06	4.25294367726501e-06
EHI_021190	hypothetical protein	-0.186	0.879	0.335970385071352	0.416315793250931
EHI_021200	UDP-N-acetylglucosamine pyrophosphorylase putative	-1.058	0.48	4.30900472876978e-09	2.42541658482314e-08
EHI_021210	ras-related protein Rab-1A putative	1.345	2.541	0.00547475671486244	0.0106105022773439
EHI_021220	hypothetical protein	-1.388	0.382	5.16408382986953e-10	3.47044317640236e-09
EHI_021230	Rho guanine nucleotide exchange factor putative	0.367	1.289	0.16200982550934	0.22104416691923
EHI_021240	hypothetical protein	0.957	1.941	2.04310212244727e-06	7.32158756899154e-06
EHI_021250	hypothetical protein	-0.027	0.981	0.912444191537239	0.930669095231544
EHI_021260	villidin putative	0.409	1.327	0.627426201442865	0.701134779095814
EHI_021270	villidin putative	0.551	1.465	0.321467996792513	0.401873826880897
EHI_021280	LIM zinc finger domain containing protein	-0.167	0.891	0.633673240384567	0.706996074725458
EHI_021290	hypothetical protein	-2.168	0.222	4.62151913181084e-07	1.8471797889349e-06
EHI_021300	lecithin 3Acholesterol acyltransferase domain-containing protein	-0.703	0.614	0.0181366645211393	0.0314514722996164
EHI_021310	receptor protein kinase putative	0.211	1.157	0.520490598753288	0.600036837594389
EHI_021320	hypothetical protein	-1.851	0.277	5.94411946022277e-07	2.33786851872433e-06
EHI_021330	hypothetical protein	-0.19	0.876	0.442720547084995	0.524480599278652
EHI_021340	aminopeptidase putative	1.625	3.084	6.35898623125239e-15	9.38373595569982e-14
EHI_021350	hypothetical protein	1.546	2.92	4.22358010192938e-06	1.42412809518575e-05
EHI_021360	hypothetical protein conserved	1.711	3.274	3.18187092276149e-06	1.09621314258654e-05
EHI_021370	hypothetical protein	0.534	1.448	0.0136027562968783	0.0242723205462918
EHI_021380	U5 small nuclear ribonucleoprotein subunit putative	-4.118	0.058	0.00793718164297556	0.014874071442003
EHI_021390	hypothetical protein	-1.006	0.498	0.000197932996422922	0.000499140974085353
EHI_021400	exosome component 10 putative	-1.823	0.283	8.23952176710691e-09	4.45370250391948e-08
EHI_021410	hypothetical protein	-0.708	0.612	0.00517321546714899	0.0100688311073246
EHI_021420	hypothetical protein	0.759	1.692	0.0273826993719226	0.0454932603863148
EHI_021430	hypothetical protein	-2.638	0.161	1.63775116980595e-18	4.19545365677684e-17
EHI_021440	DEAD DEAH box helicase putative	0.852	1.805	3.21632137299325e-05	9.26004692031662e-05
EHI_021450	40S ribosomal protein S28 putative	2.212	4.632	5.62144908236909e-18	1.33845668028678e-16
EHI_021460	hypothetical protein	-0.892	0.539	0.00211667561876277	0.00442132296900878
EHI_021470	hypothetical protein	-0.137	0.91	0.796849027629357	0.837981594968036
EHI_021480	Rab family GTPase	-3.177	0.111	0.29580063688365	0.374552127812543
EHI_021490	coiled-coil domain-containing protein 25 putative	1.682	3.208	6.46008075441068e-09	3.54619142968428e-08
EHI_021500	ankyrin repeat protein putative	0.273	1.208	0.356059487182329	0.437161300143821
EHI_021510	hypothetical protein conserved	1.26	2.395	3.92368559416346e-09	2.22466381167982e-08
EHI_021520	phosphoserine aminotransferase putative	NA	NA	NA	NA
EHI_021530	hypothetical protein	-2.355	0.195	0.000248267789973482	0.000617250027474108
EHI_021540	hypothetical protein	-1.882	0.271	0.00101254393675321	0.00225584559043582
EHI_021550	hypothetical protein	-1.824	0.282	0.000301176684646584	0.000737920904743305
EHI_021560	thioredoxin putative	0.49	1.405	0.117360927225034	0.16702521399353
EHI_021570	serine acetyltransferase 1	1.528	2.884	0.000132542526348277	0.000344078625255962
EHI_021580	hypothetical protein	0.564	1.479	0.355945345669982	0.437104491159941
EHI_021680	cell division protein kinase putative	1.645	3.127	3.03064193690675e-05	8.77427926679231e-05
EHI_021780	heat shock protein 70 putative	0.379	1.301	0.116936206231763	0.166512352370381
EHI_021880	hypothetical protein	NA	NA	NA	NA
EHI_021890	hypothetical protein	1.989	3.97	0.749582087428034	0.797567671366196
EHI_022000	protein kinase domain containing protein pseudogene	-0.932	0.524	0.00122072634077139	0.00267652722684137
EHI_022010	hypothetical protein	1.236	2.355	0.00139570110081454	0.00302694382356033
EHI_022020	hypothetical protein	-3.336	0.099	0.540416155443386	0.618780085344677
EHI_022130	hypothetical protein conserved	-0.162	0.893	0.556277217624606	0.633762478086334
EHI_022140	hypothetical protein	-2.13	0.228	0.000185731761941732	0.000469439901071872
EHI_022240	actin putative	1.042	2.06	2.22902118725111e-08	1.10695217245318e-07
EHI_022250	hypothetical protein	-2.671	0.157	2.16996902478192e-08	1.07900701924134e-07
EHI_022260	hypothetical protein	-1.709	0.306	4.59568021177704e-08	2.17642890810332e-07
EHI_022270	hypothetical protein	-2.701	0.154	8.33902001121681e-08	3.77419669545568e-07
EHI_022280	protein kinase domain containing protein	-1.701	0.308	0.000266134543936103	0.000658927059021381
EHI_022290	hypothetical protein	-3.133	0.114	3.87579776417842e-07	1.56687199195588e-06
EHI_022300	hypothetical protein conserved	-0.083	0.944	0.791489283774139	0.833700613469245
EHI_022490	AIG family protein	0.764	1.698	0.0632673994974896	0.0963282767554951
EHI_022500	AIG1 family protein	1.382	2.606	0.00615617132200941	0.0118131524849041
EHI_022600	NADPH-dependent FMN reductase domain containing protein	-1.096	0.468	0.390031401029686	0.472932077107296
EHI_022610	endonuclease exonuclease phosphatase family protein	0.393	1.313	0.363073807240137	0.444367532607686
EHI_022620	heat shock protein putative	-2.21	0.216	0.497977279284932	0.578551061489244
EHI_022730	signal recognition particle 54 kDa protein putative	0.635	1.553	0.00262381968365059	0.00539641981571169
EHI_022840	hypothetical protein	-2.182	0.22	0.065273633176795	0.0990719477352919
EHI_022850	hypothetical protein	0.705	1.63	0.0130430899611551	0.023375771017891
EHI_022860	RhoGAP domain containing protein	-1.956	0.258	0.000169824298155018	0.000432301877503736
EHI_022870	hypothetical protein conserved	1.018	2.025	0.000149670871242233	0.000385449669071736
EHI_022880	hypothetical protein	-2.537	0.172	4.41039037168503e-15	6.64727185728529e-14
EHI_022890	hypothetical protein	0.25	1.189	0.204930125599582	0.272001989552661
EHI_022900	hypothetical protein	-1.908	0.266	1.23864890484421e-05	3.85500914170037e-05
EHI_022910	longin-type vesicle-associated membrane protein putative	-1.95	0.259	4.17912862141477e-14	5.27377702905521e-13
EHI_022920	hypothetical protein	-1.701	0.308	3.54953513477937e-05	0.000101366783355988
EHI_022930	hypothetical protein	-1.165	0.446	0.00133991632104396	0.00291819037147677
EHI_022940	DNA-directed RNA polymerase subunit putative	0.85	1.802	0.0387406389954219	0.0620906132319771
EHI_022950	DnaJ family protein	1.388	2.617	4.24879888431665e-05	0.000119967904474594
EHI_022960	LIM zinc finger domain containing protein	0.84	1.791	0.00144443945148708	0.00311870348329423
EHI_022970	hypothetical protein	0.952	1.935	0.00100041402928474	0.00223266638738014
EHI_022980	ubiquitin-like protein	1.732	3.322	2.04227553840325e-09	1.21472358077288e-08
EHI_022990	hypothetical protein	-1.012	0.496	0.0391319626227238	0.0626660395868749
EHI_023000	hypothetical protein	0.109	1.079	0.76341128618413	0.809108597407434
EHI_023010	protein kinase putative	-1.123	0.459	0.000224603871116177	0.000561835400452391
EHI_023020	proteasome subunit alpha type 5 putative	2.043	4.12	1.22510679147427e-06	4.57616887171475e-06
EHI_023030	hypothetical protein	-1.366	0.388	4.60341709431927e-05	0.000129228656369281
EHI_023040	hypothetical protein	1.565	2.959	5.75446435953127e-10	3.82743379251771e-09
EHI_023050	protein kinase domain containing protein	-1.871	0.273	4.06272091901819e-14	5.16118490563325e-13
EHI_023060	thioredoxin putative	-0.341	0.789	0.32268983341224	0.403011824126437
EHI_023070	hypothetical protein conserved	-0.423	0.746	0.0404225598310852	0.0645330953123988
EHI_023080	WD domain containing protein	1.013	2.018	0.000290826033827318	0.000715269858861738
EHI_023090	recQ family DNA helicase	1.432	2.698	1.81040845516272e-05	5.46120672579303e-05
EHI_023100	hypothetical protein	0.646	1.564	0.119929724474821	0.17027520054391
EHI_023110	NADP-dependent alcohol dehydrogenase	2.155	4.452	7.12752741667581e-16	1.21590918259863e-14
EHI_023120	protein kinase domain containing protein	-0.422	0.746	0.0440725280945524	0.0697006852220692
EHI_023130	hypothetical protein conserved	0.779	1.716	0.00442145764105465	0.00871270733939229
EHI_023140	protein phosphatase domain-containing protein	0.932	1.908	0.000325049210148455	0.000790423549239446
EHI_023150	hypothetical protein	-3.044	0.121	1.04263631846085e-08	5.51615508998867e-08
EHI_023160	hypothetical protein	-2.669	0.157	3.64717976764702e-16	6.62983825678598e-15
EHI_023170	hypothetical protein	-1.718	0.304	4.50252823856217e-06	1.51227279046818e-05
EHI_023180	Rab geranylgeranyltransferase alpha subunit putative	-1.644	0.32	4.01606935183748e-13	4.34766113095712e-12
EHI_023190	exonuclease putative	-0.919	0.529	0.00234471571308965	0.00486492471665381
EHI_023200	hypothetical protein	0.645	1.563	0.0292460410463571	0.0482481977899732
EHI_023210	GTP-binding protein putative	-0.889	0.54	0.0185914449184314	0.0321252883920002
EHI_023220	hypothetical protein	2.927	7.606	1.09410152279067e-18	2.86905946618284e-17
EHI_023230	histone H4	2.72	6.587	6.0385146024692e-26	4.6240784961261e-24
EHI_023240	dihydrouridine synthase 28Dus 29 family protein	1.228	2.342	4.48291774746448e-07	1.79629152184493e-06
EHI_023250	hypothetical protein	-2.615	0.163	0.117730666352975	0.167428624447011
EHI_023260	nicotinate phosphoribosyltransferase putative	0.64	1.558	0.0121756054009977	0.0219732734532769
EHI_023270	Ras guanine nucleotide exchange factor putative	-2.056	0.24	1.05313703692787e-08	5.56463558926762e-08
EHI_023280	hypothetical protein	-0.89	0.54	0.227446845591071	0.297212527858231
EHI_023290	hypothetical protein	-0.446	0.734	0.745506338007143	0.797567671366196
EHI_023300	TPR repeat protein	1.175	2.258	0.0023690227206866	0.00490817586078248
EHI_023310	RING zinc finger protein putative	0.657	1.577	0.000522201229458931	0.00122679356630152
EHI_023320	hypothetical protein conserved	-0.323	0.799	0.42918237732024	0.511016047363047
EHI_023330	hypothetical protein	-0.306	0.809	0.52287191036296	0.602334783056885
EHI_023340	leucine-rich repeat containing protein	-2.294	0.204	1.27545340211889e-13	1.46885301294463e-12
EHI_023350	hypothetical protein conserved	-1.845	0.278	1.69518260678105e-06	6.15435331797685e-06
EHI_023360	alpha-amylase family protein	1.352	2.553	4.38493710243458e-10	2.99348124794171e-09
EHI_023370	hypothetical protein	-0.623	0.649	0.0298826053375686	0.0491938033149962
EHI_023380	hypothetical protein	-1.927	0.263	2.37966343092115e-06	8.38445190685882e-06
EHI_023390	hypothetical protein	-2.734	0.15	2.95239601293387e-14	3.82579262978175e-13
EHI_023400	Ribosomal protein S30 putative	2.321	4.997	0.00510928612386185	0.00996188869465352
EHI_023410	hypothetical protein conserved	-0.958	0.515	2.33863776642194e-06	8.25489147019878e-06
EHI_023420	hypothetical protein conserved	-5.695	0.019	0.0468422509999793	0.0736309340343944
EHI_023430	glycosyl hydrolase family 31 protein	0.784	1.722	0.000905475326137897	0.00203718825550213
EHI_023440	hypothetical protein	0.333	1.26	0.334975718432328	0.415626949253045
EHI_023450	hypothetical protein	0.639	1.558	0.054714123398395	0.084734841543963
EHI_023460	hypothetical protein	-0.522	0.696	0.00542970906476364	0.0105363504401739
EHI_023470	Oxysterol binding protein putative	1.861	3.632	3.08825526139806e-19	8.74855377334734e-18
EHI_023480	hypothetical protein	-0.294	0.815	0.104780627256889	0.150891879177732
EHI_023490	hypothetical protein conserved	1.549	2.927	0.000281338817209548	0.000694136013725528
EHI_023500	calmodulin putative	1.283	2.433	1.52782927746084e-14	2.09153630540582e-13
EHI_023600	adaptor protein 28AP 29 family protein	0.915	1.885	0.0014768925303036	0.00318434439450459
EHI_023610	protein kinase putative	-0.115	0.923	0.569298134066135	0.646036859155167
EHI_023620	hypothetical protein	-0.721	0.607	0.000303049359274825	0.000741572864656745
EHI_023630	hypothetical protein	-1.174	0.443	9.58982337001654e-06	3.04215549342247e-05
EHI_023840	60S ribosomal protein L38 putative	2.786	6.896	1.88789773124147e-18	4.72147154465967e-17
EHI_023850	hypothetical protein	-0.171	0.888	0.564094094370933	0.640880907568382
EHI_023860	protein kinase domain containing protein	-0.035	0.976	0.921802866666545	0.937873096220438
EHI_023870	WD domain containing protein	0.195	1.145	0.407621743796692	0.48932260676615
EHI_023880	ubiquitin-conjugating enzyme family protein	2.204	4.607	3.80260680921034e-14	4.84660657686217e-13
EHI_023890	nuclear movement protein putative	1.275	2.42	0.00331331757149039	0.00671312215868139
EHI_023900	hypothetical protein conserved	2.018	4.051	3.37251184417441e-18	8.15496477709713e-17
EHI_024000	hypothetical protein	4.974	31.432	0.249675532947548	0.322889284694913
EHI_024110	disulphide oxidoreductase putative	NA	NA	NA	NA
EHI_024120	phospholipid-transporting P-type ATPase putative	1.34	2.532	0.000682073972703535	0.00157146280086816
EHI_024220	hypothetical protein	4.927	30.412	0.401000428303625	0.483092553855772
EHI_024230	cysteine synthase A putative	-1.368	0.387	0.0403165870490654	0.0643771546337885
EHI_024240	aldehyde-alcohol dehydrogenase 2 putative	0.567	1.481	0.259339897994545	0.333773371728301
EHI_024350	hypothetical protein	-1.953	0.258	4.39608967925355e-09	2.46742515670487e-08
EHI_024360	hypothetical protein	-3.259	0.104	1.00951525755736e-09	6.41232195512292e-09
EHI_024370	hypothetical protein	-0.914	0.531	0.020536909707386	0.0351195182085768
EHI_024380	myotubularin putative	1.128	2.185	0.00386121578139377	0.00772243156278754
EHI_024390	hypothetical protein	1.952	3.869	4.82111607113514e-08	2.27624713772208e-07
EHI_024400	hypothetical protein	-1.613	0.327	3.22454532448108e-11	2.6318528715691e-10
EHI_024410	lipid phosphate phosphatase putative	-1.246	0.422	0.00185262969636554	0.00393329094726184
EHI_024420	D-hydantoinase putative	0.01	1.007	0.969632310843131	0.975918827381273
EHI_024430	phospholipase B putative	-0.031	0.979	0.889945675363173	0.911794922408784
EHI_024440	hypothetical protein	-0.8	0.574	0.0486798631003656	0.0763339590676844
EHI_024450	protein tyrosine phosphatase putative	-0.295	0.815	0.115675226940649	0.164928565671073
EHI_024460	HEAT repeat domain containing protein	-0.621	0.65	0.000369313017763895	0.000890527382380662
EHI_024470	proteasome subunit beta type 6 precursor putative	2.101	4.29	5.44253371049408e-13	5.75544232436717e-12
EHI_024480	hypothetical protein	-0.774	0.585	0.050292309055709	0.0785134559312979
EHI_024490	phosphatidate cytidylyltransferase putative	0.897	1.862	0.00156050661858073	0.00335159169159479
EHI_024500	hypothetical protein conserved	0.391	1.312	0.225542386468328	0.295121376225078
EHI_024510	hypothetical protein conserved	1.38	2.603	3.81889248883781e-10	2.62553086787946e-09
EHI_024520	hypothetical protein	-3.625	0.081	3.20470050179789e-08	1.55565261381834e-07
EHI_024530	hypothetical protein	0.654	1.574	0.000761214200291266	0.00173831851210968
EHI_024540	hypothetical protein	3.802	13.947	0.0598505573967915	0.0917740076084345
EHI_024550	hypothetical protein	-1.115	0.462	0.00390977559392953	0.00780346571357187
EHI_024560	hypothetical protein	-1.881	0.271	9.9216942290105e-16	1.65617614205547e-14
EHI_024570	hypothetical protein	-0.726	0.605	0.0139847845672822	0.0249139081503889
EHI_024580	leucine rich repeat protein BspA family	-1.467	0.362	2.06401091209175e-07	8.72595462944237e-07
EHI_024590	Sec7 domain protein	0.303	1.234	0.284545927580076	0.362429519178955
EHI_024600	hypothetical protein	1.466	2.763	6.64469607923059e-06	2.16797524031055e-05
EHI_024610	hypothetical protein conserved	-1.012	0.496	0.00759106406753342	0.0142564334120964
EHI_024620	hypothetical protein	-2.397	0.19	3.91572990639791e-05	0.000111088799464403
EHI_024630	glycoprotein endopeptidase putative	1.659	3.158	3.14853042521488e-15	4.92719620171731e-14
EHI_024640	leucine-rich repeat containing protein	-1.216	0.431	1.70956964540164e-06	6.19499513893911e-06
EHI_024650	formin homology 2 family protein	-1.693	0.309	0.00079014653971415	0.00179909575865686
EHI_024660	chitinase Jessie putative	2.261	4.795	7.15335953468585e-07	2.77344539002156e-06
EHI_024670	hypothetical protein conserved	1.572	2.974	1.77337312550562e-11	1.51596059473289e-10
EHI_024680	Rab family GTPase	0.771	1.707	1.26819070172096e-05	3.93905411234818e-05
EHI_024690	hypothetical protein	0.705	1.63	0.0107423514145928	0.0196516925948785
EHI_024890	hypothetical protein	0.351	1.275	0.643115556596465	0.714757008920642
EHI_024990	hypothetical protein	NA	NA	NA	NA
EHI_025090	long-chain-fatty-acid--CoA ligase putative	0.979	1.971	0.00274859636088848	0.00563066902961636
EHI_025100	hypothetical protein conserved	-0.074	0.95	0.678485966959729	0.746584643541454
EHI_025110	Rab geranylgeranyltransferase beta subunit putative	1.132	2.192	1.90693273135675e-09	1.14121911031543e-08
EHI_025210	hypothetical protein	2.424	5.367	4.91998482040078e-07	1.96142384057272e-06
EHI_025220	hypothetical protein	-0.862	0.55	0.0196891246615631	0.0338112800051002
EHI_025230	ubiquitin-conjugating enzyme family protein	3.164	8.964	8.9738061431903e-10	5.77089339547996e-09
EHI_025240	hypothetical protein	-1.796	0.288	9.8270631428252e-11	7.47820236417737e-10
EHI_025250	cation transporter putative	-1.438	0.369	1.1912728030338e-09	7.43300602664658e-09
EHI_025260	hypothetical protein	1.444	2.721	2.87558034764296e-06	9.98222480250655e-06
EHI_025270	vacuolar sorting protein 29	1.904	3.741	8.81600842144726e-23	4.35858964122762e-21
EHI_025280	tyrosine kinase putative	0.02	1.014	0.925401808386958	0.941164679861055
EHI_025290	hypothetical protein	2.313	4.97	3.61458248869607e-14	4.6221399138812e-13
EHI_025300	serine threonine protein kinase putative	-0.205	0.868	0.40726352587224	0.489119524651141
EHI_025310	hypothetical protein conserved	0.274	1.209	0.346607520336583	0.426839215112257
EHI_025320	hypothetical protein conserved domain containing	-2.004	0.249	1.43863017248185e-05	4.41369462403324e-05
EHI_025330	hypothetical protein	0.325	1.253	0.29521417774165	0.373931535187775
EHI_025340	hypothetical protein	-3.233	0.106	0.000123306484333407	0.000321715943326355
EHI_025350	importin alpha putative	-0.665	0.631	0.00296987280456686	0.00606316483667753
EHI_025360	14-3-3 protein 1	1.036	2.05	4.31396773014508e-05	0.000121586846482883
EHI_025370	hypothetical protein conserved	1.201	2.3	0.0150350455710394	0.0265594045795192
EHI_025380	hypothetical membrane-spanning protein	-2.314	0.201	1.4423195807966e-09	8.85002734082466e-09
EHI_025390	inositol polyphosphate kinase putative	1.854	3.615	0.000551936841581817	0.00129079052858031
EHI_025400	START domain containing protein	1.812	3.512	1.55632839189688e-16	3.02250253397093e-15
EHI_025410	Ulp1 protease family C-terminal catalytic domain containing protein	-1.457	0.364	4.29305249385642e-09	2.41819110720708e-08
EHI_025420	long-chain-fatty-acid--CoA ligase putative	-0.468	0.723	0.0103606751398456	0.0190162119733935
EHI_025430	hypothetical protein	1.353	2.555	2.36930040208794e-07	9.91936878155695e-07
EHI_025440	RNA recognition motif domain containing protein	-0.519	0.698	0.0487926394378026	0.0764644593814302
EHI_025450	LIM zinc finger domain containing protein	1.562	2.954	3.46754310570577e-09	1.98342443526074e-08
EHI_025460	hypothetical protein	-2.311	0.202	2.69659393356721e-10	1.90975931682013e-09
EHI_025470	hypothetical protein	1.042	2.06	0.0172499378955618	0.0300885433585058
EHI_025480	hypothetical protein	NA	NA	NA	NA
EHI_025490	hypothetical protein	1.213	2.317	8.14293442286068e-05	0.000218704003426452
EHI_025590	60S ribosomal protein L35a putative	NA	NA	NA	NA
EHI_025600	60S ribosomal protein L37 putative	NA	NA	NA	NA
EHI_025700	serine-threonine-isoleucine rich protein putative	-4.671	0.039	3.09593527346085e-06	1.06802887078236e-05
EHI_025710	iron-sulfur flavoprotein putative	0.546	1.46	0.288715845441756	0.367018079318524
EHI_025720	hypothetical protein	-3.18	0.11	0.293940726217382	0.372805215179627
EHI_025820	transport protein particle Bet3 subunit putative	-1.71	0.306	3.00193603903443e-08	1.46363238285083e-07
EHI_025830	60S ribosomal protein L7 putative	1.185	2.273	3.64089138819639e-11	2.94995813728396e-10
EHI_025840	LSM domain containing protein	-2.878	0.136	6.4440874878841e-15	9.45538886218457e-14
EHI_025850	hypothetical protein	1.883	3.689	1.96930820205931e-05	5.90640272966939e-05
EHI_025860	hypothetical protein	-0.316	0.803	0.10044905807682	0.145274005737335
EHI_025870	hypothetical protein	-1.099	0.467	0.00018524585560202	0.000468516888622639
EHI_025880	hypothetical protein	-1.347	0.393	0.000915528093330082	0.00205444610015267
EHI_025890	hypothetical protein	0.953	1.936	0.0001896479379607	0.000478870297479165
EHI_025990	AIG1 family protein putative	0.646	1.565	0.554498529441704	0.63229287285537
EHI_026000	AIG1 family protein putative	0.869	1.826	0.636700739573723	0.709979048489769
EHI_026200	hypothetical protein	-0.607	0.656	0.186765761845977	0.250592194200255
EHI_026310	hypothetical protein	0.988	1.984	3.02861422015156e-07	1.24843885166311e-06
EHI_026320	hypothetical protein conserved	0.223	1.167	0.445824303302625	0.527835302354329
EHI_026330	pumilio family RNA-binding protein	-0.376	0.77	0.10929568679845	0.156696180445063
EHI_026340	thioredoxin putative	2.052	4.148	5.15733702798156e-17	1.07900943426396e-15
EHI_026350	Rho guanine nucleotide exchange factor putative	-0.154	0.899	0.395862577834666	0.478164539239445
EHI_026360	phosphoserine aminotransferase putative	-0.524	0.695	0.322107074654846	0.402413506111526
EHI_026370	ENTH domain protein putative	0.445	1.362	0.0248520750855742	0.0416814621465486
EHI_026380	Sec7 domain containing protein	-1.733	0.301	2.74943576955273e-10	1.94363574164556e-09
EHI_026390	cation transporter putative	-0.328	0.796	0.118110660932827	0.167876753371288
EHI_026400	hypothetical protein	-1.121	0.46	1.38128790021248e-07	6.02673225488999e-07
EHI_026410	40S ribosomal protein S20 putative	2.821	7.069	7.58800260546022e-26	5.55642228524361e-24
EHI_026420	Rab family GTPase	-0.124	0.918	0.660638452612458	0.730883077134821
EHI_026430	hypothetical protein	-0.123	0.918	0.627418003387128	0.701134779095814
EHI_026440	RNA recognition motif domain containing protein	1.563	2.955	7.19966404762249e-19	1.95397875306454e-17
EHI_026450	hypothetical protein	0.68	1.603	0.015530400793862	0.0273597301320828
EHI_026460	hypothetical protein	-2.567	0.169	4.29234336726375e-14	5.39986535116714e-13
EHI_026470	hypothetical protein	1.38	2.602	6.5197433399985e-06	2.13168693365916e-05
EHI_026480	282r 29-phospho-3-sulfolactate synthase putative	2.507	5.686	2.78780474777895e-16	5.17678001250244e-15
EHI_026490	hypothetical protein	NA	NA	NA	NA
EHI_026590	heat shock protein 70 putative	NA	NA	NA	NA
EHI_026690	protein kinase domain containing protein	NA	NA	NA	NA
EHI_026890	deoxyuridine 5 27-triphosphate nucleotidohydrolase mitochondrial precursor putative	-2.729	0.151	0.385480677573924	0.468540717088756
EHI_027000	hypothetical protein	1.99	3.971	0.749550872566429	0.797567671366196
EHI_027010	hypothetical protein	NA	NA	NA	NA
EHI_027020	hypothetical protein	3.063	8.355	0.0689448125998304	0.103993322075376
EHI_027030	hypothetical protein	2.769	6.815	2.22717920168368e-06	7.89738006554077e-06
EHI_027130	hypothetical protein	NA	NA	NA	NA
EHI_027230	hypothetical protein conserved	NA	NA	NA	NA
EHI_027330	hypothetical protein	-2.713	0.153	0.487367809962329	0.568232231952701
EHI_027340	hypothetical protein conserved	-2.148	0.226	5.56429856321561e-11	4.37589518213572e-10
EHI_027350	hypothetical protein	-2.802	0.143	4.92954378639113e-06	1.64431108164882e-05
EHI_027360	hypothetical protein conserved	0.403	1.322	0.278228278185706	0.355608084188613
EHI_027370	hypothetical protein	0.054	1.038	0.862015447722356	0.887513450752212
EHI_027380	hypothetical protein	1.131	2.191	0.00228949290749454	0.00476435494583716
EHI_027490	hypothetical protein	-1.182	0.441	0.0132522466569586	0.0237068307331904
EHI_027500	hypothetical protein	-1.386	0.383	9.34844770280685e-06	2.97387914217978e-05
EHI_027510	zinc finger domain containing protein	-1.685	0.311	1.48207392400555e-05	4.5362215292315e-05
EHI_027520	hypothetical protein	1.47	2.771	1.59591351075297e-10	1.17528279605926e-09
EHI_027530	hypothetical protein	0.073	1.052	0.769309001205317	0.814315623531388
EHI_027540	hypothetical protein	-2.704	0.153	9.2122956453799e-13	9.35940298421973e-12
EHI_027550	thioredoxin putative	-0.455	0.729	0.0174587537802135	0.0304185963730678
EHI_027560	pre-mRNA-splicing factor PRP46 putative	4.927	30.412	0.401000428303625	0.483092553855772
EHI_027570	hypothetical protein	NA	NA	NA	NA
EHI_027580	importin alpha putative	-0.635	0.644	0.0223087764334776	0.0378576131781053
EHI_027590	hypothetical protein	-1.91	0.266	1.42205210947928e-05	4.37147266288245e-05
EHI_027600	4-methyl-5 28B-hydroxyethyl 29-thiazol monophosphate biosynthesis enzyme putative	1.764	3.396	2.09223391283575e-10	1.51774949826459e-09
EHI_027610	hypothetical protein	2.425	5.371	9.09765685961225e-15	1.29570665218918e-13
EHI_027620	hypothetical protein	-0.966	0.512	8.40935462299037e-07	3.22816076081361e-06
EHI_027630	hypothetical membrane-spanning protein	-3.082	0.118	4.15710400584279e-06	1.40354246600051e-05
EHI_027640	cell cycle-associated GTPase putative	1.665	3.172	1.95169203050278e-15	3.14295301675572e-14
EHI_027650	hypothetical protein	0.586	1.501	0.00178175127957924	0.00379440251820778
EHI_027660	hypothetical protein	-0.725	0.605	0.00823980093950553	0.0153928603832592
EHI_027670	hypothetical protein	-1.982	0.253	6.59726340654936e-08	3.04265945107761e-07
EHI_027680	leucine rich repeat protein BspA family	-1.462	0.363	4.88576648139914e-08	2.29838299567395e-07
EHI_027690	hypothetical protein conserved domain containing	-0.765	0.589	5.69305095159787e-05	0.000157146022355273
EHI_027700	molybdenum cofactor sulfurase putative	1.078	2.111	2.43653808721286e-07	1.01789066915749e-06
EHI_027710	calcium-transporting P-type ATPase putative	0.452	1.368	0.134571722354857	0.187834150138177
EHI_027720	coatomer beta subunit putative	0.698	1.622	0.000134129201321937	0.000347964859846549
EHI_027730	WD repeat protein	0.884	1.845	1.89527061037122e-08	9.55265615435157e-08
EHI_027740	hypothetical protein	-2.886	0.135	4.07027800837022e-07	1.64122067018024e-06
EHI_027750	hypothetical protein	-1.05	0.483	0.000245034594072054	0.00060979753741176
EHI_027760	DEAD DEAH box helicase putative	-0.096	0.936	0.757160529428284	0.804088114574133
EHI_027770	hypothetical protein	0.235	1.177	0.32723553184261	0.407574165302044
EHI_027780	signal peptide peptidase family protein	-0.936	0.523	0.0245042505361943	0.0411870923910655
EHI_027790	hypothetical protein	-0.536	0.689	0.064438506873673	0.097863219297491
EHI_027800	galactose binding lectin 35 kDa subunit putative	-0.913	0.531	0.116402462264117	0.165843596199353
EHI_027810	hypothetical protein	0.564	1.479	0.356326863967726	0.437214171801005
EHI_027910	hypothetical protein conserved	NA	NA	NA	NA
EHI_028010	hypothetical protein	-0.899	0.536	0.333077541218115	0.413721855486479
EHI_028020	leucine rich repeat protein	-2.596	0.165	0.104562016941353	0.150632957590717
EHI_028220	hypothetical protein	-2.529	0.173	0.120128650626589	0.170432934776748
EHI_028330	leucine rich repeat protein BspA family	5.417	42.737	0.139407454388618	0.19395602455
EHI_028430	surface antigen ariel1 putative	1.809	3.503	0.0456036072560736	0.071916944234385
EHI_028530	hypothetical protein	1.475	2.78	4.72624959033336e-09	2.63732202157926e-08
EHI_028540	hypothetical protein	-0.41	0.753	0.172829080183498	0.234118555040891
EHI_028550	hypothetical protein	-2.942	0.13	1.18014350109216e-16	2.35482618392734e-15
EHI_028560	hypothetical protein conserved	-1.639	0.321	4.02535596974957e-06	1.36142976196933e-05
EHI_028670	hypothetical protein	-1.835	0.28	0.0295614210740694	0.0487270652743526
EHI_028770	hypothetical protein	NA	NA	NA	NA
EHI_028780	hypothetical protein	NA	NA	NA	NA
EHI_028880	geranylgeranyl pyrophosphate synthetase putative	-1.126	0.458	0.813260501931338	0.849943182441234
EHI_028890	recQ family helicase putative	-0.503	0.705	0.507581069325583	0.588124236468903
EHI_028900	dolichyl-diphosphooligosaccharide-protein glycotransferase putative	-1.5	0.353	4.30998005798613e-07	1.73247359969386e-06
EHI_028910	ARF GTPase activating protein putative	2.042	4.119	4.14880634850813e-12	3.88456391762607e-11
EHI_028920	heat shock protein putative	1.694	3.237	0.00455064392437759	0.0089468333690524
EHI_028930	cyst wall-specific glycoprotein Jacob	3.753	13.486	9.37407095837815e-10	6.00342729199102e-09
EHI_028940	hypothetical protein	0.963	1.949	0.032755230001072	0.0532229632129622
EHI_028950	chitobiosyldiphosphodolichol beta-mannosyltransferase putative	-0.27	0.829	0.0776201588303208	0.115485465371085
EHI_028960	hypothetical protein	-0.354	0.782	0.176378364049286	0.238385662850523
EHI_028970	hypothetical protein	-1.098	0.467	5.00778161446878e-05	0.00013952046264001
EHI_028980	hypothetical protein	-1.588	0.333	1.72714389340586e-06	6.25284090513819e-06
EHI_028990	hypothetical protein	1.899	3.729	3.71219959299519e-10	2.55444089014439e-09
EHI_029000	zinc finger domain containing protein	NA	NA	NA	NA
EHI_029010	hypothetical protein	0.327	1.255	0.437118764551994	0.519191407873385
EHI_029020	Rho family GTPase	0.94	1.919	4.99394615169435e-05	0.000139184955222447
EHI_029030	hypothetical protein	-1.426	0.372	0.000302990894742897	0.000741572864656745
EHI_029040	exportin T putative	-2.036	0.244	3.25822986454414e-20	1.0854240432872e-18
EHI_029050	long-chain-fatty-acid--CoA ligase putative	0.729	1.658	8.55636082150654e-05	0.000229173473763057
EHI_029060	hypothetical protein	1.009	2.013	4.93091678252147e-05	0.000137625947737978
EHI_029070	hypothetical protein	-1.671	0.314	1.9670073441277e-05	5.90178237538431e-05
EHI_029080	FHA domain protein putative	-1.33	0.398	3.83579056080121e-06	1.30356420021624e-05
EHI_029090	hypothetical protein	1.28	2.429	1.31117527378693e-07	5.73694615283775e-07
EHI_029100	AMP deaminase putative	0.539	1.453	0.0992943943781396	0.143845294729959
EHI_029200	ribosome biogenesis protein putative	-0.716	0.609	0.0889210921505013	0.130301211491824
EHI_029210	proteasome subunit alpha type 3 putative	0.132	1.096	0.622748200957804	0.6968164779673
EHI_029220	peptidase S54 28rhomboid 29 family protein	-1.705	0.307	0.0026462749879018	0.00543903603624568
EHI_029230	hydrolase yafV putative	1.039	2.054	0.000533165767454985	0.0012502817785455
EHI_029340	short chain dehydrogenase family protein	-2.333	0.198	0.00188909521304035	0.00400195334159912
EHI_029350	hypothetical protein conserved	3.062	8.35	9.72868930688747e-19	2.58609884931714e-17
EHI_029360	hypothetical protein	-0.427	0.744	0.129714758320784	0.182201584163215
EHI_029370	Vacuolar ATP synthase proteolipid subunit putative	0.808	1.751	0.00872297359689194	0.0162174182177426
EHI_029380	thioredoxin putative	-2.857	0.138	4.30749747798432e-08	2.05247362947294e-07
EHI_029390	hypothetical protein	-1.047	0.484	0.589750006790464	0.665354586149358
EHI_029490	hypothetical protein pseudogene	NA	NA	NA	NA
EHI_029500	hypothetical protein	2.478	5.573	0.000181030869865214	0.000458753382923209
EHI_029510	hypothetical protein	1.99	3.971	0.749542406493884	0.797567671366196
EHI_029520	hypothetical protein	-1.094	0.468	0.00111303320544693	0.00246065614943864
EHI_029530	60S ribosomal protein L7a putative	2.021	4.06	6.65880420219495e-17	1.36373715613291e-15
EHI_029540	dolychil-diphosphooligosaccharide-- protein glycosyltransferase subunit putative	-2.461	0.182	2.36374638729266e-19	6.8460445739424e-18
EHI_029550	hypothetical protein	-2.516	0.175	2.58999630711427e-15	4.08608766988232e-14
EHI_029560	glucosamine--fructose-6-phosphate aminotransferase putative	-1.001	0.5	0.000162390350325431	0.000415039150222585
EHI_029570	methyltransferase putative	1.245	2.369	4.71908453515035e-12	4.36065882879012e-11
EHI_029580	mannosyltransferase putative	-2.725	0.151	6.83389526851368e-14	8.24956377514823e-13
EHI_029590	protein kinase domain containing protein	-0.568	0.674	0.0660445648083582	0.100085496298804
EHI_029600	hypothetical protein conserved	1.294	2.452	0.14900556486342	0.205504831995357
EHI_029610	maltose O-acetyltransferase putative	1.189	2.28	0.0190862238106073	0.0328850764079764
EHI_029620	aldose reductase putative	NA	NA	NA	NA
EHI_029720	hypothetical protein	1.645	3.128	1.13830972500294e-21	4.72489844142933e-20
EHI_029730	hypothetical protein	0.072	1.052	0.806466354224185	0.844631780525764
EHI_029830	hypothetical protein conserved	1.12	2.174	0.000527936002919196	0.00123839203827706
EHI_029930	hypothetical protein	1.905	3.745	0.00017768329226818	0.000450564428156031
EHI_029940	hypothetical protein	NA	NA	NA	NA
EHI_029950	hypothetical protein	NA	NA	NA	NA
EHI_030050	hypothetical protein	-2.361	0.195	9.94096031541627e-11	7.54269149249864e-10
EHI_030060	hypothetical protein	-0.281	0.823	0.419225411275449	0.501545567558575
EHI_030070	hypothetical protein	2.899	7.461	1.69641756279738e-15	2.75472659465131e-14
EHI_030080	hypothetical protein	0.893	1.858	0.0122856191792307	0.0221512139533539
EHI_030090	eukaryotic initiation factor 4E putative	-1.92	0.264	6.03857042897682e-05	0.000166092784088299
EHI_030100	hypothetical protein	-3.11	0.116	0.000171782000290174	0.000436741528415437
EHI_030110	hypothetical protein conserved	-0.234	0.85	0.405288194424869	0.486973214415764
EHI_030120	tyrosine kinase putative	-0.683	0.623	0.00209146000754677	0.00437453855526219
EHI_030130	hypothetical protein	-0.056	0.962	0.815227676909446	0.851425891842185
EHI_030140	hypothetical protein	-1.81	0.285	9.87744269453927e-07	3.74176233260194e-06
EHI_030150	hypothetical protein conserved	-0.729	0.603	0.0628255685882493	0.095787087680611
EHI_030160	SOH1 protein putative	-3.537	0.086	4.06439616681762e-13	4.39306187454691e-12
EHI_030170	26S proteasome non-ATPase regulatory subunit putative	0.863	1.819	2.89994823273586e-05	8.43613333814983e-05
EHI_030180	alcohol dehydrogenase 3 putative	3.929	15.23	1.51741944413193e-09	9.24506257876927e-09
EHI_030390	hypothetical protein	1.428	2.692	1.08698688355626e-14	1.53125085120937e-13
EHI_030400	protein kinase domain containing protein	0.318	1.247	0.324264455666837	0.404455444524795
EHI_030410	hypothetical protein	-1.401	0.379	9.97877636350504e-09	5.31243224509782e-08
EHI_030420	tyrosine kinase putative	0.448	1.364	0.0372365355905274	0.0598826673517757
EHI_030430	RNA recognition motif domain containing protein	0.719	1.646	0.0176875910538728	0.0307689560197581
EHI_030440	hypothetical protein	0.018	1.013	0.93876923184436	0.951518252490979
EHI_030450	hypothetical protein	-2.32	0.2	5.23551460315174e-10	3.51540349045535e-09
EHI_030460	hypothetical protein	-0.803	0.573	0.0177806558024091	0.030903146067689
EHI_030470	hypothetical protein	-1.368	0.387	4.85643615058464e-08	2.28874665457425e-07
EHI_030480	hypothetical protein	1.25	2.378	5.25289122971478e-06	1.74392394033559e-05
EHI_030490	hypothetical protein	-0.733	0.602	0.125711649863823	0.177445685805237
EHI_030590	hypothetical protein	0.549	1.463	0.788039613856448	0.830856218792957
EHI_030600	metal cation transporter zinc 28Zn2 29-iron 28Fe2 29 permease 28ZIP 29 family	0.986	1.98	4.88113365020324e-05	0.000136383583127709
EHI_030610	HECT domain and RCC1-like domain-containing protein putative	NA	NA	NA	NA
EHI_030710	60S ribosomal protein L12 putative	3.233	9.404	6.29108361315105e-10	4.14527937226473e-09
EHI_030720	cysteine protease putative	0.719	1.646	0.00195985136626044	0.00413154978406124
EHI_030730	hypothetical protein	-1.164	0.446	0.000555013841287526	0.00129759561327523
EHI_030740	Ras guanine nucleotide exchange factor putative	-1.89	0.27	3.51519750894194e-07	1.43303377439114e-06
EHI_030750	hypothetical protein	-0.049	0.967	0.902387439794668	0.92210786041156
EHI_030760	60S ribosomal protein L24 putative	2.645	6.253	9.44250230922121e-43	1.4658540584835e-39
EHI_030770	hypothetical protein conserved	0.065	1.046	0.870313060980152	0.894632496269096
EHI_030780	hypothetical protein	-0.112	0.925	0.603149277901863	0.677713476414919
EHI_030790	hypothetical protein conserved	2.392	5.251	1.4690199254152e-26	1.26694807345253e-24
EHI_030800	LIM zinc finger domain containing protein	1.055	2.078	4.48378470287718e-07	1.79629152184493e-06
EHI_030810	malate dehydrogenasecytoplasmic putative	0.834	1.782	0.000287869302239908	0.000708446900439495
EHI_030820	ARP2 3 complex 20 kDa subunit putative	2.558	5.89	9.04602988851271e-15	1.29072213225433e-13
EHI_030830	Plasma membrane calcium-transporting ATPase putative	0.31	1.24	0.155585840044621	0.213178692043486
EHI_030840	casein kinase II regulatory subunit family protein	-0.452	0.731	0.202038859891608	0.268393912455701
EHI_030850	hypothetical protein	-2.384	0.192	0.000103940465222599	0.000274044120603878
EHI_030860	cysteine surface protein putative	-1.934	0.262	0.12892251489198	0.181318456349257
EHI_030870	MmpL efflux pump putative	-1.206	0.433	1.21364147121103e-05	3.7847670146806e-05
EHI_030880	cyclin putative	0.179	1.132	0.481061386797345	0.56226449093826
EHI_030890	hypothetical protein	0.54	1.454	0.00273612403285472	0.005606598401008
EHI_030900	Rap Ran GTPase-activating protein putative	-0.22	0.858	0.533664507238602	0.612585611532982
EHI_031100	hypothetical protein	-0.017	0.988	0.954696543296066	0.964011261748935
EHI_031200	hypothetical protein	-1.256	0.419	0.359637843450367	0.440718178222569
EHI_031210	hypothetical protein	0.229	1.172	0.475516764594217	0.556874038439999
EHI_031220	DNA repair protein RAD51 putative	1.285	2.437	0.000760129180578247	0.00173635158906661
EHI_031230	hypothetical protein	-1.151	0.45	0.000324687458473447	0.00078979130450357
EHI_031240	serine threonine-protein phosphatase putative	-0.299	0.813	0.149223992961083	0.205740358802404
EHI_031250	signal peptidase putative	0.843	1.794	0.00100929402130133	0.00224925070150471
EHI_031260	hypothetical protein	0.458	1.373	0.0501472961896682	0.0783028189547786
EHI_031270	DNA damage-binding protein putative	-0.291	0.817	0.228650321295164	0.29843346122298
EHI_031280	hypothetical protein	-1.764	0.294	2.00044031950235e-12	1.9385040898848e-11
EHI_031290	hypothetical protein	-1.301	0.406	4.06717025096634e-06	1.37497280000003e-05
EHI_031300	hypothetical protein	-0.52	0.698	0.170635520467581	0.231348979889845
EHI_031310	myotubularin putative	-1.62	0.325	4.5150432360507e-12	4.20213016765294e-11
EHI_031320	hypothetical protein	0.27	1.205	0.343522841676262	0.423847448273906
EHI_031330	hypothetical protein	1.262	2.399	8.94459236735789e-06	2.85476669224638e-05
EHI_031340	hypothetical protein	-3.747	0.075	1.85162406560318e-11	1.57246236293347e-10
EHI_031350	60S ribosome subunit biogenesis protein NIP7 putative	1.702	3.254	4.30377963692226e-10	2.94325440896833e-09
EHI_031360	lecithin 3Acholesterol acyltransferase domain-containing protein	0.061	1.043	0.853257904833162	0.880482299563282
EHI_031370	hypothetical protein	-1.715	0.305	3.59772347264072e-06	1.22857587305927e-05
EHI_031380	hypothetical protein	-0.905	0.534	0.00509390399650227	0.0099368893744284
EHI_031390	hypothetical protein	0.719	1.646	0.0128587895026783	0.0230774391028414
EHI_031400	ribosomal protein S18 putative	2.327	5.019	1.61459044609277e-24	9.84068006229091e-23
EHI_031410	GTP-binding protein	NA	NA	NA	NA
EHI_031510	pumilio family RNA-binding protein	-0.291	0.817	0.117837025611291	0.167518496848872
EHI_031520	phosphatidylinositol N-acetylglucosaminyltransferase subunit C putative	-0.766	0.588	0.0619352136250881	0.0945579156351981
EHI_031630	hypothetical protein conserved	1.201	2.299	1.90688008226105e-09	1.14121911031543e-08
EHI_031640	hypothetical protein	2.528	5.768	1.5854115910316e-07	6.82905925060337e-07
EHI_031740	RAS-related protein racG putative	1.562	2.952	0.145012967751134	0.200675816666839
EHI_031950	hypothetical protein	1.928	3.804	0.2882484689131	0.366604066148366
EHI_031960	hypothetical protein conserved domain containing	-0.907	0.533	0.0002282291395219	0.000570184284305491
EHI_032060	hypothetical protein	0.032	1.023	0.966409723639413	0.973432685555298
EHI_032470	hypothetical protein	-0.124	0.918	0.710470264877828	0.77507662627993
EHI_032670	hypothetical protein	1.198	2.295	0.0482831949849315	0.0757885054546084
EHI_032780	hypothetical protein	1.467	2.765	2.37241368860978e-06	8.36650388504732e-06
EHI_032790	hypothetical protein	-2.374	0.193	0.00430404208307217	0.00850508519572458
EHI_032900	hypothetical protein	-4.368	0.048	0.00397790679769292	0.00792111661459528
EHI_033010	hypothetical protein	-1.176	0.443	0.151704314832686	0.208707708566343
EHI_033120	hypothetical protein	1.99	3.972	0.656086233186084	0.72700334187574
EHI_033130	cleavage and polyadenylation specificity factor 100 kDa subunit putative	-0.952	0.517	0.000162487103989238	0.000415149737052162
EHI_033240	Riboflavin kinase FAD synthetase putative	1.291	2.446	0.00429920238416246	0.00849984944112813
EHI_033250	polyadenylate-binding protein putative	0.383	1.304	0.0480778219100149	0.07548140244044
EHI_033350	RNA-binding protein putative	-0.377	0.77	0.0642100101117013	0.0975911686874927
EHI_033450	hypothetical protein	2.949	7.72	0.0305636319026668	0.0501765885847081
EHI_033550	hypothetical protein conserved	0.435	1.352	0.800103457078573	0.840038284031365
EHI_033560	leucine rich repeat protein 1	NA	NA	NA	NA
EHI_033670	S1 RNA binding domain-containing protein	-1.309	0.404	0.784914782600282	0.828236615353914
EHI_033680	valyl-tRNA synthetase putative	0.099	1.071	0.898248125928504	0.91836169039213
EHI_033690	hypothetical protein conserved	0.042	1.029	0.892351774376482	0.913657099684772
EHI_033700	RecF RecN SMC domain containing protein	-1.886	0.271	6.24921969919878e-11	4.88827415971868e-10
EHI_033710	cysteine proteinase 2	2.253	4.767	2.95363846030318e-16	5.4456393655281e-15
EHI_033720	DEAD DEAH box helicase putative	0.08	1.057	0.858921900887656	0.8852677990559
EHI_033730	hypothetical protein	-2.563	0.169	2.96665028323458e-05	8.60827644802498e-05
EHI_033740	F-actin capping protein alpha subunit putative	1.594	3.019	2.11850796475202e-06	7.567353346712e-06
EHI_033750	hypothetical protein conserved	0.057	1.04	0.860510267544849	0.886434067243943
EHI_033850	serine threonine- protein kinase 6 putative	-1.402	0.378	0.412893370426573	0.494732686207326
EHI_033860	endonuclease V putative	-0.255	0.838	0.826406426401041	0.860900104915431
EHI_033870	hypothetical protein	NA	NA	NA	NA
EHI_033880	hypothetical protein	-2.317	0.201	0.58107706003401	0.657193667490017
EHI_033890	hypothetical protein	-1.61	0.328	0.000253053779406233	0.000628344029350985
EHI_033900	hypothetical protein conserved	0.747	1.678	0.0411606090038409	0.0655630303894548
EHI_033910	hypothetical protein conserved	2.124	4.359	9.92662459384121e-08	4.44864088322145e-07
EHI_034010	hypothetical protein conserved	1.974	3.928	6.17273511237903e-05	0.000169362919555624
EHI_034210	protein kinase domain containing protein	2.166	4.488	3.3401989660434e-05	9.59179592098738e-05
EHI_034410	hypothetical protein	NA	NA	NA	NA
EHI_034510	hypothetical protein	NA	NA	NA	NA
EHI_034520	hypothetical protein	NA	NA	NA	NA
EHI_034530	hypothetical protein	NA	NA	NA	NA
EHI_034540	hypothetical protein	NA	NA	NA	NA
EHI_034550	hypothetical protein	NA	NA	NA	NA
EHI_034560	deoxyuridine 5 27-triphosphate nucleotidohydrolase domain containing protein	4.984	31.643	0.230053843133468	0.300164385678598
EHI_034570	hypothetical protein	0.602	1.518	0.746613154595141	0.797567671366196
EHI_034580	hypothetical protein	NA	NA	NA	NA
EHI_034590	hypothetical protein	-1.118	0.461	0.848127326195839	0.875674078664082
EHI_034600	hypothetical protein	1.99	3.971	0.749536813376641	0.797567671366196
EHI_034610	leucine rich repeat protein BspA family	-4.794	0.036	1.93695928544912e-05	5.82062639320791e-05
EHI_034710	heat shock protein putative	2.013	4.035	0.038365046991548	0.061539469879809
EHI_034810	hypothetical protein	1.455	2.741	0.0407102528107118	0.0649523088009753
EHI_034820	hypothetical protein	2.033	4.091	0.00152642684570324	0.00328293853597909
EHI_034830	hypothetical protein	2.482	5.586	7.91217209579264e-06	2.54936819458458e-05
EHI_034840	hypothetical protein	5.047	33.071	0.143226854398841	0.198345556439573
EHI_034960	heat shock protein70 hsp70A2 putative	NA	NA	NA	NA
EHI_035060	fumarate hydratase class I anaerobic putative	NA	NA	NA	NA
EHI_035070	hypothetical protein conserved	-0.239	0.847	0.593755336548285	0.668901149824062
EHI_035080	WD domain containing protein	1.27	2.412	3.75799644355067e-07	1.52162589435787e-06
EHI_035090	60S ribosomal protein L7a putative	2.37	5.17	7.48576135926944e-30	1.03757999411874e-27
EHI_035100	hypothetical protein	-2.138	0.227	2.74755868373989e-08	1.34637313782759e-07
EHI_035110	hypothetical protein	0.052	1.037	0.850516610672355	0.877770234282518
EHI_035120	hypothetical protein	-2.572	0.168	9.50734725895715e-08	4.27307639976985e-07
EHI_035130	hypothetical protein	-0.062	0.958	0.839034879354004	0.871482501478092
EHI_035140	Rab GTPase activating protein putative	-0.701	0.615	0.00102157569794852	0.00227400933968352
EHI_035150	TBC domain containing protein	-1.805	0.286	1.27279797031071e-10	9.44498838006858e-10
EHI_035160	hypothetical protein	-1.382	0.384	0.459846954197549	0.541135848769159
EHI_035170	U3 small nucleolar ribonucleoprotein subunit putative	NA	NA	NA	NA
EHI_035180	ubiquitin carboxyl-terminal hydrolase domain containing protein	-0.664	0.631	0.0016645563641552	0.00355930757536438
EHI_035190	hypothetical protein	-1.833	0.281	2.79116243663957e-11	2.30970179458383e-10
EHI_035200	hypothetical protein conserved	0.018	1.013	0.929663706452171	0.944820015984388
EHI_035210	ser thr protein phosphatase family protein	-0.233	0.851	0.386261887388399	0.469196364617958
EHI_035220	hypothetical protein	1.792	3.462	4.49997940759898e-08	2.1337104558206e-07
EHI_035230	hypothetical protein	-1.735	0.3	6.08905418037329e-06	2.00267959949396e-05
EHI_035240	hypothetical protein	-1.058	0.48	0.3006524860181	0.379734388314506
EHI_035250	casein kinase II regulatory subunit family protein	-2.124	0.229	2.04497091048062e-20	7.08506620678186e-19
EHI_035260	endoglucanase putative	-0.071	0.952	0.77814277861971	0.822320523845635
EHI_035270	hypothetical protein	-0.159	0.896	0.5129231319873	0.592368598495078
EHI_035370	hypothetical protein	-2.669	0.157	7.72585838925585e-10	5.03510603000872e-09
EHI_035380	hypothetical protein	-2.014	0.248	1.21641434166527e-10	9.05254853308327e-10
EHI_035390	phosphatidylinositol-glycan biosynthesis class O protein putative	-1.42	0.374	1.13730018915874e-09	7.14217157625418e-09
EHI_035400	hypothetical protein	0.328	1.255	0.263469368732436	0.338360231651417
EHI_035410	hypothetical protein	-1.618	0.326	3.47192935233941e-05	9.94799395823495e-05
EHI_035420	PP-loop family protein	0.656	1.576	0.00359698310542405	0.00722935858733855
EHI_035430	hypothetical protein	-1.173	0.443	5.18658632620356e-05	0.000144036790926626
EHI_035440	60S ribosomal protein L4 putative	1.917	3.776	5.78544378203519e-35	1.95246150591987e-32
EHI_035450	hypothetical protein	-1.766	0.294	5.89288532629241e-07	2.32185664480618e-06
EHI_035460	40S ribosomal protein S13 putative	-1.822	0.283	0.00103448139601374	0.00230141719571758
EHI_035470	hypothetical protein	-1.511	0.351	8.5245059033753e-10	5.51393456849992e-09
EHI_035480	hypothetical protein conserved	-0.872	0.546	0.00247823264491117	0.00511732955301954
EHI_035490	hypothetical protein	-0.845	0.557	8.97582540937351e-05	0.000239353209401916
EHI_035500	protein kinase putative	0.157	1.115	0.51291807933445	0.592368598495078
EHI_035510	hypothetical protein	0.225	1.169	0.366468374681473	0.447957090437416
EHI_035520	hypothetical protein	0.404	1.323	0.274250206484277	0.350986002099086
EHI_035530	hypothetical protein	1.846	3.595	0.0463095041650785	0.0728820704236292
EHI_035540	ubiquitin-activating enzyme putative	0.373	1.295	0.0425913221633581	0.0676199309944745
EHI_035550	regulator of nonsense transcripts putative	-0.068	0.954	0.875923134514977	0.899446404300205
EHI_035560	hypothetical protein	-0.357	0.781	0.397748678056685	0.480069233257035
EHI_035570	protein kinase putative	-0.661	0.633	0.0422886555830053	0.0671531392461717
EHI_035580	Der1 family protein putative	0.09	1.064	0.755112593747605	0.802572087179092
EHI_035590	WD domain containing protein	1.814	3.517	2.73153920768014e-14	3.56939517340291e-13
EHI_035600	ribosomal protein L18a putative	2.116	4.334	1.42773609852382e-15	2.33799316386961e-14
EHI_035610	hypothetical protein	-1.75	0.297	2.33423556926577e-09	1.37364188693259e-08
EHI_035620	hypothetical protein	-3.518	0.087	0.0018227415370363	0.00387407442784113
EHI_035630	hypothetical protein	1.42	2.675	5.62089924704477e-12	5.13287293594841e-11
EHI_035640	hypothetical protein	-0.115	0.924	0.794308747438832	0.835763114764838
EHI_035650	ribose-phosphate pyrophosphokinase putative	1.364	2.574	4.0227576280998e-08	1.92388445528716e-07
EHI_035660	queuine tRNA-ribosyltransferase putative	1.097	2.139	1.11166022083556e-05	3.48634611479824e-05
EHI_035670	hypothetical protein	1.597	3.024	9.35974956457868e-10	5.99920529481914e-09
EHI_035680	hydrolase carbon-nitrogen family	0.828	1.775	0.00050117313902119	0.00118168466132518
EHI_035690	galactose-inhibitable lectin 35 kda subunit precursor	-0.431	0.742	0.300606259130825	0.379734388314506
EHI_035700	beta-amylase putative	4.28	19.432	1.07986802994889e-07	4.80555967830038e-07
EHI_035710	RhoGAP domain containing protein	0.967	1.955	0.000330492800756916	0.000802403853448602
EHI_035720	hypothetical protein	-2.918	0.132	1.51017862376502e-13	1.7137436370854e-12
EHI_035730	hypothetical protein	-1.821	0.283	2.11437669201175e-08	1.05474240895856e-07
EHI_035740	hypothetical protein	-1.151	0.45	0.76155957398007	0.807765156222097
EHI_035750	lecithin 3Acholesterol acyltransferase domain-containing protein	0.021	1.014	0.933498826696533	0.947413427408275
EHI_035760	hypothetical protein	0.759	1.692	0.355449421753026	0.436756045212066
EHI_035770	protein with RhoGEF and ArfGAP domains	-0.467	0.724	0.125012974408095	0.176523686984834
EHI_035780	hypothetical protein	-2.544	0.171	0.00353284264931424	0.00710965119107523
EHI_035790	hypothetical protein	0.088	1.063	0.806546090860212	0.844631780525764
EHI_035800	Ras GTPase activating protein putative	-2.319	0.2	2.06406781507377e-09	1.2258067620966e-08
EHI_035810	hypothetical protein	-0.878	0.544	0.00383332902392048	0.00767258893338596
EHI_035820	hypothetical protein conserved	-1.826	0.282	6.76458304611785e-07	2.63455562488544e-06
EHI_035920	regulator of nonsense transcripts putative	-0.138	0.909	0.62832043187446	0.70193195051951
EHI_035930	leucine rich repeat and phosphatase domain containing protein	-1.434	0.37	1.32580791733716e-13	1.52232559975903e-12
EHI_035940	Rho GTPase activating protein putative	0.705	1.63	0.093919243116958	0.137056056603465
EHI_035950	protein kinase domain containing protein	-0.603	0.658	0.209127701233118	0.276745185344802
EHI_035960	hypothetical protein	-0.236	0.849	0.328019338221808	0.408222880115067
EHI_035970	PQ loop repeat protein	0.876	1.835	0.00683733474630161	0.0129949540403509
EHI_035980	hypothetical protein	-1.169	0.445	0.00412487704382411	0.00818856665323855
EHI_035990	hypothetical protein	2.212	4.634	1.94679353034626e-08	9.79326726023826e-08
EHI_036390	hypothetical protein	-2.152	0.225	0.489098510581742	0.569856295277017
EHI_036490	surface antigen ariel1 putative	0.295	1.227	0.633929311363022	0.707180125725751
EHI_036500	hypothetical protein	1.22	2.329	0.000120500611524508	0.000315030564719848
EHI_036510	hypothetical protein	-1.003	0.499	5.16031565778223e-07	2.04776943434078e-06
EHI_036520	importin beta putative	-1.99	0.252	2.34396226092164e-10	1.68150046850959e-09
EHI_036530	40S ribosomal protein S27a putative	2.546	5.839	1.57711388001751e-29	2.07484032825354e-27
EHI_036540	hypothetical protein	-0.42	0.747	0.243294256298143	0.315530495803874
EHI_036550	HAD hydrolase family IA variant 3	0.72	1.647	0.0104672642773695	0.019189160444247
EHI_036560	hypothetical protein	0.566	1.48	0.128670032006563	0.18106178180474
EHI_036570	hypothetical protein	-0.548	0.684	0.0148396664942532	0.0262920546287134
EHI_036580	BRAC1 domain containing protein	0.457	1.373	0.103172066823208	0.148796280691516
EHI_036590	hypothetical protein	-1.183	0.44	0.00196693026500533	0.00414478466723629
EHI_036600	hypothetical protein	-1.465	0.362	7.33145364960585e-06	2.37705694353553e-05
EHI_036610	hypothetical protein	-2.773	0.146	0.450394676050629	0.532029139477245
EHI_036620	P-glycoprotein 5 pseudogene	0.181	1.134	0.515111234026391	0.594630190141708
EHI_036630	hypothetical protein	NA	NA	NA	NA
EHI_036640	zinc finger domain containing protein	1.099	2.143	1.70652360024251e-06	6.1868454857928e-06
EHI_036840	hypothetical protein	-0.218	0.86	0.448860268650022	0.530451196579624
EHI_036850	hypothetical protein conserved	-0.741	0.598	0.1160985891185	0.165441022349512
EHI_036860	hypothetical protein	-3.653	0.079	6.70351418516813e-11	5.21369510072896e-10
EHI_036870	hypothetical protein	-2.055	0.241	7.63730400600077e-05	0.000206553148761596
EHI_036880	RhoGAP domain containing protein	-1.083	0.472	0.0158635956599447	0.0278708079475986
EHI_036890	ATPase Vps4 oligomerisation domain containing protein	0.669	1.589	0.135638233811018	0.189152707661
EHI_036900	DEAD DEAH box helicase putative	1.202	2.3	3.6804615365518e-10	2.53484848684251e-09
EHI_036910	hypothetical protein	-2.126	0.229	8.19061499629343e-05	0.00021990852162307
EHI_037010	dentin sialophospho protein precursor putative	2.638	6.226	2.45837199108374e-08	1.21386026684427e-07
EHI_037120	ankyrin repeat protein putative	0.72	1.647	0.0199696237833143	0.03425507620024
EHI_037130	ribosomal protein S17 putative	2.644	6.249	3.6693212589601e-25	2.4552820355214e-23
EHI_037140	receptor protein kinase putative	-0.496	0.709	0.128258213629925	0.180580492326406
EHI_037150	hypothetical protein	-0.86	0.551	0.00386701379864871	0.00773004406518446
EHI_037160	hypothetical protein	1.417	2.671	2.09029191016107e-07	8.82744603192071e-07
EHI_037170	hypothetical protein	-1.322	0.4	0.000726576103154841	0.0016680678706543
EHI_037180	Ras family GTPase	-5.468	0.023	0.000377195618269213	0.000908124190138223
EHI_037190	serine carboxypeptidase 28S28 29 family protein	-1.989	0.252	5.61021829359066e-05	0.000155135427128075
EHI_037200	hypothetical protein	0.026	1.018	0.930130721891755	0.944983594675891
EHI_037210	hypothetical protein	-0.733	0.602	0.00713192980934267	0.0134691092895664
EHI_037220	hypothetical protein conserved	0.292	1.225	0.278837373686238	0.35621061463999
EHI_037230	chaperone protein dnaK putative	0.516	1.43	0.13809904455804	0.19226224908322
EHI_037240	U5 small nuclear ribonucleoprotein subunit putative	-6.045	0.015	0.0282572295306658	0.0467460817598098
EHI_037340	hypothetical protein conserved	NA	NA	NA	NA
EHI_037440	hypothetical protein	NA	NA	NA	NA
EHI_037540	hypothetical protein	-0.323	0.799	0.162307660601432	0.221372704548992
EHI_037550	hypothetical protein	-0.245	0.844	0.56084097133246	0.637558233667626
EHI_037670	hypothetical protein	1.99	3.971	0.749549688139662	0.797567671366196
EHI_037680	DNA polymerase putative	NA	NA	NA	NA
EHI_037690	hypothetical protein	NA	NA	NA	NA
EHI_037700	hypothetical protein	NA	NA	NA	NA
EHI_037710	hypothetical protein	NA	NA	NA	NA
EHI_037810	hypothetical protein	NA	NA	NA	NA
EHI_037820	hypothetical protein conserved domain containing	1.17	2.25	0.000573136493808364	0.00133674443057107
EHI_037920	hypothetical protein	2.287	4.88	1.30964419446363e-05	4.0564478202022e-05
EHI_038020	hypothetical protein	NA	NA	NA	NA
EHI_038030	hypothetical protein	NA	NA	NA	NA
EHI_038130	hypothetical protein	0.724	1.652	0.721237551372959	0.783300108263175
EHI_038140	hypothetical protein	1.105	2.151	0.300676056503601	0.379734388314506
EHI_038150	hypothetical protein	-1.958	0.257	0.0201278241231889	0.0344883379347003
EHI_038160	14-alpha-glucan branching enzyme putative	-3.888	0.068	5.37636513567864e-21	2.0424435385921e-19
EHI_038270	hypothetical protein	-0.262	0.834	0.307378112873242	0.386553887497477
EHI_038280	hypothetical protein	0.331	1.258	0.335966075456335	0.416315793250931
EHI_038290	hypothetical protein pseudogene	-6.046	0.015	0.0275071037453905	0.0456608509990849
EHI_038300	hypothetical protein	-0.005	0.997	0.992527887466088	0.99451902562543
EHI_038310	60S ribosome subunit biogenesis protein NIP7 putative pseudogene	NA	NA	NA	NA
EHI_038330	zinc finger domain containing protein	0.958	1.943	0.00387362550033772	0.007739495503769
EHI_038340	hypothetical protein	NA	NA	NA	NA
EHI_038440	hypothetical protein	3.031	8.176	0.00121841649239272	0.00267383342209565
EHI_038540	hypothetical protein conserved	1.656	3.152	2.13558032606385e-11	1.80177983596822e-10
EHI_038550	hypothetical protein	-1.229	0.427	0.00253886968015117	0.00522862999663925
EHI_038560	hypothetical protein	0.68	1.602	0.010882403468687	0.0198844669783307
EHI_038570	RNA polymerase subunit Rpb8	-1.161	0.447	0.000110455405277892	0.00029003885513092
EHI_038580	ribosomal protein L11 putative	2.428	5.38	9.33288184145438e-25	6.08754864314024e-23
EHI_038590	hypothetical protein	-0.81	0.571	0.00110073659646698	0.00243624678123088
EHI_038600	splicing factor 3A subunit 3 putative	-0.549	0.683	0.0396701306904405	0.0634362493653068
EHI_038610	hypothetical protein	0.916	1.887	0.448357351555328	0.530106589912027
EHI_038620	40S ribosomal protein S16 putative	2.296	4.912	6.41466702768904e-14	7.79196329717094e-13
EHI_038630	hypothetical protein	-1.358	0.39	3.26715132808104e-07	1.34106973075436e-06
EHI_038640	Myb family DNA-binding protein SHAQKYF family	0.475	1.39	0.242118785717749	0.314163492935668
EHI_038650	hypothetical protein	-0.882	0.543	0.0190723045544787	0.0328683898649786
EHI_038660	hypothetical protein conserved	-1.027	0.491	0.00160284412247741	0.00343491885109598
EHI_038670	protein kinase domain containing protein	-1.126	0.458	4.49653325171278e-05	0.000126365282765368
EHI_038680	Rab family GTPase	-0.47	0.722	0.137931867893086	0.192075198885205
EHI_038690	ubiquitin-activating enzyme E1 1 putative	0.35	1.274	0.310556915215855	0.389866209915165
EHI_038800	actin binding protein putative	0.467	1.383	0.00685643910822704	0.0130121467868113
EHI_038810	leucine rich repeat protein BspA family	-0.68	0.624	0.185837598853323	0.2495193638297
EHI_038820	hypothetical protein	-1.103	0.465	0.00692294216542022	0.0131223143072019
EHI_038830	hypothetical protein	-1.985	0.253	1.09820886109633e-12	1.10275513322506e-11
EHI_038840	Rab GTPase activating protein putative	-1.584	0.334	1.08035321291345e-07	4.80555967830038e-07
EHI_038850	hypothetical protein	-1.131	0.457	0.846443952274774	0.875674078664082
EHI_038860	40S ribosomal protein S28 putative	2.82	7.061	1.52143646921493e-24	9.52370151132766e-23
EHI_038870	Rho guanine nucleotide exchange factor putative	-2.079	0.237	3.699568041539e-13	4.02749609234583e-12
EHI_038880	WD repeat protein	-3.277	0.103	5.38949456670497e-20	1.7358197853429e-18
EHI_038890	hypothetical protein	0.266	1.202	0.346666871001303	0.426844583234789
EHI_038900	hypothetical protein	0.352	1.276	0.426250680693425	0.508070912706137
EHI_038910	hypothetical protein	-2.219	0.215	0.0249838226450173	0.0418843264299405
EHI_038920	DNA topoisomerase III putative	0.885	1.847	0.000102982748209458	0.000271888466531228
EHI_038930	hypothetical protein conserved domain containing	-0.2	0.87	0.700802324157703	0.766144738043956
EHI_038940	Sec7 domain protein	-1.92	0.264	1.75807595926761e-07	7.5144193809665e-07
EHI_038950	hypothetical protein	0.935	1.911	0.0002063002659342	0.000519060831177069
EHI_038960	hypothetical protein	-1.924	0.264	4.40449629698272e-07	1.76680621484134e-06
EHI_038970	hypothetical protein	-3.482	0.09	4.06889774096695e-16	7.34483355008963e-15
EHI_038980	hypothetical protein	-1.334	0.397	0.0121256940840235	0.0218958925091449
EHI_038990	Protein transport protein SEC61 gamma subunit putative	-1.03	0.49	0.132137815706278	0.184902420319475
EHI_039000	CAF1 family ribonuclease putative	-0.146	0.904	0.6391860263809	0.711470938016665
EHI_039010	40S ribosomal protein S26 putative	2.598	6.056	2.89160606713893e-39	1.60318902093803e-36
EHI_039020	actobindin putative	-0.073	0.951	0.800238324517453	0.840066253030088
EHI_039030	RhoGAP domain containing protein	-1.797	0.288	0.000138040640213163	0.000357753405453948
EHI_039040	hypothetical protein	1.041	2.057	2.21704418303377e-06	7.86863143516604e-06
EHI_039050	hypothetical protein conserved	0.246	1.186	0.500267198976932	0.580806142505186
EHI_039060	high mobility group 28HMG 29 box domain containing protein	1.096	2.138	2.41983062690752e-06	8.51438138080516e-06
EHI_039070	actin putative	0.021	1.015	0.932865519257084	0.947018331215471
EHI_039080	hypothetical protein	-0.271	0.829	0.525603677873765	0.604752416962944
EHI_039180	acetyltransferase putative	2.325	5.009	2.59871978673725e-10	1.84887836706274e-09
EHI_039190	aldose reductase putative	1.99	3.972	0.749512775569207	0.797567671366196
EHI_039200	hypothetical protein	0.897	1.862	1.98625635102445e-05	5.95263389832115e-05
EHI_039210	tRNA -methyltransferase catalytic subunit putative	0.966	1.953	0.000297332859445228	0.00072928095554186
EHI_039320	hypothetical protein	NA	NA	NA	NA
EHI_039330	hypothetical protein conserved	1.67	3.182	1.62703667490076e-05	4.94288010590203e-05
EHI_039340	USP6 N-terminal-like protein putative	-3.666	0.079	0.0187532655145247	0.0323832807394307
EHI_039350	s phingosine-1-phosphate lyase 1 putative	1.41	2.658	8.60060693789821e-14	1.01340586240072e-12
EHI_039360	pumilio family RNA-binding protein	-4.292	0.051	0.3961145909184	0.478394500499241
EHI_039470	pumilio family RNA-binding protein	NA	NA	NA	NA
EHI_039480	Rho guanine nucleotide exchange factor putative	-1.025	0.491	6.31121533704479e-07	2.47162731817062e-06
EHI_039490	hypothetical protein	0.017	1.012	0.968936369612129	0.975597885708826
EHI_039590	hypothetical protein conserved	-0.296	0.814	0.469722581844656	0.550836482894428
EHI_039600	hypothetical protein	-1.604	0.329	1.19017847480997e-07	5.23408800083569e-07
EHI_039610	cysteine proteinase putative	1.372	2.587	6.67637741466414e-08	3.07549207671353e-07
EHI_039710	hypothetical protein	NA	NA	NA	NA
EHI_039720	hypothetical protein	-1.454	0.365	0.25191847421657	0.325356272357574
EHI_039820	hypothetical protein	-2.213	0.216	1.64562838920578e-11	1.41454790221653e-10
EHI_039830	UDP-N-acetylglucosamine pyrophosphorylase putative	-0.224	0.856	0.32703138539362	0.407423525293947
EHI_039840	hydrolase alpha beta fold family domain containing protein	0.194	1.144	0.524198499964708	0.603594237757909
EHI_039850	Rho guanine nucleotide exchange factor putative	2.543	5.83	2.95519275122543e-11	2.42989471769192e-10
EHI_039860	histidine acid phosphatase family protein	0.259	1.196	0.0969481908593506	0.140893438953432
EHI_039960	hypothetical protein	NA	NA	NA	NA
EHI_040060	cylicin-2 putative	2.249	4.754	0.0882624857861413	0.129482784855798
EHI_040260	HEAT repeat domain containing protein	0.231	1.174	0.598919368482823	0.673740889588939
EHI_040270	TBC domain containing protein	0.783	1.72	4.16500412829755e-05	0.000117730378892373
EHI_040280	eukaryotic translation initiation factor 4E putative	0.002	1.001	0.993221461930847	0.994559906386451
EHI_040290	hypothetical protein	-0.664	0.631	0.0311087469003172	0.050950791978066
EHI_040300	WD domain containing protein	1.687	3.221	1.37316792926655e-08	7.10095234308257e-08
EHI_040310	Rab family GTPase	1.867	3.649	3.44344686217599e-11	2.79581951299268e-10
EHI_040320	3 27 exoribonuclease family protein	1.723	3.301	8.6038967189136e-14	1.01340586240072e-12
EHI_040330	GTP-binding protein Ras family	-0.665	0.631	0.0227017269817851	0.038465576256847
EHI_040340	hypothetical protein	2.227	4.68	7.78187317105536e-14	9.29275377749719e-13
EHI_040350	hypothetical protein	-1.73	0.301	1.26585281790953e-06	4.71249379981477e-06
EHI_040360	ruvB-like DNA helicase putative	0.667	1.588	0.00689912125820708	0.0130803564255504
EHI_040370	hypothetical protein	-1.287	0.41	0.000298331539040195	0.000731411688575486
EHI_040380	hypothetical protein conserved	-2.904	0.134	4.32630622826088e-19	1.20361250694484e-17
EHI_040390	hypothetical protein	-2.325	0.2	7.30200213873341e-05	0.000198383411273534
EHI_040400	prolyl-tRNA synthetase putative	1.484	2.798	2.30481580501143e-10	1.65647965541655e-09
EHI_040410	hypothetical protein conserved	-0.549	0.683	0.0532861491727309	0.0827545197836609
EHI_040420	hypothetical protein conserved domain containing	1.446	2.724	1.86541482058065e-07	7.95568672381703e-07
EHI_040430	hypothetical protein	-2.835	0.14	1.45852430178839e-09	8.93533198933029e-09
EHI_040440	hypothetical protein	0.452	1.368	0.063902799969821	0.0971622984066112
EHI_040450	Rab family GTPase	-0.131	0.913	0.466697133714431	0.547950862485466
EHI_040460	cysteine protease inhibitor 2 28EhICP2 29	0.828	1.775	0.00125618239978958	0.00274816453978769
EHI_040470	hypothetical protein conserved domain containing	-1.585	0.333	3.69851648643185e-08	1.77318622406943e-07
EHI_040480	mRNA cap guanine-N7 methyltransferase putative	-1.158	0.448	0.227850104176182	0.29768936351044
EHI_040580	hypothetical protein	1.248	2.374	0.000959403653653529	0.00214855486429853
EHI_040590	hypothetical protein	1.859	3.628	8.38395120757307e-14	9.93530217911178e-13
EHI_040600	Acid sphingomyelinase-like phosphodiesterase putative	0.4	1.32	0.357708691019917	0.438561816410772
EHI_040610	hypothetical protein	-0.987	0.505	0.0065739136126115	0.0125341973620954
EHI_040620	hypothetical protein	-2.247	0.211	7.60963243607941e-07	2.94299785594661e-06
EHI_040630	hypothetical protein	-2.781	0.145	1.22453787862815e-12	1.22013645878199e-11
EHI_040640	hypothetical protein	-3.775	0.073	0.189456807465134	0.253808032368721
EHI_040650	hypothetical protein	-0.529	0.693	0.167400416629798	0.227399725915383
EHI_040660	ribosomal protein L11 putative	2.48	5.58	1.72283493047981e-31	3.26162066594738e-29
EHI_040670	hypothetical protein	-1.596	0.331	4.46262781392661e-06	1.50021044618763e-05
EHI_040680	hypothetical protein	-1.363	0.389	1.84541263490964e-08	9.30740277593801e-08
EHI_040690	phosphatidylinositol 3-kinase putative	-1.282	0.411	0.000519889579276337	0.00122173264133906
EHI_040700	coatomer protein gamma subunit putative	-1.003	0.499	0.00196739880239045	0.00414478466723629
EHI_040800	60S ribosomal protein L15 putative	2.785	6.893	3.07473445004473e-28	3.36142095792214e-26
EHI_040810	hypothetical protein	1.287	2.44	2.0638121583915e-06	7.38217049467044e-06
EHI_040820	hypothetical protein	-1.2	0.435	4.01274344231223e-05	0.000113716373126059
EHI_040830	40S ribosomal protein S23 putative	6.615	98.035	0.0441537832312313	0.0698007465256247
EHI_040840	dephospho-CoA kinase putative	1.441	2.716	1.99729079760325e-05	5.98339296449109e-05
EHI_040850	protein kinase domain containing protein	0.468	1.384	0.0449399088469008	0.0709279325883782
EHI_040950	hypothetical protein	NA	NA	NA	NA
EHI_041050	UDP-galactose transporter-related protein 1 putative	-4.66	0.04	0.134127699360606	0.1873154376461
EHI_041060	hypothetical protein	-2.28	0.206	3.3002202370066e-15	5.1382865201727e-14
EHI_041070	hypothetical protein	0.418	1.336	0.131430605924253	0.184111958704936
EHI_041170	hypothetical protein	NA	NA	NA	NA
EHI_041270	surface antigen ariel1 putative	0.581	1.496	0.44785341571969	0.529833594393573
EHI_041465	AIG family protein	0.333	1.26	0.462750594258505	0.544305214825657
EHI_041470	leucine rich repeat protein BspA family	-2.842	0.139	0.0130044929300543	0.0233119801669934
EHI_041480	hypothetical protein	1.61	3.053	0.00128654408155577	0.00280825510715295
EHI_041580	hypothetical protein conserved	0.267	1.203	0.66563495091887	0.734944308539441
EHI_041680	mucin-like protein 1 precursor putative	1.99	3.972	0.695667256674288	0.761925955454469
EHI_041780	hypothetical protein	2.314	4.974	0.466621762059571	0.547945252209741
EHI_041880	hypothetical protein	NA	NA	NA	NA
EHI_041890	hypothetical protein	-2.193	0.219	9.57956138452761e-05	0.000254907629299634
EHI_041900	phosphatidylinositol-345-trisphosphate 3-phosphatase putative	-1.091	0.469	8.54564748593525e-10	5.52300714286673e-09
EHI_041910	hypothetical protein	0.363	1.286	0.292617164097509	0.371612308201058
EHI_041920	protein kinase domain containing protein	-2.07	0.238	1.35683205194754e-08	7.02583748313329e-08
EHI_041930	hypothetical protein conserved	0.339	1.265	0.390682988771771	0.4733814172411
EHI_041940	hypothetical protein	-0.997	0.501	0.00646386470871139	0.0123425628214066
EHI_041950	vacuolar protein sorting-associated protein 35 putative	-1.254	0.419	1.51240347158797e-07	6.53634507041528e-07
EHI_041960	haloacid dehalogenase-like hydrolase	1.849	3.603	4.06304114048031e-16	7.34483355008963e-15
EHI_041980	hypothetical protein conserved	-0.428	0.743	0.390158108031622	0.47296692715
EHI_042090	hypothetical protein conserved	2.391	5.245	7.81009666587751e-14	9.31213061759467e-13
EHI_042100	hypothetical protein	-0.684	0.623	0.00692592650847117	0.013124766005555
EHI_042110	hypothetical protein	-1.979	0.254	3.47973274746268e-11	2.82232869235165e-10
EHI_042120	inositol 134-trisphosphate 5 6-kinase	-1.137	0.455	6.28406874540706e-06	2.0641955819657e-05
EHI_042130	hypothetical protein	-0.719	0.607	0.0205943262986264	0.0352021935102265
EHI_042140	aldehyde dehydrogenase 1 putative	0.167	1.123	0.609502804192642	0.683566069374842
EHI_042150	PH domain containing protein kinase putative	0.382	1.303	0.323021080708924	0.403360622339554
EHI_042160	tRNA intron endonuclease putative	1.99	3.971	0.749534132869932	0.797567671366196
EHI_042170	aminoacyl-histidine dipeptidase putative	0.207	1.154	0.35550434084641	0.436756045212066
EHI_042180	hypothetical protein	NA	NA	NA	NA
EHI_042190	hypothetical protein	-0.972	0.51	0.00511365996903669	0.00996741026822637
EHI_042200	hypothetical protein	-1.515	0.35	5.24762318438421e-05	0.00014557559384271
EHI_042210	hypothetical protein	-0.373	0.772	0.306741528492226	0.385887802942732
EHI_042220	hypothetical protein	-1.732	0.301	5.10251063510753e-05	0.000141905007343979
EHI_042230	leucine rich repeat protein phosphatase 2C domain containing protein	-1.013	0.496	0.000445715325582306	0.00105929037267907
EHI_042240	ribonuclease putative	-1.908	0.266	0.00203296205130231	0.00426482471411041
EHI_042250	Rab family GTPase	-0.145	0.904	0.555820267296916	0.633334837750831
EHI_042260	NADP-dependent alcohol dehydrogenase putative	0.491	1.405	0.0700155285933965	0.105423963713277
EHI_042370	galactose-specific adhesin 170kD subunit putative	-2.552	0.17	0.00278877230512548	0.00570845217098733
EHI_042470	leucine rich repeat protein BspA family	NA	NA	NA	NA
EHI_042570	hypothetical protein	NA	NA	NA	NA
EHI_042580	dolychil-diphosphooligosaccharide-- protein glycosyltransferase subunit putative	-1.147	0.452	0.774874873692829	0.819424900490972
EHI_042680	Ras family protein	NA	NA	NA	NA
EHI_042690	high mobility group 28HMG 29 box domain containing protein	0.941	1.92	0.00627854003144797	0.0120330932652097
EHI_042700	SWIRM domain protein	-1.189	0.439	1.96525747946725e-06	7.05239415424169e-06
EHI_042710	hypothetical protein	-0.45	0.732	0.1804839502379	0.243112130957473
EHI_042720	60S ribosomal protein L35 putative	2.723	6.603	4.76939974925041e-31	8.22668463415148e-29
EHI_042730	hypothetical protein	-1.452	0.366	6.64191407000907e-05	0.000181402311792436
EHI_042740	hypothetical protein conserved	-0.136	0.91	0.529060593848571	0.607750233750571
EHI_042840	hypothetical protein	1.99	3.971	0.749550872566429	0.797567671366196
EHI_042850	hypothetical protein	NA	NA	NA	NA
EHI_042860	heat shock protein putative	NA	NA	NA	NA
EHI_042870	cell surface protease gp63 putative	0.158	1.116	0.394738425839753	0.477029372780346
EHI_042880	DNA topoisomerase III putative	-0.993	0.503	1.33236201569967e-05	4.12187882258304e-05
EHI_042890	leucine rich repeat protein	-0.614	0.653	0.0460162338430102	0.0724761097634731
EHI_042900	thioredoxin putative	1.64	3.118	1.02933910205403e-09	6.52222866134155e-09
EHI_042910	hypothetical protein conserved	-0.702	0.615	0.0122107037604458	0.0220314929308648
EHI_042920	60S acidic riboomal protein P1 putative	2.865	7.285	1.44729777386609e-34	4.16071308175874e-32
EHI_042930	60S acidic ribosomal protein P1 putative	2.852	7.218	6.41227389468802e-26	4.83223980296781e-24
EHI_042940	hypothetical protein	-2.457	0.182	2.58415905397287e-06	9.03524440402586e-06
EHI_042950	hypothetical protein	1.399	2.638	0.0182322212499389	0.0315960038718521
EHI_042960	CXXC-rich protein	-1.73	0.301	3.76263333451475e-15	5.74912597293375e-14
EHI_042970	hypothetical protein	NA	NA	NA	NA
EHI_042980	Initiation factor eIF-2B delta subunit putative	0.548	1.462	0.00989367033635762	0.0182410140500731
EHI_042990	Sec24 protein putative	-1.007	0.498	8.84868280722165e-09	4.74989460232742e-08
EHI_043000	heat shock protein 70 putative	-1.05	0.483	2.18910071191895e-05	6.51742731382545e-05
EHI_043010	V-type ATPase A subunit putative	0.88	1.841	0.0143334671903086	0.025482448999353
EHI_043020	protein kinase domain containing protein	-0.645	0.64	0.0174293378847667	0.0303741626990479
EHI_043030	hypothetical protein	0.41	1.329	0.440821187145729	0.522469698370002
EHI_043130	hypothetical protein	-0.055	0.963	0.977443800499152	0.982125408346203
EHI_043140	protein kinase putative	0.769	1.703	0.00558654902616568	0.0108136642247127
EHI_043240	glycogen phosphorylase putative	NA	NA	NA	NA
EHI_043340	hypothetical protein	-1.16	0.447	0.484309484531865	0.5651657916791
EHI_043440	regulator of nonsense transcripts putative	2.41	5.314	3.97331125964873e-11	3.21258770806182e-10
EHI_043540	hypothetical protein	-3.005	0.125	0.0665878082343268	0.100751377683206
EHI_043640	actin putative	NA	NA	NA	NA
EHI_043740	ubiquitin carboxyl-terminal hydrolase domain containing protein	-1.844	0.279	2.32835890760862e-08	1.15406908306884e-07
EHI_043950	hypothetical protein	-2.937	0.131	3.95262705186594e-08	1.89267681533519e-07
EHI_044160	hypothetical protein	-1.954	0.258	0.00261397351500627	0.00537759406930258
EHI_044170	leucine rich repeat and phosphatase domain containing protein	-2.744	0.149	0.00545180531068017	0.0105739412347575
EHI_044180	hypothetical protein conserved	-0.825	0.564	0.00602200258138015	0.011581462843576
EHI_044190	protein kinase with WD repeats	-0.286	0.82	0.348087912663682	0.428526308976289
EHI_044200	hypothetical protein	0.593	1.508	0.0585890274778768	0.0900352467399088
EHI_044210	hydrolase alpha beta fold family domain containing protein	0.651	1.57	0.0181048352570078	0.0314103109666728
EHI_044220	hypothetical protein	0.101	1.073	0.712492059682538	0.776409289239907
EHI_044230	elongation factor-1alpha putative	0.178	1.131	0.561735725549775	0.638481871682143
EHI_044240	hypothetical protein	-1.55	0.342	6.91778401747988e-08	3.177268612052e-07
EHI_044350	hypothetical protein	3.272	9.657	4.93399243913273e-06	1.64508802888953e-05
EHI_044360	hypothetical protein	-1.107	0.464	0.00355976205115	0.00716196812883004
EHI_044370	hypothetical protein conserved	0.793	1.733	1.08238864592722e-06	4.0843464607132e-06
EHI_044380	tryptophanyl-tRNA synthetase putative	NA	NA	NA	NA
EHI_044470	protein kinase putative	1.99	3.971	0.749552336739861	0.797567671366196
EHI_044480	WD domain containing protein	2.083	4.237	6.3586329211807e-10	4.18623483750675e-09
EHI_044490	hypothetical protein	1.251	2.379	1.57338843514062e-05	4.79868017035816e-05
EHI_044500	cyst wall-specific glycoprotein Jacob putative	1.827	3.548	1.47655119964246e-07	6.40376372707206e-07
EHI_044510	hypothetical protein	1.595	3.021	1.37474799849217e-08	7.10439012270057e-08
EHI_044520	hypothetical protein	0.43	1.348	0.0135087589284131	0.0241323329809764
EHI_044530	hypothetical protein	1.855	3.618	1.5582668284453e-08	7.96265116681526e-08
EHI_044540	hypothetical protein	1.079	2.112	1.65862281129228e-05	5.03293556129838e-05
EHI_044550	Ribosomal protein S30 putative	2.885	7.389	1.24952951478452e-20	4.51109213663136e-19
EHI_044560	protein tyrosine phosphatase putative	1.223	2.334	0.000309948351838002	0.000757023004080105
EHI_044570	hypothetical protein conserved domain containing	-0.821	0.566	0.00753467687437151	0.0141676748786026
EHI_044580	hypothetical protein	0.659	1.579	0.0578295921007488	0.0889562611743979
EHI_044590	40S ribosomal protein S5	2.451	5.467	4.6052087208449e-28	4.83049055286461e-26
EHI_044600	hypothetical protein	-1.469	0.361	5.27058033847911e-05	0.000146160216460432
EHI_044610	ribosome biogenesis protein NEP1 putative	-0.315	0.804	0.337342900116536	0.417616521643469
EHI_044620	DNA-directed RNA polymerase I subunit 13 putative	NA	NA	NA	NA
EHI_044630	hypothetical protein	NA	NA	NA	NA
EHI_044640	protein kinase putative	1.681	3.206	1.28083072109267e-20	4.60268891533395e-19
EHI_044650	importin alpha putative	-0.018	0.987	0.915738179982137	0.933170507157851
EHI_044660	hypothetical protein	-1.852	0.277	4.89094386141726e-10	3.30692563173526e-09
EHI_044670	hypothetical protein	-1.488	0.357	8.52491504349142e-07	3.26767360827557e-06
EHI_044680	hypothetical protein	0.31	1.239	0.210495408017144	0.278389053847176
EHI_044690	RhoGAP domain containing protein	-1.163	0.446	4.1390999880823e-06	1.39868063158445e-05
EHI_044700	hypothetical protein	-2.695	0.154	6.07143873549205e-05	0.000166760465197768
EHI_044710	hypothetical protein	-1.834	0.281	0.000333170562980457	0.000807894379835773
EHI_044720	hypothetical protein	1.175	2.257	5.11117087628401e-07	2.03138291560248e-06
EHI_044730	peptidyl-prolyl cis-trans isomerase putative	2.805	6.989	1.61829462340341e-24	9.84068006229091e-23
EHI_044740	UMP-CMP kinase putative	1.627	3.088	4.54361360764931e-17	9.53176454664161e-16
EHI_044750	hypothetical protein	0.787	1.726	0.0106787196421939	0.0195444993781441
EHI_044760	Rho guanine nucleotide exchange factor putative	-0.457	0.729	0.00947326128471517	0.0175158299409145
EHI_044770	60S ribosomal protein L32 putative	2.51	5.695	1.37279848252499e-29	1.8371830726481e-27
EHI_044780	hypothetical protein	0.19	1.141	0.490959628273284	0.571767237007836
EHI_044790	hypothetical protein	0.79	1.73	2.74271035798916e-05	8.02144604322224e-05
EHI_044800	hypothetical protein	0.77	1.705	0.000150987053862751	0.000388581403210435
EHI_044810	ribosomal protein L10 putative	2.227	4.682	3.13245823817103e-16	5.74802384035072e-15
EHI_044820	calmodulin putative	2.586	6.003	1.95471401660713e-14	2.63869394728775e-13
EHI_044830	ribosomal protein L39 putative	3.119	8.691	7.01609890439763e-24	3.97510654714849e-22
EHI_044840	chitin synthase 2 putative	-0.176	0.885	0.338177998702835	0.418583579322502
EHI_044850	peptidyl-prolyl cis-trans isomerase FKBP-type putative	1.196	2.291	1.12003619994472e-06	4.22230256628021e-06
EHI_044860	protein kinase domain containing protein	1.638	3.112	1.91694645348572e-12	1.8645787433529e-11
EHI_044870	hypothetical protein	-0.998	0.501	1.95557669059967e-05	5.87202563730547e-05
EHI_044880	nuclear transport factor 2-like export factor 2 putative	0.741	1.671	0.00135656034191769	0.00295112706669426
EHI_044890	helicase putative	-0.178	0.884	0.684485588924689	0.751907322563464
EHI_044900	EF-hand calcium-binding domain containing protein	-2.205	0.217	8.39250790467705e-07	3.22333325456917e-06
EHI_044910	hypothetical protein	1.355	2.559	0.000627105793284758	0.00145301348282874
EHI_044920	hypothetical protein	1.502	2.832	3.32253978601393e-11	2.70614415729697e-10
EHI_044930	eukaryotic translation initiation factor 4 gamma putative	2.076	4.215	1.72891214507139e-06	6.25632450817909e-06
EHI_044940	T-complex protein 1 subunit eta putative	1.166	2.244	5.69347686742855e-06	1.88374967796165e-05
EHI_044950	hypothetical protein	-1.301	0.406	0.00343164566692464	0.00692035169308108
EHI_044960	hypothetical protein	1.99	3.972	0.706594039595696	0.771286637404014
EHI_044970	malic enzyme putative	0.942	1.921	0.0181418320101811	0.0314534063129385
EHI_044980	tumor suppressor candidate 4 putative	NA	NA	NA	NA
EHI_044990	hypothetical protein	NA	NA	NA	NA
EHI_045000	actin-related protein 2 3 complex subunit 1A putative	1.346	2.542	6.22398581413744e-09	3.43114899782208e-08
EHI_045010	hypothetical protein conserved	0.122	1.088	0.663342199945563	0.73324724522607
EHI_045020	hypothetical protein	0.501	1.415	0.545419842237286	0.623773215772184
EHI_045030	trans-23-enoyl-CoA reductase putative	-0.774	0.585	0.0034071204977217	0.00688162094803951
EHI_045040	hypothetical protein	-2.316	0.201	0.180262931453275	0.243001193806933
EHI_045050	AAA family ATPase putative	-0.073	0.951	0.768777876906579	0.813975430439076
EHI_045060	hypothetical protein conserved	0.887	1.85	1.10003959522951e-08	5.7809799175162e-08
EHI_045070	hypothetical protein	0.34	1.266	0.324945246155664	0.405176706933375
EHI_045080	pyruvate phosphate dikinase putative	7.038	131.371	0.0246105715584011	0.0413527724971882
EHI_045090	hypothetical protein	1.99	3.972	0.632691556136083	0.706103789896229
EHI_045100	RhoGAP domain containing protein	0.727	1.655	0.0174933279713801	0.0304651585626771
EHI_045110	hypothetical protein	1.34	2.531	1.6586880635487e-09	1.00270535430413e-08
EHI_045120	transitional endoplasmic reticulum ATPase putative	1.858	3.626	1.84637533217961e-09	1.10839639043914e-08
EHI_045130	hypothetical protein	0.609	1.525	0.0324309129911905	0.0527622608756279
EHI_045140	hypothetical protein	1.86	3.63	2.07379837036433e-10	1.50719316018426e-09
EHI_045150	prenyl cysteine carboxyl methyltransferase putative	1.181	2.268	2.80520890139746e-05	8.17957606786142e-05
EHI_045160	hypothetical protein	-2.497	0.177	2.2189479389745e-14	2.9644533394699e-13
EHI_045170	U5 snRNP-specific 200kd protein putative	-0.493	0.71	0.282125385925705	0.359937088355576
EHI_045180	hypothetical protein	-1.24	0.423	0.00850144775083245	0.0158435143918275
EHI_045190	clathrin adaptor complex small chain putative	-1.177	0.442	7.27056691599336e-05	0.000197667742213452
EHI_045200	hypothetical protein	0.925	1.898	0.000438165361625747	0.00104230448573063
EHI_045210	TBC Rab GTPase activating domain containing protein	-1.048	0.484	0.000111703492041898	0.000293117817859773
EHI_045220	hypothetical protein	-1.584	0.333	1.38550040738382e-07	6.04171582141192e-07
EHI_045230	hypothetical protein	5.112	34.583	0.114052134189858	0.162853691240191
EHI_045240	hypothetical protein conserved	-1.733	0.301	0.000651459066072393	0.00150494799727795
EHI_045250	thioredoxin putative	-2.616	0.163	7.66514142685722e-20	2.40877845163019e-18
EHI_045260	DIM1 family protein putative	1.759	3.384	6.43243522825955e-06	2.10757966406714e-05
EHI_045270	GTP-binding protein Ras family	-0.549	0.683	0.12165587172878	0.172221936231769
EHI_045280	RNA recognition motif domain containing protein	-0.357	0.781	0.0595971833303203	0.0914219196363098
EHI_045290	calpain family cysteine protease putative	0.86	1.815	7.69023920039193e-06	2.48198073486246e-05
EHI_045300	60S ribosomal protein L6 putative	1.765	3.399	2.51396233317823e-18	6.11704565207819e-17
EHI_045310	PH domain containing protein	1.051	2.072	2.58893069954182e-07	1.07865164196691e-06
EHI_045320	vacuolar protein sorting 36 putative	-3.12	0.115	9.81761677477502e-10	6.25138157553763e-09
EHI_045330	3BAlias	-0.103	0.931	0.665308857313432	0.734688768027722
EHI_045340	glutamate synthase beta subunit putative	0.741	1.672	0.0487517210993885	0.0764157631610366
EHI_045350	C2 domain containing protein	0.694	1.618	0.0398209864555941	0.0636512555330151
EHI_045360	importin alpha subunit putative	-1.264	0.416	0.00011662600639421	0.000305209393672239
EHI_045370	hypothetical protein	1.166	2.244	3.33245472913727e-06	1.14301871884947e-05
EHI_045380	SH2 domain containing protein	-0.321	0.8	0.513892520982962	0.593399843479583
EHI_045390	hypothetical protein	-1.784	0.29	1.3195248567303e-07	5.77022644391019e-07
EHI_045400	Arf GTPase activating protein putative	-0.241	0.846	0.247717347568765	0.320784459764557
EHI_045410	metallo-beta-lactamase family protein	-0.444	0.735	0.0248110311822954	0.0416216174707104
EHI_045420	hypothetical protein	1.495	2.818	1.17867758161731e-05	3.67868732951893e-05
EHI_045430	hypothetical protein	0.033	1.023	0.908933497864607	0.927674202650533
EHI_045440	ubiquitin carboxyl-terminal hydrolase domain containing protein	-1.834	0.281	1.46857122762089e-07	6.37861678244005e-07
EHI_045450	Ras family GTPase	NA	NA	NA	NA
EHI_045460	hypothetical protein	1.512	2.851	1.74307008243957e-07	7.46672736197348e-07
EHI_045470	dolychil-diphosphooligosaccharide-- protein glycosyltransferase subunit putative	-0.48	0.717	0.101208343894548	0.146235883341303
EHI_045480	high mobility group 28HMG 29 box domain containing protein	2.091	4.26	1.09425448624217e-07	4.85904080218064e-07
EHI_045490	SP-RING zinc finger domain containing protein	-1.773	0.293	1.01959259656594e-05	3.2276010336643e-05
EHI_045500	hypothetical protein conserved	-1.25	0.421	3.46274992124044e-08	1.67672270047837e-07
EHI_045510	hypothetical protein	-3.244	0.106	1.14717573418004e-14	1.60728845644503e-13
EHI_045520	hypothetical protein	0.529	1.443	0.0764142129134175	0.113822130231039
EHI_045530	Ser Thr protein phosphatase family protein	0.301	1.232	0.272553987179608	0.34893024055552
EHI_045540	hypothetical protein	1.124	2.179	0.0220780381100665	0.0375234797044748
EHI_045550	Rab family GTPase	-0.346	0.787	0.0804755285851234	0.11920821619804
EHI_045560	hypothetical protein	-0.219	0.859	0.336907825703064	0.417410781022695
EHI_045570	CDP-alcohol phosphatidyltransferase family protein	0.28	1.214	0.255869422245599	0.329855249206169
EHI_045580	hypothetical protein	-0.949	0.518	0.017539151967551	0.0305381107160455
EHI_045590	hypothetical protein	0.119	1.086	0.821358873187176	0.856331440386684
EHI_045600	Ras family protein	-0.715	0.609	0.0370816055787439	0.0596904650564518
EHI_045610	diacylglycerol kinase putative	1.336	2.524	2.23888170148198e-05	6.64812538902184e-05
EHI_045710	AP-2 complex protein putative	-1.068	0.477	0.000709459969007676	0.00163116951405142
EHI_045720	hypothetical protein	-0.989	0.504	0.448029942042621	0.52996165957556
EHI_045820	hypothetical protein	-1.118	0.461	0.848099699092013	0.875674078664082
EHI_045920	hypothetical protein	NA	NA	NA	NA
EHI_045930	hypothetical protein	NA	NA	NA	NA
EHI_046030	hypothetical protein	1.195	2.289	0.060803890974668	0.093088718292973
EHI_046040	hypothetical protein	6.045	66.031	0.0628416458969339	0.095792783867243
EHI_046050	hypothetical protein	0.471	1.386	0.378817906562601	0.461019848030559
EHI_046150	hypothetical protein	-0.912	0.532	0.166092126026639	0.225938850721831
EHI_046250	hypothetical protein	NA	NA	NA	NA
EHI_046260	hypothetical protein	-2.177	0.221	1.47971274233699e-16	2.90181361104003e-15
EHI_046270	hypothetical protein	-1.359	0.39	0.000163281670660806	0.000416905370943808
EHI_046380	hypothetical protein	0.028	1.02	0.975636517905431	0.980690320121984
EHI_046390	Rab family GTPase	1.642	3.121	6.52781588777191e-16	1.13033752342031e-14
EHI_046590	inositol polyphosphate-5-phosphatase putative	-1.319	0.401	0.00268811726817096	0.0055184253466128
EHI_046600	acyl-CoA hydrolase putative	0.785	1.723	0.0064382243172386	0.0122966282358282
EHI_046610	hypothetical protein	-1.288	0.41	0.00154104554014202	0.00331175125134336
EHI_046620	hypothetical protein	-3.112	0.116	3.32080393694868e-11	2.70614415729697e-10
EHI_046630	Rho family GTPase	0.901	1.867	0.222679276488081	0.291965632449406
EHI_046640	hypothetical protein	-1.795	0.288	1.00454009051116e-07	4.48891202219209e-07
EHI_046650	Gal GalNAc lectin heavy subunit putative	0.49	1.405	0.196186156313701	0.261738904315391
EHI_046660	hypothetical protein	-1.076	0.474	0.123880479518665	0.175115695141847
EHI_046670	exodeoxyribonuclease III putative	0.959	1.944	6.63671390510139e-06	2.16628146894016e-05
EHI_046680	hypothetical protein	0.052	1.036	0.855289782652518	0.88245372137736
EHI_046690	40S ribosomal protein S15 putative	2.437	5.415	3.07924569114697e-38	1.40594735615781e-35
EHI_046700	hypothetical protein pseudogene	-0.654	0.635	0.733844296133315	0.793838565102474
EHI_046800	leucine rich repeat protein BspA family	-1.307	0.404	0.779103223856976	0.822999349969767
EHI_046900	4-alpha-glucanotransferase putative	NA	NA	NA	NA
EHI_047000	hypothetical protein	NA	NA	NA	NA
EHI_047010	hypothetical protein	NA	NA	NA	NA
EHI_047110	hypothetical protein	NA	NA	NA	NA
EHI_047210	hypothetical protein conserved	0.419	1.337	0.54562708371231	0.623918300497194
EHI_047510	hypothetical protein	5.043	32.978	0.3012762878154	0.380269069815019
EHI_047520	hypothetical protein	-1.131	0.457	0.84643663872704	0.875674078664082
EHI_047620	hypothetical protein	-3.773	0.073	0.192757912629614	0.257741071116463
EHI_047630	hypothetical protein	1.99	3.971	0.749536793837765	0.797567671366196
EHI_047730	glucose-6-phosphate isomerase putative	0.995	1.994	0.0251386464113811	0.0420984192977649
EHI_047740	RNA methyltransferase putative	-1.246	0.422	1.11006196471666e-09	6.98807864568588e-09
EHI_047750	Nucleotide-binding protein putative	2.132	4.385	1.59103217790908e-18	4.09602595666892e-17
EHI_047760	ATP-binding cassette protein putative	-0.07	0.952	0.862644763635836	0.887925826195645
EHI_047770	hypothetical protein conserved domain containing	-1.108	0.464	2.4050000312126e-05	7.09525284768994e-05
EHI_047780	hypothetical protein	-2.164	0.223	1.3884100549267e-07	6.05100440558172e-07
EHI_047790	hypothetical protein	-0.691	0.62	0.0113655217626336	0.020655392161452
EHI_047800	hypothetical protein	-1.107	0.464	1.32383478896664e-05	4.09713143220058e-05
EHI_047810	hypothetical protein	0.838	1.788	0.0232074046139493	0.0392025842466756
EHI_047820	leucine rich repeat protein BspA family	-6.827	0.009	0.0110894151033738	0.0202221925889901
EHI_047920	hypothetical protein	NA	NA	NA	NA
EHI_048030	hypothetical protein conserved	-0.855	0.553	0.553357248124212	0.631455301373145
EHI_048140	hypothetical protein	2.16	4.468	4.63675288807354e-06	1.55131361712185e-05
EHI_048150	CAF1 family ribonuclease putative	0.506	1.42	0.112158091275246	0.160385244008559
EHI_048160	CPSF A subunit region protein putative	-1.098	0.467	0.00140485698854706	0.00304339937066767
EHI_048170	Protein transport protein SEC61 gamma subunit putative	-1.604	0.329	2.20257386349965e-05	6.55033652432348e-05
EHI_048180	hypothetical protein	0.656	1.576	0.120470158719696	0.170792579357493
EHI_048190	hypothetical protein	0.666	1.587	0.0321364667719716	0.0523825830203014
EHI_048200	hypothetical protein	-1.383	0.384	1.71704985367947e-06	6.21919783679892e-06
EHI_048210	splicing factor arginine serine-rich putative	1.436	2.705	5.42436265071742e-15	8.06588178062617e-14
EHI_048215	hypothetical protein conserved	-2.403	0.189	7.71169365893641e-09	4.18881498815007e-08
EHI_048220	hypothetical protein	-1.546	0.342	1.47097906155271e-05	4.50403924093576e-05
EHI_048230	hypothetical protein	-0.09	0.939	0.748728119239903	0.797567671366196
EHI_048240	hypothetical protein	1.584	2.998	1.79363956358349e-19	5.31382835592941e-18
EHI_048250	Rab family GTPase	1.6	3.032	0.000988758675632392	0.00220919540594664
EHI_048260	hypothetical protein	0.068	1.048	0.797959920482461	0.83869531520445
EHI_048270	Sec7 domain protein	-1.046	0.484	0.00393935466818045	0.00785644165838044
EHI_048280	nucleosome assembly protein putative	-1.5	0.354	5.2958411455789e-08	2.47628427542069e-07
EHI_048290	hypothetical protein	-1.322	0.4	0.820164305401207	0.855545671082404
EHI_048300	WD repeat protein 68 putative	NA	NA	NA	NA
EHI_048310	protein transport protein Sec24 putative	-0.919	0.529	5.13986601937557e-05	0.000142790408168909
EHI_048410	serine threonine protein kinase putative	1.08	2.113	2.31725827209208e-06	8.18687242056383e-06
EHI_048420	hypothetical protein	-1.164	0.446	1.24219687024519e-07	5.45049864716967e-07
EHI_048430	hypothetical protein	-2.798	0.144	3.44221377552876e-06	1.17806275686306e-05
EHI_048440	hypothetical protein	1.597	3.025	1.26780618809719e-11	1.10694169088981e-10
EHI_048540	hypothetical protein	-0.128	0.915	0.672716946503923	0.741705504882449
EHI_048550	dual specificity protein phosphatase putative	-0.091	0.939	0.732414000614127	0.792984063934972
EHI_048560	hypothetical protein	2.346	5.084	3.68928583926313e-21	1.42468839225674e-19
EHI_048570	phosphoinositide phosphatase putative	-1.604	0.329	2.27429965363066e-05	6.74040240988208e-05
EHI_048580	hypothetical protein	-0.67	0.629	0.364747139614474	0.446204459840433
EHI_048590	calcineurin catalytic subunit A putative	0.471	1.386	0.0499446387497566	0.0780648985049558
EHI_048600	hypothetical protein conserved	0.386	1.307	0.664651555519098	0.734067355426755
EHI_048610	ankyrin repeat protein	-0.747	0.596	0.000646185380638475	0.00149454437560067
EHI_048620	hypothetical protein	-1.144	0.453	8.4009394084054e-06	2.69454924330755e-05
EHI_048630	actin putative	0.191	1.142	0.699880654325528	0.765352724552655
EHI_048640	hypothetical protein	-1.668	0.315	0.000143903013622443	0.000371581900112244
EHI_048650	hypothetical protein	-1.433	0.37	8.39262626576177e-07	3.22333325456917e-06
EHI_048660	leucine rich repeat protein BspA family	-3.186	0.11	1.70176010384466e-13	1.91435680087569e-12
EHI_048670	WH2 motif domain contaning protein	1.449	2.73	9.5680595241386e-14	1.11848310280668e-12
EHI_048680	60S ribosomal protein L12 putative	3.964	15.601	2.04603181894879e-18	5.08755582469989e-17
EHI_048690	SNF7 family protein	-0.927	0.526	3.84706366950488e-05	0.000109300542469608
EHI_048700	ubiquitin-conjugating enzyme family protein	1.861	3.633	9.28803632140225e-17	1.86771341779078e-15
EHI_048710	protein kinase domain containing protein	0.789	1.728	0.00180355838507508	0.00383645387365107
[truncated: 6,307 more rows]

## Sheet: C2
Id	description	log2FoldChange	FC	pvalue	padj
EHI_000010	hypothetical protein	0.291	1.224	0.257084702855605	0.480031624624779
EHI_000020	hypothetical protein	-0.039	0.974	0.994991920601663	0.997416543110565
EHI_000130	calmodulin putative	0.144	1.105	0.631466743552599	0.792344788790054
EHI_000140	hypothetical protein	-0.734	0.601	0.00349013980891045	0.0267957123607942
EHI_000240	hypothetical protein	0.13	1.094	0.598296338789567	0.77104037550799
EHI_000250	hypothetical protein	-1.036	0.488	0.000103003830021897	0.00212637161869671
EHI_000260	RNA recognition motif domain containing protein	0.749	1.68	0.033262530967277	0.125514713353429
EHI_000270	protein kinase domain containing protein	3.947	15.423	0.0614533525283639	0.189286080287762
EHI_000280	hypothetical protein	-0.284	0.821	0.463716649843705	0.67202551084519
EHI_000290	hypothetical protein	0.087	1.063	0.654008826811268	0.808089225359609
EHI_000300	N-ethylmaleimide-sensitive factor attachment protein alpha putative	0.168	1.124	0.491656552151886	0.692979509315951
EHI_000410	alcohol dehydrogenase putative	0.249	1.188	0.445041046640193	0.657057948473431
EHI_000420	hypothetical protein	1.575	2.98	0.000296828715162154	0.00457139779184254
EHI_000430	Rap Ran GTPase-activating protein putative	-0.127	0.916	0.690340205427596	0.832072099662843
EHI_000440	UDP-glucose pyrophosphorylase putative	-0.298	0.814	0.107485050410319	0.27434143761778
EHI_000450	pumilio family RNA-binding protein	0.088	1.063	0.787351654361903	0.896562271785582
EHI_000460	hypothetical protein	-0.721	0.607	0.0722564442441301	0.210451977569583
EHI_000470	hypothetical protein conserved	-0.134	0.911	0.670427447703715	0.819417187277037
EHI_000480	dual specificity protein phosphatase putative	0.715	1.642	0.0114821178740115	0.0615498611450812
EHI_000490	PRP38 family protein	0.301	1.232	0.389898195200896	0.61081403936155
EHI_000500	hypothetical protein	-0.946	0.519	0.0133919430001453	0.0679400402399527
EHI_000510	60S ribosomal protein L4 putative	-0.341	0.789	0.0648328599065502	0.195962873284518
EHI_000520	WD domain containing protein	1.03	2.042	6.88295961635995e-05	0.00164975520306777
EHI_000530	hypothetical protein	0.351	1.275	0.248781413375688	0.470297450224571
EHI_000540	hypothetical protein	-0.594	0.663	0.00687176183039043	0.0432241615295709
EHI_000550	myb-like DNA-binding domain containing protein	0.133	1.097	0.754926604514018	0.877013669307474
EHI_000560	hypothetical protein	-0.479	0.717	0.0599962281498872	0.18612738724997
EHI_000570	hypothetical protein	-0.127	0.916	0.552569919616883	0.741482304299309
EHI_000580	exosome complex exonuclease putative	0.358	1.282	0.103725986648062	0.267868867840638
EHI_000590	40S ribosomal protein S6 putative	-0.342	0.789	0.0795838547536556	0.224547393892357
EHI_000600	hypothetical protein	1.058	2.082	8.49718303025648e-05	0.00187372541706962
EHI_000610	nucleotide binding protein 2 putative	0.936	1.913	0.00384621579710938	0.028844760403056
EHI_000620	PP-loop family protein	-0.663	0.632	0.00517426633791434	0.0353544501011365
EHI_000630	hypothetical protein	0.169	1.124	0.660526085354327	0.81381007532068
EHI_000640	hypothetical protein conserved	-0.283	0.822	0.562255796603748	0.747427554930347
EHI_000650	hypothetical protein	0.292	1.225	0.185460611835839	0.392294416254067
EHI_000660	hypothetical protein	-0.616	0.653	0.00996715181378078	0.055618283521615
EHI_000670	hypothetical protein	-0.7	0.616	0.053771045075609	0.173615163010348
EHI_000680	hypothetical protein	2.365	5.15	0.012682656989926	0.0654539784280622
EHI_000690	seryl-tRNA synthetase putative	NA	NA	NA	NA
EHI_000700	hypothetical protein conserved	0.69	1.613	0.00142846647064415	0.0140886362708258
EHI_000710	hypothetical protein	-0.116	0.923	0.706550620353991	0.843014059325145
EHI_000720	MTA SAH nucleosidase putative	0.516	1.43	0.0201421208585007	0.088579683911435
EHI_000730	pyrophosphate-dependent phosphofructokinase	-0.054	0.963	0.895842836091954	0.963860026009607
EHI_000740	hypothetical protein	1.495	2.818	1.01131711530957e-07	8.26299310424517e-06
EHI_000750	TBP interacting protein putative	0.449	1.366	0.044501307010922	0.152389762610006
EHI_000760	leucine rich repeat protein BspA family	-0.601	0.659	0.20025086066365	0.411638554150225
EHI_000770	hypothetical protein	0.509	1.423	0.0741445529407437	0.213785297149351
EHI_000780	chromodomain-helicase-DNA-binding protein putative	0.005	1.004	0.992355242169527	0.997416543110565
EHI_000790	hypothetical protein	-0.071	0.952	0.669198588468261	0.818705592849665
EHI_000800	hypothetical protein	0.087	1.062	0.696278747331492	0.835577556707954
EHI_000900	ThiF family protein	1.949	3.86	1.45462485067135e-09	2.62576699788628e-07
EHI_000910	Sec1 family protein	0.296	1.227	0.326939060703015	0.551554224989524
EHI_000920	MmpL efflux pump putative	-0.333	0.794	0.356234110847891	0.580413343493142
EHI_000930	hypothetical protein conserved protein	0.253	1.192	0.373804755440394	0.596887988423851
EHI_001040	hypothetical protein	NA	NA	NA	NA
EHI_001050	sec 13 protein putative	-0.265	0.832	0.175989214512203	0.377654923839509
EHI_001060	hypothetical protein	-0.463	0.726	0.105099663350904	0.269691477524106
EHI_001070	LIM zinc finger domain containing protein	-0.359	0.78	0.0326048564949815	0.123936775765939
EHI_001080	hypothetical protein	0.332	1.259	0.302467793379639	0.527941311493761
EHI_001090	hypothetical protein	0.536	1.45	0.0687458758736154	0.202583708629842
EHI_001100	hypothetical protein	-0.33	0.795	0.120935687390782	0.296588564147629
EHI_001110	hypothetical protein	0.337	1.263	0.481099464370341	0.685443106175218
EHI_001120	hypothetical protein conserved	-1.137	0.455	0.0145037188719905	0.0717056470601214
EHI_001130	hypothetical protein	-0.459	0.727	0.0018005385704828	0.0165198349693705
EHI_001140	hypothetical protein	0.348	1.273	0.217811756058798	0.434727397924502
EHI_001150	plasma membrane calcium-transporting ATPase 1 putative	1.203	2.303	0.000311996295119304	0.00472069248092795
EHI_001160	plasma membrane calcium-transporting ATPase putative	1.194	2.288	0.00591593212255903	0.0391136841016211
EHI_001170	hypothetical protein	0.14	1.102	0.785994263685031	0.895871875877123
EHI_001180	hypothetical protein conserved	0.051	1.036	0.937995252950491	0.98654731075904
EHI_001280	hypothetical protein	-0.259	0.835	0.811174906670049	0.913396071623315
EHI_001290	P-glycoprotein-2 putative	3.696	12.964	6.40542707639827e-12	2.48594624835017e-09
EHI_001400	RAD23 protein putative	0.742	1.672	0.00125073086039395	0.0129442305845037
EHI_001410	hypothetical protein conserved	0.445	1.361	0.115498855177958	0.288500852605245
EHI_001420	peroxiredoxin	-0.458	0.728	0.120413981134124	0.296114200948028
EHI_001430	helicase domain-containing protein	0.026	1.018	0.911899181947219	0.972408497083983
EHI_001630	hypothetical protein	0.886	1.848	0.541706753680339	0.73329749251252
EHI_001635	sphingomyelinase C precursor putative	NA	NA	NA	NA
EHI_001730	hypothetical protein	-3.051	0.121	0.602158506148719	0.77257848403284
EHI_001740	hypothetical protein	-0.039	0.974	0.995069716196091	0.997416543110565
EHI_001750	hypothetical protein	-0.51	0.702	0.140873608920827	0.327874348558759
EHI_001760	importin putative	0.291	1.223	0.341108231333666	0.564899102114768
EHI_001770	sodium calcium exchanger protein putative	0.332	1.259	0.199729162947484	0.411001527783237
EHI_001780	hypothetical protein	-0.64	0.642	0.0231181955177098	0.0969964505991694
EHI_001790	hypothetical protein	-0.601	0.659	0.016140181495698	0.0766764800149706
EHI_001800	hypothetical protein	0.552	1.466	0.696132289873817	0.835530977887826
EHI_001810	hypothetical protein	-0.156	0.898	0.361799113144604	0.585181228636886
EHI_001820	hypothetical protein	0.218	1.163	0.499652002802563	0.699366246179531
EHI_001830	hypothetical protein	-0.119	0.921	0.33689241135424	0.560668717180878
EHI_001840	hypothetical protein conserved	-0.289	0.818	0.321118151958769	0.547325229579264
EHI_001850	H ACA ribonucleoprotein complex subunit 2-like protein putative	NA	NA	NA	NA
EHI_001860	hypothetical protein	-0.929	0.525	0.00701279286154759	0.0438624481799616
EHI_001870	Rab family GTPase	-0.306	0.809	0.188495767810097	0.395861512376074
EHI_001880	hypothetical protein conserved	-0.631	0.646	0.0641155547614653	0.194344239210085
EHI_001890	hypothetical protein	-0.391	0.762	0.51038823544733	0.709588659061826
EHI_001900	hypothetical protein	-0.343	0.788	0.448861530097026	0.659985451148535
EHI_001910	Ras GTPase-activating protein putative	0.375	1.297	0.0812292428139872	0.227617827697534
EHI_001920	hypothetical protein	1.507	2.843	2.23269607076582e-06	0.000111868173410067
EHI_001930	pyridine nucleotide transhydrogenase beta subunit putative	-0.519	0.698	0.157743449511987	0.35185029959
EHI_001940	hypothetical protein	-0.577	0.67	0.0446672637950648	0.152483084401975
EHI_001950	heat shock protein 70 family	-0.103	0.931	0.718417244644703	0.851607932416252
EHI_001960	WD domain containing protein	0.037	1.026	0.883423790869489	0.957968072747831
EHI_001970	hypothetical protein	0.251	1.19	0.584612370315948	0.760142123426708
EHI_001980	hypothetical protein	0.368	1.29	0.302042287768711	0.527435823995665
EHI_001990	alpha-13-mannosyltransferase ALG2 putative	-0.283	0.822	0.270483296793179	0.49529241154037
EHI_002000	hypothetical protein conserved	NA	NA	NA	NA
EHI_002010	mannose-6-phosphate isomerase putative	NA	NA	NA	NA
EHI_002110	hypothetical protein	-0.549	0.683	0.0381012035954	0.136392058958456
EHI_002120	leucine rich repeat protein BspA family	-0.773	0.585	0.00619117309169098	0.0403830970905087
EHI_002130	phenylalanyl-tRNA synthetase beta subunit putative	0.718	1.645	0.00132403438660404	0.0133469544270396
EHI_002140	hypothetical protein conserved	0.551	1.465	0.0250197509607207	0.102862044854674
EHI_002150	hypothetical protein	0.383	1.304	0.263161453804527	0.486806869692306
EHI_002160	transketolase putative	NA	NA	NA	NA
EHI_002170	hypothetical protein	NA	NA	NA	NA
EHI_002180	phosducin-like protein	-0.402	0.757	0.0226190192659808	0.0955922698693267
EHI_002190	hypothetical protein	0.225	1.169	0.611665658916362	0.780238100987478
EHI_002200	hypothetical protein conserved	0.597	1.512	0.184353986098731	0.390864692733775
EHI_002210	hypothetical protein	0.805	1.747	0.0228825687590732	0.0963177748744051
EHI_002220	hypothetical protein	0.9	1.866	0.770052278599681	0.886290893607759
EHI_002230	hypothetical protein	NA	NA	NA	NA
EHI_002240	hypothetical protein	-0.039	0.974	0.995069718182357	0.997416543110565
EHI_002250	hypothetical protein	NA	NA	NA	NA
EHI_002350	hypothetical protein	-0.104	0.93	0.767596891659805	0.884251569169398
EHI_002460	hypothetical protein	0.164	1.12	0.962356134712523	0.997416543110565
EHI_002560	heat shock protein 70 putative	3.159	8.933	9.94500958051297e-11	2.57310547879806e-08
EHI_002670	hypothetical protein conserved	-0.09	0.94	0.759655404067657	0.879352497025767
EHI_002780	hypothetical protein	-0.545	0.685	0.127771470212229	0.306993560529664
EHI_002790	protein kinase putative	-0.378	0.77	0.0357918959927539	0.131070714588237
EHI_002990	vacuolar protein sorting-associated protein 35 putative	0.267	1.203	0.283634584694599	0.508798624081228
EHI_003000	hypothetical protein conserved	-0.07	0.952	0.643366038331058	0.800674553395169
EHI_003010	ubiquitin-conjugating enzyme family protein	0.128	1.093	0.53572108647956	0.729008953936596
EHI_003020	Rab family GTPase	-0.039	0.974	0.992574982877113	0.997416543110565
EHI_003030	hypothetical protein	NA	NA	NA	NA
EHI_003040	hypothetical protein	-0.435	0.74	0.00999057461612454	0.0557089369039933
EHI_003240	N-acetylmuraminidase pseudogene	-0.039	0.974	0.995045012211647	0.997416543110565
EHI_003250	hypothetical protein	0.434	1.351	0.154476515914903	0.347046806521411
EHI_003260	hypothetical protein	0.094	1.067	0.775211112657021	0.889853394919225
EHI_003270	hypothetical protein	0.117	1.085	0.962872443800477	0.997416543110565
EHI_003380	leucine rich repeat protein BspA family	1.243	2.367	0.350690105661277	0.57512288192327
EHI_003580	hypothetical protein	NA	NA	NA	NA
EHI_003590	hypothetical protein	NA	NA	NA	NA
EHI_003690	hypothetical protein	NA	NA	NA	NA
EHI_003790	leucine rich repeat protein BspA family	1.103	2.147	0.601787076228435	0.77257848403284
EHI_003890	cyclin family protein	0.322	1.25	0.33795509977465	0.561594409002533
EHI_003900	protein kinase domain containing protein	-0.566	0.675	0.00480259001503434	0.033605004389414
EHI_003910	hypothetical protein conserved	1.148	2.217	0.00142479660630901	0.0140703196668836
EHI_003920	hypothetical protein conserved domain containing	0.65	1.569	0.00914471800682895	0.0523637517670528
EHI_003930	I LWEQ domain protein	0.388	1.309	0.425058770245641	0.639787199445847
EHI_003940	ribosomal protein S4 putative	-0.233	0.851	0.378464655644776	0.600409873933084
EHI_003950	hypothetical protein	-1.121	0.46	0.000971325048874535	0.0108637248261731
EHI_004050	hypothetical protein	-0.036	0.975	0.950236514096097	0.992830235888263
EHI_004060	hypothetical protein	-0.413	0.751	0.375627918145433	0.598509774741247
EHI_004070	hypothetical protein	NA	NA	NA	NA
EHI_004170	LIM zinc finger domain containing protein	-0.103	0.931	0.665930102034958	0.817025259200097
EHI_004180	hypothetical protein	-0.057	0.961	0.863683419298086	0.94567790952063
EHI_004190	AAA family ATPase putative	-0.707	0.613	0.00251362187047078	0.0213232054192286
EHI_004200	40S ribosomal protein S27 putative	-0.141	0.907	0.569606163525035	0.751670687484582
EHI_004210	Rap Ran GTPase-activating protein putative	1.71	3.271	3.22211423892153e-08	3.37371697929913e-06
EHI_004220	hypothetical protein conserved domain containing	0.341	1.267	0.631687354479441	0.792375778480412
EHI_004230	guanine nucleotide regulatory protein putative	0.172	1.126	0.409583937665968	0.626478376681053
EHI_004340	serine-threonine-isoleucine rich protein putative	0.728	1.657	0.394597997827288	0.614663788708691
EHI_004350	hypothetical protein	0.75	1.682	0.102155788799617	0.265239931844234
EHI_004360	leucine rich repeat protein BspA family	0.73	1.659	0.0199880176273816	0.0881312713306
EHI_004370	hypothetical protein	0.201	1.15	0.633178624854632	0.793338577259347
EHI_004380	Rab family GTPase	-0.386	0.765	0.0604597770115053	0.187415650624323
EHI_004390	protein kinase domain containing protein	0.257	1.195	0.353898149046878	0.578118960156331
EHI_004400	hypothetical protein	0.701	1.625	0.00289117216808204	0.0236223982827924
EHI_004410	hypothetical protein	2.424	5.365	1.05784536515061e-08	1.4405255656665e-06
EHI_004420	hypothetical protein	-0.737	0.6	0.020710456970235	0.0903932853457007
EHI_004430	hypothetical protein	NA	NA	NA	NA
EHI_004440	hypothetical protein	0.666	1.587	0.10403760458042	0.268089198458903
EHI_004450	hypothetical protein	-0.897	0.537	0.00302676833787299	0.0243964442768122
EHI_004460	hypothetical protein	-0.107	0.929	0.611073021284985	0.779866621376859
EHI_004470	protein kinase domain containing protein	0.999	1.999	0.000816465210912799	0.00954428157696558
EHI_004480	hypothetical protein	-0.012	0.992	0.974931715763758	0.997416543110565
EHI_004490	thioredoxin putative	0.554	1.468	0.0347242460207336	0.128899855386386
EHI_004500	hypothetical protein	0.033	1.023	0.921588783475144	0.977741853551223
EHI_004510	peptidase C54 family	0.359	1.282	0.21881741408466	0.436134933698363
EHI_004520	hypothetical protein	-2.035	0.244	0.0109581725560358	0.059857378873997
EHI_004530	hypothetical protein conserved	-0.726	0.605	0.0259594285799953	0.105440651301896
EHI_004540	hypothetical protein	-4.19	0.055	0.264779934530936	0.488640478323615
EHI_004550	hypothetical protein	-2.33	0.199	9.5447791172826e-07	5.612619356693e-05
EHI_004560	hypothetical protein	0.543	1.457	0.399610600870847	0.618376691379489
EHI_004570	ser thr protein phosphatase 5 putative	1.167	2.245	8.20397047226997e-05	0.00183969241099576
EHI_004580	hypothetical protein	-0.165	0.892	0.567747828545358	0.750614655964754
EHI_004590	coatomer complex subunit putative	0.025	1.018	0.926046698862398	0.979239769378674
EHI_004600	hydroxylamine reductase putative	0.008	1.005	0.978871306547728	0.997416543110565
EHI_004610	phosphoribulokinase uridine kinase family protein	0.565	1.48	0.15155917227533	0.343156898725467
EHI_004620	hypothetical protein conserved	0.629	1.547	0.0850859033394328	0.234530107145127
EHI_004630	hypothetical protein	1.29	2.445	0.000170438276325562	0.00312014599254483
EHI_004640	vesicle-fusing ATPase putative	0.079	1.056	0.705784813100403	0.842297312313243
EHI_004740	hypothetical protein	0.211	1.158	0.53129297421533	0.726030315418797
EHI_004750	signal recognition particle protein SRP54 putative	0.147	1.107	0.470648201820638	0.677642615939862
EHI_004760	proteasome subunit alpha type 5 putative	0.414	1.332	0.489350790205144	0.691865361306436
EHI_004770	hypothetical protein conserved	0.745	1.676	0.00118690671372118	0.0125343808325222
EHI_004780	protein kinase putative	0.484	1.398	0.0167811565339246	0.0787993569366744
EHI_004790	protein kinase putative	-0.376	0.77	0.0192633104758118	0.0864287953255789
EHI_004800	hypothetical protein	-0.093	0.937	0.527964673971321	0.723911287646246
EHI_004810	hypothetical protein conserved	-0.26	0.835	0.21765435470004	0.434524974583773
EHI_004820	hypothetical protein	-0.957	0.515	0.0255755125884192	0.104460416990258
EHI_004830	hypothetical protein	-0.876	0.545	0.000268545588836895	0.00422556481427358
EHI_004840	bacterial transferase hexapeptide family protein	1.163	2.24	0.0018987257629825	0.0170973426592461
EHI_004850	ubiquitin-activating enzyme putative	0.711	1.637	0.0107379024030961	0.0590006796254002
EHI_004855	hypothetical protein conserved	-1.087	0.471	0.00269124583054937	0.0222702027043968
EHI_004860	Ras family GTPase	-0.492	0.711	0.0363251713003749	0.132180472398907
EHI_004870	hypothetical protein	0.352	1.277	0.0131735370225506	0.0671833077326133
EHI_004880	hypothetical protein	-0.308	0.808	0.0889948737845865	0.241615323650213
EHI_004890	serine threonine-protein kinase putative	0.452	1.368	0.155773732649361	0.34874984506038
EHI_004900	U3 small nucleolar ribonucleoprotein protein IMP4 putative	-0.038	0.974	0.905297311240203	0.96923003170296
EHI_004910	hypothetical protein	0.137	1.099	0.717031458382324	0.850488719432091
EHI_004920	S-adenosylmethionine synthetase putative	-0.039	0.974	0.993972973523483	0.997416543110565
EHI_004930	hypothetical protein	-0.039	0.974	0.995069715584877	0.997416543110565
EHI_004940	hypothetical protein	-0.301	0.812	0.212814325167327	0.428585129477606
EHI_004950	hypothetical protein	-0.365	0.776	0.423806628019889	0.638630760374759
EHI_004960	bystin putative	0.092	1.066	0.718955760312854	0.851754758395413
EHI_004970	hypothetical protein	-1.319	0.401	9.2969177201767e-05	0.00198795248881574
EHI_004980	hypothetical protein conserved domain containing	0.409	1.327	0.158354604065245	0.352603860202045
EHI_004990	ankyrin putative	0.067	1.047	0.76497210997065	0.882668717694027
EHI_005000	hypothetical protein	-0.358	0.78	0.104657347984677	0.269079276269315
EHI_005010	Rab family GTPase	0.998	1.997	0.00420597740074928	0.0307698365547746
EHI_005020	F-actin capping protein beta subunit putative	-0.052	0.964	0.859408610011285	0.943259280388518
EHI_005030	hypothetical protein	NA	NA	NA	NA
EHI_005040	adenosine deaminase putative	0.042	1.03	0.911174021968909	0.972303101254148
EHI_005050	sucrose transporter putative	1.079	2.112	0.0674732323118769	0.200661773641682
EHI_005060	Fe-hydrogenase putative	-0.993	0.502	0.00108267338995672	0.0117357785706
EHI_005070	acetyltransferase GNAT family	0.057	1.04	0.797568622807355	0.904019808736958
EHI_005080	hypothetical protein	1.469	2.768	1.84638487735823e-07	1.40506268804456e-05
EHI_005090	hypothetical protein	-1.232	0.426	0.0764999579043778	0.218065616325296
EHI_005100	eukaryotic translation initiation factor 2 alpha subunit putative	0.494	1.409	0.0691253524601662	0.203470225936978
EHI_005110	hypothetical protein	0.651	1.57	0.642895401238745	0.800588031404173
EHI_005120	hypothetical protein	-0.122	0.919	0.566321329181102	0.749878225367402
EHI_005130	transporter major facilitator family	-0.77	0.586	0.000269928300463245	0.00422556481427358
EHI_005140	hypothetical protein	0.023	1.016	0.911137777692317	0.972303101254148
EHI_005150	hypothetical protein conserved	-0.311	0.806	0.470537593002435	0.677642615939862
EHI_005160	hypothetical protein	2.264	4.804	0.000155624641337252	0.00290374631264362
EHI_005260	surface antigen ariel1 putative	-0.238	0.848	0.70119552541905	0.839457598099564
EHI_005460	Rab family GTPase	-0.134	0.912	0.514932120926009	0.713605270956558
EHI_005560	casein kinase I isoform delta putative	NA	NA	NA	NA
EHI_005657	hypothetical protein	1.973	3.925	0.0674539421713936	0.200661773641682
EHI_005660	leucine rich repeat protein BspA family	3.253	9.532	0.576096135636854	0.75575664247927
EHI_005860	UBA TS-N domain-containing protein	0.981	1.974	8.48787519197435e-05	0.00187372541706962
EHI_005870	proteasome regulatory subunit putative	1.407	2.652	5.08648124188579e-05	0.00132487474495025
EHI_005880	hypothetical protein	-1.039	0.487	0.0153129093985501	0.0744905936189381
EHI_005890	60S ribosomal protein L3 putative	-0.252	0.84	0.491799736508764	0.693055474724223
EHI_005900	small GTPase Rab7 putative	-0.543	0.687	0.0422969587365584	0.146828709174046
EHI_005910	Rho guanine nucleotide exchange factor putative	-0.3	0.812	0.590788700914981	0.765431797112683
EHI_005920	hypothetical protein	0.078	1.056	0.842277716299442	0.931821306984446
EHI_005930	hypothetical protein	0.135	1.098	0.73832781082444	0.865041580018008
EHI_005940	hypothetical protein	0.488	1.402	0.0683124605949793	0.201689356842232
EHI_005950	tubulin alpha-1 chain	0.181	1.134	0.463384655884497	0.671795237014468
EHI_005960	hypothetical protein	-0.179	0.883	0.596738410945435	0.76979949239795
EHI_005970	hypothetical protein conserved	-1.301	0.406	4.88439505525602e-08	4.56779209866232e-06
EHI_005980	hypothetical protein	-0.446	0.734	0.139290951057317	0.325132300113848
EHI_005990	hypothetical protein	-0.408	0.754	0.126833523358083	0.305739692020324
EHI_006000	hypothetical protein	-0.047	0.968	0.898100837429134	0.965119576370613
EHI_006010	hypothetical protein conserved	-0.141	0.907	0.493792984453476	0.694855175005055
EHI_006020	hypothetical protein	-0.463	0.725	0.0742468247664517	0.213841875264267
EHI_006030	deoxyhypusine synthase putative	0.309	1.239	0.18587640918192	0.392591207638112
EHI_006040	hypothetical protein	0.401	1.321	0.114706630010594	0.287025422998784
EHI_006050	serine threonine-protein phosphatase putative	-0.255	0.838	0.184479520829139	0.39091729202178
EHI_006060	WD domain containing protein	0.136	1.099	0.624636036430702	0.788969814440188
EHI_006070	hypothetical protein	0.22	1.165	0.285578147249936	0.510462146905548
EHI_006080	aspartate aminotransferase putative	0.829	1.777	0.024388100545732	0.100667209324886
EHI_006090	hypothetical protein	-0.604	0.658	0.0845115376128254	0.233573911634211
EHI_006100	prenyl cysteine carboxyl methyltransferase putative	0.45	1.366	0.112098520783783	0.282962184820723
EHI_006110	hypothetical protein	0.339	1.265	0.554309403541898	0.742848310930777
EHI_006120	hypothetical protein	0.455	1.37	0.141506622181448	0.328461244429546
EHI_006130	phosphatidylinositol 3-kinase putative	0.183	1.136	0.629810525755266	0.79178499145527
EHI_006140	Rho guanine nucleotide exchange factor putative	0.053	1.038	0.865882499052839	0.947417529975774
EHI_006150	hypothetical protein conserved	0.064	1.045	0.758972628256946	0.879140785426928
EHI_006160	Signal recognition particle 19 kDa protein putative	0.489	1.403	0.114129290675646	0.286435562716484
EHI_006170	eukaryotic translation initiation factor 6 putative	2.15	4.439	6.27685662324514e-09	9.83337026390175e-07
EHI_006180	hypothetical protein	-1.12	0.46	0.0317706423520333	0.121659460254801
EHI_006190	protein farnesyltransferase beta subunit putative	0.757	1.689	0.000520815935932245	0.00684110861858606
EHI_006200	3-phosphoinositide-dependent protein kinase 1 putative	NA	NA	NA	NA
EHI_006300	hypothetical protein	NA	NA	NA	NA
EHI_006310	leucine rich repeat protein BspA family	NA	NA	NA	NA
EHI_006330	hypothetical protein	NA	NA	NA	NA
EHI_006430	hypothetical protein	NA	NA	NA	NA
EHI_006530	nucleosome assembly protein 1-like 1 putative	NA	NA	NA	NA
EHI_006540	hypothetical protein	-0.396	0.76	0.172505396155226	0.373424693957283
EHI_006550	hypothetical protein	0.344	1.27	0.195129746352886	0.404713581457557
EHI_006560	78 kD aglucose-regulated protein homolog precursor putative	NA	NA	NA	NA
EHI_006670	hypothetical protein	-0.063	0.957	0.834914554386001	0.928453692140994
EHI_006680	phosphopantetheine adenylyltransferase putative	-0.953	0.516	0.0120299293622528	0.0632884831941751
EHI_006690	DNA polymerase delta catalytic subunit putative	0.502	1.416	0.065853292029293	0.197967952258471
EHI_006700	thioredoxin putative	0.271	1.206	0.19445767558981	0.403793600301794
EHI_006710	hypothetical protein conserved	-0.096	0.936	0.705479309646677	0.842191695090358
EHI_006720	RNA methyltransferase TrmH family putative	0.116	1.083	0.589090888049447	0.763869607925127
EHI_006730	hypothetical protein	1.372	2.589	6.19212331852149e-07	3.8450608958691e-05
EHI_006740	hypothetical protein	-0.355	0.782	0.234702562148054	0.454488163375586
EHI_006750	protein kinase putative	0.368	1.29	0.323107511990399	0.548841015119307
EHI_006760	hypothetical protein conserved	0.255	1.194	0.310356999251523	0.536939125122951
EHI_006770	hypothetical protein conserved	-0.494	0.71	0.141073794099665	0.3279469271643
EHI_006780	Rab GTPase activating protein putative	0.916	1.887	0.00166606330792213	0.0156751313892019
EHI_006790	hypothetical protein	0.169	1.124	0.962127369341806	0.997416543110565
EHI_006800	casein kinase putative	0.322	1.25	0.305148618398829	0.531425527487483
EHI_006810	14-3-3 protein 3	-0.373	0.772	0.166878987591022	0.365288973965459
EHI_006820	importin alpha putative	-0.293	0.816	0.197284696458236	0.40748371844301
EHI_006830	hypothetical protein	0.295	1.227	0.323870638169775	0.548926232441786
EHI_006840	hypothetical protein	0.04	1.028	0.876782518739138	0.95409868364688
EHI_006850	hypothetical protein	-0.524	0.696	0.266912968225085	0.491641779630544
EHI_006860	60S ribosomal protein L5 putative	-0.267	0.831	0.206047507496859	0.419731064006344
EHI_006870	protein kinase domain containing protein	-0.14	0.908	0.743945537917215	0.86895220686825
EHI_006880	hypothetical protein	0.565	1.48	0.0641811722427828	0.194447407864356
EHI_006885	hypothetical protein	0.886	1.848	0.0333247519075749	0.125586404348441
EHI_006890	hypothetical protein conserved	-0.249	0.842	0.378267455608897	0.600409873933084
EHI_006900	ribulose-phosphate 3-epimerase putative	-0.481	0.717	0.0333013693225248	0.125586404348441
EHI_006910	hypothetical protein	0.527	1.44	0.109210152035324	0.2776577792657
EHI_006920	papain family cysteine protease domain containing protein	0.846	1.798	6.72888118529337e-05	0.00164975520306777
EHI_006930	hypothetical protein	-0.702	0.615	0.00918707783508895	0.0524338957029121
EHI_006940	hypothetical protein conserved	-0.328	0.796	0.0430373780360784	0.148806304504698
EHI_006950	hypothetical protein conserved	-0.665	0.631	0.0422678120959277	0.146793180084381
EHI_006960	hypothetical protein	0.72	1.647	0.00115094766225071	0.0123563703380221
EHI_006970	hypothetical protein	-0.028	0.98	0.943196164031995	0.98838916799332
EHI_006980	Gal GalNAc lectin subunit Igl1	-1.16	0.447	0.0170707931207641	0.0796124652088158
EHI_006990	hypothetical protein	0.482	1.397	0.047343140140679	0.15815343521683
EHI_007000	hypothetical protein	-0.964	0.513	0.000482405257635147	0.00651205149524176
EHI_007010	hypothetical protein	-0.154	0.899	0.642405557312411	0.800579156400523
EHI_007020	hypothetical protein conserved	-0.58	0.669	0.0138406168276381	0.0693549824506953
EHI_007030	hypothetical protein conserved	-0.937	0.522	1.26809462007678e-05	0.000447406838228907
EHI_007040	hypothetical protein	-0.715	0.609	0.120741880638141	0.296421491929852
EHI_007140	hypothetical protein	0.364	1.287	0.10195346116888	0.26502436891924
EHI_007150	mitochondrial-type heat shock protein 70	0.142	1.103	0.639107169207424	0.797805035397193
EHI_007260	hypothetical protein	0.056	1.039	0.804718904714834	0.909092207867424
EHI_007270	hypothetical protein conserved domain containing	0.547	1.461	0.0133178262776896	0.0676967698542417
EHI_007280	hypothetical protein	-0.131	0.913	0.617739056670347	0.784301320370023
EHI_007290	hypothetical protein	-1.153	0.45	0.0378633548800728	0.135873953111015
EHI_007300	hypothetical protein	0.939	1.917	0.00184510233343544	0.0168292412598424
EHI_007310	myb-like DNA-binding domain containing protein	-0.634	0.644	0.392787768808364	0.613181768816574
EHI_007320	hypothetical protein conserved	1.344	2.539	0.00602135553257716	0.0397092282445743
EHI_007330	beta-N-acetylhexosaminidase beta subunit	-0.447	0.734	0.0113202823835482	0.0608926069723503
EHI_007340	rodhanase-like domain containing protein	-1.069	0.477	0.00391103891838274	0.0292461311025885
EHI_007350	hypothetical protein conserved	0.004	1.003	0.985905961099078	0.997416543110565
EHI_007360	hypothetical protein	0.607	1.523	0.0128533738470251	0.0660714488745753
EHI_007460	endonuclease exonuclease phosphatase family protein	NA	NA	NA	NA
EHI_007470	hypothetical protein	-0.37	0.774	0.42127972483411	0.636057814464571
EHI_007480	villin putative	0.132	1.096	0.786934133172174	0.896562271785582
EHI_007490	hypothetical protein	-0.456	0.729	0.0852045216028638	0.234757301649926
EHI_007500	Sir2 family transcriptional regulator putative	0.107	1.077	0.57285749620946	0.754286664220158
EHI_007510	hypothetical protein conserved	-0.746	0.596	0.402700509650013	0.620929947537425
EHI_007620	hypothetical protein conserved	-0.631	0.646	0.499955868808945	0.699366246179531
EHI_007630	hypothetical protein	-0.742	0.598	0.0592363682075961	0.184867969128457
EHI_007640	hypothetical protein conserved	-0.553	0.681	0.418957402154031	0.634039987961493
EHI_007750	hypothetical protein	-1.408	0.377	0.0849189222223105	0.234319471841299
EHI_007760	hypothetical protein	-0.336	0.792	0.216071872093709	0.43330667850353
EHI_007770	hypothetical protein	-0.453	0.731	0.118745106799982	0.293993924237126
EHI_007880	hypothetical protein	0.074	1.053	0.705069052708872	0.842002888425212
EHI_007890	hypothetical protein	-2.193	0.219	0.115519279811531	0.288500852605245
EHI_007900	hypothetical protein	-1.088	0.471	0.00680434186883849	0.0429392695820523
EHI_007910	hypothetical protein	-0.023	0.984	0.930450738244416	0.981701260413106
EHI_007920	ankyrin repeat protein putative	0.098	1.07	0.692781542443845	0.833442394985915
EHI_007930	hypothetical protein	-0.363	0.777	0.121317600187991	0.297337294808711
EHI_007940	V-type ATPase F subunit putative	0.211	1.157	0.447965625533243	0.659167618083228
EHI_007950	villidin putative	-0.016	0.989	0.92256443453677	0.978125210857571
EHI_007960	hypothetical protein	-0.382	0.767	0.176250005028167	0.377810698433756
EHI_007970	hypothetical protein conserved	-0.265	0.832	0.439281984471026	0.652325763050336
EHI_007980	hypothetical protein conserved	-0.704	0.614	0.000557107321037089	0.00719511984341079
EHI_007990	hypothetical protein	0.062	1.044	0.83791207477453	0.929414375425584
EHI_008000	hypothetical protein conserved	0.495	1.409	0.0881792139587005	0.240241157861507
EHI_008010	40S ribosomal protein S16 putative	NA	NA	NA	NA
EHI_008020	hypothetical protein conserved	1.251	2.38	0.011107236044034	0.0603319567346337
EHI_008030	phosphate transporter putative	0.776	1.713	0.0129356564673589	0.0664064586637827
EHI_008040	Thymidylate kinase putative	0.064	1.045	0.749769457119199	0.873451582100756
EHI_008050	ankyrin repeat protein putative	0.813	1.757	0.00223354671400691	0.0195172894396373
EHI_008060	hypothetical protein	-0.624	0.649	0.0733062788152025	0.212156352037137
EHI_008070	molybdenum cofactor sulfurase putative	0.502	1.416	0.0268352799421449	0.108232082530164
EHI_008080	hypothetical protein	-0.299	0.813	0.174067751540451	0.375069230640715
EHI_008090	hypothetical protein conserved domain containing	0.06	1.043	0.746499686007081	0.871327904178491
EHI_008100	ATP GTP-binding protein putative	-0.084	0.943	0.710372561583418	0.845821724652629
EHI_008110	transporter major facilitator family	0.494	1.408	0.057287978736776	0.181275699533166
EHI_008120	hypothetical protein	0.941	1.92	0.00860369014798222	0.0503378292401698
EHI_008130	Myb family DNA-binding protein SHAQKYF family	-1.11	0.463	0.00481041686799998	0.033605004389414
EHI_008140	hypothetical protein	-0.101	0.932	0.799346325932584	0.905566737188996
EHI_008150	hypothetical protein	-0.208	0.866	0.318463720763019	0.544714720264997
EHI_008160	Sec1 family protein	0.68	1.602	0.060766126408095	0.188114825701624
EHI_008170	hypothetical protein	0.083	1.059	0.780007915883317	0.892850824817329
EHI_008180	hypothetical protein	NA	NA	NA	NA
EHI_008190	RNA recognition motif domain containing protein	-0.183	0.881	0.39361928471895	0.613878418321979
EHI_008200	glyceraldehyde-3-phosphate dehydrogenase putative	-0.356	0.781	0.301541622024423	0.527273275547099
EHI_008210	ribosomal protein S4 putative	-0.28	0.823	0.227898574197172	0.446140969786055
EHI_008220	protein kinase domain containing protein	-0.376	0.771	0.117726217629411	0.292319546141872
EHI_008230	heat shock transcription factor putative	0.149	1.109	0.450479994441867	0.661149595349915
EHI_008240	tubulin gamma chain	-0.068	0.954	0.653448321690227	0.80783123484314
EHI_008340	leucine rich repeat protein BspA family	4.109	17.252	0.222061319226282	0.440378119528462
EHI_008350	Rab family GTPase	1.303	2.468	0.0003177173032647	0.00477006133063946
EHI_008360	ankyrin repeat protein putative	0.837	1.786	0.000543009541906916	0.00703646087526124
EHI_008370	hypothetical protein	0.82	1.766	0.00011853594417075	0.00238361657682217
EHI_008380	aminopeptidase putative	0.08	1.057	0.683194706889246	0.827294432897711
EHI_008390	hypothetical protein conserved	0.032	1.023	0.923781340990783	0.978463316714157
EHI_008400	hypothetical protein	-0.25	0.841	0.568873100645761	0.751476683981033
EHI_008410	serine threonine protein kinase putative	1.271	2.414	5.49619983724115e-05	0.00139949364267221
EHI_008420	hypothetical protein	0.96	1.946	0.0153737208023336	0.0746284057959434
EHI_008430	hypothetical protein conserved domain containing	0.185	1.137	0.853548384903636	0.939350994416847
EHI_008440	hypothetical protein	1.358	2.564	0.129855957010921	0.310040583918415
EHI_008450	hypothetical protein	0.641	1.559	0.0456536542319863	0.155014726224268
EHI_008460	ribose-phosphate pyrophosphokinase putative	0.623	1.54	0.0100383742567563	0.0558449080076223
EHI_008470	vacuolar sorting protein 26 putative	0.056	1.039	0.868983866431133	0.94953639981473
EHI_008580	hypothetical protein	NA	NA	NA	NA
EHI_008590	hypothetical protein	2.047	4.134	0.000688720755363576	0.0083667863160898
EHI_008600	heat shock protein SSA4 putative	-0.47	0.722	0.187460635327316	0.394434657471029
EHI_008610	hypothetical protein conserved	-0.16	0.895	0.323809174340879	0.548926232441786
EHI_008620	ribosomal protein L17 putative	-0.098	0.934	0.675696505925921	0.823243820070222
EHI_008630	hypothetical protein	-0.148	0.903	0.766715368192002	0.883498320651176
EHI_008640	Rab family GTPase	NA	NA	NA	NA
EHI_008650	60S ribosomal protein L37a putative	NA	NA	NA	NA
EHI_008660	heat shock transcription factor putative	0.54	1.454	0.010825916981157	0.0593305678759956
EHI_008670	hypothetical protein	0.973	1.963	0.000294423561595578	0.00455105851417886
EHI_008680	ubiquitin carboxyl-terminal hydrolase domain containing protein	0.785	1.723	0.0053084303864421	0.0359546567709979
EHI_008690	hypothetical protein	0.997	1.996	0.00573247596794649	0.0380628558282299
EHI_008700	hypothetical protein	NA	NA	NA	NA
EHI_008710	TPR repeat protein	0.551	1.465	0.219989269689669	0.437413833623028
EHI_008720	hypothetical protein	-0.241	0.846	0.325721818301144	0.550706960129984
EHI_008730	Sec23 protein putative	0.166	1.122	0.434842551565703	0.648966297033973
EHI_008740	hypothetical protein	1.155	2.228	1.91002496473948e-05	0.000602667226679181
EHI_008750	hypothetical protein	0.259	1.197	0.136445398744554	0.320260572531526
EHI_008760	hypothetical protein	0.369	1.291	0.0347413221686902	0.12890159783622
EHI_008770	zinc finger protein putative	0.295	1.227	0.428297440323132	0.642901707945881
EHI_008780	actin putative	-0.249	0.841	0.237247566634054	0.457405765577131
EHI_008790	CXXC-rich protein	-0.055	0.962	0.842218652960364	0.931821306984446
EHI_008800	ser thr protein phosphatase family protein	-0.486	0.714	0.283145711089871	0.508260516417458
EHI_008810	hypothetical protein	0.678	1.6	0.00258852454931366	0.0217273828118918
EHI_008820	hypothetical protein	NA	NA	NA	NA
EHI_008920	hypothetical protein	NA	NA	NA	NA
EHI_009020	beta-amylase putative	NA	NA	NA	NA
EHI_009030	hypothetical protein	NA	NA	NA	NA
EHI_009130	hypothetical protein	NA	NA	NA	NA
EHI_009230	hypothetical protein pseudogene	-0.281	0.823	0.534365560780738	0.728057834435683
EHI_009240	tyrosyl-tRNA synthetase putative	0.667	1.587	0.0019166932404362	0.0172191816345669
EHI_009250	Legume-like lectin family protein membrane-bound	0.363	1.286	0.21317137754519	0.428995652710853
EHI_009260	hypothetical protein conserved	0.091	1.065	0.662831297725369	0.815226831396659
EHI_009370	fatty acid elongase putative	0.105	1.075	0.761290765396967	0.880253079250895
EHI_009380	hypothetical protein	-0.271	0.829	0.383106334070095	0.604896534794971
EHI_009390	hypothetical protein conserved	1.711	3.275	2.59123734891153e-07	1.89747021719352e-05
EHI_009400	hypothetical protein	-0.08	0.946	0.900467486364478	0.966191405745242
EHI_009405	cyclin-dependent kinase regulatory subunit putative	0.907	1.875	0.00495948781686946	0.0343403607801434
EHI_009410	hypothetical protein conserved	0.125	1.09	0.526789836536704	0.723194678315864
EHI_009420	Ras family GTPase pseudogene	0.603	1.518	0.120047009246888	0.29553911645228
EHI_009430	ubiquitin carboxyl-terminal hydrolase putative	0.963	1.949	0.0180449238110809	0.0824880439467669
EHI_009440	hypothetical protein	-0.689	0.62	0.101628158832867	0.26444444145515
EHI_009450	hypothetical protein	-0.84	0.559	0.00363547620847718	0.0276111216538159
EHI_009460	phospholipid-transporting P-type ATPase putative	-0.242	0.846	0.726363625603321	0.856696968092932
EHI_009470	RNA recognition motif domain containing protein	-0.161	0.895	0.500152284532669	0.699366246179531
EHI_009480	immediate-early protein putative	-1.234	0.425	0.0207768279097989	0.0905501056911058
EHI_009490	hypothetical protein	-0.426	0.744	0.129183849282481	0.309196743179346
EHI_009500	hypothetical protein	1.23	2.345	0.00177545438808149	0.0163282902373087
EHI_009510	TBC domain containing protein	0.128	1.093	0.495576452100562	0.696167156371099
EHI_009520	alpha-12-mannosidase putative	-0.71	0.611	0.00929288846547211	0.0526429708466529
EHI_009530	pyruvate phosphate dikinase	-0.294	0.816	0.396428709193763	0.616004131453686
EHI_009540	hypothetical protein conserved	0.749	1.681	0.0558006186084715	0.178387315337296
EHI_009560	hypothetical protein	0.869	1.826	0.000562966929549132	0.00724334182749981
EHI_009570	gelsolin repeat protein putative	-0.107	0.929	0.892879015310607	0.96310824302959
EHI_009580	tyrosine kinase putative	-0.226	0.855	0.696910426673329	0.836014660705559
EHI_009590	serine threonine protein kinase putative	0.415	1.333	0.345960141081826	0.570257510103447
EHI_009600	hypothetical protein	-0.492	0.711	0.173912184575905	0.374869863004214
EHI_009610	CBF NF-Y transcription factor family protein	-0.603	0.658	0.0212256146684225	0.0918356862075225
EHI_009620	hypothetical protein	-0.231	0.852	0.38303987447911	0.604896534794971
EHI_009630	Ran-binding protein putative	0.576	1.49	0.00501895260146531	0.0346902137957024
EHI_009640	WD repeat protein	0.63	1.548	0.00776921394893382	0.0472977558208818
EHI_009650	hypothetical protein	0.394	1.314	0.151379278012983	0.342867217956456
EHI_009660	DENN domain protein	0.608	1.524	0.0178555687648307	0.0818635113718936
EHI_009670	hypothetical protein	1.028	2.039	0.016411607766065	0.0773917979831085
EHI_009680	ribosomal protein S18 putative	-0.399	0.758	0.0842007964391715	0.233024876655027
EHI_009690	hypothetical protein	0.372	1.294	0.158194327577627	0.352440978948777
EHI_009700	hypothetical protein	-0.475	0.719	0.148806507303216	0.339130459057842
EHI_009800	phosphatidylserine synthase putative	-0.271	0.829	0.243214389856908	0.464525121572176
EHI_009810	ribosomal protein S17 putative	-0.291	0.817	0.212730206251947	0.428585129477606
EHI_009820	myb-like DNA-binding domain containing protein	0.3	1.231	0.240908661780644	0.46148396661929
EHI_009830	hypothetical protein	0.699	1.623	0.0168660065870621	0.0789416360699661
EHI_009840	hypothetical protein conserved domain containing	0.566	1.481	0.432398550602818	0.646775791249464
EHI_009850	hypothetical protein	-0.358	0.78	0.0672459563762697	0.200301812148914
EHI_009860	hypothetical protein	0.783	1.721	0.0728215865069687	0.211532908638334
EHI_009870	hypothetical protein conserved	-0.086	0.942	0.69601462140679	0.835530977887826
EHI_009880	hypothetical protein conserved	-0.176	0.885	0.278137308440325	0.504481378654422
EHI_009890	phosphatidylinositol-45-bisphosphate 3-kinase putative	-0.154	0.898	0.633799775247684	0.793831081312578
EHI_009900	hypothetical protein	-0.092	0.939	0.793859204955404	0.901394843309515
EHI_009910	TBC domain containing protein	0.414	1.332	0.418963037651958	0.634039987961493
EHI_009920	hypothetical protein	0.992	1.989	0.0254567409577117	0.104259730054938
EHI_009930	myb-like DNA-binding domain containing protein	0.772	1.708	0.334873310627438	0.55898637356778
EHI_009940	clathrin adaptor complex small chain putative	-0.467	0.723	0.0330890983770895	0.125225539543134
EHI_009950	putative XPA-binding protein 1	1.662	3.164	9.42689265416067e-10	1.82928851953988e-07
EHI_009960	helicase putative pseudogene	1.122	2.176	0.373203143993112	0.596049959603813
EHI_009970	Rab GTPase activating protein putative	0.187	1.138	0.557250455166137	0.743904235675586
EHI_009980	hypothetical protein	-0.739	0.599	0.0516444319843665	0.168288866944858
EHI_009990	hypothetical protein	-0.034	0.977	0.938691950520555	0.98680281126837
EHI_010000	leucine rich repeat protein BspA family	1.957	3.881	0.104578616392668	0.269055094610504
EHI_010010	hypothetical protein	0.887	1.85	0.00181682761638138	0.0166103839320993
EHI_010020	calmodulin putative	-1.019	0.493	0.00184989552679762	0.0168333986858185
EHI_010030	hypothetical protein	-0.439	0.738	0.053310153862003	0.172629709752552
EHI_010040	hypothetical protein	0.174	1.128	0.559757073544923	0.74527985802847
EHI_010050	Rap Ran GTPase-activating protein putative	-0.409	0.753	0.113620647614406	0.285689493612898
EHI_010060	RNA recognition motif domain containing protein	0.143	1.104	0.561101505153972	0.746276539240084
EHI_010070	Xaa-Pro dipeptidase putative	-0.198	0.872	0.369862486472769	0.592656138391306
EHI_010080	sucrose transporter putative	1.376	2.595	9.35303782830129e-05	0.00199163760253798
EHI_010090	hypothetical protein	-0.036	0.975	0.926084415117488	0.979239769378674
EHI_010100	hypothetical protein	-0.172	0.888	0.735733243351244	0.862783114502547
EHI_010110	hypothetical protein	0.471	1.386	0.124429588630948	0.302197267507327
EHI_010120	hypothetical protein	-0.36	0.779	0.314049516814334	0.540010821132336
EHI_010130	hypothetical protein	-2.084	0.236	1.27001468608813e-09	2.38326407513934e-07
EHI_010140	DNA primase small subunit putative	0.028	1.02	0.928465561090114	0.98059089660358
EHI_010150	hypothetical protein	-2.449	0.183	0.243849361033004	0.465036151438643
EHI_010160	hypothetical protein pseudogene	-0.864	0.549	0.379655497173003	0.601650871591844
EHI_010255	hypothetical protein conserved	0.669	1.59	0.0219905398596434	0.0938188514572136
EHI_010260	hypothetical protein	0.865	1.822	0.0286024946685829	0.113508307116552
EHI_010270	hypothetical protein	0.301	1.232	0.10347897023602	0.267467121868794
EHI_010280	hypothetical protein	-0.102	0.932	0.774035637242229	0.889216630732856
EHI_010290	serine threonine-protein phosphatase putative	0.293	1.225	0.193914135493293	0.402926558601044
EHI_010300	hypothetical protein conserved	-0.229	0.853	0.523044786161179	0.721242428527815
EHI_010310	hypothetical protein	0.757	1.69	0.0363008567040102	0.132160998938333
EHI_010320	hypothetical protein	-0.154	0.899	0.525325786066054	0.722334588387017
EHI_010330	hypothetical protein	0.222	1.167	0.376700968012608	0.599170679039727
EHI_010340	hypothetical protein	-0.18	0.883	0.21959010866443	0.437218081120211
EHI_010350	hypothetical protein	-0.378	0.77	0.315493690517993	0.541184978077495
EHI_010360	phosphatidylinositol-345-trisphosphate 3-phosphatase putative	0.342	1.268	0.0599131153679445	0.185943863049175
EHI_010370	Ran binding protein putative	0.409	1.327	0.252721328517179	0.474595258104718
EHI_010380	hypothetical protein	0.43	1.348	0.0478191018622959	0.159346441999397
EHI_010390	hypothetical protein	-1.32	0.401	0.385791526671871	0.607037062644853
EHI_010500	WD domain containing protein	-0.083	0.944	0.69361496483166	0.833734394076838
EHI_010510	hypothetical protein	0.567	1.481	0.0228943950841635	0.0963177748744051
EHI_010520	hypothetical protein	-1.058	0.48	0.0150250559500499	0.0735414230951077
EHI_010530	tubulin alpha chain putative	0.375	1.297	0.143194180358582	0.331486199804151
EHI_010540	TBC domain containing protein	-0.141	0.907	0.548361907007654	0.738699257583028
EHI_010550	protein with DENN and LIM domains	0.405	1.324	0.087134183410655	0.238566325091183
EHI_010560	acyl-CoA synthetase putative	-0.343	0.788	0.0200880704964174	0.0883920653022629
EHI_010570	hypothetical protein	-0.949	0.518	0.00042751959024657	0.00598990443951963
EHI_010580	hypothetical protein	-0.008	0.994	0.97904984076551	0.997416543110565
EHI_010590	Rho guanine nucleotide exchange factor putative	0.129	1.094	0.518333047583861	0.716892216706519
EHI_010600	BAR SH3 domain containing protein	0.831	1.779	0.000703624945676912	0.00846749895867317
EHI_010610	Ulp1 protease family C-terminal catalytic domain containing protein	-0.513	0.701	0.23647339728496	0.456824486818444
EHI_010620	hypothetical protein	0.603	1.519	0.0123211079124481	0.0642718008174879
EHI_010630	HEAT repeat domain containing protein	-0.614	0.653	0.127543305331535	0.306783742170244
EHI_010640	AAA family ATPase putative	0.639	1.557	0.0883557092092748	0.240300285522912
EHI_010650	60S ribosomal protein L7 putative	-0.296	0.815	0.0897204615178491	0.242905553645464
EHI_010660	Rab family GTPase	0.653	1.572	0.00162719923443662	0.0154028298264598
EHI_010670	hypothetical protein	-0.054	0.963	0.758732766660927	0.879140785426928
EHI_010680	Sand family protein	-0.223	0.857	0.282690989646298	0.508260516417458
EHI_010690	Rab GTPase activating protein putative	0.071	1.051	0.714057827044891	0.848499425894335
EHI_010700	A G-specific adenine glycosylase putative	-0.301	0.812	0.217516519319119	0.434361518640341
EHI_010710	hypothetical protein	0.011	1.008	0.962083151318508	0.997416543110565
EHI_010720	Ras GTPase-activating protein putative	-0.158	0.896	0.457385698102873	0.666292432964652
EHI_010730	vacuolar sorting protein 26 putative	0.189	1.14	0.2730536322042	0.49810629686698
EHI_010740	hypothetical protein	0.536	1.45	0.0462120100727861	0.156499835159235
EHI_010750	hypothetical protein	0.206	1.154	0.412167678301849	0.628906137011786
EHI_010850	cysteine proteinase putative	-0.3	0.813	0.343069769813995	0.567300288303416
EHI_010950	NMN adenylyltransferase putative	2.939	7.671	0.602499661597326	0.772736677679849
EHI_011060	hypothetical protein	-1.023	0.492	0.0160482057020414	0.0765714244051241
EHI_011070	RhoGAP domain containing protein	-0.055	0.963	0.873236481701999	0.95255631196063
EHI_011170	protein kinase putative	0.947	1.928	0.663110478499831	0.815440990829481
EHI_011180	protein kinase domain containing protein	0.55	1.464	0.0778379503176732	0.221229648614346
EHI_011190	hypothetical protein	0.008	1.005	0.978379812531619	0.997416543110565
EHI_011200	hypothetical protein	-0.073	0.951	0.826032791963546	0.922276543616376
EHI_011210	elongation factor 1-alpha 1	-0.343	0.789	0.290457883091802	0.5150866092206
EHI_011220	protein kinase putative	-0.147	0.903	0.648899027739049	0.804979103933274
EHI_011230	endonuclease V putative	-1.993	0.251	0.0219566709437995	0.0938188514572136
EHI_011240	hypothetical protein	-0.084	0.943	0.939000974494741	0.98680281126837
EHI_011250	hypothetical protein	-0.313	0.805	0.357216785639488	0.581236576360475
EHI_011260	hypothetical protein conserved	-0.084	0.943	0.772269396275985	0.888052600576918
EHI_011270	hypothetical protein conserved	-0.796	0.576	0.13802655100253	0.322931714746336
EHI_011370	hypothetical protein conserved	-0.849	0.555	0.0271905411988422	0.109240673284375
EHI_011380	transporter auxin efflux carrier 28AEC 29 family	0.799	1.739	0.102042943405004	0.265168170977448
EHI_011390	Rho guanine nucleotide exchange factor putative	0.083	1.059	0.819073419322855	0.918071896142094
EHI_011400	hypothetical protein	-0.287	0.819	0.457016326063012	0.666292432964652
EHI_011410	transketolase putative	-0.72	0.607	0.00878235990386671	0.0510456268879692
EHI_011510	protein kinase putative	0.154	1.113	0.408509975114492	0.625908888045537
EHI_011520	WD domain containing protein	0.808	1.751	0.0271642175945692	0.109191432920273
EHI_011530	ubiquitin-protein ligase putative	0.648	1.567	0.00130831726492241	0.0132228627738643
EHI_011540	hypothetical protein	-0.016	0.989	0.954520361716072	0.995620596049781
EHI_011550	hypothetical protein	0.814	1.759	0.00408769949503174	0.0301031532072451
EHI_011560	hypothetical protein	-0.49	0.712	0.596914174158906	0.769898275144804
EHI_011660	hypothetical protein	0.073	1.052	0.85060982184422	0.937936793376453
EHI_011770	hypothetical protein	0.455	1.371	0.263597624836354	0.486985861568488
EHI_011780	alpha-adaptin putative	0.04	1.028	0.862352624968959	0.945275308303586
EHI_011790	hypothetical protein conserved domain containing	1.032	2.045	0.000134849582820411	0.00261023057818462
EHI_011800	hypothetical protein	-0.241	0.846	0.373148519583572	0.596049959603813
EHI_011810	hypothetical protein conserved	-0.075	0.949	0.786229774974718	0.896008737829065
EHI_011820	hypothetical protein	-0.592	0.664	0.276510158669876	0.502169361627416
EHI_011830	hypothetical protein	0.494	1.408	0.0813465822831913	0.227864370870491
EHI_011840	hypothetical protein	0.028	1.019	0.927714275718037	0.980250232524285
EHI_011850	hypothetical protein	0.641	1.559	0.0500188099549332	0.164728610485544
EHI_011860	hypothetical protein	-0.502	0.706	0.0999504248385896	0.261481360834895
EHI_011870	proteasome subunit beta type 5 precursor putative	0.686	1.609	0.0120498198300745	0.0632884831941751
EHI_011880	hypothetical protein	-0.346	0.787	0.178884265889838	0.381665660208059
EHI_011890	peptidase C54 family	0.678	1.6	0.0152799490018921	0.0744525826444985
EHI_011900	hypothetical protein	-0.591	0.664	0.0960470943137531	0.25426928583334
EHI_011910	hypothetical protein	-0.18	0.883	0.557106216975875	0.743894453150996
EHI_011920	protein kinase putative	-0.185	0.879	0.444196305141146	0.656215521928742
EHI_011930	hypothetical protein	-0.614	0.654	0.00613921843742825	0.0401224466302014
EHI_011940	dolichyl-diphosphooligosaccharide--protein glycosyltransferase subunit STT3A putative	0.202	1.15	0.240632214791183	0.461182037335595
EHI_011950	serine threonine-protein phosphatase 2A catalytic subunit alpha isoform putative	0.068	1.048	0.765276915914384	0.882758124732864
EHI_011960	hypothetical protein	0.8	1.741	0.0056661901099481	0.0377519035479975
EHI_011970	high-affinity potassium uptake transporter putative	-0.523	0.696	0.0804197517077158	0.226247956779735
EHI_011980	hypothetical protein	-1.132	0.456	0.0933976024671822	0.249352147670234
EHI_011990	hypothetical protein	-0.448	0.733	0.386150729965434	0.607356021477547
EHI_012000	hypothetical protein	-0.345	0.787	0.492227877223772	0.693311332117433
EHI_012010	beta-N-acetylhexosaminidase putative	-0.264	0.833	0.212856953637744	0.428585129477606
EHI_012020	hypothetical protein	-0.504	0.705	0.00947290881987305	0.0535075048274994
EHI_012030	Rab family GTPase	NA	NA	NA	NA
EHI_012040	poly 28A 29 polymerase putative	-0.452	0.731	0.0329596928935511	0.124979548724838
EHI_012050	melanocyte prolifeating gene 1 putative	-0.071	0.952	0.763366814082062	0.88186533872674
EHI_012060	hypothetical protein	0.228	1.171	0.464577409182596	0.673147255940883
EHI_012070	hypothetical protein	-1.288	0.41	0.000133601033068066	0.00259252804668582
EHI_012080	hypothetical protein	0.584	1.499	0.0383741822387817	0.137034944790647
EHI_012090	leucine rich repeat protein BspA family	-0.513	0.701	0.377253681125266	0.599609424248445
EHI_012100	Sec1 family protein	-0.066	0.955	0.851403505741631	0.938039382718008
EHI_012110	hypothetical protein	-0.321	0.801	0.664290599648153	0.815749641770424
EHI_012120	hypothetical protein	0.135	1.098	0.619376885379033	0.785335485110775
EHI_012130	hypothetical protein	0.419	1.337	0.298255476468952	0.52319021432781
EHI_012140	hypothetical protein	0.354	1.278	0.234667725410393	0.454488163375586
EHI_012150	hypothetical protein conserved	-0.389	0.764	0.217982224811852	0.434844006422409
EHI_012160	ser thr protein phosphatase family protein	-0.735	0.601	0.00915216092949664	0.0523637517670528
EHI_012170	hypothetical protein	0.092	1.066	0.663447770614329	0.815441730494725
EHI_012180	hypothetical protein	-0.024	0.984	0.941323274102974	0.98733885287835
EHI_012190	brix domain containing protein	0.316	1.245	0.137822010574373	0.322778833539805
EHI_012200	hypothetical protein	0.546	1.46	0.04554190456644	0.154702959844511
EHI_012210	hypothetical protein	-0.808	0.571	0.152946308930747	0.344560556287327
EHI_012220	protein kinase domain containing protein	0.5	1.414	0.227676961747639	0.446140969786055
EHI_012230	xylulose kinase putative	-0.339	0.791	0.24214358814749	0.463163758304785
EHI_012240	Rho family GTPase	0.018	1.012	0.936689828000145	0.985307825577602
EHI_012250	hypothetical protein	-0.944	0.52	0.047352303973707	0.15815343521683
EHI_012260	hypothetical protein	-0.214	0.862	0.542731827924174	0.734557009302081
EHI_012270	Gal GalNAc lectin heavy subunit	-0.865	0.549	0.00797204291673604	0.0482195973583667
EHI_012280	hypothetical protein conserved	0.102	1.073	0.664129835855852	0.815749641770424
EHI_012290	ubiquitin carboxyl-terminal hydrolase domain containing protein	0.579	1.493	0.03513939127047	0.129758304015884
EHI_012300	hypothetical protein	-0.499	0.708	0.0720659130439194	0.210089434335239
EHI_012310	hypothetical protein	-0.373	0.772	0.16137879157171	0.35789205147989
EHI_012320	pumilio domain-containing protein C6G9.14 putative	0.348	1.273	0.115798537706109	0.288926688049293
EHI_012330	serine-threonine-isoleucine rich protein putative	-1.222	0.429	0.239102783102696	0.459501067634194
EHI_012340	hypothetical protein	0.426	1.343	0.0790593204693349	0.22371798960371
EHI_012350	hypothetical protein	0.151	1.11	0.481661172767762	0.685509621841781
EHI_012360	ribosomal protein S14 putative	-0.039	0.974	0.991806259943954	0.997416543110565
EHI_012370	hypothetical protein	1.11	2.159	0.0221766369143237	0.0944240569001541
EHI_012380	Rab family GTPase	0.578	1.493	0.0370633122090027	0.133869441305854
EHI_012390	peptidyl-prolyl cis-trans isomerase putative	-0.122	0.919	0.664642360934642	0.816031952795744
EHI_012400	hypothetical protein conserved	0.056	1.04	0.790637504765723	0.898525375108571
EHI_012410	hypothetical protein	2.238	4.717	0.000228987339179645	0.00383060285929397
EHI_012420	myb-like DNA-binding domain containing protein	-0.229	0.853	0.490161759724602	0.692181043511784
EHI_012430	hypothetical protein conserved	-0.183	0.881	0.603563347309948	0.773845177043246
EHI_012440	hypothetical protein	-1.435	0.37	0.0686650250723219	0.202422303308531
EHI_012450	hypothetical protein	NA	NA	NA	NA
EHI_012460	splicing factor 3B subunit 4 putative	0.288	1.221	0.19291617244822	0.401667202398896
EHI_012470	helicase domain-containing protein	1.238	2.359	0.00269462076689673	0.0222743838047417
EHI_012480	60S ribosomal protein L10a-2 putative	NA	NA	NA	NA
EHI_012490	ARF GTPase activating protein putative	-0.138	0.909	0.651315157568005	0.806044045446883
EHI_012500	Coatomer gamma subunit putative	-0.574	0.672	0.0626288997614366	0.191072644057734
EHI_012510	hypothetical protein	0.833	1.782	0.028997669082372	0.114632045185092
EHI_012520	hypothetical protein	0.123	1.089	0.775043239529096	0.889792282979565
EHI_012530	hypothetical protein	-0.189	0.877	0.490501912142631	0.692231971282019
EHI_012540	RhoGAP domain containing protein	0.724	1.651	0.0166631321338457	0.0783399343566994
EHI_012550	hypothetical protein	1.855	3.616	2.18452122755543e-05	0.000670207658825503
EHI_012560	hypothetical protein	-0.501	0.707	0.357752710928057	0.581301348591916
EHI_012570	toxin resistance protein putative	-0.121	0.92	0.555818029815658	0.743294782768902
EHI_012580	hypothetical protein conserved	0.855	1.808	0.0650714089543983	0.19653084681091
EHI_012590	hypothetical protein	1.621	3.075	0.000341223383600009	0.00501624224148347
EHI_012600	metallo-beta-lactamase family protein	0.987	1.982	0.00151608022863982	0.0146184033971457
EHI_012700	hypothetical protein	NA	NA	NA	NA
EHI_012710	RNA recognition motif domain containing protein	-0.612	0.654	0.0151760552355339	0.0740393090749304
EHI_012720	purine nucleoside phosphorylase putative	-1.127	0.458	1.18953552165763e-07	9.42160685623118e-06
EHI_012920	hypothetical protein	-0.039	0.974	0.995069715810861	0.997416543110565
EHI_012930	cytidine deaminase putative	-0.269	0.83	0.323764430217584	0.548926232441786
EHI_012940	hypothetical protein	-0.685	0.622	0.0108206909741479	0.0593305678759956
EHI_012950	hypothetical protein	-0.964	0.513	0.0112091792988567	0.0605046242821458
EHI_012960	hypothetical protein conserved	0.188	1.139	0.663919245732426	0.815749641770424
EHI_012970	hypothetical protein	0.005	1.004	0.99242585099406	0.997416543110565
EHI_012980	dihydropyrimidine dehydrogenase putative	-1.258	0.418	0.00560514825533327	0.0374738680085244
EHI_012990	hypothetical protein	-1	0.5	0.00146833896014587	0.0143762458800976
EHI_013000	hypothetical protein	-0.519	0.698	0.256149065252012	0.478860559847331
EHI_013010	hypothetical protein	-0.152	0.9	0.563474469987295	0.748059506515279
EHI_013020	hypothetical protein	0.258	1.196	0.431514764363481	0.645942751083263
EHI_013030	hypothetical protein conserved	0.256	1.194	0.17313518331159	0.374025965172436
EHI_013040	adaptor protein 28AP 29 family protein	-0.726	0.605	0.00545377654409025	0.0367000075048286
EHI_013050	RhoGAP domain containing protein	-0.531	0.692	0.00124342722660649	0.0129376436098118
EHI_013060	hypothetical protein	-0.146	0.904	0.775662581763653	0.889976786348777
EHI_013070	hypothetical protein	-0.68	0.624	0.109376792211752	0.277899398084326
EHI_013080	hypothetical protein	1.452	2.735	0.000206298583036067	0.00358230335911846
EHI_013090	hypothetical protein	0.355	1.279	0.67663404611765	0.824210362900245
EHI_013100	AP-2 complex subunit beta-1 putative	-1.603	0.329	0.413515141236823	0.630466416476178
EHI_013110	hypothetical protein	0.647	1.566	0.224378271528819	0.443318024013146
EHI_013120	hypothetical protein	0.962	1.948	0.00890557659031043	0.0512797370133454
EHI_013130	hypothetical protein	0.061	1.043	0.907345742139551	0.97044701256208
EHI_013140	Ras guanine nucleotide exchange factor putative	0.473	1.388	0.0780900484451349	0.221783738028224
EHI_013150	phosphoesterase putative	-0.605	0.657	0.0594124648488721	0.184981769818269
EHI_013160	hypothetical protein	-0.568	0.675	0.260996531919861	0.48465432554114
EHI_013170	protein kinase domain containing protein	-0.753	0.593	0.0156162913272069	0.0754755001754547
EHI_013180	dynamin-1-like protein putative	0.541	1.455	0.161660545890975	0.357903353452866
EHI_013190	hypothetical protein	0.412	1.33	0.102565546254924	0.265991904453965
EHI_013200	hypothetical protein	-0.846	0.556	0.00458966663014684	0.032683479250642
EHI_013210	hypothetical protein	-0.258	0.836	0.543090722590554	0.734658450461464
EHI_013220	eukaryotic translation initiation factor 4E putative	-0.047	0.968	0.851985042559976	0.93821578485708
EHI_013230	hypothetical protein	-0.55	0.683	0.0839463809267737	0.232711360269149
EHI_013240	hypothetical protein	-0.189	0.877	0.679720531667476	0.825200998905112
EHI_013250	splicing factor putative	-0.187	0.879	0.451613517737424	0.661775368072095
EHI_013260	Rho family GTPase	0.283	1.216	0.236636895935569	0.456824486818444
EHI_013270	hypothetical protein	-0.759	0.591	0.144144328786217	0.332792468780075
EHI_013280	hypothetical protein	-0.598	0.661	0.0130636204435841	0.0668478223023918
EHI_013290	hypothetical protein	0.635	1.553	0.0507046224097448	0.166273459714592
EHI_013300	hypothetical protein conserved	-0.595	0.662	0.0953952970447177	0.253234711238406
EHI_013310	hypothetical protein	0.436	1.353	0.142891847359027	0.331095423803812
EHI_013320	hypothetical protein	-0.642	0.641	0.15679454430728	0.350327936935264
EHI_013330	pre-mRNA-splicing factor putative	-0.07	0.953	0.803620597351257	0.908623900457459
EHI_013340	hypothetical protein	-0.05	0.966	0.833696063124573	0.927364408422605
EHI_013440	hypothetical protein	NA	NA	NA	NA
EHI_013450	hypothetical protein	NA	NA	NA	NA
EHI_013550	heat shock protein 101 putative	NA	NA	NA	NA
EHI_013650	rac-like GTP-binding protein RAC2 putative	0.229	1.172	0.364628763805672	0.587718790676948
EHI_013750	leucine rich repeat protein BspA family	NA	NA	NA	NA
EHI_013760	heat shock protein 70 mitochondrial putative	-0.077	0.948	0.805808524347916	0.909653595430409
EHI_013860	hypothetical protein	0.079	1.056	0.720379072576163	0.852419662895281
EHI_013870	dimethyladenosine transferase putative	0.845	1.796	0.000359109426476771	0.00525925918549565
EHI_013880	hypothetical protein	1.527	2.883	4.69276528345915e-08	4.496943719779e-06
EHI_013890	40S ribosomal protein S6 putative	-0.044	0.97	0.817333820876388	0.917717444386622
EHI_013895	4F5 family protein	-0.519	0.698	0.0962942474774358	0.254404280063599
EHI_013900	hypothetical protein	-0.738	0.6	0.00508159724598692	0.0348747637695406
EHI_013910	hypothetical protein	2.936	7.655	0.61621406325494	0.782879649335116
EHI_013920	hypothetical protein	NA	NA	NA	NA
EHI_013930	hypothetical protein	0.309	1.239	0.408864103951724	0.626080721024518
EHI_013940	leucine rich repeat protein BspA family	-0.581	0.668	0.0588697494075393	0.184252820524726
EHI_013950	hypothetical protein	-0.299	0.813	0.198064873824766	0.408226115408346
EHI_013960	DEAD DEAH box helicase putative	0.159	1.117	0.660464984733418	0.81381007532068
EHI_013970	hypothetical protein	NA	NA	NA	NA
EHI_013980	phosphatidylinositol 3-kinase putative	-0.192	0.875	0.585472335084102	0.760193420027234
EHI_013990	hypothetical protein	0.2	1.148	0.648652470118397	0.804979103933274
EHI_014000	Retinoblatoma-binding protein 6 putative	0.67	1.591	0.00791109151023519	0.0480184501682348
EHI_014010	myosin-2 heavy chain putative	-0.015	0.99	0.961833284679798	0.997416543110565
EHI_014020	hypothetical protein	0.258	1.196	0.785685390224902	0.895651343651885
EHI_014030	NAD 28P 29 transhydrogenase subunit alpha putative	0.482	1.396	0.330502510766115	0.555633634084163
EHI_014040	hypothetical protein	-0.143	0.906	0.850070580356568	0.937763098204354
EHI_014050	hypothetical protein conserved	0.779	1.716	0.00804107216231519	0.0485718304466074
EHI_014060	Rab family GTPase	0.404	1.323	0.158009260797763	0.352129739394843
EHI_014070	hypothetical protein conserved	-0.491	0.712	0.0730171358053261	0.211698065604275
EHI_014080	DEAD DEAH box helicase putative	0.335	1.261	0.112011502175551	0.282834508746463
EHI_014090	hypothetical protein conserved domain containing	-0.064	0.956	0.851510627496919	0.938039382718008
EHI_014100	protein kinase putative	-0.704	0.614	0.013902149499162	0.0696183770403197
EHI_014110	60S ribosomal protein L35a putative	-0.097	0.935	0.679549294189789	0.825200998905112
EHI_014120	RNA recognition motif domain containing protein	0.395	1.315	0.193925621138189	0.402926558601044
EHI_014130	hypothetical protein	NA	NA	NA	NA
EHI_014140	hypothetical protein	0.656	1.576	0.0268418911196298	0.108232082530164
EHI_014150	hypothetical protein conserved	-0.193	0.875	0.578762401607843	0.757436142518981
EHI_014160	hypothetical protein	-0.394	0.761	0.0196673357454551	0.087495859570012
EHI_014170	hypothetical protein	-0.631	0.646	0.454271973217705	0.663666300793492
EHI_014180	hypothetical protein	-0.236	0.849	0.85582177729403	0.940919070163777
EHI_014190	RhoGAP domain containing protein	0.265	1.201	0.241135374531219	0.461804287468869
EHI_014200	hypothetical protein	0.303	1.234	0.234329119837401	0.454261395648828
EHI_014210	hypothetical protein	0.169	1.124	0.505514185857864	0.704979231847895
EHI_014220	small Rab GTPase putative	0.257	1.195	0.173484242940848	0.374571542060324
EHI_014230	hypothetical protein	0.398	1.318	0.233157722765082	0.452668895473378
EHI_014240	RNA recognition motif domain containing protein	-0.046	0.969	0.805820422852292	0.909653595430409
EHI_014250	hypothetical protein	-0.298	0.813	0.249467469573834	0.471135401175693
EHI_014260	small GTP-binding protein domain pseudogene	0.657	1.576	0.0144586258236957	0.0715738862522489
EHI_014270	hypothetical protein conserved domain containing	-0.743	0.598	0.0528183823413706	0.171323144059222
EHI_014280	hypothetical protein	-0.359	0.78	0.223445280793858	0.441768280571045
EHI_014290	hypothetical protein	0.108	1.077	0.678216357260644	0.825127800165693
EHI_014300	hypothetical protein	-1.778	0.292	0.000976698441684667	0.0109081054738941
EHI_014310	calcium-gated potassium channel protein putative	-0.44	0.737	0.24844669946075	0.469805391529913
EHI_014320	adenosine deaminase putative	-1.154	0.45	0.0111971171040047	0.0605046242821458
EHI_014330	hypothetical protein	-0.397	0.759	0.259417638598993	0.482761858260702
EHI_014340	hypothetical protein	0.684	1.606	0.0665295835427235	0.199383253845027
EHI_014350	protein kinase domain containing protein	0.421	1.339	0.15285026500366	0.344560556287327
EHI_014360	patatin-like phospholipase putative	0.106	1.076	0.561623945210771	0.746843423458284
EHI_014370	GTP-binding protein putative	-0.121	0.92	0.401953498498121	0.620270985157538
EHI_014380	hypothetical protein	-0.039	0.974	0.995046531879943	0.997416543110565
EHI_014390	AP-2 complex protein putative	1.511	2.851	0.2619539236963	0.485734915368056
EHI_014400	hypothetical protein	-0.817	0.568	0.000507611888595429	0.00674023158002042
EHI_014410	malate dehydrogenase putative	5.493	45.048	0.280486472953517	0.506782123618528
EHI_014510	hypothetical protein	NA	NA	NA	NA
EHI_014610	hypothetical protein	NA	NA	NA	NA
EHI_014810	hypothetical protein	-0.994	0.502	0.00647711038037529	0.0414470987407033
EHI_014910	hypothetical protein	2.359	5.129	0.00830727453755251	0.0494042941609296
EHI_015010	hypothetical protein	NA	NA	NA	NA
EHI_015110	Rho guanine nucleotide exchange factor putative	-1.055	0.481	0.00503957540427545	0.0347450050203161
EHI_015120	leucine rich repeat protein BspA family	-0.095	0.936	0.759847939730077	0.879370763110908
EHI_015220	hypothetical protein	0.123	1.089	0.762465436419165	0.881251040312989
EHI_015230	hypothetical protein	0.211	1.157	0.215984124810229	0.43330667850353
EHI_015240	hypothetical protein	-0.821	0.566	0.230554623529155	0.449752447306686
EHI_015250	lysozyme putative	0.689	1.613	0.0917282368255153	0.246535517396001
EHI_015260	Rab GTPase activating protein putative	0.217	1.163	0.286921499820856	0.511973490025169
EHI_015270	N-acetylglucosaminyl-phosphatidylinositol de-N-acetylase putative	0.006	1.004	0.985171664173971	0.997416543110565
EHI_015280	UDP-glucose 3Aglycoprotein glucosyltransferase putative	-0.081	0.945	0.753768086760738	0.876465086548764
EHI_015290	C2 domain protein putative	-0.475	0.72	0.564580887375462	0.74910715347151
EHI_015300	hypothetical protein conserved	-0.008	0.994	0.960962189553537	0.997416543110565
EHI_015310	60S ribosomal protein L35a putative	NA	NA	NA	NA
EHI_015320	60S ribosomal protein L37	0.263	1.2	0.566789297205739	0.750230117736235
EHI_015330	citrate transporter putative	0.571	1.486	0.0353257446702967	0.130126891296508
EHI_015340	serine threonine protein phosphatase PP1 putative	-1.199	0.436	0.000329761811345916	0.00488475415966985
EHI_015350	Ras family GTPase	1.837	3.574	1.64501500990245e-05	0.000548008862955486
EHI_015360	hypothetical protein conserved	-0.113	0.925	0.643747927700203	0.800892998045996
EHI_015370	hypothetical protein	-0.447	0.734	0.0745054480884024	0.214348142350697
EHI_015380	immuno-dominant variable surface antigen	-1.107	0.464	0.00887311240496748	0.0511475616159924
EHI_015390	heat shock protein70 hsp70A2 putative	1.684	3.214	0.615486522830389	0.782879649335116
EHI_015400	hypothetical protein	1.399	2.637	5.89857523840812e-05	0.00149557990444369
EHI_015410	hypothetical protein	-0.083	0.944	0.658116912531599	0.811779012339947
EHI_015420	hypothetical protein	-0.183	0.881	0.214449682364724	0.430781823496111
EHI_015430	hypothetical protein	0.608	1.524	0.026097099818364	0.105889016617952
EHI_015440	Rho family GTPase	-0.12	0.92	0.617747431375287	0.784301320370023
EHI_015450	hypothetical protein	-0.685	0.622	0.00435161449616672	0.0314792467094558
EHI_015550	retroviral aspartyl protease domain-containing protein	NA	NA	NA	NA
EHI_015750	chitinase Jessie3 putative	NA	NA	NA	NA
EHI_015760	serine threonine kinase putative	NA	NA	NA	NA
EHI_015960	protein kinase putative	3.24	9.447	0.577697284490325	0.75655244174353
EHI_015970	hypothetical protein	0.539	1.453	0.127540699133343	0.306783742170244
EHI_015980	hypothetical protein	2.076	4.218	2.2875769204666e-11	7.39840502360905e-09
EHI_015990	hypothetical protein	0.163	1.12	0.408655482624696	0.626008260535404
EHI_016000	hypothetical protein conserved domain containing	2.732	6.645	2.21662237495413e-10	5.21376450739211e-08
EHI_016010	66 kDa stress protein putative	-0.039	0.974	0.993084039766382	0.997416543110565
EHI_016110	hypothetical protein	-0.298	0.813	0.241296889777479	0.461999619746619
EHI_016120	EF-hand calcium-binding domain containing protein	0.336	1.262	0.204355786738571	0.417094298360448
EHI_016130	hypothetical protein	-0.168	0.89	0.524280527934617	0.721933244351874
EHI_016140	U2 snRNP auxiliary factor small subunit putative	0.048	1.034	0.817487379991694	0.917717444386622
EHI_016240	leucine rich repeat protein BspA family	NA	NA	NA	NA
EHI_016340	hypothetical protein	-0.271	0.829	0.428751886260382	0.643335035985519
EHI_016350	hypothetical protein conserved	0.392	1.313	0.357742982110828	0.581301348591916
EHI_016360	hypothetical protein	-0.863	0.55	0.000137200351721181	0.0026491271892035
EHI_016370	hypothetical protein	NA	NA	NA	NA
EHI_016380	P-glycoprotein-2	0.425	1.343	0.296689243610882	0.521726757795122
EHI_016390	hypothetical protein	-0.436	0.739	0.115205654903276	0.28799558562294
EHI_016400	Ras guanine nucleotide exchange factor putative	0.783	1.721	0.000927887297659174	0.0105450383666625
EHI_016410	hypothetical protein	-0.433	0.741	0.175152261163331	0.376645299317928
EHI_016420	hypothetical protein conserved domain containing	1.844	3.59	0.000457318985632343	0.00629381199730186
EHI_016430	myotubularin putative	0.43	1.347	0.0468774573694295	0.157312072676832
EHI_016440	hypothetical protein	-0.034	0.977	0.92381721159828	0.978463316714157
EHI_016450	hypothetical protein	0.109	1.079	0.630102537003247	0.79178499145527
EHI_016460	hypothetical protein	0.151	1.11	0.480526218470459	0.685043000198092
EHI_016470	hypothetical protein	-0.331	0.795	0.366864909364689	0.589368892682242
EHI_016480	Plasma membrane calcium-transporting ATPase putative	0.886	1.848	0.010641858907587	0.0587004881610783
EHI_016490	leucine rich repeat protein BspA family	-0.523	0.696	0.220936456071492	0.438707795350964
EHI_016900	hypothetical protein	2.272	4.83	0.00791852824212065	0.0480184501682348
EHI_017000	hypothetical protein	-0.561	0.678	0.091267066540347	0.245551116286369
EHI_017010	hypothetical protein	0.533	1.447	0.0598265306773435	0.185898130951777
EHI_017020	hypothetical protein	-0.477	0.718	0.123797622006133	0.301416868763591
EHI_017030	hypothetical protein conserved	-0.114	0.924	0.628774073025617	0.791554143368962
EHI_017040	nucleoside transporter putative	-0.423	0.746	0.22319641101247	0.441388673192049
EHI_017050	Ras GTPase-activating protein putative	-0.559	0.679	0.0703057844541418	0.206036116899
EHI_017060	DENN domain containing protein	NA	NA	NA	NA
EHI_017150	hypothetical protein	NA	NA	NA	NA
EHI_017350	heat shock protein putative	NA	NA	NA	NA
EHI_017450	proteoglycan-4 precursor putative	-0.868	0.548	0.0502257948535944	0.165261814181263
EHI_017550	hypothetical protein	NA	NA	NA	NA
EHI_017560	hypothetical protein	-0.128	0.915	0.463585836473789	0.671961393596554
EHI_017570	hypothetical protein	-0.553	0.681	0.0724989099854038	0.21092074186908
EHI_017580	hypothetical protein	-0.067	0.954	0.885302478369908	0.95960233770646
EHI_017590	hypothetical protein conserved	0.622	1.539	0.0975540516339603	0.256922783856993
EHI_017600	Ser Thr protein phosphatase putative	0.038	1.026	0.902748531961854	0.967792782791514
EHI_017610	hypothetical protein conserved	0.353	1.277	0.362665857125349	0.585728752186216
EHI_017620	nitroreductase family protein	-1.083	0.472	0.000474739369555726	0.00645346232310254
EHI_017630	hypothetical protein	-0.05	0.966	0.749435356978266	0.873441027156952
EHI_017640	hypothetical protein	-0.768	0.587	0.0794958069296948	0.224451467832928
EHI_017650	RhoGAP domain containing protein	1.179	2.264	2.26565422078302e-05	0.000692362522114873
EHI_017660	hypothetical protein	1.077	2.109	6.31605489476373e-05	0.00157246297618806
EHI_017670	hypothetical protein	0.165	1.121	0.409618272098332	0.626478376681053
EHI_017680	hypothetical protein	-0.266	0.831	0.315649527258791	0.541332662523803
EHI_017690	hypothetical protein	-0.186	0.879	0.626309082270977	0.789831209843594
EHI_017700	ribosomal protein L13 putative	-0.2	0.871	0.360193735898609	0.583562686606349
EHI_017710	leucine rich repeat protein BspA family	1.268	2.409	0.00834244609043862	0.0495061670902023
EHI_017720	zinc finger protein putative	0.096	1.069	0.721767269902961	0.853346709584605
EHI_017730	hypothetical protein	-0.549	0.683	0.0954857461237439	0.253388157747863
EHI_017740	Rab family GTPase	-0.85	0.555	0.0188544970960934	0.0851854519556908
EHI_017750	hypothetical protein	-0.407	0.754	0.0887849262515054	0.241129670246391
EHI_017760	tyrosine kinase putative	0.782	1.72	0.0113005019425193	0.0608283606642406
EHI_017770	hypothetical protein	1.13	2.189	0.209455060749673	0.424624366512729
EHI_017780	hypothetical protein	1.09	2.129	0.00860581028107516	0.0503378292401698
EHI_017790	hypothetical protein	NA	NA	NA	NA
EHI_017890	60S ribosome subunit biogenesis protein NIP7 putative	NA	NA	NA	NA
EHI_017900	hypothetical protein	2.772	6.831	0.00026770610421508	0.00422556481427358
EHI_018000	hypothetical protein	-0.039	0.974	0.995046440542987	0.997416543110565
EHI_018010	DNA polymerase putative	0.12	1.087	0.966354686502032	0.997416543110565
EHI_018020	hypothetical protein	NA	NA	NA	NA
EHI_018030	hypothetical protein	NA	NA	NA	NA
EHI_018140	hypothetical protein	NA	NA	NA	NA
EHI_018150	hypothetical protein	NA	NA	NA	NA
EHI_018260	hypothetical protein	NA	NA	NA	NA
EHI_018270	hypothetical protein	NA	NA	NA	NA
EHI_018280	hypothetical protein	-0.039	0.974	0.995046531879943	0.997416543110565
EHI_018290	hypothetical protein	NA	NA	NA	NA
EHI_018390	hypothetical protein conserved	0.427	1.345	0.596110480998424	0.769501006737031
EHI_018490	hypothetical protein	-0.318	0.802	0.234485068015482	0.45444080768954
EHI_018590	hypothetical protein conserved	-0.158	0.896	0.486016250256851	0.68949864058287
EHI_018600	hypothetical protein	0.971	1.96	0.0254935081643197	0.104259730054938
EHI_018610	hypothetical protein	-0.479	0.718	0.129361816367365	0.309527256055329
EHI_018620	hypothetical protein	0.005	1.004	0.979056343940312	0.997416543110565
EHI_018630	hypothetical protein	NA	NA	NA	NA
EHI_018640	hypothetical protein	0.555	1.469	0.013625791462197	0.0686329612781137
EHI_018740	peroxiredoxin putative	0.925	1.899	0.71740909050693	0.850748907753985
EHI_018840	leucine rich repeat protein BspA family	0.033	1.023	0.962153260815259	0.997416543110565
EHI_018950	hypothetical protein	1.083	2.119	0.0131963740701233	0.0672555847224537
EHI_018960	small GTPase RhoQ putative	0.434	1.351	0.334790493803442	0.55898637356778
EHI_019060	DNA mismatch repair protein mutS putative	-0.936	0.523	0.0421121956095135	0.146394422924397
EHI_019070	hypothetical protein	1.002	2.003	0.000961793631068686	0.0107882112201664
EHI_019080	hypothetical protein	-0.784	0.581	0.000736716868802483	0.00877054652706269
EHI_019090	hypothetical protein conserved	-0.31	0.807	0.340521174222195	0.564529123091132
EHI_019100	hypothetical protein	-0.634	0.644	0.0434512553886567	0.149830583885719
EHI_019110	hypothetical protein	-0.809	0.571	0.0467360833897275	0.157143231232021
EHI_019120	hypothetical protein	0.565	1.479	0.0306845083913688	0.118789603059254
EHI_019130	hypothetical protein	-0.703	0.614	0.0106038235722808	0.0585551593201144
EHI_019140	hypothetical protein	-0.229	0.853	0.621688502815979	0.786454061556945
EHI_019150	zinc finger protein putative	-1.1	0.466	0.00308399040048669	0.0246782819469873
EHI_019160	hypothetical protein	0.283	1.216	0.403623236371811	0.621488506391192
EHI_019170	translation initiation factor eIF-2B beta subunit putative	0.839	1.789	0.000615600843279111	0.00767069144520721
EHI_019180	nucleosome assembly protein putative	0.463	1.379	0.0131496529530798	0.067105592519267
EHI_019190	hypothetical protein	-0.42	0.747	0.243495586400524	0.464604902074943
EHI_019290	hypothetical protein	-1.21	0.432	0.0243775302349524	0.100667209324886
EHI_019390	cysteine proteinase pseudogene	-1.578	0.335	0.0120037993151857	0.0632884831941751
EHI_019590	hypothetical protein	NA	NA	NA	NA
EHI_019600	pelota protein putative	0.81	1.753	0.000364928258297087	0.00532438560319923
EHI_019610	protein phosphatase putative	-0.558	0.679	0.0713710100078403	0.208420534116199
EHI_019620	serine threonine-protein phosphatase 2A 65 kDa regulatory subunit A putative	NA	NA	NA	NA
EHI_019630	hypothetical protein	0.755	1.688	0.291754605783392	0.516560047922146
EHI_019640	caldesmon putative	-0.187	0.878	0.715140310692022	0.848965465179362
EHI_019650	hypothetical protein	0.405	1.324	0.119255473995247	0.294941391000429
EHI_019660	hypothetical protein	-1.11	0.463	0.0440464045329492	0.151222752135847
EHI_019860	hypothetical protein	-1.193	0.437	0.100038611714372	0.261535771009416
EHI_019870	hypothetical protein	0.444	1.361	0.0946996591930529	0.251732450224821
EHI_019970	hypothetical protein conserved	-0.094	0.937	0.755592732075528	0.877066726299934
EHI_020070	hypothetical protein	0.071	1.051	0.73464035587198	0.862277470588108
EHI_020080	hypothetical protein	-0.227	0.855	0.139616534717782	0.325632074062328
EHI_020090	leucine rich repeat protein BspA family	0.194	1.144	0.424654504871914	0.63941188493032
EHI_020100	hypothetical protein	1.955	3.876	3.87541255641058e-08	3.85653234139217e-06
EHI_020110	hypothetical protein	-0.47	0.722	0.115801459227177	0.288926688049293
EHI_020210	Ras guanine nucleotide exchange factor putative	0.685	1.608	0.00333558891247371	0.0259948204203021
EHI_020220	ankyrin repeat protein putative	-0.866	0.549	0.0878147055977548	0.239860765135225
EHI_020230	hypothetical protein	0.742	1.672	0.0346162516019236	0.128613919117358
EHI_020240	tryptophanyl-tRNA synthetase putative	0.253	1.191	0.448853177860894	0.659985451148535
EHI_020250	lecithin 3Acholesterol acyltransferase domain-containing protein	0.912	1.882	0.0178996194068239	0.0819686406110719
EHI_020260	dual specificity protein phosphatase putative	-0.094	0.937	0.607269903590781	0.777185324265728
EHI_020270	ubiquitin-activating enzyme putative	2.349	5.096	2.48014969501712e-06	0.000122617337151101
EHI_020280	40S ribosomal protein S2 putative	-0.321	0.801	0.0969112804907506	0.255598151263747
EHI_020290	WD domain containing protein	0.387	1.308	0.221379292659048	0.439474698112412
EHI_020300	60S ribosomal protein L15 putative	0.091	1.065	0.771505537443222	0.88743716384622
EHI_020310	40S ribosomal protein S23 putative	3.189	9.123	0.359421829203342	0.58328083593484
EHI_020320	amino acid-polyamine transporter putative	0.566	1.481	0.0176929502658707	0.0816456898409675
EHI_020330	hypothetical protein	-0.433	0.741	0.0438088894799272	0.150762961456099
EHI_020340	peptidyl-prolyl cis-trans isomerase putative	-0.322	0.8	0.294337900584186	0.519356850269254
EHI_020350	hypothetical protein	-0.273	0.828	0.343404882856137	0.567612585334185
EHI_020360	hypothetical protein	0.284	1.217	0.231211549284847	0.450354842044913
EHI_020370	ribosomal protein L27a putative	-0.158	0.896	0.533700899119668	0.727511672415329
EHI_020470	protein kinase domain containing protein	-2.161	0.224	0.0184333326772971	0.0836233362017416
EHI_020480	hypothetical protein	0.351	1.276	0.102231796768671	0.265303646445478
EHI_020490	hypothetical protein conserved	1.032	2.045	0.157605890631794	0.351735745567564
EHI_020600	hypothetical protein	0.661	1.581	0.0724059956162537	0.210808453853474
EHI_020610	transcription initiation factor TFIID family protein	0.598	1.514	0.152546741692493	0.344405994478514
EHI_020710	hypothetical protein	NA	NA	NA	NA
EHI_020720	hypothetical protein	0.227	1.171	0.966493436111531	0.997416543110565
EHI_020830	hypothetical protein	-0.039	0.974	0.995046531879943	0.997416543110565
EHI_020840	hypothetical protein	-1.943	0.26	0.48674681446247	0.689691269415424
EHI_020850	hypothetical protein	-1.05	0.483	0.366821462049905	0.589368892682242
EHI_020860	hypothetical protein	NA	NA	NA	NA
EHI_020870	hypothetical protein	-3.054	0.12	0.588619114202564	0.763538983759089
EHI_020880	hypothetical protein	0.6	1.515	0.638865939306323	0.797805035397193
EHI_020890	hypothetical protein	-0.039	0.974	0.993633178144134	0.997416543110565
EHI_020900	hypothetical protein	-3.425	0.093	0.554312988522424	0.742848310930777
EHI_020910	hypothetical protein	NA	NA	NA	NA
EHI_020920	hypothetical protein	-3.4	0.095	0.462184335204242	0.670387698995027
EHI_020930	hypothetical protein	-3.421	0.093	0.538696166838779	0.730751423803321
EHI_020940	hypothetical protein	-0.039	0.973	0.9950390662888	0.997416543110565
EHI_020950	hypothetical protein	-4.77	0.037	0.17838909656604	0.381028114349368
EHI_020960	hypothetical protein	-3.185	0.11	0.575153533469798	0.755515607851172
EHI_020970	hypothetical protein	-1.861	0.275	0.0551314300867512	0.176976906672193
EHI_020980	hypothetical protein	-1.997	0.251	0.00212987291870979	0.0187438476134075
EHI_020990	hypothetical protein	-1.781	0.291	0.000170316816941257	0.00312014599254483
EHI_021190	hypothetical protein	-0.464	0.725	0.016385891604963	0.0773645320180796
EHI_021200	UDP-N-acetylglucosamine pyrophosphorylase putative	-0.122	0.919	0.477734016453703	0.682319528056066
EHI_021210	ras-related protein Rab-1A putative	0.675	1.596	0.162711593707109	0.359717285774589
EHI_021220	hypothetical protein	-0.442	0.736	0.0334526483969297	0.125864981510891
EHI_021230	Rho guanine nucleotide exchange factor putative	-0.11	0.927	0.675190649783539	0.822865414291071
EHI_021240	hypothetical protein	-0.284	0.821	0.155341968518535	0.3482854880534
EHI_021250	hypothetical protein	0.785	1.723	0.00120186066093252	0.012623602774233
EHI_021260	villidin putative	-0.27	0.829	0.748457905109723	0.872694946591809
EHI_021270	villidin putative	0.482	1.397	0.384959124045634	0.605972971170597
EHI_021280	LIM zinc finger domain containing protein	-0.522	0.697	0.134527170068284	0.316712130442832
EHI_021290	hypothetical protein	0.337	1.263	0.426743443193369	0.641437375303433
EHI_021300	lecithin 3Acholesterol acyltransferase domain-containing protein	-0.456	0.729	0.119896422960849	0.295463407239862
EHI_021310	receptor protein kinase putative	1.815	3.518	1.61516656583474e-08	1.98998775936655e-06
EHI_021320	hypothetical protein	0.172	1.126	0.584190040675383	0.760142123426708
EHI_021330	hypothetical protein	0.425	1.342	0.0819420167949312	0.22872365897211
EHI_021340	aminopeptidase putative	0.41	1.329	0.0490715879527593	0.162428002426148
EHI_021350	hypothetical protein	2.059	4.167	6.61687976413972e-10	1.41762822771777e-07
EHI_021360	hypothetical protein conserved	-0.355	0.782	0.333727537505582	0.558154093108884
EHI_021370	hypothetical protein	0.95	1.932	1.00808159624232e-05	0.000376188911059272
EHI_021380	U5 small nuclear ribonucleoprotein subunit putative	-0.25	0.841	0.669393608771445	0.818757200013229
EHI_021390	hypothetical protein	-0.693	0.618	0.00877595041325922	0.0510456268879692
EHI_021400	exosome component 10 putative	-0.013	0.991	0.965586576619171	0.997416543110565
EHI_021410	hypothetical protein	-0.432	0.741	0.0878027979705566	0.239860765135225
EHI_021420	hypothetical protein	-0.155	0.898	0.648718284176277	0.804979103933274
EHI_021430	hypothetical protein	-0.37	0.774	0.116319071597358	0.289579810570324
EHI_021440	DEAD DEAH box helicase putative	-0.214	0.862	0.294969787845428	0.519967432981535
EHI_021450	40S ribosomal protein S28 putative	-0.396	0.76	0.122120094827973	0.298832337974378
EHI_021460	hypothetical protein	0.32	1.248	0.23662263425178	0.456824486818444
EHI_021470	hypothetical protein	0.774	1.71	0.120291593457384	0.296037840334881
EHI_021480	Rab family GTPase	0.84	1.791	0.623530068602188	0.788376020930148
EHI_021490	coiled-coil domain-containing protein 25 putative	-0.55	0.683	0.0539931204969488	0.174114915370717
EHI_021500	ankyrin repeat protein putative	0.73	1.658	0.00773740745524567	0.0471410962854135
EHI_021510	hypothetical protein conserved	0.186	1.138	0.38279111874495	0.60480572746214
EHI_021520	phosphoserine aminotransferase putative	NA	NA	NA	NA
EHI_021530	hypothetical protein	-1.524	0.348	0.00530092947447423	0.0359546567709979
EHI_021540	hypothetical protein	-0.629	0.647	0.232623136915487	0.452309816818138
EHI_021550	hypothetical protein	-1.949	0.259	2.03197789254735e-05	0.000635976306530343
EHI_021560	thioredoxin putative	-0.929	0.525	0.00299249653948259	0.0241742266648167
EHI_021570	serine acetyltransferase 1	0.334	1.26	0.400582646873865	0.619251539567181
EHI_021580	hypothetical protein	0.281	1.215	0.581797128483949	0.759486934290685
EHI_021680	cell division protein kinase putative	1.037	2.051	0.00552914211549292	0.0370614862698239
EHI_021780	heat shock protein 70 putative	0.521	1.435	0.0250777012606805	0.103045588769403
EHI_021880	hypothetical protein	NA	NA	NA	NA
EHI_021890	hypothetical protein	-4.439	0.046	0.438322564908434	0.651150191161582
EHI_022000	protein kinase domain containing protein pseudogene	0.619	1.536	0.0278079260704253	0.111432690840806
EHI_022010	hypothetical protein	-0.901	0.536	0.0198361686786187	0.0878834642191156
EHI_022020	hypothetical protein	-0.039	0.973	0.994851206713718	0.997416543110565
EHI_022130	hypothetical protein conserved	-0.391	0.763	0.156556889110234	0.350099272046569
EHI_022140	hypothetical protein	-0.068	0.954	0.875478028057902	0.95308000754354
EHI_022240	actin putative	0.039	1.027	0.831975994315811	0.925849128011373
EHI_022250	hypothetical protein	-0.647	0.639	0.134580912566572	0.316742584397129
EHI_022260	hypothetical protein	0.055	1.039	0.85786340255906	0.942098775181863
EHI_022270	hypothetical protein	0.637	1.555	0.174456309303877	0.375521318030142
EHI_022280	protein kinase domain containing protein	-0.404	0.756	0.365225084363538	0.58814877693564
EHI_022290	hypothetical protein	0.24	1.181	0.607623788982135	0.777379041362244
EHI_022300	hypothetical protein conserved	0.059	1.042	0.835987366738749	0.928772683394096
EHI_022490	AIG family protein	-0.097	0.935	0.805953629197221	0.909671669307668
EHI_022500	AIG1 family protein	-0.516	0.699	0.278511039964812	0.504858171930609
EHI_022600	NADPH-dependent FMN reductase domain containing protein	2.498	5.648	0.00137451991946667	0.0137349993103088
EHI_022610	endonuclease exonuclease phosphatase family protein	-0.068	0.954	0.863078802951269	0.945553727416805
EHI_022620	heat shock protein putative	-0.924	0.527	0.619480558116392	0.785335485110775
EHI_022730	signal recognition particle 54 kDa protein putative	0.007	1.005	0.972247322487092	0.997416543110565
EHI_022840	hypothetical protein	0.149	1.109	0.824332893681289	0.921438928680035
EHI_022850	hypothetical protein	1.253	2.383	6.9140127593944e-06	0.000276631788857831
EHI_022860	RhoGAP domain containing protein	-0.527	0.694	0.28481115889956	0.510022169498922
EHI_022870	hypothetical protein conserved	-0.516	0.699	0.0541300114580149	0.174357411223774
EHI_022880	hypothetical protein	-0.15	0.901	0.63114433214682	0.792194686400891
EHI_022890	hypothetical protein	-0.348	0.786	0.0757812108913559	0.216493838402173
EHI_022900	hypothetical protein	-0.358	0.78	0.35840208870734	0.581747597772141
EHI_022910	longin-type vesicle-associated membrane protein putative	0.229	1.172	0.340427741893615	0.564529123091132
EHI_022920	hypothetical protein	-0.154	0.899	0.676825155002082	0.824210362900245
EHI_022930	hypothetical protein	-0.39	0.763	0.25083043392533	0.47290401460491
EHI_022940	DNA-directed RNA polymerase subunit putative	0.887	1.849	0.0309107818458163	0.119427321397325
EHI_022950	DnaJ family protein	-0.804	0.573	0.017644512787627	0.0815218501533101
EHI_022960	LIM zinc finger domain containing protein	-0.256	0.837	0.331778478286887	0.556693590242718
EHI_022970	hypothetical protein	-0.245	0.844	0.397618154592733	0.616796017189865
EHI_022980	ubiquitin-like protein	0.945	1.925	0.00106988262720875	0.011662939978125
EHI_022990	hypothetical protein	-0.602	0.659	0.150316268642037	0.341256179350538
EHI_023000	hypothetical protein	-0.669	0.629	0.0635423099618963	0.193190524843024
EHI_023010	protein kinase putative	0.447	1.363	0.104770122680375	0.269190894486948
EHI_023020	proteasome subunit alpha type 5 putative	0.097	1.069	0.827296860435498	0.923289465233693
EHI_023030	hypothetical protein	-0.62	0.651	0.0595476988435859	0.185315032407147
EHI_023040	hypothetical protein	0.775	1.711	0.0020577248469746	0.0181707170218621
EHI_023050	protein kinase domain containing protein	-0.474	0.72	0.0341908958914373	0.127714020168112
EHI_023060	thioredoxin putative	0.163	1.12	0.618463911092147	0.784790930672673
EHI_023070	hypothetical protein conserved	-0.251	0.84	0.221879293382442	0.440129587333124
EHI_023080	WD domain containing protein	0.631	1.548	0.0233344378905733	0.0975151580357408
EHI_023090	recQ family DNA helicase	0.865	1.822	0.00956446975163448	0.0538747563223417
EHI_023100	hypothetical protein	-0.126	0.916	0.759718866922802	0.879352497025767
EHI_023110	NADP-dependent alcohol dehydrogenase	-0.204	0.868	0.445400868870198	0.657137719857533
EHI_023120	protein kinase domain containing protein	0.349	1.273	0.0932784446621172	0.249201810215629
EHI_023130	hypothetical protein conserved	-0.487	0.714	0.0752123198180157	0.215503147444606
EHI_023140	protein phosphatase domain-containing protein	0.354	1.278	0.171499138659594	0.371940853388033
EHI_023150	hypothetical protein	2.727	6.621	1.9012648515931e-08	2.30587777782275e-06
EHI_023160	hypothetical protein	-0.148	0.902	0.475892076932663	0.681418242808046
EHI_023170	hypothetical protein	0.429	1.346	0.214806331807879	0.431279551860517
EHI_023180	Rab geranylgeranyltransferase alpha subunit putative	-0.302	0.811	0.168344317863705	0.367175300611621
EHI_023190	exonuclease putative	-0.364	0.777	0.219515078598388	0.437218081120211
EHI_023200	hypothetical protein	0.172	1.127	0.558838514774981	0.744542490848507
EHI_023210	GTP-binding protein putative	-0.162	0.894	0.642102243348018	0.800513590245313
EHI_023220	hypothetical protein	-0.013	0.991	0.968544775882669	0.997416543110565
EHI_023230	histone H4	-0.097	0.935	0.706819827117759	0.843014059325145
EHI_023240	dihydrouridine synthase 28Dus 29 family protein	-0.456	0.729	0.0606191374723839	0.187759674804726
EHI_023250	hypothetical protein	-0.99	0.504	0.457386949588404	0.666292432964652
EHI_023260	nicotinate phosphoribosyltransferase putative	0.001	1.001	0.995395485344982	0.997580343092028
EHI_023270	Ras guanine nucleotide exchange factor putative	0.623	1.54	0.080138991826452	0.225703503104833
EHI_023280	hypothetical protein	-0.674	0.627	0.278173189982083	0.504481378654422
EHI_023290	hypothetical protein	1.208	2.31	0.35086995431395	0.575296279126507
EHI_023300	TPR repeat protein	0.265	1.201	0.49336923285083	0.694384766162854
EHI_023310	RING zinc finger protein putative	-0.058	0.961	0.758859915116103	0.879140785426928
EHI_023320	hypothetical protein conserved	0.725	1.653	0.0759285352256739	0.216834911854923
EHI_023330	hypothetical protein	0.398	1.317	0.404719816866867	0.622682897625495
EHI_023340	leucine-rich repeat containing protein	-0.722	0.606	0.0143621257559159	0.0713279222012584
EHI_023350	hypothetical protein conserved	-0.266	0.831	0.360795160591695	0.58394631847793
EHI_023360	alpha-amylase family protein	-0.472	0.721	0.0293392575676639	0.115575123940243
EHI_023370	hypothetical protein	1.159	2.233	4.48813155127607e-05	0.00119304373633578
EHI_023380	hypothetical protein	0.656	1.576	0.0672469667094666	0.200301812148914
EHI_023390	hypothetical protein	-0.808	0.571	0.013471407694102	0.0680762151833463
EHI_023400	Ribosomal protein S30 putative	2.899	7.458	0.000439873625636683	0.00611881555948376
EHI_023410	hypothetical protein conserved	-0.241	0.846	0.227815212956301	0.446140969786055
EHI_023420	hypothetical protein conserved	-1.262	0.417	0.436068799398648	0.649293309213947
EHI_023430	glycosyl hydrolase family 31 protein	-0.395	0.761	0.0945285294784202	0.251461123826166
EHI_023440	hypothetical protein	1.236	2.355	0.00015683346528737	0.00291150873004664
EHI_023450	hypothetical protein	-0.282	0.823	0.394119277680044	0.614283751315557
EHI_023460	hypothetical protein	0.198	1.147	0.262971227723389	0.486806869692306
EHI_023470	Oxysterol binding protein putative	-0.011	0.993	0.95921847070159	0.997416543110565
EHI_023480	hypothetical protein	0.237	1.179	0.188895174991699	0.396386721357491
EHI_023490	hypothetical protein conserved	-0.284	0.822	0.506036147185237	0.705433292825397
EHI_023500	calmodulin putative	-0.697	0.617	2.94836125487185e-05	0.00085075018811581
EHI_023600	adaptor protein 28AP 29 family protein	-0.143	0.906	0.620179144460333	0.785803218952188
EHI_023610	protein kinase putative	0.115	1.083	0.56734490642618	0.750414743714031
EHI_023620	hypothetical protein	-0.211	0.864	0.28130961627899	0.507305744774008
EHI_023630	hypothetical protein	-0.16	0.895	0.500400301050835	0.699587020309183
EHI_023840	60S ribosomal protein L38 putative	-0.048	0.967	0.880105247238495	0.955437332736391
EHI_023850	hypothetical protein	-0.444	0.735	0.128739100514722	0.308608059973833
EHI_023860	protein kinase domain containing protein	-0.067	0.955	0.842305172482192	0.931821306984446
EHI_023870	WD domain containing protein	0.647	1.566	0.00561067012924138	0.0374785039097862
EHI_023880	ubiquitin-conjugating enzyme family protein	-0.265	0.832	0.362503304753181	0.585728752186216
EHI_023890	nuclear movement protein putative	0.439	1.356	0.310787025756083	0.537274180044092
EHI_023900	hypothetical protein conserved	0.079	1.056	0.733925900129684	0.861927150566978
EHI_024000	hypothetical protein	1.19	2.282	0.7374073236806	0.86422401425469
EHI_024110	disulphide oxidoreductase putative	NA	NA	NA	NA
EHI_024120	phospholipid-transporting P-type ATPase putative	2.112	4.321	8.32340806012171e-08	7.17847704029608e-06
EHI_024220	hypothetical protein	-0.038	0.974	0.995084322604096	0.997416543110565
EHI_024230	cysteine synthase A putative	-0.004	0.997	0.993682528154821	0.997416543110565
EHI_024240	aldehyde-alcohol dehydrogenase 2 putative	0.721	1.648	0.151038480294765	0.342395059593447
EHI_024350	hypothetical protein	0.082	1.059	0.80326520274257	0.908354385735406
EHI_024360	hypothetical protein	-0.771	0.586	0.0769885521553992	0.219297299754205
EHI_024370	hypothetical protein	-1.052	0.482	0.00642384843374438	0.0412422758831463
EHI_024380	myotubularin putative	0.683	1.606	0.0797090037374066	0.224737118419815
EHI_024390	hypothetical protein	0.699	1.623	0.0503773827254303	0.16562017988767
EHI_024400	hypothetical protein	0.151	1.111	0.49717449035841	0.697086053858739
EHI_024410	lipid phosphate phosphatase putative	1.183	2.271	0.00174709019466849	0.0162211891040871
EHI_024420	D-hydantoinase putative	-0.581	0.668	0.0219971248119276	0.0938188514572136
EHI_024430	phospholipase B putative	0.568	1.483	0.00912079185425572	0.0522862528602163
EHI_024440	hypothetical protein	0.155	1.113	0.691606022776695	0.832802660377398
EHI_024450	protein tyrosine phosphatase putative	-0.215	0.862	0.243136339170505	0.464490343254112
EHI_024460	HEAT repeat domain containing protein	0.338	1.264	0.04499828333115	0.153258742964628
EHI_024470	proteasome subunit beta type 6 precursor putative	0.871	1.829	0.00276554628031265	0.0227395871057063
EHI_024480	hypothetical protein	0.922	1.895	0.00695218568581091	0.0435535635942408
EHI_024490	phosphatidate cytidylyltransferase putative	0.096	1.069	0.734695634800378	0.862277470588108
EHI_024500	hypothetical protein conserved	-0.241	0.846	0.450505051508078	0.661149595349915
EHI_024510	hypothetical protein conserved	-0.032	0.978	0.885919562905703	0.95960233770646
EHI_024520	hypothetical protein	-0.069	0.953	0.820965156894195	0.919087854899057
EHI_024530	hypothetical protein	-0.518	0.698	0.0076086631125794	0.046612820110372
EHI_024540	hypothetical protein	0.879	1.84	0.679489739854855	0.825200998905112
EHI_024550	hypothetical protein	0.997	1.996	0.00618493193491962	0.0403763176441094
EHI_024560	hypothetical protein	1.177	2.261	8.830892819552e-08	7.29206277291092e-06
EHI_024570	hypothetical protein	0.398	1.318	0.146970400522456	0.336613823799144
EHI_024580	leucine rich repeat protein BspA family	0.927	1.902	0.000471751276169296	0.00642409369408083
EHI_024590	Sec7 domain protein	0.391	1.312	0.16658101629059	0.364945483614891
EHI_024600	hypothetical protein	0.636	1.553	0.0499810718433458	0.164728610485544
EHI_024610	hypothetical protein conserved	0.369	1.292	0.326887385664619	0.551554224989524
EHI_024620	hypothetical protein	0.405	1.324	0.28528043217554	0.510335725869219
EHI_024630	glycoprotein endopeptidase putative	-0.192	0.875	0.360729164186602	0.58394631847793
EHI_024640	leucine-rich repeat containing protein	0.235	1.177	0.349347378261051	0.574012351833675
EHI_024650	formin homology 2 family protein	0.251	1.19	0.485482154865484	0.689157367605319
EHI_024660	chitinase Jessie putative	-0.354	0.782	0.434687838966895	0.648966297033973
EHI_024670	hypothetical protein conserved	0.614	1.53	0.00838576907487763	0.0495737544243718
EHI_024680	Rab family GTPase	-0.425	0.745	0.015997086537622	0.0765060910074073
EHI_024690	hypothetical protein	-0.197	0.872	0.475239989043231	0.680833155522365
EHI_024890	hypothetical protein	-0.021	0.985	0.979979668688118	0.997416543110565
EHI_024990	hypothetical protein	NA	NA	NA	NA
EHI_025090	long-chain-fatty-acid--CoA ligase putative	0.805	1.747	0.0137680359205049	0.0690358493636686
EHI_025100	hypothetical protein conserved	-0.219	0.859	0.217076484050848	0.434261792858382
EHI_025110	Rab geranylgeranyltransferase beta subunit putative	-0.243	0.845	0.195673563829902	0.405234312285939
EHI_025210	hypothetical protein	3.608	12.192	1.65582029622997e-14	2.14207952322283e-11
EHI_025220	hypothetical protein	1.013	2.018	0.00108913267259614	0.0117741612878708
EHI_025230	ubiquitin-conjugating enzyme family protein	1.22	2.329	0.0185020010033262	0.083836854517115
EHI_025240	hypothetical protein	-0.036	0.976	0.894136848014834	0.963527726543265
EHI_025250	cation transporter putative	-0.176	0.885	0.442360433349431	0.654767674229268
EHI_025260	hypothetical protein	0.572	1.487	0.0628661982441082	0.19135977677285
EHI_025270	vacuolar sorting protein 29	-0.229	0.853	0.237210676016748	0.457405765577131
EHI_025280	tyrosine kinase putative	-0.233	0.851	0.276247675974407	0.50192754234863
EHI_025290	hypothetical protein	0.362	1.285	0.235899807641452	0.456280664568391
EHI_025300	serine threonine protein kinase putative	0.239	1.18	0.329960391033557	0.554842407972805
EHI_025310	hypothetical protein conserved	1.68	3.203	6.93346419372339e-09	1.05524606022904e-06
EHI_025320	hypothetical protein conserved domain containing	0.154	1.113	0.679977530146495	0.825200998905112
EHI_025330	hypothetical protein	0.148	1.108	0.631695609023034	0.792375778480412
EHI_025340	hypothetical protein	-1.343	0.394	0.0115851332919491	0.0619424826196385
EHI_025350	importin alpha putative	0.343	1.268	0.114138778083237	0.286435562716484
EHI_025360	14-3-3 protein 1	0.033	1.023	0.896243495029732	0.963924346462627
EHI_025370	hypothetical protein conserved	-0.021	0.985	0.96577193482719	0.997416543110565
EHI_025380	hypothetical membrane-spanning protein	-0.538	0.689	0.128461673349751	0.308133346273413
EHI_025390	inositol polyphosphate kinase putative	-0.627	0.648	0.243373558822961	0.464600482927649
EHI_025400	START domain containing protein	0.679	1.601	0.00197939699365926	0.0177005523787824
EHI_025410	Ulp1 protease family C-terminal catalytic domain containing protein	-0.158	0.896	0.474012457271685	0.679963905626098
EHI_025420	long-chain-fatty-acid--CoA ligase putative	-0.174	0.886	0.29497721827242	0.519967432981535
EHI_025430	hypothetical protein	1.077	2.109	3.69219951105472e-05	0.00101451296749005
EHI_025440	RNA recognition motif domain containing protein	-0.281	0.823	0.279534004052817	0.505767584955236
EHI_025450	LIM zinc finger domain containing protein	0.244	1.184	0.356681711939403	0.580776892820149
EHI_025460	hypothetical protein	-0.275	0.826	0.416513839607945	0.632924906624289
EHI_025470	hypothetical protein	1.159	2.233	0.00808021237525381	0.0487653446851363
EHI_025480	hypothetical protein	NA	NA	NA	NA
EHI_025490	hypothetical protein	-0.06	0.959	0.842084097839362	0.931821306984446
EHI_025590	60S ribosomal protein L35a putative	NA	NA	NA	NA
EHI_025600	60S ribosomal protein L37 putative	NA	NA	NA	NA
EHI_025700	serine-threonine-isoleucine rich protein putative	-1.007	0.498	0.314031253295163	0.540010821132336
EHI_025710	iron-sulfur flavoprotein putative	1.378	2.599	0.00725624841822961	0.0449146732235233
EHI_025720	hypothetical protein	1.072	2.102	0.557401060897862	0.743904235675586
EHI_025820	transport protein particle Bet3 subunit putative	-0.865	0.549	0.00317643630285114	0.0251586720231944
EHI_025830	60S ribosomal protein L7 putative	-0.509	0.703	0.00442369279053271	0.0317932439260323
EHI_025840	LSM domain containing protein	-1.17	0.444	0.000228884852241669	0.00383060285929397
EHI_025850	hypothetical protein	-0.504	0.705	0.25381456640399	0.475967361828768
EHI_025860	hypothetical protein	0.08	1.057	0.672240810041562	0.820687821255521
EHI_025870	hypothetical protein	0.82	1.766	0.00375756916889408	0.0283718403589065
EHI_025880	hypothetical protein	0.208	1.155	0.604500583242154	0.774790873039234
EHI_025890	hypothetical protein	-0.652	0.636	0.0105599425711231	0.0584184255695833
EHI_025990	AIG1 family protein putative	-0.82	0.567	0.353410423407319	0.577701071511791
EHI_026000	AIG1 family protein putative	-1.603	0.329	0.365668530383905	0.588374612943588
EHI_026200	hypothetical protein	-0.986	0.505	0.0125482069221353	0.0651064051668545
EHI_026310	hypothetical protein	-0.232	0.851	0.227898601546213	0.446140969786055
EHI_026320	hypothetical protein conserved	0.216	1.162	0.435609352269198	0.64901150649531
EHI_026330	pumilio family RNA-binding protein	-0.529	0.693	0.0240723562958852	0.0998656275626878
EHI_026340	thioredoxin putative	-0.489	0.713	0.0459678443291758	0.155876980202299
EHI_026350	Rho guanine nucleotide exchange factor putative	-0.136	0.91	0.441915206093938	0.654483081415979
EHI_026360	phosphoserine aminotransferase putative	-1.314	0.402	0.012586758858236	0.0652043503248692
EHI_026370	ENTH domain protein putative	-0.111	0.926	0.574967671534553	0.75539930034719
EHI_026380	Sec7 domain containing protein	-0.194	0.874	0.473420356113695	0.67959183359225
EHI_026390	cation transporter putative	-0.486	0.714	0.0194365372845344	0.0870048456762145
EHI_026400	hypothetical protein	0.551	1.465	0.00709131585955887	0.0441755968715056
EHI_026410	40S ribosomal protein S20 putative	-0.08	0.946	0.764527214850222	0.882668717694027
EHI_026420	Rab family GTPase	0.342	1.267	0.223067768443656	0.441300609472877
EHI_026430	hypothetical protein	-0.203	0.869	0.40670967173696	0.624259535697506
EHI_026440	RNA recognition motif domain containing protein	-0.001	0.999	0.995081681854547	0.997416543110565
EHI_026450	hypothetical protein	1.012	2.017	0.000308759404058433	0.00468084080918274
EHI_026460	hypothetical protein	-0.371	0.773	0.18533220701437	0.392294416254067
EHI_026470	hypothetical protein	0.382	1.303	0.211909396986395	0.427898215246721
EHI_026480	282r 29-phospho-3-sulfolactate synthase putative	-0.405	0.755	0.186145670861069	0.392822812967174
EHI_026490	hypothetical protein	NA	NA	NA	NA
EHI_026590	heat shock protein 70 putative	NA	NA	NA	NA
EHI_026690	protein kinase domain containing protein	NA	NA	NA	NA
EHI_026890	deoxyuridine 5 27-triphosphate nucleotidohydrolase mitochondrial precursor putative	3.027	8.152	0.161754722012882	0.357907683085516
EHI_027000	hypothetical protein	-0.039	0.974	0.995069716196091	0.997416543110565
EHI_027010	hypothetical protein	NA	NA	NA	NA
EHI_027020	hypothetical protein	-5.582	0.021	0.0577620719383047	0.18209961179026
EHI_027030	hypothetical protein	-1.588	0.333	0.0120273732307998	0.0632884831941751
EHI_027130	hypothetical protein	NA	NA	NA	NA
EHI_027230	hypothetical protein conserved	NA	NA	NA	NA
EHI_027330	hypothetical protein	-3.193	0.109	0.43389939881114	0.648426479316917
EHI_027340	hypothetical protein conserved	-0.093	0.938	0.754047915557045	0.876579290183284
EHI_027350	hypothetical protein	-0.249	0.842	0.556864293045422	0.743894453150996
EHI_027360	hypothetical protein conserved	0.913	1.883	0.0110150035242463	0.0600517334740169
EHI_027370	hypothetical protein	-0.313	0.805	0.310077670519386	0.536912835971114
EHI_027380	hypothetical protein	-0.162	0.894	0.662718052401588	0.815226831396659
EHI_027490	hypothetical protein	-0.457	0.729	0.32033858470051	0.546476504273705
EHI_027500	hypothetical protein	-0.395	0.761	0.20402529268879	0.416529279813359
EHI_027510	zinc finger domain containing protein	-0.268	0.83	0.392935598826802	0.613181768816574
EHI_027520	hypothetical protein	0.585	1.5	0.0107335547202072	0.0590006796254002
EHI_027530	hypothetical protein	0.296	1.228	0.231305337385953	0.450379011988962
EHI_027540	hypothetical protein	-0.129	0.915	0.66800367366429	0.818705592849665
EHI_027550	thioredoxin putative	-0.816	0.568	1.87128901836848e-05	0.000601189586677649
EHI_027560	pre-mRNA-splicing factor PRP46 putative	-0.038	0.974	0.995084322604096	0.997416543110565
EHI_027570	hypothetical protein	NA	NA	NA	NA
EHI_027580	importin alpha putative	-0.421	0.747	0.121528177822205	0.297665420087081
EHI_027590	hypothetical protein	0.153	1.112	0.64917504015299	0.805192819058406
EHI_027600	4-methyl-5 28B-hydroxyethyl 29-thiazol monophosphate biosynthesis enzyme putative	-0.457	0.729	0.100016208801088	0.261535771009416
EHI_027610	hypothetical protein	-0.196	0.873	0.530694868079086	0.725731776960864
EHI_027620	hypothetical protein	-0.004	0.997	0.983971598988565	0.997416543110565
EHI_027630	hypothetical membrane-spanning protein	-0.129	0.915	0.770271118810582	0.886411330497812
EHI_027640	cell cycle-associated GTPase putative	0.099	1.071	0.63601275085658	0.795704796957984
EHI_027650	hypothetical protein	0.313	1.243	0.0920617691966279	0.247019482265398
EHI_027660	hypothetical protein	0.801	1.742	0.00313585713053177	0.0250159537997817
EHI_027670	hypothetical protein	-0.032	0.978	0.925589315470057	0.97922773709571
EHI_027680	leucine rich repeat protein BspA family	-0.378	0.769	0.107389369242394	0.274326815699291
EHI_027690	hypothetical protein conserved domain containing	0.108	1.078	0.562844677735447	0.747570223918984
EHI_027700	molybdenum cofactor sulfurase putative	0.176	1.13	0.398372360738312	0.617010729333699
EHI_027710	calcium-transporting P-type ATPase putative	0.415	1.334	0.169101720594581	0.368388311887493
EHI_027720	coatomer beta subunit putative	0.266	1.203	0.144290734459888	0.332833486144919
EHI_027730	WD repeat protein	0.149	1.109	0.340359412141745	0.564529123091132
EHI_027740	hypothetical protein	-0.757	0.592	0.056190537594195	0.179059514721605
EHI_027750	hypothetical protein	0.485	1.4	0.0816482401268827	0.228462018696778
EHI_027760	DEAD DEAH box helicase putative	-0.147	0.903	0.629746645867343	0.79178499145527
EHI_027770	hypothetical protein	0.746	1.677	0.00175764324906359	0.0162765599247699
EHI_027780	signal peptide peptidase family protein	-0.041	0.972	0.919278238088723	0.976120066216781
EHI_027790	hypothetical protein	-0.042	0.971	0.882299896939435	0.956981345190677
EHI_027800	galactose binding lectin 35 kDa subunit putative	-0.472	0.721	0.409242332100786	0.626478376681053
EHI_027810	hypothetical protein	1.254	2.386	0.0155462138128617	0.0752304935258306
EHI_027910	hypothetical protein conserved	NA	NA	NA	NA
EHI_028010	hypothetical protein	-0.037	0.975	0.953498039344024	0.995300131977988
EHI_028020	leucine rich repeat protein	-0.222	0.857	0.762895468290051	0.881452013228249
EHI_028220	hypothetical protein	2.465	5.521	0.00518597112692914	0.035403261114533
EHI_028330	leucine rich repeat protein BspA family	-0.038	0.974	0.992881603978721	0.997416543110565
EHI_028430	surface antigen ariel1 putative	-0.143	0.906	0.845806442176931	0.934540868922042
EHI_028530	hypothetical protein	0.515	1.429	0.031424198751361	0.12062566097234
EHI_028540	hypothetical protein	0.112	1.081	0.689661827466675	0.831881135166485
EHI_028550	hypothetical protein	0.177	1.131	0.573934516106959	0.754808491023758
EHI_028560	hypothetical protein conserved	0.75	1.682	0.0156577293076361	0.0755678340766966
EHI_028670	hypothetical protein	-1.02	0.493	0.117113466634813	0.291263930797635
EHI_028770	hypothetical protein	NA	NA	NA	NA
EHI_028780	hypothetical protein	NA	NA	NA	NA
EHI_028880	geranylgeranyl pyrophosphate synthetase putative	-4.309	0.05	0.353145166218539	0.577466206019222
EHI_028890	recQ family helicase putative	0.242	1.182	0.749636176048199	0.873451582100756
EHI_028900	dolichyl-diphosphooligosaccharide-protein glycotransferase putative	0.484	1.399	0.0826296503581655	0.230155311733297
EHI_028910	ARF GTPase activating protein putative	0.459	1.375	0.117600004928868	0.292137994706871
EHI_028920	heat shock protein putative	0.751	1.683	0.154274885823	0.346840693104568
EHI_028930	cyst wall-specific glycoprotein Jacob	5.527	46.122	5.78727266748433e-19	1.49736034816711e-15
EHI_028940	hypothetical protein	2.941	7.68	4.24927821745942e-11	1.18243367263103e-08
EHI_028950	chitobiosyldiphosphodolichol beta-mannosyltransferase putative	0.184	1.136	0.21989412705414	0.437413833623028
EHI_028960	hypothetical protein	0.034	1.024	0.895843191158312	0.963860026009607
EHI_028970	hypothetical protein	0.443	1.359	0.0581076814388837	0.182826032966605
EHI_028980	hypothetical protein	0.347	1.272	0.210509813866601	0.425958596254577
EHI_028990	hypothetical protein	0.782	1.72	0.00976908235368138	0.0547096805406024
EHI_029000	zinc finger domain containing protein	NA	NA	NA	NA
EHI_029010	hypothetical protein	2.323	5.003	2.24858429922555e-08	2.68515558932135e-06
EHI_029020	Rho family GTPase	-0.274	0.827	0.236857455612236	0.456994176102953
EHI_029030	hypothetical protein	-0.614	0.654	0.11228973789634	0.283260625788556
EHI_029040	exportin T putative	0.45	1.366	0.0283901380182344	0.113040531275758
EHI_029050	long-chain-fatty-acid--CoA ligase putative	-0.483	0.716	0.00928148721590507	0.0526299044456222
EHI_029060	hypothetical protein	0.29	1.223	0.242498209824351	0.463690307174834
EHI_029070	hypothetical protein	-1.05	0.483	0.0047301726569027	0.0333783449914665
EHI_029080	FHA domain protein putative	-0.833	0.562	0.00138636512855923	0.0138138204465684
EHI_029090	hypothetical protein	-0.181	0.882	0.455330385514417	0.664712140749088
EHI_029100	AMP deaminase putative	0.86	1.815	0.00837158314277494	0.0495653915745378
EHI_029200	ribosome biogenesis protein putative	0.522	1.436	0.129939329715504	0.310048901706652
EHI_029210	proteasome subunit alpha type 3 putative	0.534	1.448	0.037180939376248	0.134169433490673
EHI_029220	peptidase S54 28rhomboid 29 family protein	-1.494	0.355	0.00509121576177107	0.0349099087834514
EHI_029230	hydrolase yafV putative	0.807	1.75	0.00682729798473664	0.0430491364399072
EHI_029340	short chain dehydrogenase family protein	1.399	2.638	0.000728216421906113	0.00868697298238916
EHI_029350	hypothetical protein conserved	0.495	1.409	0.152794011485726	0.344560556287327
EHI_029360	hypothetical protein	-0.193	0.875	0.485993441822619	0.68949864058287
EHI_029370	Vacuolar ATP synthase proteolipid subunit putative	-0.117	0.922	0.703180069204549	0.840826456486967
EHI_029380	thioredoxin putative	-0.896	0.537	0.028285447905158	0.112764071206901
EHI_029390	hypothetical protein	0.599	1.514	0.666085855193837	0.817028825539596
EHI_029490	hypothetical protein pseudogene	NA	NA	NA	NA
EHI_029500	hypothetical protein	2.592	6.029	2.53122064637254e-05	0.000758003740462177
EHI_029510	hypothetical protein	3.253	9.532	0.576096658377273	0.75575664247927
EHI_029520	hypothetical protein	1.276	2.423	3.24463814922581e-05	0.000909201491490641
EHI_029530	60S ribosomal protein L7a putative	-0.12	0.92	0.620832345529144	0.785989343662896
EHI_029540	dolychil-diphosphooligosaccharide-- protein glycosyltransferase subunit putative	-0.405	0.755	0.127453180624171	0.306757081551882
EHI_029550	hypothetical protein	-0.846	0.556	0.00634369432998583	0.0408968068017857
EHI_029560	glucosamine--fructose-6-phosphate aminotransferase putative	-0.913	0.531	0.000574540085465914	0.00728689565912815
EHI_029570	methyltransferase putative	0.163	1.12	0.36175734123856	0.585181228636886
EHI_029580	mannosyltransferase putative	-0.354	0.782	0.271904123482239	0.49687581222114
EHI_029590	protein kinase domain containing protein	0.463	1.378	0.12826181081879	0.307844210134647
EHI_029600	hypothetical protein conserved	0.303	1.234	0.735273836109723	0.862504989554733
EHI_029610	maltose O-acetyltransferase putative	2.164	4.482	8.12263543138662e-06	0.000315239481092115
EHI_029620	aldose reductase putative	NA	NA	NA	NA
EHI_029720	hypothetical protein	-0.474	0.72	0.00561646063820909	0.0374849247409965
EHI_029730	hypothetical protein	0.372	1.294	0.196788406725387	0.406871948270451
EHI_029830	hypothetical protein conserved	-0.491	0.711	0.111184678892456	0.281204130844981
EHI_029930	hypothetical protein	-1.364	0.388	0.0110753089818043	0.0602809840303705
EHI_029940	hypothetical protein	NA	NA	NA	NA
EHI_029950	hypothetical protein	NA	NA	NA	NA
EHI_030050	hypothetical protein	0.516	1.43	0.0684020747171403	0.201800419594999
EHI_030060	hypothetical protein	0.185	1.137	0.59394144669249	0.767978262406648
EHI_030070	hypothetical protein	0.103	1.074	0.777934150890147	0.891528846775332
EHI_030080	hypothetical protein	1.039	2.055	0.00352240107665331	0.0269633897011666
EHI_030090	eukaryotic initiation factor 4E putative	-0.059	0.96	0.896541130689508	0.964110869550008
EHI_030100	hypothetical protein	-0.602	0.659	0.201450638748512	0.413219473197617
EHI_030110	hypothetical protein conserved	0.183	1.135	0.473078879489363	0.67959183359225
EHI_030120	tyrosine kinase putative	-0.476	0.719	0.0264960317545325	0.10728335862216
EHI_030130	hypothetical protein	0.627	1.544	0.0068987560032158	0.0432979865401622
EHI_030140	hypothetical protein	0.088	1.063	0.775465490432784	0.889882190529164
EHI_030150	hypothetical protein conserved	0.177	1.131	0.649645156751922	0.805381817675839
EHI_030160	SOH1 protein putative	-0.126	0.917	0.688567722824003	0.831023108672632
EHI_030170	26S proteasome non-ATPase regulatory subunit putative	0.815	1.76	7.56999290409533e-05	0.00172818485063494
EHI_030180	alcohol dehydrogenase 3 putative	0.376	1.298	0.5245194659616	0.721933244351874
EHI_030390	hypothetical protein	0.25	1.19	0.172807885484934	0.373526819029255
EHI_030400	protein kinase domain containing protein	-0.55	0.683	0.0878482337578707	0.239860765135225
EHI_030410	hypothetical protein	0.734	1.664	0.00121236601708904	0.0127167365197907
EHI_030420	tyrosine kinase putative	0.162	1.119	0.449195312324339	0.660351139064682
EHI_030430	RNA recognition motif domain containing protein	-0.843	0.558	0.00541259089678207	0.0365008953438944
EHI_030440	hypothetical protein	-0.066	0.955	0.767994048966356	0.884446559061848
EHI_030450	hypothetical protein	0.806	1.748	0.0257520165307906	0.104927639008922
EHI_030460	hypothetical protein	0.193	1.143	0.565518207793261	0.749419230214433
EHI_030470	hypothetical protein	-0.319	0.802	0.192462233773775	0.401368043673305
EHI_030480	hypothetical protein	-0.043	0.97	0.873930344329353	0.952860981708868
EHI_030490	hypothetical protein	-0.38	0.768	0.360809912834341	0.58394631847793
EHI_030590	hypothetical protein	-0.36	0.779	0.829252960209788	0.924457551138633
EHI_030600	metal cation transporter zinc 28Zn2 29-iron 28Fe2 29 permease 28ZIP 29 family	0.116	1.084	0.632895699764545	0.793240177873793
EHI_030610	HECT domain and RCC1-like domain-containing protein putative	NA	NA	NA	NA
EHI_030710	60S ribosomal protein L12 putative	0.441	1.357	0.401258369729933	0.619782065690439
EHI_030720	cysteine protease putative	-0.291	0.817	0.209467495410621	0.424624366512729
EHI_030730	hypothetical protein	-0.683	0.623	0.0402336767113579	0.141758419715642
EHI_030740	Ras guanine nucleotide exchange factor putative	-0.608	0.656	0.0572321603520839	0.181172931750765
EHI_030750	hypothetical protein	-0.375	0.771	0.346940749863665	0.571121466825405
EHI_030760	60S ribosomal protein L24 putative	-0.255	0.838	0.186012329640381	0.392664591424704
EHI_030770	hypothetical protein conserved	1.497	2.823	0.000160488970526706	0.00295193220196278
EHI_030780	hypothetical protein	0.383	1.304	0.0680093727753621	0.201419622620089
EHI_030790	hypothetical protein conserved	-0.26	0.835	0.246401927703826	0.467621457906382
EHI_030800	LIM zinc finger domain containing protein	-0.103	0.931	0.621706019287994	0.786454061556945
EHI_030810	malate dehydrogenasecytoplasmic putative	-0.207	0.866	0.366121725724341	0.588741211555606
EHI_030820	ARP2 3 complex 20 kDa subunit putative	-0.233	0.851	0.480730381612858	0.685043000198092
EHI_030830	Plasma membrane calcium-transporting ATPase putative	0.467	1.382	0.0321421652001229	0.12290023954845
EHI_030840	casein kinase II regulatory subunit family protein	-0.066	0.955	0.850692479434454	0.937936793376453
EHI_030850	hypothetical protein	0.26	1.198	0.588743572012359	0.76354680132998
EHI_030860	cysteine surface protein putative	-0.903	0.535	0.291848083997564	0.516607714478699
EHI_030870	MmpL efflux pump putative	-0.144	0.905	0.598196879199086	0.771040215267902
EHI_030880	cyclin putative	0.912	1.882	0.000292432965968018	0.00453066802763224
EHI_030890	hypothetical protein	0.325	1.252	0.0706574443266478	0.20672562490141
EHI_030900	Rap Ran GTPase-activating protein putative	-0.297	0.814	0.390091382910696	0.61081403936155
EHI_031100	hypothetical protein	0.594	1.51	0.0398946438029749	0.141100648397234
EHI_031200	hypothetical protein	1.596	3.022	0.390059014321794	0.61081403936155
EHI_031210	hypothetical protein	-0.139	0.908	0.662691305403376	0.815226831396659
EHI_031220	DNA repair protein RAD51 putative	1.764	3.396	3.71229029273879e-06	0.000171516650310943
EHI_031230	hypothetical protein	-0.08	0.946	0.794846383442019	0.902311442154713
EHI_031240	serine threonine-protein phosphatase putative	-0.161	0.895	0.437322313076252	0.650152109910649
EHI_031250	signal peptidase putative	-0.796	0.576	0.00191122493504378	0.017189951269768
EHI_031260	hypothetical protein	0.347	1.272	0.105713044053821	0.271065217104926
EHI_031270	DNA damage-binding protein putative	1	2	2.90409192115542e-05	0.000844253239401064
EHI_031280	hypothetical protein	0.228	1.172	0.256710589363572	0.479563801357411
EHI_031290	hypothetical protein	0.085	1.061	0.750194572825296	0.873622720066722
EHI_031300	hypothetical protein	-0.013	0.991	0.970408164930671	0.997416543110565
EHI_031310	myotubularin putative	0.126	1.091	0.574371218457428	0.754916022334007
EHI_031320	hypothetical protein	0.016	1.011	0.950769155416835	0.993253053074761
EHI_031330	hypothetical protein	-0.065	0.956	0.818913154700609	0.9180310480788
EHI_031340	hypothetical protein	0.161	1.118	0.656753058007442	0.810963607421852
EHI_031350	60S ribosome subunit biogenesis protein NIP7 putative	0.343	1.269	0.201480395334752	0.413219473197617
EHI_031360	lecithin 3Acholesterol acyltransferase domain-containing protein	-0.934	0.523	0.00472507857870066	0.0333783449914665
EHI_031370	hypothetical protein	-0.146	0.904	0.690145486385574	0.832072099662843
EHI_031380	hypothetical protein	-0.536	0.689	0.0920674262037874	0.247019482265398
EHI_031390	hypothetical protein	-0.689	0.62	0.0171014525497746	0.0796289590230056
EHI_031400	ribosomal protein S18 putative	-0.457	0.728	0.0445518819920268	0.152389762610006
EHI_031410	GTP-binding protein	NA	NA	NA	NA
EHI_031510	pumilio family RNA-binding protein	0.3	1.231	0.0958747121396185	0.253986182808095
EHI_031520	phosphatidylinositol N-acetylglucosaminyltransferase subunit C putative	1.11	2.159	0.00479412944160491	0.033605004389414
EHI_031630	hypothetical protein conserved	0.025	1.018	0.898910856264335	0.965455384851774
EHI_031640	hypothetical protein	1.456	2.744	0.00252344105399446	0.021336546253927
EHI_031740	RAS-related protein racG putative	1.872	3.661	0.039185100307868	0.139134000457952
EHI_031950	hypothetical protein	0.154	1.113	0.910538080647105	0.972025386051826
EHI_031960	hypothetical protein conserved domain containing	-0.338	0.791	0.124090669817377	0.301605713072941
EHI_032060	hypothetical protein	-0.722	0.606	0.311100229928927	0.537274180044092
EHI_032470	hypothetical protein	-0.709	0.612	0.0311055932515819	0.119922140672919
EHI_032670	hypothetical protein	1.715	3.283	0.00169879906921293	0.015906005277721
EHI_032780	hypothetical protein	0.773	1.709	0.0124916694430719	0.0648835317307275
EHI_032790	hypothetical protein	-0.36	0.779	0.535431322270495	0.728742402851759
EHI_032900	hypothetical protein	0.066	1.047	0.92168734120514	0.977741853551223
EHI_033010	hypothetical protein	1.15	2.219	0.124897591351058	0.30295472002091
EHI_033120	hypothetical protein	3.21	9.252	0.407524006862923	0.624768189071699
EHI_033130	cleavage and polyadenylation specificity factor 100 kDa subunit putative	0.484	1.399	0.0495625371804055	0.163704005784812
EHI_033240	Riboflavin kinase FAD synthetase putative	1.928	3.806	1.21222697069922e-05	0.000431619529659052
EHI_033250	polyadenylate-binding protein putative	-0.437	0.739	0.0243951327931089	0.100667209324886
EHI_033350	RNA-binding protein putative	-0.087	0.941	0.640178391266351	0.798628202026586
EHI_033450	hypothetical protein	-1.055	0.481	0.494057742608871	0.694881256668893
EHI_033550	hypothetical protein conserved	-4.931	0.033	0.10336421286628	0.267348557236942
EHI_033560	leucine rich repeat protein 1	NA	NA	NA	NA
EHI_033670	S1 RNA binding domain-containing protein	-0.039	0.974	0.994171721514757	0.997416543110565
EHI_033680	valyl-tRNA synthetase putative	-0.027	0.981	0.971923367477854	0.997416543110565
EHI_033690	hypothetical protein conserved	0.331	1.258	0.267280935856194	0.492086011412661
EHI_033700	RecF RecN SMC domain containing protein	-0.196	0.873	0.477695427196909	0.682319528056066
EHI_033710	cysteine proteinase 2	-0.542	0.687	0.0491200903579055	0.162519241840606
EHI_033720	DEAD DEAH box helicase putative	0.775	1.711	0.0822477374777346	0.229230498492702
EHI_033730	hypothetical protein	0.972	1.962	0.0518072623450329	0.168677839900229
EHI_033740	F-actin capping protein alpha subunit putative	-0.12	0.92	0.71346851336365	0.848453763470322
EHI_033750	hypothetical protein conserved	0.292	1.224	0.365380137427984	0.588154422794694
EHI_033850	serine threonine- protein kinase 6 putative	-0.158	0.896	0.878033828358756	0.954478661126116
EHI_033860	endonuclease V putative	-0.211	0.864	0.816524774648889	0.91720192486609
EHI_033870	hypothetical protein	NA	NA	NA	NA
EHI_033880	hypothetical protein	-1.507	0.352	0.668986204808317	0.818705592849665
EHI_033890	hypothetical protein	-0.704	0.614	0.037415070567839	0.134826266363773
EHI_033900	hypothetical protein conserved	-0.007	0.995	0.984092542461304	0.997416543110565
EHI_033910	hypothetical protein conserved	0.206	1.154	0.595571100155821	0.769188499069797
EHI_034010	hypothetical protein conserved	0.85	1.803	0.0842042409913457	0.233024876655027
EHI_034210	protein kinase domain containing protein	1.194	2.289	0.0189698723139071	0.0854580086480247
EHI_034410	hypothetical protein	NA	NA	NA	NA
EHI_034510	hypothetical protein	NA	NA	NA	NA
EHI_034520	hypothetical protein	NA	NA	NA	NA
EHI_034530	hypothetical protein	NA	NA	NA	NA
EHI_034540	hypothetical protein	NA	NA	NA	NA
EHI_034550	hypothetical protein	NA	NA	NA	NA
EHI_034560	deoxyuridine 5 27-triphosphate nucleotidohydrolase domain containing protein	1.576	2.982	0.63386146385636	0.793831081312578
EHI_034570	hypothetical protein	1.532	2.892	0.505593768072997	0.704979231847895
EHI_034580	hypothetical protein	NA	NA	NA	NA
EHI_034590	hypothetical protein	-0.039	0.974	0.995046531879943	0.997416543110565
EHI_034600	hypothetical protein	2.936	7.654	0.616237593212205	0.782879649335116
EHI_034610	leucine rich repeat protein BspA family	0.641	1.559	0.245288753483778	0.466421191705312
EHI_034710	heat shock protein putative	1.314	2.486	0.171296305541393	0.371604785805559
EHI_034810	hypothetical protein	-0.389	0.763	0.568754377545764	0.751476683981033
EHI_034820	hypothetical protein	-1.026	0.491	0.141183692442022	0.328104137944604
EHI_034830	hypothetical protein	-1.009	0.497	0.060782270401916	0.188114825701624
EHI_034840	hypothetical protein	-0.039	0.974	0.992453514890775	0.997416543110565
EHI_034960	heat shock protein70 hsp70A2 putative	NA	NA	NA	NA
EHI_035060	fumarate hydratase class I anaerobic putative	NA	NA	NA	NA
EHI_035070	hypothetical protein conserved	0.608	1.525	0.151774589855147	0.343361808934902
EHI_035080	WD domain containing protein	-0.196	0.873	0.4327712151504	0.647114269311772
EHI_035090	60S ribosomal protein L7a putative	-0.12	0.92	0.564213506846877	0.748747690228322
EHI_035100	hypothetical protein	-0.27	0.829	0.478813366436093	0.683314828144319
EHI_035110	hypothetical protein	0.305	1.235	0.271251617705802	0.496335468324479
EHI_035120	hypothetical protein	-0.79	0.578	0.0296473905290997	0.116165091008012
EHI_035130	hypothetical protein	1.759	3.384	4.99242469140347e-09	8.24493626695186e-07
EHI_035140	Rab GTPase activating protein putative	-0.331	0.795	0.114189750574336	0.286470861007754
EHI_035150	TBC domain containing protein	0.351	1.275	0.18907597429673	0.396543559170824
EHI_035160	hypothetical protein	-1.022	0.492	0.619506464227426	0.785335485110775
EHI_035170	U3 small nucleolar ribonucleoprotein subunit putative	NA	NA	NA	NA
EHI_035180	ubiquitin carboxyl-terminal hydrolase domain containing protein	-0.527	0.694	0.0120822656804328	0.0634094294871666
EHI_035190	hypothetical protein	-0.351	0.784	0.163634912503112	0.360731096520634
EHI_035200	hypothetical protein conserved	0.219	1.164	0.291139286417651	0.515705874297994
EHI_035210	ser thr protein phosphatase family protein	0.134	1.097	0.605171498920542	0.775394713539328
EHI_035220	hypothetical protein	1.256	2.388	0.000120751102141762	0.0024156444711968
EHI_035230	hypothetical protein	0.554	1.468	0.0876974851521552	0.239860765135225
EHI_035240	hypothetical protein	0.321	1.249	0.639107409185744	0.797805035397193
EHI_035250	casein kinase II regulatory subunit family protein	-0.257	0.837	0.237102415199907	0.457353117987494
EHI_035260	endoglucanase putative	0.857	1.811	0.000393199458723182	0.00565187814557285
EHI_035270	hypothetical protein	0.087	1.062	0.716532509880776	0.850156732145305
EHI_035370	hypothetical protein	0.258	1.196	0.446141778420944	0.657605864812641
EHI_035380	hypothetical protein	0.243	1.184	0.393205712417686	0.613479947695695
EHI_035390	phosphatidylinositol-glycan biosynthesis class O protein putative	-0.484	0.715	0.0258158711833049	0.105077499803258
EHI_035400	hypothetical protein	0.646	1.565	0.0230650425507082	0.0968781711464271
EHI_035410	hypothetical protein	0.564	1.479	0.106633394336376	0.272926880216696
EHI_035420	PP-loop family protein	-0.429	0.743	0.0560554780010804	0.178904166843146
EHI_035430	hypothetical protein	0.311	1.241	0.280781103735502	0.50707839162284
EHI_035440	60S ribosomal protein L4 putative	-0.2	0.87	0.197134177011604	0.407299297587498
EHI_035450	hypothetical protein	0.585	1.5	0.0332034343332189	0.125413653184645
EHI_035460	40S ribosomal protein S13 putative	-0.747	0.596	0.173905913458654	0.374869863004214
EHI_035470	hypothetical protein	0.171	1.126	0.469024674391037	0.676560030221749
EHI_035480	hypothetical protein conserved	-0.917	0.53	0.00117984024667134	0.0124937516980395
EHI_035490	hypothetical protein	0.574	1.488	0.00719708177605605	0.0446196076243986
EHI_035500	protein kinase putative	-0.111	0.926	0.642256765097724	0.800577647452792
EHI_035510	hypothetical protein	-0.618	0.652	0.0131051277599398	0.066966426380943
EHI_035520	hypothetical protein	2.447	5.453	8.14259787868618e-12	2.87285657883464e-09
EHI_035530	hypothetical protein	-1.002	0.499	0.316387038837352	0.542357817017563
EHI_035540	ubiquitin-activating enzyme putative	0.038	1.027	0.834632333544336	0.928272843239882
EHI_035550	regulator of nonsense transcripts putative	0.994	1.991	0.0232162846858226	0.0973028087102347
EHI_035560	hypothetical protein	1.487	2.803	0.000237184113665054	0.00391707040482586
EHI_035570	protein kinase putative	-0.288	0.819	0.3631195862962	0.586217601670364
EHI_035580	Der1 family protein putative	-0.131	0.913	0.645656260227318	0.802126841298588
EHI_035590	WD domain containing protein	-0.113	0.925	0.635011036895979	0.794864645764649
EHI_035600	ribosomal protein L18a putative	-0.215	0.862	0.417904875604984	0.634039987961493
EHI_035610	hypothetical protein	0.403	1.322	0.0895714744478358	0.242671478067749
EHI_035620	hypothetical protein	-0.271	0.829	0.715419106897475	0.848965465179362
EHI_035630	hypothetical protein	-0.589	0.665	0.00424439089836624	0.0309052177796611
EHI_035640	hypothetical protein	0.238	1.179	0.552624984587929	0.741482304299309
EHI_035650	ribose-phosphate pyrophosphokinase putative	-0.019	0.987	0.938892090939961	0.98680281126837
EHI_035660	queuine tRNA-ribosyltransferase putative	0.245	1.185	0.326396933193769	0.551363912518407
EHI_035670	hypothetical protein	-0.473	0.721	0.0698329388024618	0.205086368136477
EHI_035680	hydrolase carbon-nitrogen family	-0.408	0.754	0.0847154264326123	0.233924276047647
EHI_035690	galactose-inhibitable lectin 35 kda subunit precursor	-1.265	0.416	0.00237123720484339	0.0204439873090623
EHI_035700	beta-amylase putative	-0.098	0.934	0.903082082679585	0.967792782791514
EHI_035710	RhoGAP domain containing protein	-0.058	0.96	0.828307595279596	0.924062296974523
EHI_035720	hypothetical protein	0.596	1.511	0.122834920860757	0.299919677798426
EHI_035730	hypothetical protein	-0.719	0.608	0.0264715960214549	0.107240359247669
EHI_035740	hypothetical protein	1.528	2.884	0.557625088349976	0.744075285503269
EHI_035750	lecithin 3Acholesterol acyltransferase domain-containing protein	-0.816	0.568	0.0008964977570981	0.010248329293955
EHI_035760	hypothetical protein	0.547	1.461	0.403284931339651	0.621337363449459
EHI_035770	protein with RhoGEF and ArfGAP domains	0.11	1.079	0.717470027075185	0.850748907753985
EHI_035780	hypothetical protein	-1.718	0.304	0.0126275876119312	0.065256547965253
EHI_035790	hypothetical protein	-0.027	0.981	0.939693240834491	0.987129372764558
EHI_035800	Ras GTPase activating protein putative	-0.09	0.939	0.815538771328433	0.916492245989763
EHI_035810	hypothetical protein	-0.075	0.949	0.802167367808472	0.907774181211453
EHI_035820	hypothetical protein conserved	-0.791	0.578	0.0297823672481077	0.116576265547056
EHI_035920	regulator of nonsense transcripts putative	-0.006	0.996	0.982845262508112	0.997416543110565
EHI_035930	leucine rich repeat and phosphatase domain containing protein	-0.273	0.828	0.143094547192748	0.331354378075808
EHI_035940	Rho GTPase activating protein putative	-0.139	0.908	0.741682416144346	0.867531481933758
EHI_035950	protein kinase domain containing protein	1.295	2.453	0.00653821263570239	0.0417692234389481
EHI_035960	hypothetical protein	0.409	1.328	0.0833747870105817	0.231706085490919
EHI_035970	PQ loop repeat protein	-0.206	0.867	0.523986653090097	0.721899964729382
EHI_035980	hypothetical protein	0.469	1.384	0.248250013360949	0.469636023326271
EHI_035990	hypothetical protein	-0.348	0.785	0.376687216355702	0.599170679039727
EHI_036390	hypothetical protein	2.113	4.326	0.144120302575055	0.332792468780075
EHI_036490	surface antigen ariel1 putative	-0.651	0.637	0.227348760645366	0.445985805455852
EHI_036500	hypothetical protein	-0.778	0.583	0.0144258577788153	0.0715028787223272
EHI_036510	hypothetical protein	-0.29	0.818	0.134295159415626	0.31654545061116
EHI_036520	importin beta putative	-0.628	0.647	0.0377290294451344	0.135642763572549
EHI_036530	40S ribosomal protein S27a putative	-0.272	0.828	0.228284946969225	0.446671983457304
EHI_036540	hypothetical protein	-0.319	0.801	0.334386713077575	0.558654685085695
EHI_036550	HAD hydrolase family IA variant 3	-0.36	0.779	0.191115456679064	0.399740817769576
EHI_036560	hypothetical protein	-1.06	0.48	0.00399690415909613	0.0296312990285618
EHI_036570	hypothetical protein	-0.608	0.656	0.00574714652784007	0.0381276507257219
EHI_036580	BRAC1 domain containing protein	-0.446	0.734	0.111759180633034	0.282381106794795
EHI_036590	hypothetical protein	0.749	1.68	0.0428065286005018	0.148332265623703
EHI_036600	hypothetical protein	-0.422	0.747	0.187072907901108	0.394046108854384
EHI_036610	hypothetical protein	-4.19	0.055	0.260626135065379	0.484430091086559
EHI_036620	P-glycoprotein 5 pseudogene	-0.614	0.653	0.0247168409348524	0.101886414942286
EHI_036630	hypothetical protein	NA	NA	NA	NA
EHI_036640	zinc finger domain containing protein	-0.516	0.699	0.0232827102755352	0.0975151580357408
EHI_036840	hypothetical protein	0.681	1.603	0.0110900856989654	0.0602809840303705
EHI_036850	hypothetical protein conserved	0.282	1.216	0.445177499487474	0.657057948473431
EHI_036860	hypothetical protein	0.363	1.286	0.401684461480453	0.61997907934207
EHI_036870	hypothetical protein	0.419	1.337	0.292482584766145	0.517494830853616
EHI_036880	RhoGAP domain containing protein	1.051	2.072	0.00189052653101281	0.0170432833144268
EHI_036890	ATPase Vps4 oligomerisation domain containing protein	1.654	3.147	0.000190564958748088	0.00337708952009739
EHI_036900	DEAD DEAH box helicase putative	0.094	1.067	0.624921690967493	0.788978881797281
EHI_036910	hypothetical protein	0.158	1.116	0.726991442986301	0.856803458921905
EHI_037010	dentin sialophospho protein precursor putative	0.814	1.758	0.0840147993443077	0.23281787665495
EHI_037120	ankyrin repeat protein putative	0.933	1.909	0.00227022626137303	0.019777212391445
EHI_037130	ribosomal protein S17 putative	-0.169	0.89	0.508841935573083	0.708370219126815
EHI_037140	receptor protein kinase putative	-0.33	0.795	0.310164238412278	0.536912835971114
EHI_037150	hypothetical protein	-0.943	0.52	0.00113102542404689	0.012159306567108
EHI_037160	hypothetical protein	0.42	1.338	0.122356754809644	0.299128545144081
EHI_037170	hypothetical protein	-0.567	0.675	0.104494440704708	0.268988886229398
EHI_037180	Ras family GTPase	-0.837	0.56	0.155075534529718	0.348090312035764
EHI_037190	serine carboxypeptidase 28S28 29 family protein	0.149	1.109	0.651002870019811	0.806038340018999
EHI_037200	hypothetical protein	0.317	1.246	0.281159725767653	0.507305744774008
EHI_037210	hypothetical protein	-0.381	0.768	0.144021485778875	0.332792468780075
EHI_037220	hypothetical protein conserved	0.032	1.023	0.902889388047137	0.967792782791514
EHI_037230	chaperone protein dnaK putative	1.123	2.179	0.00118917455131834	0.0125344305619226
EHI_037240	U5 small nuclear ribonucleoprotein subunit putative	-1.654	0.318	0.0806563883082359	0.22650321492349
EHI_037340	hypothetical protein conserved	NA	NA	NA	NA
EHI_037440	hypothetical protein	NA	NA	NA	NA
EHI_037540	hypothetical protein	0.987	1.982	1.51005588663362e-05	0.000518271217086268
EHI_037550	hypothetical protein	0.308	1.238	0.399727922080086	0.618434947415911
EHI_037670	hypothetical protein	-3.051	0.121	0.602177251790606	0.77257848403284
EHI_037680	DNA polymerase putative	NA	NA	NA	NA
EHI_037690	hypothetical protein	NA	NA	NA	NA
EHI_037700	hypothetical protein	NA	NA	NA	NA
EHI_037710	hypothetical protein	NA	NA	NA	NA
EHI_037810	hypothetical protein	NA	NA	NA	NA
EHI_037820	hypothetical protein conserved domain containing	0.758	1.691	0.0148299415744057	0.072819572215836
EHI_037920	hypothetical protein	-0.574	0.672	0.309805231267389	0.536885064768358
EHI_038020	hypothetical protein	NA	NA	NA	NA
EHI_038030	hypothetical protein	NA	NA	NA	NA
EHI_038130	hypothetical protein	1.137	2.199	0.547250978545188	0.738074321620875
EHI_038140	hypothetical protein	1.299	2.461	0.167828899113072	0.366438232043787
EHI_038150	hypothetical protein	1.344	2.538	0.0265937225631337	0.107566688137073
EHI_038160	14-alpha-glucan branching enzyme putative	0.143	1.104	0.692655330041814	0.833442394985915
EHI_038270	hypothetical protein	-0.279	0.824	0.271005773058065	0.496002549039543
EHI_038280	hypothetical protein	-0.071	0.952	0.836675538830388	0.928815150515085
EHI_038290	hypothetical protein pseudogene	-0.312	0.806	0.760737150284876	0.88005660003845
EHI_038300	hypothetical protein	-0.389	0.764	0.429286725871355	0.643888611828687
EHI_038310	60S ribosome subunit biogenesis protein NIP7 putative pseudogene	NA	NA	NA	NA
EHI_038330	zinc finger domain containing protein	-0.455	0.729	0.169792032743686	0.369270316098765
EHI_038340	hypothetical protein	NA	NA	NA	NA
EHI_038440	hypothetical protein	-0.443	0.735	0.613018220999936	0.781321417307308
EHI_038540	hypothetical protein conserved	1	2	4.88032898062184e-05	0.00127545836860561
EHI_038550	hypothetical protein	-0.741	0.598	0.0561323923834778	0.179005599704419
EHI_038560	hypothetical protein	0.688	1.611	0.00947135961311385	0.0535075048274994
EHI_038570	RNA polymerase subunit Rpb8	0.135	1.098	0.643963766273541	0.801033133624235
EHI_038580	ribosomal protein L11 putative	-0.288	0.819	0.222434502577461	0.440703463183218
EHI_038590	hypothetical protein	-0.395	0.761	0.109418030895996	0.277913205436755
EHI_038600	splicing factor 3A subunit 3 putative	1.04	2.057	7.72153250871863e-05	0.00175761100682329
EHI_038610	hypothetical protein	2.275	4.84	0.214285645818147	0.430679746980958
EHI_038620	40S ribosomal protein S16 putative	-0.059	0.96	0.848144705228848	0.93632473360636
EHI_038630	hypothetical protein	0.094	1.068	0.68662779434395	0.829897997461498
EHI_038640	Myb family DNA-binding protein SHAQKYF family	0.974	1.964	0.014670357956507	0.0722533746563499
EHI_038650	hypothetical protein	-1.157	0.448	0.0013883286763992	0.0138156502387316
EHI_038660	hypothetical protein conserved	-0.078	0.948	0.795746153739489	0.902613129523003
EHI_038670	protein kinase domain containing protein	-0.126	0.916	0.606384034638596	0.776435644484458
EHI_038680	Rab family GTPase	0.857	1.811	0.00609701700907411	0.040071168414989
EHI_038690	ubiquitin-activating enzyme E1 1 putative	2.327	5.017	8.87615544069258e-12	2.99550950133286e-09
EHI_038800	actin binding protein putative	-0.236	0.849	0.172242798571887	0.37313664597125
EHI_038810	leucine rich repeat protein BspA family	-0.546	0.685	0.28200181979348	0.507747187482485
EHI_038820	hypothetical protein	-0.472	0.721	0.246135053213692	0.467457862257079
EHI_038830	hypothetical protein	0.089	1.064	0.726748280700615	0.856706212559027
EHI_038840	Rab GTPase activating protein putative	0.475	1.389	0.101261502896265	0.263932768798123
EHI_038850	hypothetical protein	-0.039	0.974	0.995046440542987	0.997416543110565
EHI_038860	40S ribosomal protein S28 putative	-0.285	0.821	0.301793745038308	0.527435823995665
EHI_038870	Rho guanine nucleotide exchange factor putative	-0.585	0.667	0.0344655500656883	0.128307721635431
EHI_038880	WD repeat protein	0.275	1.21	0.384328546760239	0.605717396944766
EHI_038890	hypothetical protein	-0.157	0.897	0.576742194705878	0.756194749207267
EHI_038900	hypothetical protein	1.479	2.787	0.000781314424907125	0.00920267460717619
EHI_038910	hypothetical protein	1.66	3.161	0.0255826300680715	0.104460416990258
EHI_038920	DNA topoisomerase III putative	0.69	1.613	0.00241056846883247	0.0206521329526243
EHI_038930	hypothetical protein conserved domain containing	-0.088	0.941	0.866511678918229	0.947940652725412
EHI_038940	Sec7 domain protein	-0.176	0.885	0.62592417779585	0.789474076706433
EHI_038950	hypothetical protein	0.454	1.37	0.0660498938400663	0.198251846862566
EHI_038960	hypothetical protein	-0.207	0.866	0.578681438043241	0.757436142518981
EHI_038970	hypothetical protein	-1.147	0.451	0.0049099775398646	0.0341192888669911
EHI_038980	hypothetical protein	-0.479	0.718	0.29727557400971	0.522351373378744
EHI_038990	Protein transport protein SEC61 gamma subunit putative	-0.096	0.936	0.886605528189533	0.959809220335725
EHI_039000	CAF1 family ribonuclease putative	-0.082	0.945	0.789267076119884	0.897746523790498
EHI_039010	40S ribosomal protein S26 putative	-0.216	0.861	0.275021011118366	0.500284295359915
EHI_039020	actobindin putative	-2.131	0.228	1.17362561310195e-13	1.01218688987748e-10
EHI_039030	RhoGAP domain containing protein	0.707	1.633	0.0988170880793579	0.259393146268675
EHI_039040	hypothetical protein	0.863	1.819	8.37886252228902e-05	0.00185819231137164
EHI_039050	hypothetical protein conserved	0.594	1.51	0.0880005144139483	0.240007024905505
EHI_039060	high mobility group 28HMG 29 box domain containing protein	-0.103	0.931	0.656427359663164	0.810690400271358
EHI_039070	actin putative	0.139	1.101	0.582712888081798	0.760043259501078
EHI_039080	hypothetical protein	0.704	1.629	0.0670064802552653	0.200139055055666
EHI_039180	acetyltransferase putative	2.239	4.722	9.18252059309363e-10	1.82755704727161e-07
EHI_039190	aldose reductase putative	3.253	9.532	0.576096135636854	0.75575664247927
EHI_039200	hypothetical protein	0.156	1.114	0.456469622275041	0.665874310862408
EHI_039210	tRNA -methyltransferase catalytic subunit putative	0.902	1.869	0.000582773933854412	0.00732296022748702
EHI_039320	hypothetical protein	NA	NA	NA	NA
EHI_039330	hypothetical protein conserved	-0.278	0.824	0.47217638896173	0.678835549383395
EHI_039340	USP6 N-terminal-like protein putative	-0.844	0.557	0.249893208777619	0.471595207034253
EHI_039350	s phingosine-1-phosphate lyase 1 putative	-0.375	0.771	0.047133249952113	0.157806179692365
EHI_039360	pumilio family RNA-binding protein	-0.039	0.973	0.994546081183122	0.997416543110565
EHI_039470	pumilio family RNA-binding protein	NA	NA	NA	NA
EHI_039480	Rho guanine nucleotide exchange factor putative	0.155	1.113	0.451019727942415	0.661279774894036
EHI_039490	hypothetical protein	-0.435	0.739	0.33872636093326	0.562635140929588
EHI_039590	hypothetical protein conserved	-1.137	0.455	0.00550997457304439	0.0369649288124206
EHI_039600	hypothetical protein	-0.67	0.629	0.0150643001606654	0.0736329331530761
EHI_039610	cysteine proteinase putative	-0.304	0.81	0.230490318029877	0.449740032314707
EHI_039710	hypothetical protein	NA	NA	NA	NA
EHI_039720	hypothetical protein	-0.345	0.788	0.651102859046525	0.806038340018999
EHI_039820	hypothetical protein	-0.166	0.891	0.605943761509559	0.775999913683748
EHI_039830	UDP-N-acetylglucosamine pyrophosphorylase putative	0.092	1.066	0.685863215616695	0.829359285317042
EHI_039840	hydrolase alpha beta fold family domain containing protein	0.379	1.3	0.194955903663346	0.40450353494651
EHI_039850	Rho guanine nucleotide exchange factor putative	0.778	1.715	0.0418775734609517	0.145894849732454
EHI_039860	histidine acid phosphatase family protein	-0.231	0.852	0.136975484103127	0.321209579337907
EHI_039960	hypothetical protein	NA	NA	NA	NA
EHI_040060	cylicin-2 putative	-0.005	0.997	0.996977800144427	0.998806981182779
EHI_040260	HEAT repeat domain containing protein	0.139	1.101	0.751634114087716	0.874690253905375
EHI_040270	TBC domain containing protein	0.221	1.166	0.240537064057496	0.461141226168182
EHI_040280	eukaryotic translation initiation factor 4E putative	0.01	1.007	0.967129236422184	0.997416543110565
EHI_040290	hypothetical protein	0.815	1.76	0.00767788775645808	0.0468888786511625
EHI_040300	WD domain containing protein	0.803	1.745	0.0068627294206415	0.0432023566610051
EHI_040310	Rab family GTPase	0.212	1.158	0.452015880083925	0.662078490994924
EHI_040320	3 27 exoribonuclease family protein	0.111	1.08	0.630978411439704	0.792194686400891
EHI_040330	GTP-binding protein Ras family	0.773	1.708	0.00517307253128819	0.0353544501011365
EHI_040340	hypothetical protein	0.232	1.175	0.435712311304698	0.64901150649531
EHI_040350	hypothetical protein	-0.112	0.925	0.749782000971056	0.873451582100756
EHI_040360	ruvB-like DNA helicase putative	0.867	1.823	0.000433420500346383	0.00605690749494627
EHI_040370	hypothetical protein	-0.387	0.765	0.272152751257453	0.497163957463014
EHI_040380	hypothetical protein conserved	-0.857	0.552	0.00502669629918839	0.0347128262226871
EHI_040390	hypothetical protein	0.849	1.802	0.0653122181221193	0.196951607250929
EHI_040400	prolyl-tRNA synthetase putative	0.249	1.189	0.286859182621816	0.511973490025169
EHI_040410	hypothetical protein conserved	-0.292	0.817	0.302032931391551	0.527435823995665
EHI_040420	hypothetical protein conserved domain containing	0.088	1.063	0.7511614842822	0.874402435662633
EHI_040430	hypothetical protein	-1.188	0.439	0.00082424779084868	0.00956324566900965
EHI_040440	hypothetical protein	-0.576	0.671	0.0182031537033766	0.0829183562474233
EHI_040450	Rab family GTPase	-0.391	0.763	0.0267901069480445	0.108171123748649
EHI_040460	cysteine protease inhibitor 2 28EhICP2 29	-1.017	0.494	7.33463112966072e-05	0.00170453313857564
EHI_040470	hypothetical protein conserved domain containing	-0.649	0.638	0.00833118333962061	0.0494771576756964
EHI_040480	mRNA cap guanine-N7 methyltransferase putative	0.314	1.243	0.645014913349244	0.801826674794496
EHI_040580	hypothetical protein	-0.235	0.849	0.530312331236792	0.725342959392586
EHI_040590	hypothetical protein	0.639	1.558	0.0102018848058852	0.0566430828778831
EHI_040600	Acid sphingomyelinase-like phosphodiesterase putative	0.716	1.643	0.0988514463621155	0.259393146268675
EHI_040610	hypothetical protein	0.473	1.388	0.156272630755902	0.349564311218245
EHI_040620	hypothetical protein	-1.129	0.457	0.00961697863050712	0.0540920203840552
EHI_040630	hypothetical protein	0.024	1.017	0.946535518850969	0.990429859439367
EHI_040640	hypothetical protein	0.003	1.002	0.998203941322284	0.999464014187124
EHI_040650	hypothetical protein	0.277	1.211	0.469398323197221	0.67697320413542
EHI_040660	ribosomal protein L11 putative	-0.247	0.843	0.24559926224852	0.466668659381399
EHI_040670	hypothetical protein	-0.914	0.531	0.0067739927136296	0.0428522668648679
EHI_040680	hypothetical protein	-0.355	0.782	0.12573900244032	0.303856207017983
EHI_040690	phosphatidylinositol 3-kinase putative	-0.127	0.916	0.726569974356579	0.856696968092932
EHI_040700	coatomer protein gamma subunit putative	0.195	1.145	0.546184256246111	0.737576507528147
EHI_040800	60S ribosomal protein L15 putative	-0.097	0.935	0.702236336178507	0.840129229564977
EHI_040810	hypothetical protein	-0.711	0.611	0.00867695880205823	0.0505634791453273
EHI_040820	hypothetical protein	-0.708	0.612	0.0133625845318765	0.0678354356680349
EHI_040830	40S ribosomal protein S23 putative	5.564	47.3	0.084834095336482	0.23416865149423
EHI_040840	dephospho-CoA kinase putative	-0.679	0.625	0.0436841164118375	0.150433057492761
EHI_040850	protein kinase domain containing protein	0.109	1.079	0.638342035481598	0.797362548987474
EHI_040950	hypothetical protein	NA	NA	NA	NA
EHI_041050	UDP-galactose transporter-related protein 1 putative	-0.975	0.509	0.68099556431341	0.825790903015262
EHI_041060	hypothetical protein	0.318	1.247	0.163283754109622	0.360573127956014
EHI_041070	hypothetical protein	-0.288	0.819	0.296638318840379	0.521726757795122
EHI_041170	hypothetical protein	NA	NA	NA	NA
EHI_041270	surface antigen ariel1 putative	0.515	1.429	0.403887968633502	0.62177279106173
EHI_041465	AIG family protein	-0.611	0.655	0.140038378571009	0.32641978812858
EHI_041470	leucine rich repeat protein BspA family	1.442	2.717	0.0083030360016753	0.0494042941609296
EHI_041480	hypothetical protein	-0.915	0.53	0.067560371054602	0.200767075086455
EHI_041580	hypothetical protein conserved	0.881	1.842	0.127447034756733	0.306757081551882
EHI_041680	mucin-like protein 1 precursor putative	-3.398	0.095	0.456068723993255	0.665529606294121
EHI_041780	hypothetical protein	-0.039	0.974	0.993137425227405	0.997416543110565
EHI_041880	hypothetical protein	NA	NA	NA	NA
EHI_041890	hypothetical protein	0.554	1.468	0.238936576761072	0.45940691325723
EHI_041900	phosphatidylinositol-345-trisphosphate 3-phosphatase putative	-0.075	0.949	0.658145494029282	0.811779012339947
EHI_041910	hypothetical protein	-0.38	0.768	0.267464114239135	0.492189771153193
EHI_041920	protein kinase domain containing protein	0.952	1.935	0.00438664403062974	0.0316736102006958
EHI_041930	hypothetical protein conserved	0.515	1.429	0.171938198984592	0.372684808857416
EHI_041940	hypothetical protein	0.983	1.976	0.00123545462198712	0.012889245666484
EHI_041950	vacuolar protein sorting-associated protein 35 putative	-0.22	0.859	0.355490788044124	0.579540501361825
EHI_041960	haloacid dehalogenase-like hydrolase	0.649	1.568	0.00422204933284241	0.0308267326617676
EHI_041980	hypothetical protein conserved	0.356	1.28	0.471066214769854	0.677741605012717
EHI_042090	hypothetical protein conserved	0.662	1.582	0.0372871336897962	0.134490116961059
EHI_042100	hypothetical protein	0.073	1.052	0.757369220194529	0.878213106971674
EHI_042110	hypothetical protein	0.275	1.21	0.320623409788075	0.546842211991879
EHI_042120	inositol 134-trisphosphate 5 6-kinase	0.23	1.173	0.310125095418833	0.536912835971114
EHI_042130	hypothetical protein	0.438	1.355	0.144252788208531	0.332833486144919
EHI_042140	aldehyde dehydrogenase 1 putative	0.798	1.738	0.0142509375064324	0.070998573122547
EHI_042150	PH domain containing protein kinase putative	1.539	2.905	5.14319058847894e-05	0.00133071484492579
EHI_042160	tRNA intron endonuclease putative	0.24	1.181	0.964594916318396	0.997416543110565
EHI_042170	aminoacyl-histidine dipeptidase putative	-0.484	0.715	0.0305268049416786	0.118652508741767
EHI_042180	hypothetical protein	NA	NA	NA	NA
EHI_042190	hypothetical protein	-0.631	0.646	0.0609901937900258	0.18845775644832
EHI_042200	hypothetical protein	-0.412	0.751	0.217342683350119	0.434261792858382
EHI_042210	hypothetical protein	-0.227	0.854	0.532627531586327	0.726872373605452
EHI_042220	hypothetical protein	0.222	1.166	0.581063060431815	0.758695631175138
EHI_042230	leucine rich repeat protein phosphatase 2C domain containing protein	0.565	1.479	0.0219597152913642	0.0938188514572136
EHI_042240	ribonuclease putative	-0.975	0.509	0.0762549465673101	0.217447059241536
EHI_042250	Rab family GTPase	-0.211	0.864	0.391321218441033	0.611729991453809
EHI_042260	NADP-dependent alcohol dehydrogenase putative	-0.518	0.698	0.0551301979755139	0.176976906672193
EHI_042370	galactose-specific adhesin 170kD subunit putative	-1.587	0.333	0.0628198141035917	0.191293604186771
EHI_042470	leucine rich repeat protein BspA family	NA	NA	NA	NA
EHI_042570	hypothetical protein	NA	NA	NA	NA
EHI_042580	dolychil-diphosphooligosaccharide-- protein glycosyltransferase subunit putative	-4.129	0.057	0.28702731085171	0.512044584424494
EHI_042680	Ras family protein	NA	NA	NA	NA
EHI_042690	high mobility group 28HMG 29 box domain containing protein	0.093	1.067	0.783663469986272	0.895209305063146
EHI_042700	SWIRM domain protein	0.361	1.284	0.118176890560644	0.293190966593095
EHI_042710	hypothetical protein	0.76	1.694	0.0102485733139883	0.0568616340694621
EHI_042720	60S ribosomal protein L35 putative	-0.251	0.84	0.285614159238701	0.510462146905548
EHI_042730	hypothetical protein	-0.16	0.895	0.57248837264929	0.754056465043914
EHI_042740	hypothetical protein conserved	1.06	2.084	3.48744349861318e-07	2.38957137144363e-05
EHI_042840	hypothetical protein	-0.039	0.974	0.995069716196091	0.997416543110565
EHI_042850	hypothetical protein	NA	NA	NA	NA
EHI_042860	heat shock protein putative	NA	NA	NA	NA
EHI_042870	cell surface protease gp63 putative	-0.494	0.71	0.00756715567160529	0.0463951519139023
EHI_042880	DNA topoisomerase III putative	0.182	1.135	0.417838294618529	0.634039987961493
EHI_042890	leucine rich repeat protein	-0.556	0.68	0.0702697884579786	0.206036116899
EHI_042900	thioredoxin putative	0.51	1.424	0.0574966532046013	0.181581582417033
EHI_042910	hypothetical protein conserved	0.965	1.952	0.000434718664653068	0.00605796458714025
EHI_042920	60S acidic riboomal protein P1 putative	-0.266	0.832	0.255724260389416	0.478412077402421
EHI_042930	60S acidic ribosomal protein P1 putative	-0.268	0.83	0.322086102665035	0.548219647509324
EHI_042940	hypothetical protein	-0.23	0.853	0.504745673479684	0.70432798569963
EHI_042950	hypothetical protein	0.541	1.455	0.362067834280557	0.585371907870378
EHI_042960	CXXC-rich protein	0.255	1.194	0.209398390499057	0.424624366512729
EHI_042970	hypothetical protein	NA	NA	NA	NA
EHI_042980	Initiation factor eIF-2B delta subunit putative	0.662	1.583	0.00164152707363561	0.0154818142716398
EHI_042990	Sec24 protein putative	-0.381	0.768	0.0184885632691905	0.0838248995884679
EHI_043000	heat shock protein 70 putative	0.726	1.654	0.00166316112910887	0.0156668163642513
EHI_043010	V-type ATPase A subunit putative	0.03	1.021	0.933096131153839	0.982936119088459
EHI_043020	protein kinase domain containing protein	0.548	1.462	0.036558424781621	0.132635079077811
EHI_043030	hypothetical protein	0.871	1.829	0.0897784103722859	0.242961569246439
EHI_043130	hypothetical protein	1.108	2.156	0.448693065023613	0.659985451148535
EHI_043140	protein kinase putative	0.952	1.935	0.000515406936075837	0.00681531284126175
EHI_043240	glycogen phosphorylase putative	NA	NA	NA	NA
EHI_043340	hypothetical protein	1.043	2.061	0.282863594597221	0.508260516417458
EHI_043440	regulator of nonsense transcripts putative	0.436	1.353	0.25218237360269	0.474204504446875
EHI_043540	hypothetical protein	0.096	1.069	0.908150788055456	0.971079544963005
EHI_043640	actin putative	NA	NA	NA	NA
EHI_043740	ubiquitin carboxyl-terminal hydrolase domain containing protein	0.724	1.652	0.0139857087257074	0.0699015268054997
EHI_043950	hypothetical protein	0.318	1.247	0.351614923951025	0.575909482951646
EHI_044160	hypothetical protein	-0.734	0.601	0.151961995532038	0.343585496451989
EHI_044170	leucine rich repeat and phosphatase domain containing protein	-0.57	0.674	0.353627352449696	0.57786431783464
EHI_044180	hypothetical protein conserved	0.76	1.693	0.00823918977244711	0.0491943007797957
EHI_044190	protein kinase with WD repeats	0.025	1.017	0.934471122652041	0.983609595286401
EHI_044200	hypothetical protein	0.281	1.215	0.369822803822003	0.592656138391306
EHI_044210	hydrolase alpha beta fold family domain containing protein	-0.003	0.998	0.99231874363219	0.997416543110565
EHI_044220	hypothetical protein	-0.72	0.607	0.00846101399859279	0.0497874332953901
EHI_044230	elongation factor-1alpha putative	1.119	2.172	0.000230239671172928	0.00383861882329308
EHI_044240	hypothetical protein	0.518	1.431	0.0360042710028113	0.131448960311627
EHI_044350	hypothetical protein	1.348	2.546	0.0961307590901787	0.254317297906601
EHI_044360	hypothetical protein	-0.387	0.765	0.284623454648011	0.509954615408498
EHI_044370	hypothetical protein conserved	-0.465	0.725	0.00426095201222231	0.0309967286962226
EHI_044380	tryptophanyl-tRNA synthetase putative	NA	NA	NA	NA
EHI_044470	protein kinase putative	-3.425	0.093	0.555376717071035	0.743247254811272
EHI_044480	WD domain containing protein	1.419	2.674	2.53904886008974e-05	0.000758003740462177
EHI_044490	hypothetical protein	0.162	1.118	0.576248841053763	0.755803228161424
EHI_044500	cyst wall-specific glycoprotein Jacob putative	0.717	1.644	0.0357987522451767	0.131070714588237
EHI_044510	hypothetical protein	0.051	1.036	0.855701099122069	0.940919070163777
EHI_044520	hypothetical protein	0.391	1.311	0.0234329957939164	0.0977704154836314
EHI_044530	hypothetical protein	-0.061	0.959	0.852495044455368	0.938457883287841
EHI_044540	hypothetical protein	-0.024	0.983	0.922215594540411	0.977901290276321
EHI_044550	Ribosomal protein S30 putative	-0.058	0.961	0.851660226934174	0.938071048880809
EHI_044560	protein tyrosine phosphatase putative	0.259	1.197	0.442040018356392	0.654543041297656
EHI_044570	hypothetical protein conserved domain containing	-0.566	0.675	0.0526981881194584	0.171219479356733
EHI_044580	hypothetical protein	0.121	1.087	0.726075209231815	0.856503917029992
EHI_044590	40S ribosomal protein S5	-0.16	0.895	0.473577973189961	0.67959183359225
EHI_044600	hypothetical protein	-0.333	0.794	0.233705650781797	0.453505815342077
EHI_044610	ribosome biogenesis protein NEP1 putative	0.97	1.959	0.002291687689889	0.0199194623168179
EHI_044620	DNA-directed RNA polymerase I subunit 13 putative	NA	NA	NA	NA
EHI_044630	hypothetical protein	NA	NA	NA	NA
EHI_044640	protein kinase putative	0.385	1.305	0.0329962893087706	0.124988798925082
EHI_044650	importin alpha putative	0.248	1.188	0.135003177929557	0.317640093085547
EHI_044660	hypothetical protein	-0.363	0.778	0.130254270924088	0.310609416563063
EHI_044670	hypothetical protein	-0.013	0.991	0.954601253444634	0.995620596049781
EHI_044680	hypothetical protein	-0.457	0.729	0.059856084328137	0.185915536836734
EHI_044690	RhoGAP domain containing protein	-0.194	0.874	0.403549831025396	0.621488506391192
EHI_044700	hypothetical protein	0.302	1.233	0.561950507133623	0.747149680776153
EHI_044710	hypothetical protein	-0.119	0.921	0.754402212835011	0.876728548588913
EHI_044720	hypothetical protein	-0.455	0.729	0.0512934595137939	0.167748974390695
EHI_044730	peptidyl-prolyl cis-trans isomerase putative	-0.111	0.926	0.686034470471346	0.829359285317042
EHI_044740	UMP-CMP kinase putative	-0.426	0.744	0.027831175085621	0.111468308057064
EHI_044750	hypothetical protein	0.466	1.381	0.111544769143742	0.281931129304373
EHI_044760	Rho guanine nucleotide exchange factor putative	-0.094	0.937	0.584022674788103	0.760142123426708
EHI_044770	60S ribosomal protein L32 putative	-0.11	0.927	0.621119654410376	0.786224846303545
EHI_044780	hypothetical protein	0.283	1.216	0.295434741041503	0.52025546624744
EHI_044790	hypothetical protein	0.187	1.138	0.318628956589075	0.544757260141939
EHI_044800	hypothetical protein	-0.099	0.934	0.619984303898252	0.785803218952188
EHI_044810	ribosomal protein L10 putative	-0.026	0.982	0.924266576768872	0.978463316714157
EHI_044820	calmodulin putative	0.311	1.24	0.356899813530831	0.580914912739892
EHI_044830	ribosomal protein L39 putative	-0.186	0.879	0.548825621597335	0.739097654199665
EHI_044840	chitin synthase 2 putative	0.24	1.181	0.176213907267965	0.377810698433756
EHI_044850	peptidyl-prolyl cis-trans isomerase FKBP-type putative	-0.766	0.588	0.00177457400951492	0.0163282902373087
EHI_044860	protein kinase domain containing protein	-0.077	0.948	0.741527946395121	0.867481525232694
EHI_044870	hypothetical protein	0.569	1.483	0.00583593661332921	0.0386506313930557
EHI_044880	nuclear transport factor 2-like export factor 2 putative	0.454	1.37	0.0476787707266084	0.158970196898597
EHI_044890	helicase putative	0.436	1.353	0.317854186469438	0.543911859650745
EHI_044900	EF-hand calcium-binding domain containing protein	0.609	1.525	0.1481253995343	0.338486322413534
EHI_044910	hypothetical protein	-0.879	0.544	0.0265558676929372	0.107469575095192
EHI_044920	hypothetical protein	0.276	1.211	0.219949600741737	0.437413833623028
EHI_044930	eukaryotic translation initiation factor 4 gamma putative	-0.468	0.723	0.281316238152417	0.507305744774008
EHI_044940	T-complex protein 1 subunit eta putative	0.109	1.078	0.669103023433275	0.818705592849665
EHI_044950	hypothetical protein	-0.117	0.922	0.740024484948263	0.866306053620669
EHI_044960	hypothetical protein	5.094	34.165	0.272478526102087	0.497524892873299
EHI_044970	malic enzyme putative	-0.534	0.691	0.176210753787804	0.377810698433756
EHI_044980	tumor suppressor candidate 4 putative	NA	NA	NA	NA
EHI_044990	hypothetical protein	NA	NA	NA	NA
EHI_045000	actin-related protein 2 3 complex subunit 1A putative	-0.67	0.629	0.00381051149642471	0.0286323235578399
EHI_045010	hypothetical protein conserved	0.266	1.202	0.331036365941717	0.556055430064808
EHI_045020	hypothetical protein	3.216	9.294	6.15216689107651e-06	0.000254209629635536
EHI_045030	trans-23-enoyl-CoA reductase putative	0.172	1.127	0.495499200100372	0.696167156371099
EHI_045040	hypothetical protein	-0.023	0.984	0.984242525789935	0.997416543110565
EHI_045050	AAA family ATPase putative	-0.361	0.779	0.140761985965343	0.327712817955307
EHI_045060	hypothetical protein conserved	-0.079	0.947	0.610593613138023	0.779715577592181
EHI_045070	hypothetical protein	-0.225	0.856	0.513097470704808	0.711952550520329
EHI_045080	pyruvate phosphate dikinase putative	-0.111	0.926	0.965429198501918	0.997416543110565
EHI_045090	hypothetical protein	3.256	9.557	0.175660591532681	0.377380988507243
EHI_045100	RhoGAP domain containing protein	1.187	2.277	8.88335362301985e-05	0.00192605002295754
EHI_045110	hypothetical protein	0.848	1.799	0.000132181298245829	0.00257140660898277
EHI_045120	transitional endoplasmic reticulum ATPase putative	1.228	2.343	7.09629877099548e-05	0.0016742088468227
EHI_045130	hypothetical protein	0.267	1.203	0.346142252152819	0.570356745050105
EHI_045140	hypothetical protein	-0.019	0.987	0.947757057432895	0.991307139171827
EHI_045150	prenyl cysteine carboxyl methyltransferase putative	0.64	1.558	0.0225463195423428	0.0954223185865129
EHI_045160	hypothetical protein	1.077	2.11	2.93285511954532e-05	0.000849433635742938
EHI_045170	U5 snRNP-specific 200kd protein putative	0.989	1.984	0.0306558994199813	0.118789603059254
EHI_045180	hypothetical protein	-0.513	0.701	0.265449290079046	0.48929408444397
EHI_045190	clathrin adaptor complex small chain putative	-0.438	0.738	0.0680941067636787	0.201470975138676
EHI_045200	hypothetical protein	0.38	1.301	0.146311258340263	0.336013533630324
EHI_045210	TBC Rab GTPase activating domain containing protein	0.476	1.391	0.0670229458648382	0.200139055055666
EHI_045220	hypothetical protein	0.16	1.117	0.573103413190354	0.7544824784911
EHI_045230	hypothetical protein	-1.413	0.376	0.409462954803353	0.626478376681053
EHI_045240	hypothetical protein conserved	2.117	4.338	1.90469977907712e-07	1.43536695972782e-05
EHI_045250	thioredoxin putative	-0.525	0.695	0.036040932681732	0.131461334340039
EHI_045260	DIM1 family protein putative	0.796	1.736	0.0408436964785101	0.143128113799637
EHI_045270	GTP-binding protein Ras family	0.279	1.213	0.392434827837614	0.612769892109345
EHI_045280	RNA recognition motif domain containing protein	-0.804	0.573	1.89079517713564e-05	0.000601826655165005
EHI_045290	calpain family cysteine protease putative	0.036	1.025	0.850172497045096	0.937763098204354
EHI_045300	60S ribosomal protein L6 putative	-0.143	0.906	0.480422697715221	0.685043000198092
EHI_045310	PH domain containing protein	0.12	1.087	0.556038924823664	0.743364473730844
EHI_045320	vacuolar protein sorting 36 putative	-0.894	0.538	0.0535142294589007	0.173069332950954
EHI_045330	3BAlias	-0.082	0.945	0.724976555112804	0.855481013070664
EHI_045340	glutamate synthase beta subunit putative	-2.481	0.179	4.26541391827734e-11	1.18243367263103e-08
EHI_045350	C2 domain containing protein	0.241	1.182	0.470548849112145	0.677642615939862
EHI_045360	importin alpha subunit putative	-0.866	0.548	0.00319274631929484	0.0252620763816173
EHI_045370	hypothetical protein	-0.031	0.979	0.902760699095378	0.967792782791514
EHI_045380	SH2 domain containing protein	1.36	2.566	0.00232381721820271	0.0201086613686615
EHI_045390	hypothetical protein	-0.756	0.592	0.0214747150935608	0.0925523256836308
EHI_045400	Arf GTPase activating protein putative	0.252	1.191	0.21005503210161	0.425319240027059
EHI_045410	metallo-beta-lactamase family protein	-0.368	0.775	0.0447116633896459	0.152483273827079
EHI_045420	hypothetical protein	0.86	1.815	0.0115952624640988	0.0619424826196385
EHI_045430	hypothetical protein	0.111	1.08	0.670639553304828	0.819506330722934
EHI_045440	ubiquitin carboxyl-terminal hydrolase domain containing protein	0.736	1.666	0.0325046591391389	0.123798412285572
EHI_045450	Ras family GTPase	NA	NA	NA	NA
EHI_045460	hypothetical protein	-0.146	0.904	0.609458465988115	0.778830525683199
EHI_045470	dolychil-diphosphooligosaccharide-- protein glycosyltransferase subunit putative	-0.077	0.948	0.787340626203147	0.896562271785582
EHI_045480	high mobility group 28HMG 29 box domain containing protein	0.008	1.005	0.984753669200467	0.997416543110565
EHI_045490	SP-RING zinc finger domain containing protein	-0.392	0.762	0.297789129312052	0.522713528204466
EHI_045500	hypothetical protein conserved	-0.049	0.966	0.824056658282643	0.921395531776127
EHI_045510	hypothetical protein	-0.6	0.66	0.107396178329166	0.274326815699291
EHI_045520	hypothetical protein	0.942	1.922	0.00128486475469602	0.0131571506938661
EHI_045530	Ser Thr protein phosphatase family protein	0.77	1.705	0.00418145724698083	0.0306771939045985
EHI_045540	hypothetical protein	-0.3	0.812	0.540799534655505	0.732836240921094
EHI_045550	Rab family GTPase	-0.123	0.919	0.523909415149804	0.721899964729382
EHI_045560	hypothetical protein	0.464	1.379	0.0360070181887122	0.131448960311627
EHI_045570	CDP-alcohol phosphatidyltransferase family protein	0.528	1.442	0.0294177315660775	0.115791294328546
EHI_045580	hypothetical protein	-0.22	0.858	0.577413243872084	0.75655244174353
EHI_045590	hypothetical protein	0.109	1.078	0.836468243396632	0.928815150515085
EHI_045600	Ras family protein	0.056	1.04	0.864767076636085	0.946463909877227
EHI_045610	diacylglycerol kinase putative	0.677	1.599	0.0314699969601974	0.120686816405658
EHI_045710	AP-2 complex protein putative	-0.19	0.877	0.546369816733232	0.737576507528147
EHI_045720	hypothetical protein	1.124	2.18	0.217410632188569	0.434261792858382
EHI_045820	hypothetical protein	-0.039	0.974	0.99504653056813	0.997416543110565
EHI_045920	hypothetical protein	NA	NA	NA	NA
EHI_045930	hypothetical protein	NA	NA	NA	NA
EHI_046030	hypothetical protein	-0.742	0.598	0.239163142649078	0.459501067634194
EHI_046040	hypothetical protein	-3.142	0.113	0.356641076089296	0.580776892820149
EHI_046050	hypothetical protein	1.684	3.214	0.000395427394549368	0.0056541657448923
EHI_046150	hypothetical protein	-0.011	0.992	0.981172044570822	0.997416543110565
EHI_046250	hypothetical protein	NA	NA	NA	NA
EHI_046260	hypothetical protein	-0.339	0.791	0.167928167990153	0.366551867249597
EHI_046270	hypothetical protein	0.994	1.992	0.00242499575907276	0.0207528302998046
EHI_046380	hypothetical protein	0.27	1.206	0.772407068816305	0.888079346489729
EHI_046390	Rab family GTPase	-0.48	0.717	0.0182387554651351	0.0829831300822851
EHI_046590	inositol polyphosphate-5-phosphatase putative	0.6	1.516	0.166191567845759	0.364491366350259
EHI_046600	acyl-CoA hydrolase putative	-0.608	0.656	0.0342986629722007	0.127870423626427
EHI_046610	hypothetical protein	-0.353	0.783	0.333583187174329	0.558154093108884
EHI_046620	hypothetical protein	-0.714	0.61	0.0278568924465896	0.111513769556693
EHI_046630	Rho family GTPase	4.804	27.934	3.18874904520065e-12	1.37505944938042e-09
EHI_046640	hypothetical protein	0.465	1.38	0.122622957627182	0.299590619169716
EHI_046650	Gal GalNAc lectin heavy subunit putative	0.299	1.23	0.430079658874126	0.644455272621808
EHI_046660	hypothetical protein	0.465	1.38	0.43135439697505	0.645942751083263
EHI_046670	exodeoxyribonuclease III putative	-0.506	0.704	0.017087653573549	0.0796124652088158
EHI_046680	hypothetical protein	0.884	1.845	0.00171291814209046	0.0159803733400314
EHI_046690	40S ribosomal protein S15 putative	-0.182	0.882	0.334988008587278	0.559057605386895
EHI_046700	hypothetical protein pseudogene	-5.776	0.018	0.0471466800704192	0.157806179692365
EHI_046800	leucine rich repeat protein BspA family	0.731	1.66	0.853913880381679	0.939620008438133
EHI_046900	4-alpha-glucanotransferase putative	NA	NA	NA	NA
EHI_047000	hypothetical protein	NA	NA	NA	NA
EHI_047010	hypothetical protein	NA	NA	NA	NA
EHI_047110	hypothetical protein	NA	NA	NA	NA
EHI_047210	hypothetical protein conserved	-0.449	0.733	0.483055367985003	0.687083373365133
EHI_047510	hypothetical protein	3.231	9.391	0.504773223828824	0.70432798569963
EHI_047520	hypothetical protein	2.936	7.653	0.616258007915171	0.782879649335116
EHI_047620	hypothetical protein	1.401	2.64	0.263632387311361	0.486985861568488
EHI_047630	hypothetical protein	2.936	7.654	0.61623759321128	0.782879649335116
EHI_047730	glucose-6-phosphate isomerase putative	1.24	2.362	0.00524860312006138	0.0357679169604183
EHI_047740	RNA methyltransferase putative	0.383	1.304	0.0387370811257091	0.137925331971447
EHI_047750	Nucleotide-binding protein putative	1.341	2.533	3.25983990527486e-08	3.37371697929913e-06
EHI_047760	ATP-binding cassette protein putative	0.019	1.013	0.962983064072575	0.997416543110565
EHI_047770	hypothetical protein conserved domain containing	-0.291	0.818	0.237489928675294	0.457566101146403
EHI_047780	hypothetical protein	-0.081	0.945	0.789804002964658	0.897841047306923
EHI_047790	hypothetical protein	-0.199	0.871	0.417686030431763	0.634039987961493
EHI_047800	hypothetical protein	-0.674	0.627	0.0079181985780715	0.0480184501682348
EHI_047810	hypothetical protein	0.015	1.011	0.966936592174434	0.997416543110565
EHI_047820	leucine rich repeat protein BspA family	0.604	1.52	0.283185228584339	0.508260516417458
EHI_047920	hypothetical protein	NA	NA	NA	NA
EHI_048030	hypothetical protein conserved	0.331	1.257	0.783688349640019	0.895209305063146
EHI_048140	hypothetical protein	-0.27	0.829	0.567070355676177	0.750230117736235
EHI_048150	CAF1 family ribonuclease putative	-0.029	0.98	0.92712888922756	0.979898480144923
EHI_048160	CPSF A subunit region protein putative	1.172	2.253	0.000526150182340503	0.00688549240834187
EHI_048170	Protein transport protein SEC61 gamma subunit putative	-0.695	0.618	0.0652722687654091	0.19690763706067
EHI_048180	hypothetical protein	0.658	1.578	0.114629419945969	0.287017276651811
EHI_048190	hypothetical protein	0.438	1.355	0.15588278854042	0.348893369276452
EHI_048200	hypothetical protein	-0.938	0.522	0.000416519171905357	0.0058889286199078
EHI_048210	splicing factor arginine serine-rich putative	-0.458	0.728	0.0123903034274624	0.0645027063742207
EHI_048215	hypothetical protein conserved	-0.239	0.847	0.442713399141095	0.655040298157297
EHI_048220	hypothetical protein	-0.988	0.504	0.0014705925314091	0.0143762458800976
EHI_048230	hypothetical protein	-0.106	0.929	0.705075471947292	0.842002888425212
EHI_048240	hypothetical protein	-0.514	0.7	0.00342659249545736	0.0265441227043314
EHI_048250	Rab family GTPase	1.41	2.658	0.00343951463332156	0.0265911479918744
EHI_048260	hypothetical protein	-0.469	0.722	0.0767336625732889	0.21865150106236
EHI_048270	Sec7 domain protein	0.097	1.069	0.788267508791037	0.897013986693452
EHI_048280	nucleosome assembly protein putative	-0.507	0.704	0.0513274689742206	0.167748974390695
EHI_048290	hypothetical protein	-0.039	0.974	0.995045013210109	0.997416543110565
EHI_048300	WD repeat protein 68 putative	NA	NA	NA	NA
EHI_048310	protein transport protein Sec24 putative	-0.656	0.635	0.00379117898189586	0.0285423193573964
EHI_048410	serine threonine protein kinase putative	0.27	1.206	0.236767203608296	0.456933623671704
EHI_048420	hypothetical protein	0.645	1.564	0.00256759174292583	0.0216156693151738
EHI_048430	hypothetical protein	0.24	1.181	0.585961133225126	0.760573631453751
EHI_048440	hypothetical protein	0.123	1.089	0.601460222829267	0.77257848403284
EHI_048540	hypothetical protein	0.434	1.351	0.152250656885	0.344037728891228
EHI_048550	dual specificity protein phosphatase putative	0.329	1.256	0.194408239056155	0.403793600301794
EHI_048560	hypothetical protein	-0.212	0.863	0.393476847252304	0.613779599753292
EHI_048570	phosphoinositide phosphatase putative	0.271	1.207	0.431567769610955	0.645942751083263
EHI_048580	hypothetical protein	-0.082	0.945	0.911665899190126	0.972342885331457
EHI_048590	calcineurin catalytic subunit A putative	0.574	1.488	0.0161762607228791	0.0767013657489235
EHI_048600	hypothetical protein conserved	0.763	1.697	0.313733467582248	0.539836791396658
EHI_048610	ankyrin repeat protein	0.633	1.55	0.00316978068040693	0.0251316012679454
EHI_048620	hypothetical protein	0.132	1.096	0.584262344446328	0.760142123426708
EHI_048630	actin putative	-0.387	0.765	0.435690332264505	0.64901150649531
EHI_048640	hypothetical protein	-1.1	0.466	0.00265145243845848	0.02203487561811
EHI_048650	hypothetical protein	0.26	1.197	0.344875445915548	0.5687111134898
EHI_048660	leucine rich repeat protein BspA family	-0.276	0.826	0.406591172166139	0.624201083535121
EHI_048670	WH2 motif domain contaning protein	0.461	1.376	0.0177129048281832	0.0816456898409675
EHI_048680	60S ribosomal protein L12 putative	0.368	1.29	0.462040566155988	0.670387698995027
EHI_048690	SNF7 family protein	-0.381	0.768	0.0742465816454874	0.213841875264267
EHI_048700	ubiquitin-conjugating enzyme family protein	0.379	1.3	0.0903269833906242	0.244121881990956
EHI_048710	protein kinase domain containing protein	-0.21	0.864	0.403402403370505	0.621395009915035
[truncated: 6,307 more rows]

## Sheet: C3
Id	description	log2FoldChange	FC	pvalue	padj
EHI_000010	hypothetical protein	-0.688	0.621	0.00966331574067517	0.0181044307938983
EHI_000020	hypothetical protein	2.241	4.727	0.715415484652098	0.77666516175277
EHI_000130	calmodulin putative	1.438	2.709	1.55845800182933e-06	5.96192755554423e-06
EHI_000140	hypothetical protein	1.088	2.126	1.52618553569766e-05	4.85303241625779e-05
EHI_000240	hypothetical protein	1.496	2.82	1.44871928360443e-09	9.26273400274923e-09
EHI_000250	hypothetical protein	0.467	1.382	0.0802472399457648	0.121324323424041
EHI_000260	RNA recognition motif domain containing protein	1.802	3.486	3.0545339165654e-07	1.33048778116614e-06
EHI_000270	protein kinase domain containing protein	-3.523	0.087	0.251037236889626	0.325626843706095
EHI_000280	hypothetical protein	-0.54	0.688	0.186808677811526	0.252702850674985
EHI_000290	hypothetical protein	-0.484	0.715	0.0146110258966882	0.0263317350847675
EHI_000300	N-ethylmaleimide-sensitive factor attachment protein alpha putative	1.246	2.372	4.29758502241726e-07	1.82882976666682e-06
EHI_000410	alcohol dehydrogenase putative	1.035	2.049	0.00155774703077106	0.0034398954346643
EHI_000420	hypothetical protein	1.378	2.599	0.00197742217580267	0.00427303756363594
EHI_000430	Rap Ran GTPase-activating protein putative	-0.832	0.562	0.0100334519464621	0.0186896217922819
EHI_000440	UDP-glucose pyrophosphorylase putative	-0.583	0.667	0.00165175508476818	0.00363301869310588
EHI_000450	pumilio family RNA-binding protein	-1.788	0.29	9.72961927245915e-07	3.87686369573039e-06
EHI_000460	hypothetical protein	-0.464	0.725	0.294245292179226	0.373313494262039
EHI_000470	hypothetical protein conserved	-1.505	0.352	2.59898439794213e-06	9.54723942112012e-06
EHI_000480	dual specificity protein phosphatase putative	-0.688	0.621	0.0163830548903877	0.0291396132124631
EHI_000490	PRP38 family protein	-2.273	0.207	1.62598298299421e-07	7.41968248912468e-07
EHI_000500	hypothetical protein	-0.373	0.772	0.3616937525929	0.444571165103102
EHI_000510	60S ribosomal protein L4 putative	2.197	4.584	1.2637420270039e-32	2.45229140340107e-30
EHI_000520	WD domain containing protein	0.901	1.867	0.000529116450307637	0.00126876796023722
EHI_000530	hypothetical protein	-2.34	0.198	3.45018675947487e-12	3.48702469102134e-11
EHI_000540	hypothetical protein	-1.527	0.347	1.30942736434941e-11	1.21576258398087e-10
EHI_000550	myb-like DNA-binding domain containing protein	1.445	2.722	0.000703571203805026	0.00165138182157079
EHI_000560	hypothetical protein	1.163	2.239	5.0632669111896e-06	1.76159021804813e-05
EHI_000570	hypothetical protein	0.022	1.015	0.920460829505275	0.937983058765911
EHI_000580	exosome complex exonuclease putative	1.58	2.99	7.75127261156693e-13	8.58646014248814e-12
EHI_000590	40S ribosomal protein S6 putative	2.404	5.294	7.14667673218099e-35	2.05453721463662e-32
EHI_000600	hypothetical protein	-1.542	0.343	7.65924978900276e-08	3.68790018142543e-07
EHI_000610	nucleotide binding protein 2 putative	2.035	4.098	3.26758363307105e-10	2.33330121066214e-09
EHI_000620	PP-loop family protein	-0.122	0.919	0.610707347362033	0.688398261722931
EHI_000630	hypothetical protein	-2.604	0.165	2.72249434462791e-06	9.95383942675545e-06
EHI_000640	hypothetical protein conserved	0.376	1.297	0.466514803204222	0.551574699538639
EHI_000650	hypothetical protein	0.442	1.358	0.0467956795338846	0.0749078293549211
EHI_000660	hypothetical protein	1.168	2.247	1.01547620986662e-06	4.03384152558072e-06
EHI_000670	hypothetical protein	-1.673	0.314	2.5771377411837e-05	7.85076261658866e-05
EHI_000680	hypothetical protein	0.654	1.573	0.589422931857655	0.669669476539908
EHI_000690	seryl-tRNA synthetase putative	NA	NA	NA	NA
EHI_000700	hypothetical protein conserved	0.264	1.201	0.225423857049729	0.297019178139535
EHI_000710	hypothetical protein	0.843	1.794	0.00613157000156645	0.0119821868963139
EHI_000720	MTA SAH nucleosidase putative	1.438	2.709	1.02438640336588e-10	8.11355843155712e-10
EHI_000730	pyrophosphate-dependent phosphofructokinase	0.725	1.653	0.0806744188835042	0.121851598350634
EHI_000740	hypothetical protein	1.594	3.019	1.4664040716516e-08	8.01001295155505e-08
EHI_000750	TBP interacting protein putative	-0.812	0.57	0.000631408069225237	0.00149374868434206
EHI_000760	leucine rich repeat protein BspA family	-2.203	0.217	0.00319670663172687	0.00662559062095166
EHI_000770	hypothetical protein	-1.217	0.43	6.9269869248882e-05	0.000194245926701525
EHI_000780	chromodomain-helicase-DNA-binding protein putative	-0.106	0.929	0.845287376878395	0.881515601146057
EHI_000790	hypothetical protein	-1.091	0.47	1.42096762710517e-10	1.08987655351683e-09
EHI_000800	hypothetical protein	0.967	1.955	1.41826535540136e-05	4.54149162072004e-05
EHI_000900	ThiF family protein	-0.244	0.844	0.450743360737505	0.535702031242462
EHI_000910	Sec1 family protein	-1.356	0.391	1.10783966400082e-05	3.60849830968291e-05
EHI_000920	MmpL efflux pump putative	-1.728	0.302	5.4736568030367e-05	0.00015654577783777
EHI_000930	hypothetical protein conserved protein	-1.476	0.36	2.02956796055661e-06	7.59937602983137e-06
EHI_001040	hypothetical protein	NA	NA	NA	NA
EHI_001050	sec 13 protein putative	0.925	1.898	2.35151068702078e-06	8.70406578572023e-06
EHI_001060	hypothetical protein	-0.419	0.748	0.167904569326583	0.230342040847108
EHI_001070	LIM zinc finger domain containing protein	0.898	1.863	9.34156262581216e-08	4.42399079326138e-07
EHI_001080	hypothetical protein	-0.989	0.504	0.00324436768531246	0.00671004049384368
EHI_001090	hypothetical protein	-1.186	0.44	0.000193971214488771	0.000503883723849343
EHI_001100	hypothetical protein	-1.912	0.266	1.06633085335378e-18	2.90416143288845e-17
EHI_001110	hypothetical protein	-0.835	0.56	0.105007307388163	0.153467655798705
EHI_001120	hypothetical protein conserved	0.366	1.289	0.430853193075096	0.516092976026064
EHI_001130	hypothetical protein	1.07	2.1	3.6556374787635e-13	4.29274706659036e-12
EHI_001140	hypothetical protein	0.692	1.615	0.0146938119096895	0.0264563600192554
EHI_001150	plasma membrane calcium-transporting ATPase 1 putative	0.567	1.481	0.0899033426761804	0.133889053310152
EHI_001160	plasma membrane calcium-transporting ATPase putative	-1.776	0.292	0.000217656472726153	0.000561465450747889
EHI_001170	hypothetical protein	-2.445	0.184	3.32361552041368e-05	9.93373264129804e-05
EHI_001180	hypothetical protein conserved	-7.927	0.004	0.0033933184828186	0.00697911226754217
EHI_001280	hypothetical protein	0.394	1.314	0.759421930008275	0.810370225560108
EHI_001290	P-glycoprotein-2 putative	-6.261	0.013	0.0195675571742904	0.0340851388659878
EHI_001400	RAD23 protein putative	1.577	2.984	6.87774330254263e-12	6.6316824241411e-11
EHI_001410	hypothetical protein conserved	1.895	3.719	2.1095118873053e-11	1.90395712433299e-10
EHI_001420	peroxiredoxin	1.951	3.867	3.54603489787386e-11	3.08223100529641e-10
EHI_001430	helicase domain-containing protein	-0.748	0.595	0.00186144342946781	0.00404833956277084
EHI_001630	hypothetical protein	-3.939	0.065	0.170886308561045	0.233647970239709
EHI_001635	sphingomyelinase C precursor putative	NA	NA	NA	NA
EHI_001730	hypothetical protein	2.241	4.726	0.719219736407294	0.77666516175277
EHI_001740	hypothetical protein	-0.939	0.522	0.872077056992754	0.898621231360467
EHI_001750	hypothetical protein	-2.595	0.165	1.94731622058344e-08	1.04457971694324e-07
EHI_001760	importin putative	-0.062	0.958	0.839189668874552	0.876333944545174
EHI_001770	sodium calcium exchanger protein putative	-0.856	0.553	0.00240430486044051	0.00510594099226791
EHI_001780	hypothetical protein	-0.659	0.633	0.0193517119398462	0.0337546040622665
EHI_001790	hypothetical protein	-2.328	0.199	2.16970505370584e-17	4.86741347597247e-16
EHI_001800	hypothetical protein	0.203	1.151	0.885791184318714	0.909300307739201
EHI_001810	hypothetical protein	0.873	1.831	3.5265592229864e-07	1.51904287951279e-06
EHI_001820	hypothetical protein	1.696	3.24	2.12415006873928e-07	9.46478348654091e-07
EHI_001830	hypothetical protein	-0.134	0.911	0.282550431745109	0.360775859714679
EHI_001840	hypothetical protein conserved	0.206	1.153	0.483248982556306	0.568157922235996
EHI_001850	H ACA ribonucleoprotein complex subunit 2-like protein putative	NA	NA	NA	NA
EHI_001860	hypothetical protein	-1.658	0.317	4.55412384241171e-05	0.000132841447819616
EHI_001870	Rab family GTPase	-1.099	0.467	4.12777857138358e-05	0.000121408932440619
EHI_001880	hypothetical protein conserved	-1.287	0.41	0.000402848306881473	0.000984542996855791
EHI_001890	hypothetical protein	-0.609	0.655	0.362837392929185	0.445835656785869
EHI_001900	hypothetical protein	-0.854	0.553	0.0704644859849112	0.10826313147563
EHI_001910	Ras GTPase-activating protein putative	-0.798	0.575	0.000268051059989005	0.000680828641241708
EHI_001920	hypothetical protein	-0.464	0.725	0.163927792048198	0.225764287061412
EHI_001930	pyridine nucleotide transhydrogenase beta subunit putative	-0.525	0.695	0.163178674949831	0.224852276754942
EHI_001940	hypothetical protein	1.413	2.663	8.69420727960227e-07	3.5075071156067e-06
EHI_001950	heat shock protein 70 family	0.75	1.682	0.00869313129869449	0.0164455484134698
EHI_001960	WD domain containing protein	-1.932	0.262	5.55174935572019e-13	6.32785293672542e-12
EHI_001970	hypothetical protein	-1.983	0.253	0.000729901735363565	0.00170673995934335
EHI_001980	hypothetical protein	0.141	1.103	0.698310312970923	0.766551357556258
EHI_001990	alpha-13-mannosyltransferase ALG2 putative	-3.002	0.125	2.98285877330856e-26	2.36254589779807e-24
EHI_002000	hypothetical protein conserved	NA	NA	NA	NA
EHI_002010	mannose-6-phosphate isomerase putative	NA	NA	NA	NA
EHI_002110	hypothetical protein	1.794	3.468	1.18308402518425e-11	1.10773199076962e-10
EHI_002120	leucine rich repeat protein BspA family	-2.115	0.231	1.00296684041793e-09	6.59748187739321e-09
EHI_002130	phenylalanyl-tRNA synthetase beta subunit putative	1.168	2.248	1.78610464039102e-07	8.09798143616536e-07
EHI_002140	hypothetical protein conserved	2.082	4.233	2.63408151399585e-17	5.8583784274028e-16
EHI_002150	hypothetical protein	-0.422	0.746	0.218426456079377	0.289075217747335
EHI_002160	transketolase putative	NA	NA	NA	NA
EHI_002170	hypothetical protein	NA	NA	NA	NA
EHI_002180	phosducin-like protein	1.65	3.138	7.50556002574884e-21	2.76105009098874e-19
EHI_002190	hypothetical protein	1.311	2.481	0.00312288956651329	0.00648992471627206
EHI_002200	hypothetical protein conserved	0.478	1.393	0.2879644364922	0.36660324029071
EHI_002210	hypothetical protein	-0.076	0.949	0.83035332106917	0.868274616481058
EHI_002220	hypothetical protein	6.37	82.694	0.0893547579274479	0.133327879860217
EHI_002230	hypothetical protein	NA	NA	NA	NA
EHI_002240	hypothetical protein	5.378	41.598	0.356732167216085	0.439656253085305
EHI_002250	hypothetical protein	NA	NA	NA	NA
EHI_002350	hypothetical protein	-0.996	0.501	0.0252453590295186	0.0429724729796324
EHI_002460	hypothetical protein	-2.523	0.174	0.52099500177297	0.605383713137992
EHI_002560	heat shock protein 70 putative	1.436	2.705	0.00369376636564534	0.0075212525000365
EHI_002670	hypothetical protein conserved	0.685	1.608	0.0198951350403654	0.0346091524391116
EHI_002780	hypothetical protein	-1.894	0.269	1.3980272893988e-07	6.44005211888042e-07
EHI_002790	protein kinase putative	-0.423	0.746	0.0201440510304898	0.0349978169184885
EHI_002990	vacuolar protein sorting-associated protein 35 putative	-0.731	0.602	0.00339334832487814	0.00697911226754217
EHI_003000	hypothetical protein conserved	0.574	1.488	0.000220749347187536	0.00056887663773893
EHI_003010	ubiquitin-conjugating enzyme family protein	2.136	4.396	6.05722253505766e-25	3.91801344309313e-23
EHI_003020	Rab family GTPase	-3.745	0.075	0.251159738114443	0.325676893959957
EHI_003030	hypothetical protein	NA	NA	NA	NA
EHI_003040	hypothetical protein	-0.597	0.661	0.000498642756937474	0.00120088894798283
EHI_003240	N-acetylmuraminidase pseudogene	-0.939	0.522	0.872055072520323	0.898621231360467
EHI_003250	hypothetical protein	-1.909	0.266	9.67337456323498e-07	3.85643211914894e-06
EHI_003260	hypothetical protein	2.737	6.666	1.03374201952285e-16	2.06450176259522e-15
EHI_003270	hypothetical protein	-2.938	0.13	0.39113107003332	0.475483064306755
EHI_003380	leucine rich repeat protein BspA family	-4.638	0.04	0.109056937270226	0.158698902716816
EHI_003580	hypothetical protein	NA	NA	NA	NA
EHI_003590	hypothetical protein	NA	NA	NA	NA
EHI_003690	hypothetical protein	NA	NA	NA	NA
EHI_003790	leucine rich repeat protein BspA family	-2.937	0.131	0.373422258950403	0.456888961849468
EHI_003890	cyclin family protein	-1.624	0.324	1.02321828987276e-05	3.35539516940952e-05
EHI_003900	protein kinase domain containing protein	0.167	1.123	0.406328485269617	0.491494733156112
EHI_003910	hypothetical protein conserved	-2.247	0.211	1.31342765599967e-06	5.08470098048352e-06
EHI_003920	hypothetical protein conserved domain containing	-1.702	0.307	1.15302948527942e-09	7.53351419590811e-09
EHI_003930	I LWEQ domain protein	0.641	1.559	0.187845249334499	0.253928043422916
EHI_003940	ribosomal protein S4 putative	2.548	5.848	5.60088404783508e-22	2.38868472413714e-20
EHI_003950	hypothetical protein	-0.413	0.751	0.225916439160743	0.297567181531594
EHI_004050	hypothetical protein	1.166	2.244	0.0480848835912366	0.076695361640993
EHI_004060	hypothetical protein	1.857	3.623	6.75778545997601e-05	0.000190119357522051
EHI_004070	hypothetical protein	NA	NA	NA	NA
EHI_004170	LIM zinc finger domain containing protein	1.282	2.432	8.69080482751256e-08	4.13852926816886e-07
EHI_004180	hypothetical protein	-2.06	0.24	1.60732456423471e-09	1.01679325734228e-08
EHI_004190	AAA family ATPase putative	0.838	1.788	0.000348705566133745	0.000865021605730305
EHI_004200	40S ribosomal protein S27 putative	2.953	7.742	6.80775919510345e-33	1.37207267713005e-30
EHI_004210	Rap Ran GTPase-activating protein putative	0.462	1.378	0.143627052315203	0.201415208684842
EHI_004220	hypothetical protein conserved domain containing	-0.086	0.942	0.914477077650111	0.933355828628555
EHI_004230	guanine nucleotide regulatory protein putative	1.25	2.378	1.96477186747301e-09	1.23341003953953e-08
EHI_004340	serine-threonine-isoleucine rich protein putative	-2.987	0.126	0.000552826402735287	0.00132113255481259
EHI_004350	hypothetical protein	0.996	1.994	0.0301059318792342	0.0504822301245659
EHI_004360	leucine rich repeat protein BspA family	-1.717	0.304	8.53548768799205e-07	3.45244686994238e-06
EHI_004370	hypothetical protein	0.23	1.173	0.585532541663765	0.666310451311266
EHI_004380	Rab family GTPase	0.905	1.872	1.1071010763931e-05	3.60760644624823e-05
EHI_004390	protein kinase domain containing protein	-0.49	0.712	0.0896515870249094	0.133642331186354
EHI_004400	hypothetical protein	1.987	3.963	3.2211736689823e-17	7.03130386374583e-16
EHI_004410	hypothetical protein	0.098	1.07	0.83025726505975	0.868274616481058
EHI_004420	hypothetical protein	-2.172	0.222	1.12451133774787e-10	8.81662323595853e-10
EHI_004430	hypothetical protein	NA	NA	NA	NA
EHI_004440	hypothetical protein	-0.265	0.832	0.534814359595785	0.618939773249215
EHI_004450	hypothetical protein	-2.288	0.205	2.05809848188029e-12	2.1356898952346e-11
EHI_004460	hypothetical protein	-2.719	0.152	1.15098187491216e-13	1.49646923166971e-12
EHI_004470	protein kinase domain containing protein	0.55	1.464	0.0677633711455903	0.104568446686297
EHI_004480	hypothetical protein	-1.806	0.286	1.96096564524888e-05	6.11040358828655e-05
EHI_004490	thioredoxin putative	0.08	1.057	0.759073974841188	0.810110297362478
EHI_004500	hypothetical protein	-0.991	0.503	0.0130395587036003	0.0237032914888397
EHI_004510	peptidase C54 family	0.714	1.641	0.0151776991955361	0.0272109388310697
EHI_004520	hypothetical protein	-1.243	0.423	0.122587302999147	0.175752243420646
EHI_004530	hypothetical protein conserved	1.861	3.632	8.71891315089754e-09	4.93986889615086e-08
EHI_004540	hypothetical protein	-2.523	0.174	0.496127917167253	0.581538038817913
EHI_004550	hypothetical protein	-1.189	0.439	0.0124370207878256	0.0227224920003964
EHI_004560	hypothetical protein	-0.22	0.859	0.743048743029485	0.796402146284847
EHI_004570	ser thr protein phosphatase 5 putative	-1.056	0.481	0.000477083020961571	0.0011532601708825
EHI_004580	hypothetical protein	-0.195	0.874	0.502722635294969	0.587936280723151
EHI_004590	coatomer complex subunit putative	-1.496	0.354	3.33731514767269e-08	1.71098019658094e-07
EHI_004600	hydroxylamine reductase putative	0.757	1.69	0.00967085206381855	0.018114178021081
EHI_004610	phosphoribulokinase uridine kinase family protein	0.409	1.328	0.299473542275417	0.379202876858367
EHI_004620	hypothetical protein conserved	-1.54	0.344	6.33868482760724e-05	0.000179303468046237
EHI_004630	hypothetical protein	-1.1	0.467	0.00187113666095705	0.00406600301297554
EHI_004640	vesicle-fusing ATPase putative	0.52	1.434	0.0126978930668737	0.0231527004897988
EHI_004740	hypothetical protein	0.917	1.888	0.00876834108553264	0.016575709572797
EHI_004750	signal recognition particle protein SRP54 putative	1.6	3.03	4.2985536510705e-15	6.93666807476283e-14
EHI_004760	proteasome subunit alpha type 5 putative	2.423	5.362	7.20224952006723e-05	0.000201165386019294
EHI_004770	hypothetical protein conserved	1.507	2.842	5.53766290106133e-11	4.64684750681492e-10
EHI_004780	protein kinase putative	1.282	2.432	2.39477366844697e-10	1.76191784023558e-09
EHI_004790	protein kinase putative	1.784	3.443	1.31574163901691e-28	1.38010629757423e-26
EHI_004800	hypothetical protein	0.351	1.276	0.0192376678380436	0.0335858699412718
EHI_004810	hypothetical protein conserved	2.222	4.664	4.7773657799691e-26	3.67147655288318e-24
EHI_004820	hypothetical protein	-0.034	0.977	0.938386108934217	0.952000127767271
EHI_004830	hypothetical protein	1.166	2.244	1.1349381741457e-06	4.46723636294061e-06
EHI_004840	bacterial transferase hexapeptide family protein	2.066	4.188	3.46139623204387e-08	1.77108487495877e-07
EHI_004850	ubiquitin-activating enzyme putative	-1.052	0.482	0.000213358643761619	0.000550778424581052
EHI_004855	hypothetical protein conserved	-2.316	0.201	2.19815256357582e-09	1.36715225949323e-08
EHI_004860	Ras family GTPase	1.068	2.097	5.48444248393829e-06	1.89453682956516e-05
EHI_004870	hypothetical protein	-0.574	0.672	0.000105709396370041	0.000287195076872333
EHI_004880	hypothetical protein	0.943	1.922	1.94160327899058e-07	8.73159018048948e-07
EHI_004890	serine threonine-protein kinase putative	-0.246	0.843	0.483760031873357	0.568586518382949
EHI_004900	U3 small nucleolar ribonucleoprotein protein IMP4 putative	-1.694	0.309	1.01652430941372e-06	4.0359394832068e-06
EHI_004910	hypothetical protein	-0.532	0.692	0.177672041350273	0.241860818127117
EHI_004920	S-adenosylmethionine synthetase putative	2.202	4.6	0.560066108582031	0.643176969198657
EHI_004930	hypothetical protein	-2.521	0.174	0.658901971994968	0.732511759757224
EHI_004940	hypothetical protein	0.992	1.99	3.99594073664636e-05	0.000117888605084945
EHI_004950	hypothetical protein	-4.926	0.033	7.96036913471547e-06	2.67135258208653e-05
EHI_004960	bystin putative	1.185	2.273	3.92326452826583e-06	1.3937015683478e-05
EHI_004970	hypothetical protein	1.147	2.214	0.000663508695472902	0.0015625468732587
EHI_004980	hypothetical protein conserved domain containing	-0.77	0.587	0.0110314473347839	0.020367767414984
EHI_004990	ankyrin putative	0.103	1.074	0.647328658482855	0.722167535007675
EHI_005000	hypothetical protein	0.185	1.137	0.433186406629741	0.518487723710108
EHI_005010	Rab family GTPase	2.353	5.11	1.5017558184406e-11	1.38111714013459e-10
EHI_005020	F-actin capping protein beta subunit putative	0.486	1.4	0.0999051126895369	0.14678468383422
EHI_005030	hypothetical protein	NA	NA	NA	NA
EHI_005040	adenosine deaminase putative	-0.273	0.828	0.471265351637901	0.556090249226724
EHI_005050	sucrose transporter putative	0.853	1.806	0.177140231978455	0.2413061566544
EHI_005060	Fe-hydrogenase putative	1.094	2.135	0.000318546304640365	0.000796571010508541
EHI_005070	acetyltransferase GNAT family	1.232	2.348	3.27415845199896e-08	1.68193367997458e-07
EHI_005080	hypothetical protein	1.123	2.178	7.13454279758048e-05	0.000199489629664336
EHI_005090	hypothetical protein	-0.642	0.641	0.410486825881265	0.495983614958029
EHI_005100	eukaryotic translation initiation factor 2 alpha subunit putative	0.621	1.538	0.0225234385803633	0.0387299358131988
EHI_005110	hypothetical protein	-0.364	0.777	0.800479320611926	0.843857189540916
EHI_005120	hypothetical protein	-0.915	0.53	2.66901773932739e-05	8.10838187579617e-05
EHI_005130	transporter major facilitator family	-0.255	0.838	0.228410823528144	0.300444808036851
EHI_005140	hypothetical protein	1.878	3.676	1.05767920597711e-19	3.33727886048551e-18
EHI_005150	hypothetical protein conserved	0.493	1.407	0.252563515514015	0.327278465345541
EHI_005160	hypothetical protein	-1.058	0.48	0.103131102511086	0.151009925993406
EHI_005260	surface antigen ariel1 putative	-1.203	0.434	0.203826816364807	0.272353890277781
EHI_005460	Rab family GTPase	1.809	3.504	1.14679284607573e-18	3.10153521645987e-17
EHI_005560	casein kinase I isoform delta putative	NA	NA	NA	NA
EHI_005657	hypothetical protein	2.739	6.675	0.0116428920180471	0.0213645692302794
EHI_005660	leucine rich repeat protein BspA family	2.241	4.727	0.719197999981888	0.77666516175277
EHI_005860	UBA TS-N domain-containing protein	0.703	1.628	0.00499447173671276	0.00990725520581765
EHI_005870	proteasome regulatory subunit putative	1.611	3.056	3.49956433806746e-06	1.25525038780405e-05
EHI_005880	hypothetical protein	-0.646	0.639	0.142828614101024	0.200621734102814
EHI_005890	60S ribosomal protein L3 putative	3.047	8.267	7.61822451765599e-17	1.54797535879701e-15
EHI_005900	small GTPase Rab7 putative	1.056	2.079	8.1174165682947e-05	0.000224385282774585
EHI_005910	Rho guanine nucleotide exchange factor putative	0.436	1.353	0.434162257989752	0.519495521275853
EHI_005920	hypothetical protein	-0.319	0.802	0.423881399352531	0.51002440269328
EHI_005930	hypothetical protein	0.066	1.047	0.888382502414039	0.911275932831739
EHI_005940	hypothetical protein	0.9	1.865	0.000836364557822831	0.00193382832821591
EHI_005950	tubulin alpha-1 chain	1.301	2.463	1.49449149879304e-07	6.85998995483833e-07
EHI_005960	hypothetical protein	-0.39	0.763	0.250492393911049	0.325137451762134
EHI_005970	hypothetical protein conserved	1.609	3.051	1.48378356736392e-11	1.36782993466493e-10
EHI_005980	hypothetical protein	-1.733	0.301	9.33753434323705e-07	3.74563005541116e-06
EHI_005990	hypothetical protein	-2.457	0.182	1.92127304272481e-14	2.86236494388292e-13
EHI_006000	hypothetical protein	0.469	1.384	0.250931488686953	0.325544077417371
EHI_006010	hypothetical protein conserved	1.801	3.485	3.40582134210857e-18	8.47307219789959e-17
EHI_006020	hypothetical protein	-0.601	0.659	0.0227754436959437	0.0391112818513087
EHI_006030	deoxyhypusine synthase putative	1.406	2.651	1.97893758784694e-09	1.23975089240258e-08
EHI_006040	hypothetical protein	-1.419	0.374	6.30096967358929e-08	3.08179751773157e-07
EHI_006050	serine threonine-protein phosphatase putative	0.687	1.61	0.000346979368139898	0.000861290008155385
EHI_006060	WD domain containing protein	0.637	1.555	0.022342002618059	0.0384776179989736
EHI_006070	hypothetical protein	1.704	3.258	1.51647087121112e-16	2.92080568296296e-15
EHI_006080	aspartate aminotransferase putative	0.578	1.492	0.133036109214715	0.188504249675906
EHI_006090	hypothetical protein	-0.976	0.508	0.00762463735582637	0.0146201667875307
EHI_006100	prenyl cysteine carboxyl methyltransferase putative	-2.041	0.243	5.92247565176656e-12	5.78242213949837e-11
EHI_006110	hypothetical protein	-1.495	0.355	0.0368744639114792	0.0605115409896198
EHI_006120	hypothetical protein	-0.713	0.61	0.049146012814638	0.0782184440162436
EHI_006130	phosphatidylinositol 3-kinase putative	-0.298	0.814	0.434499275734818	0.519732948831422
EHI_006140	Rho guanine nucleotide exchange factor putative	-2.292	0.204	5.94593470507913e-09	3.46739855632985e-08
EHI_006150	hypothetical protein conserved	0.534	1.448	0.0107759480849725	0.0199244661828386
EHI_006160	Signal recognition particle 19 kDa protein putative	0.75	1.682	0.0157107563322128	0.0280595698689912
EHI_006170	eukaryotic translation initiation factor 6 putative	1.501	2.83	5.07560806453725e-05	0.000146239308823081
EHI_006180	hypothetical protein	-0.542	0.687	0.3146316178301	0.394981500500928
EHI_006190	protein farnesyltransferase beta subunit putative	0.309	1.239	0.157971304890596	0.218491316564649
EHI_006200	3-phosphoinositide-dependent protein kinase 1 putative	NA	NA	NA	NA
EHI_006300	hypothetical protein	NA	NA	NA	NA
EHI_006310	leucine rich repeat protein BspA family	NA	NA	NA	NA
EHI_006330	hypothetical protein	NA	NA	NA	NA
EHI_006430	hypothetical protein	NA	NA	NA	NA
EHI_006530	nucleosome assembly protein 1-like 1 putative	NA	NA	NA	NA
EHI_006540	hypothetical protein	-0.55	0.683	0.0989079763046004	0.145484880059941
EHI_006550	hypothetical protein	0.659	1.579	0.0131736802190851	0.0239246855078471
EHI_006560	78 kD aglucose-regulated protein homolog precursor putative	NA	NA	NA	NA
EHI_006670	hypothetical protein	2.987	7.927	5.49189762628293e-23	2.61522143406185e-21
EHI_006680	phosphopantetheine adenylyltransferase putative	0.465	1.38	0.228233492483109	0.300262435365067
EHI_006690	DNA polymerase delta catalytic subunit putative	0.436	1.353	0.111130063433377	0.161352703398779
EHI_006700	thioredoxin putative	0.27	1.206	0.199219923462163	0.267117817570101
EHI_006710	hypothetical protein conserved	0.365	1.288	0.150107023886211	0.209254798743673
EHI_006720	RNA methyltransferase TrmH family putative	1.57	2.969	2.28279740474612e-13	2.78164418455877e-12
EHI_006730	hypothetical protein	1.262	2.399	4.92053830316975e-06	1.71500755766518e-05
EHI_006740	hypothetical protein	-0.318	0.802	0.287829813566407	0.366491964058801
EHI_006750	protein kinase putative	-0.366	0.776	0.327401702523895	0.409094014003618
EHI_006760	hypothetical protein conserved	1.636	3.108	1.00523377053514e-10	7.98630964881651e-10
EHI_006770	hypothetical protein conserved	0.387	1.308	0.289025144884858	0.367772651573158
EHI_006780	Rab GTPase activating protein putative	-1.181	0.441	0.000213272769827853	0.000550778424581052
EHI_006790	hypothetical protein	-0.937	0.522	0.822513272565215	0.862400110988951
EHI_006800	casein kinase putative	-1.041	0.486	0.00105873943829973	0.00240220272437372
EHI_006810	14-3-3 protein 3	0.532	1.446	0.0487488511940786	0.0776181708653206
EHI_006820	importin alpha putative	-0.805	0.572	0.000885149837936369	0.00203330365257831
EHI_006830	hypothetical protein	0.626	1.543	0.036703508662564	0.0602819793141815
EHI_006840	hypothetical protein	1.263	2.4	1.07955305223429e-06	4.26654317283227e-06
EHI_006850	hypothetical protein	-0.053	0.964	0.912869967689265	0.932157226716907
EHI_006860	60S ribosomal protein L5 putative	2.315	4.976	4.90736604490245e-28	4.5892741253654e-26
EHI_006870	protein kinase domain containing protein	-2.872	0.137	0.000461919512131347	0.00111939408465923
EHI_006880	hypothetical protein	1.474	2.778	1.3694792513433e-06	5.28850644225207e-06
EHI_006885	hypothetical protein	-0.3	0.812	0.471954951739493	0.556734701428867
EHI_006890	hypothetical protein conserved	-1.216	0.431	4.69465261978077e-05	0.000136382328711725
EHI_006900	ribulose-phosphate 3-epimerase putative	0.547	1.461	0.0155528917205562	0.0278032117768211
EHI_006910	hypothetical protein	-1.63	0.323	1.42666100022894e-06	5.49020460276503e-06
EHI_006920	papain family cysteine protease domain containing protein	0.832	1.78	9.46406006195218e-05	0.00025884437702915
EHI_006930	hypothetical protein	0.226	1.17	0.402268244159475	0.487418999557579
EHI_006940	hypothetical protein conserved	0.742	1.672	4.99648391482568e-06	1.73991512547676e-05
EHI_006950	hypothetical protein conserved	-1.587	0.333	1.85634475029588e-06	7.01506716251053e-06
EHI_006960	hypothetical protein	0.534	1.448	0.0167646390867422	0.0297297529338114
EHI_006970	hypothetical protein	0.673	1.594	0.0931208294870081	0.137988153633681
EHI_006980	Gal GalNAc lectin subunit Igl1	0.101	1.073	0.834908050959491	0.87247456267355
EHI_006990	hypothetical protein	0.266	1.202	0.292746444443667	0.371837326423129
EHI_007000	hypothetical protein	0.01	1.007	0.970708357353202	0.976495369333275
EHI_007010	hypothetical protein	-1.732	0.301	3.09479354313205e-07	1.34575840234123e-06
EHI_007020	hypothetical protein conserved	-0.512	0.701	0.0308152514396937	0.0515713630174434
EHI_007030	hypothetical protein conserved	1.057	2.08	8.6271559831908e-07	3.48589196988688e-06
EHI_007040	hypothetical protein	-0.782	0.581	0.0960077595013924	0.141708353369932
EHI_007140	hypothetical protein	1.22	2.33	1.01761526513832e-07	4.79006581203648e-07
EHI_007150	mitochondrial-type heat shock protein 70	1.601	3.033	1.22297671749457e-07	5.6910942932811e-07
EHI_007260	hypothetical protein	0.329	1.256	0.149233836055267	0.208149691906735
EHI_007270	hypothetical protein conserved domain containing	0.653	1.572	0.00378039931016535	0.00767751424529133
EHI_007280	hypothetical protein	-0.42	0.747	0.116326641048198	0.167924007404893
EHI_007290	hypothetical protein	-1.95	0.259	0.00656856167935753	0.0127590529917851
EHI_007300	hypothetical protein	-1.509	0.351	2.87959973653974e-06	1.04887156992123e-05
EHI_007310	myb-like DNA-binding domain containing protein	0.388	1.308	0.677212422698991	0.748366005835645
EHI_007320	hypothetical protein conserved	1.224	2.336	0.0124167450143978	0.0226987222802062
EHI_007330	beta-N-acetylhexosaminidase beta subunit	0.873	1.832	7.37608772896024e-07	3.01491274103156e-06
EHI_007340	rodhanase-like domain containing protein	-0.808	0.571	0.0319672605832656	0.0533383225811066
EHI_007350	hypothetical protein conserved	2.651	6.283	5.69261847911283e-36	1.92113498412495e-33
EHI_007360	hypothetical protein	1.459	2.749	2.32177291357651e-09	1.43483513291132e-08
EHI_007460	endonuclease exonuclease phosphatase family protein	NA	NA	NA	NA
EHI_007470	hypothetical protein	-0.65	0.637	0.225870413125208	0.297557051370989
EHI_007480	villin putative	0.846	1.797	0.0830328024123594	0.124975879838033
EHI_007490	hypothetical protein	-0.706	0.613	0.00819132504297706	0.0155607109602516
EHI_007500	Sir2 family transcriptional regulator putative	0.858	1.812	6.92677094136326e-06	2.34916698169389e-05
EHI_007510	hypothetical protein conserved	2.488	5.61	0.00528403352704989	0.0104230414833447
EHI_007620	hypothetical protein conserved	1.834	3.565	0.049815259873938	0.079137545464901
EHI_007630	hypothetical protein	1.46	2.751	0.000205243129210193	0.00053138664740811
EHI_007640	hypothetical protein conserved	0.783	1.72	0.25310612922786	0.327837372690792
EHI_007750	hypothetical protein	-1.017	0.494	0.206058315195866	0.274768019678803
EHI_007760	hypothetical protein	-1.593	0.332	3.83391221889138e-08	1.94248215685606e-07
EHI_007770	hypothetical protein	2.321	4.996	1.25228627740204e-15	2.18432496296508e-14
EHI_007880	hypothetical protein	-0.475	0.719	0.0203312465831689	0.0352655639873749
EHI_007890	hypothetical protein	1.838	3.575	0.0695214303828065	0.107004827013949
EHI_007900	hypothetical protein	-1.53	0.346	0.000313094415733715	0.000783948017717772
EHI_007910	hypothetical protein	-0.994	0.502	0.000768563059803814	0.00178770946065244
EHI_007920	ankyrin repeat protein putative	1.36	2.567	3.57090955558433e-08	1.82111694943795e-07
EHI_007930	hypothetical protein	0.004	1.002	0.987849336158471	0.990539229911006
EHI_007940	V-type ATPase F subunit putative	1.134	2.194	4.614277949318e-05	0.000134495026070621
EHI_007950	villidin putative	-0.672	0.628	8.05803026985165e-05	0.000222981928536857
EHI_007960	hypothetical protein	-1.965	0.256	2.14583201035715e-09	1.33997973164861e-08
EHI_007970	hypothetical protein conserved	-0.567	0.675	0.0987693165646335	0.145308460040691
EHI_007980	hypothetical protein conserved	1.599	3.03	2.77527141468282e-15	4.65262564163456e-14
EHI_007990	hypothetical protein	0.924	1.898	0.00222364628841316	0.0047574262653426
EHI_008000	hypothetical protein conserved	0.331	1.257	0.264704234426144	0.341188021855817
EHI_008010	40S ribosomal protein S16 putative	NA	NA	NA	NA
EHI_008020	hypothetical protein conserved	0.735	1.664	0.136287640079375	0.192689373824428
EHI_008030	phosphate transporter putative	0.098	1.07	0.754739336432126	0.806482203935319
EHI_008040	Thymidylate kinase putative	1.49	2.809	9.98304587008414e-14	1.30451855292244e-12
EHI_008050	ankyrin repeat protein putative	-1.277	0.413	3.83121566266589e-06	1.36287332601341e-05
EHI_008060	hypothetical protein	-1.231	0.426	0.00115024071952241	0.00259766321353883
EHI_008070	molybdenum cofactor sulfurase putative	-0.709	0.612	0.00274122260877077	0.00575219515795585
EHI_008080	hypothetical protein	-0.331	0.795	0.145989057592678	0.204247848780528
EHI_008090	hypothetical protein conserved domain containing	1.626	3.087	2.19242270838977e-18	5.69150002091016e-17
EHI_008100	ATP GTP-binding protein putative	-0.182	0.881	0.4295859567735	0.515163099319089
EHI_008110	transporter major facilitator family	-0.229	0.853	0.380889023095966	0.464706161155437
EHI_008120	hypothetical protein	2.128	4.371	2.90167114636624e-09	1.76649187749763e-08
EHI_008130	Myb family DNA-binding protein SHAQKYF family	-1.621	0.325	4.29473224592278e-05	0.00012589014989748
EHI_008140	hypothetical protein	-1.017	0.494	0.0226853123644624	0.038973748245453
EHI_008150	hypothetical protein	0.256	1.194	0.221029707684445	0.291972871178806
EHI_008160	Sec1 family protein	-1.453	0.365	0.000147079841889376	0.000391238427945625
EHI_008170	hypothetical protein	-1.396	0.38	2.40952912127055e-05	7.38655807239416e-05
EHI_008180	hypothetical protein	NA	NA	NA	NA
EHI_008190	RNA recognition motif domain containing protein	0.438	1.355	0.0429811658083741	0.0693740505312123
EHI_008200	glyceraldehyde-3-phosphate dehydrogenase putative	1.011	2.015	0.00345814453759873	0.00709733418848264
EHI_008210	ribosomal protein S4 putative	1.644	3.126	1.59266671611023e-12	1.6888359358535e-11
EHI_008220	protein kinase domain containing protein	0.558	1.472	0.0203315381143394	0.0352655639873749
EHI_008230	heat shock transcription factor putative	1.527	2.882	1.12011850223922e-14	1.72507139174223e-13
EHI_008240	tubulin gamma chain	0.896	1.861	5.6195796751725e-09	3.28953072689962e-08
EHI_008340	leucine rich repeat protein BspA family	-3.261	0.104	0.318239964086823	0.398801840691301
EHI_008350	Rab family GTPase	0.574	1.489	0.125106446823296	0.178830550121339
EHI_008360	ankyrin repeat protein putative	-0.879	0.544	0.000740194921606727	0.00172793773880043
EHI_008370	hypothetical protein	0.393	1.313	0.0676116609194368	0.104375837720101
EHI_008380	aminopeptidase putative	-0.889	0.54	5.21517401929863e-06	1.80876589534388e-05
EHI_008390	hypothetical protein conserved	1.727	3.311	3.36910646594077e-07	1.45769255232064e-06
EHI_008400	hypothetical protein	-1.422	0.373	0.00205595288749585	0.0044218083437913
EHI_008410	serine threonine protein kinase putative	-1.156	0.449	0.000379277272986452	0.000931335081594697
EHI_008420	hypothetical protein	0.887	1.849	0.0253114799105459	0.0430755770808283
EHI_008430	hypothetical protein conserved domain containing	0.913	1.884	0.435997071872177	0.521128622092984
EHI_008440	hypothetical protein	1.352	2.553	0.13897681160896	0.196027259987053
EHI_008450	hypothetical protein	2.253	4.767	2.13002155701873e-12	2.19564771920045e-11
EHI_008460	ribose-phosphate pyrophosphokinase putative	-0.361	0.779	0.166406140028892	0.228731088879806
EHI_008470	vacuolar sorting protein 26 putative	2.853	7.225	1.6529066649617e-17	3.75142150100371e-16
EHI_008580	hypothetical protein	NA	NA	NA	NA
EHI_008590	hypothetical protein	-2.231	0.213	0.0282454226133465	0.0476610805053903
EHI_008600	heat shock protein SSA4 putative	-0.703	0.614	0.0527086098284521	0.0833077233737417
EHI_008610	hypothetical protein conserved	-0.363	0.778	0.0261736824774449	0.0444260055521381
EHI_008620	ribosomal protein L17 putative	2.707	6.532	1.17576658342972e-30	1.5735000380313e-28
EHI_008630	hypothetical protein	0.924	1.898	0.0631197330410445	0.0983608447830933
EHI_008640	Rab family GTPase	NA	NA	NA	NA
EHI_008650	60S ribosomal protein L37a putative	NA	NA	NA	NA
EHI_008660	heat shock transcription factor putative	1.814	3.515	1.11996683336343e-17	2.60274926963081e-16
EHI_008670	hypothetical protein	-1.283	0.411	3.25545860471692e-06	1.17311372747506e-05
EHI_008680	ubiquitin carboxyl-terminal hydrolase domain containing protein	-1.572	0.336	6.26896672561709e-08	3.06807816672382e-07
EHI_008690	hypothetical protein	-0.856	0.552	0.0191679540977502	0.0334792114836457
EHI_008700	hypothetical protein	NA	NA	NA	NA
EHI_008710	TPR repeat protein	0.702	1.627	0.118227243995303	0.170414088744948
EHI_008720	hypothetical protein	0.837	1.787	0.000712405757888237	0.00166959344587213
EHI_008730	Sec23 protein putative	1.005	2.007	2.39421217153437e-06	8.84946422640465e-06
EHI_008740	hypothetical protein	0.954	1.937	0.00050857308994149	0.00122328612461291
EHI_008750	hypothetical protein	0.111	1.08	0.534323829619101	0.618464295482175
EHI_008760	hypothetical protein	-0.37	0.774	0.035740621976594	0.0589374777527773
EHI_008770	zinc finger protein putative	1.421	2.678	0.000135084135697797	0.000361809199891754
EHI_008780	actin putative	-1.719	0.304	8.51197543943468e-16	1.52234915578092e-14
EHI_008790	CXXC-rich protein	0.266	1.203	0.34038257779421	0.422592701349753
EHI_008800	ser thr protein phosphatase family protein	-1.49	0.356	0.00359618071780704	0.00734760587828857
EHI_008810	hypothetical protein	-1.047	0.484	1.58062678834877e-05	5.009728514154e-05
EHI_008820	hypothetical protein	NA	NA	NA	NA
EHI_008920	hypothetical protein	NA	NA	NA	NA
EHI_009020	beta-amylase putative	NA	NA	NA	NA
EHI_009030	hypothetical protein	NA	NA	NA	NA
EHI_009130	hypothetical protein	NA	NA	NA	NA
EHI_009230	hypothetical protein pseudogene	-0.405	0.755	0.381224517719202	0.464969312780711
EHI_009240	tyrosyl-tRNA synthetase putative	0.967	1.954	6.90606031700027e-06	2.34633769822296e-05
EHI_009250	Legume-like lectin family protein membrane-bound	-1.073	0.475	0.000431867655482782	0.00105083283443804
EHI_009260	hypothetical protein conserved	2.016	4.045	4.89746366831756e-22	2.10022723720889e-20
EHI_009370	fatty acid elongase putative	-1.406	0.377	5.05560218396478e-05	0.000145825284845539
EHI_009380	hypothetical protein	2.075	4.213	2.34569933905475e-11	2.09761731218237e-10
EHI_009390	hypothetical protein conserved	-0.114	0.924	0.735320482631919	0.790004459242324
EHI_009400	hypothetical protein	-1.336	0.396	0.186395370158754	0.252231670706459
EHI_009405	cyclin-dependent kinase regulatory subunit putative	1.792	3.464	3.13522304906216e-08	1.61483751206506e-07
EHI_009410	hypothetical protein conserved	0.522	1.435	0.00810439824160827	0.0154144423306453
EHI_009420	Ras family GTPase pseudogene	-0.422	0.746	0.340892366440055	0.423090269956461
EHI_009430	ubiquitin carboxyl-terminal hydrolase putative	-1.612	0.327	9.7941506553561e-05	0.000267495416561837
EHI_009440	hypothetical protein	-1.704	0.307	6.16666704857191e-05	0.000174756004494396
EHI_009450	hypothetical protein	-0.175	0.886	0.546459759346532	0.63012564070471
EHI_009460	phospholipid-transporting P-type ATPase putative	-0.64	0.642	0.355599372112405	0.438887315365954
EHI_009470	RNA recognition motif domain containing protein	1.778	3.429	8.28601241530878e-14	1.09754314620523e-12
EHI_009480	immediate-early protein putative	0.109	1.078	0.852212047638118	0.886817901738164
EHI_009490	hypothetical protein	0.77	1.706	0.00646154680059273	0.0125763606484957
EHI_009500	hypothetical protein	2.854	7.232	4.11708212158632e-13	4.79112315258666e-12
EHI_009510	TBC domain containing protein	0.47	1.385	0.0126162256860789	0.0230362605917065
EHI_009520	alpha-12-mannosidase putative	-1.545	0.343	2.05944962818129e-08	1.10092617175917e-07
EHI_009530	pyruvate phosphate dikinase	1.187	2.277	0.000613900105628151	0.00145547616981735
EHI_009540	hypothetical protein conserved	2.031	4.086	2.18726541464302e-07	9.71255958149837e-07
EHI_009560	hypothetical protein	0.275	1.21	0.278809150695128	0.356857830851382
EHI_009570	gelsolin repeat protein putative	0.708	1.633	0.372934552269751	0.456508120914337
EHI_009580	tyrosine kinase putative	0.282	1.216	0.686026214959848	0.755712410022975
EHI_009590	serine threonine protein kinase putative	0.62	1.537	0.158715304388021	0.219291920079176
EHI_009600	hypothetical protein	-2.167	0.223	2.62833049775536e-08	1.3775220340025e-07
EHI_009610	CBF NF-Y transcription factor family protein	1.126	2.182	1.89159619774493e-05	5.9156203412152e-05
EHI_009620	hypothetical protein	0.127	1.092	0.631745438809395	0.708306817281313
EHI_009630	Ran-binding protein putative	-0.218	0.86	0.291036419650779	0.370028614140761
EHI_009640	WD repeat protein	1.254	2.386	1.20382487528389e-07	5.61206527444659e-07
EHI_009650	hypothetical protein	-2.343	0.197	3.14651917922863e-14	4.48957387300967e-13
EHI_009660	DENN domain protein	-2.053	0.241	3.35006851496313e-11	2.92171143967908e-10
EHI_009670	hypothetical protein	-1.218	0.43	0.00514258402763859	0.0101802441271438
EHI_009680	ribosomal protein S18 putative	2.278	4.85	6.80789043056469e-23	3.14540747155019e-21
EHI_009690	hypothetical protein	0.98	1.973	0.000251383816799688	0.000640591328299138
EHI_009700	hypothetical protein	1.319	2.495	6.12285669669817e-05	0.000173704728361737
EHI_009800	phosphatidylserine synthase putative	-0.112	0.925	0.629618761233672	0.70622844287511
EHI_009810	ribosomal protein S17 putative	1.576	2.981	1.4868226157947e-11	1.36900559238416e-10
EHI_009820	myb-like DNA-binding domain containing protein	-1.627	0.324	1.5732237061044e-09	9.9663003129392e-09
EHI_009830	hypothetical protein	0.418	1.336	0.155408943046913	0.215484854578446
EHI_009840	hypothetical protein conserved domain containing	-1.345	0.394	0.0629557269174305	0.0981249703480111
EHI_009850	hypothetical protein	-1.329	0.398	1.44837905726517e-10	1.10870988584736e-09
EHI_009860	hypothetical protein	2.377	5.194	5.26213092646159e-08	2.60821585256672e-07
EHI_009870	hypothetical protein conserved	2.349	5.095	1.04961152219288e-26	8.6671113141076e-25
EHI_009880	hypothetical protein conserved	0.436	1.353	0.00830389418132817	0.0157451616162906
EHI_009890	phosphatidylinositol-45-bisphosphate 3-kinase putative	-0.977	0.508	0.00292726323738554	0.00611942290562525
EHI_009900	hypothetical protein	-1.378	0.385	8.76042628104345e-05	0.000240447060797239
EHI_009910	TBC domain containing protein	-1.816	0.284	0.000658974402136285	0.00155328251120007
EHI_009920	hypothetical protein	-1.905	0.267	5.22195340022141e-05	0.000150177111124559
EHI_009930	myb-like DNA-binding domain containing protein	-0.347	0.786	0.66794831734853	0.740659262751327
EHI_009940	clathrin adaptor complex small chain putative	-0.413	0.751	0.0609318724063255	0.0951807594320584
EHI_009950	putative XPA-binding protein 1	0.705	1.63	0.0099119968028143	0.0184988985774091
EHI_009960	helicase putative pseudogene	1.052	2.074	0.463454377500408	0.548457520682752
EHI_009970	Rab GTPase activating protein putative	-1.6	0.33	3.97116208565699e-06	1.40813888117266e-05
EHI_009980	hypothetical protein	-0.924	0.527	0.0208176620136132	0.0360121891129186
EHI_009990	hypothetical protein	0.586	1.501	0.187176727665211	0.253112501766093
EHI_010000	leucine rich repeat protein BspA family	1.787	3.451	0.129322452169062	0.184082316841419
EHI_010010	hypothetical protein	1.545	2.918	5.82339724737327e-08	2.86627834078068e-07
EHI_010020	calmodulin putative	-0.131	0.913	0.689219011305576	0.758394948363181
EHI_010030	hypothetical protein	2.152	4.445	2.38939871146223e-21	9.51103220429224e-20
EHI_010040	hypothetical protein	-1.105	0.465	0.000368558438739397	0.000907886576164774
EHI_010050	Rap Ran GTPase-activating protein putative	-0.108	0.928	0.677915600626944	0.748916922231151
EHI_010060	RNA recognition motif domain containing protein	2.341	5.066	1.56818086656501e-21	6.27434014756577e-20
EHI_010070	Xaa-Pro dipeptidase putative	0.539	1.453	0.0145063720510989	0.0261552752289499
EHI_010080	sucrose transporter putative	-0.889	0.54	0.0204519542071322	0.0354585813168997
EHI_010090	hypothetical protein	-1.691	0.31	0.000183113402086138	0.000477756714955496
EHI_010100	hypothetical protein	1.011	2.015	0.0467271910776734	0.0748136256487007
EHI_010110	hypothetical protein	-2.446	0.183	5.36862052745899e-12	5.26817099040918e-11
EHI_010120	hypothetical protein	-0.954	0.516	0.0103673369937749	0.0192376929824721
EHI_010130	hypothetical protein	-3.759	0.074	3.57720715876604e-16	6.72307069402953e-15
EHI_010140	DNA primase small subunit putative	-1.769	0.293	1.5604356769164e-05	4.95382483608389e-05
EHI_010150	hypothetical protein	0.876	1.835	0.629455263204771	0.706147095388847
EHI_010160	hypothetical protein pseudogene	0.398	1.318	0.685108741490221	0.755049560052122
EHI_010255	hypothetical protein conserved	0.323	1.251	0.272878759194669	0.350328304477179
EHI_010260	hypothetical protein	-0.455	0.729	0.251106582487827	0.325662371473771
EHI_010270	hypothetical protein	-0.951	0.517	1.74660221169716e-06	6.62940164654931e-06
EHI_010280	hypothetical protein	-0.654	0.636	0.0776302455151573	0.117988244701126
EHI_010290	serine threonine-protein phosphatase putative	1.002	2.003	8.87324264820183e-06	2.94928971132614e-05
EHI_010300	hypothetical protein conserved	0.504	1.418	0.159757386510951	0.220568629330844
EHI_010310	hypothetical protein	-2.105	0.232	4.77979667562671e-07	2.01088248217965e-06
EHI_010320	hypothetical protein	-0.358	0.78	0.143481717452344	0.201284129923205
EHI_010330	hypothetical protein	-1.283	0.411	1.3032747943592e-05	4.19229960788068e-05
EHI_010340	hypothetical protein	0.356	1.28	0.0156182373986006	0.0279007499857163
EHI_010350	hypothetical protein	-1.13	0.457	0.00283526129085634	0.00593668684640596
EHI_010360	phosphatidylinositol-345-trisphosphate 3-phosphatase putative	0.303	1.233	0.103428871019013	0.151388817056303
EHI_010370	Ran binding protein putative	-1.645	0.32	5.10394368080384e-05	0.000146946627783381
EHI_010380	hypothetical protein	-2.476	0.18	1.2212998878236e-24	7.34862769712152e-23
EHI_010390	hypothetical protein	0.254	1.192	0.863393880493427	0.896663540325125
[truncated: 7,789 more rows]

## Sheet: C4
Id	description	log2FoldChange	FC	pvalue	padj
[truncated: 8,306 more rows]

[truncated: 6 more sheets: C5, C6, C7, C8, C9, C10]
