# Supplementary material for: Enteric bacteria boost defences against oxidative stress in Entamoeba histolytica
Source: Sci Rep. 2018 Jun 13;8:9042. doi: 10.1038/s41598-018-27086-w (PMC5998147; doi:10.1038/s41598-018-27086-w)
Supplement: Supplementary file 3 — Table S2 [file 41598_2018_27086_MOESM3_ESM.xls]

## Sheet: Summary
Enteric bacteria boost defences against oxidative stress in Entamoeba histolytica Hugo Varet, Yana Shaulov, Odile Sismeiro, Meirav Trebicz-Geffen, Rachel Legendre, Jean-Yves Coppée, Serge Ankri and Nancy Guillen Scientific Reports, 2018 Table S2 . Gene expression results from each cluster defined in Figure 2B
	Comparison C1			Comparison C2
	+OS.NI vs -OS.NI			+OS.LB vs -OS.LB
	Down	Not DE	Up	Down	Not DE	Up
Cluster 1 (1402 genes)	1377 (98.2%)	25 (1.8%)	0 (0%)	61 (4.3%)	1309 (93.4%)	32 (2.3%)
Cluster 2 (1169 genes)	0 (0%)	0 (0%)	1169 (100%)	12 (1.0%)	1121 (95.9%)	36 (3.1%)
Cluster 3 (588 genes)	1 (0.2%)	149 (25.3%)	438 (74.5%)	197 (33.5%)	390 (66.3%)	1 (0.2%)
Cluster 4 (619 genes)	329 (53.2%)	283 (45.7%)	7 (1.1%)	0 (0%)	264 (42.6%)	355 (57.4%)
Down: FC < 1 and adjusted P-value < 0.05
Not DE: not differentially expressed
Up: FC > 1 and adjusted P-value < 0.05
3778 genes have been detected in comparison C10 and then separated into four different groups using a hierarchical clustering algorithm. First sheet of Supplementary Table 2 gives the numbers of down-regulated, non differentially expressed and up-regulated genes in comparisons C1 and C2 for each of the four clusters. The next sheets provide detailed results for each cluster with the following inf…

## Sheet: Cluster 1
Id	description	log2FC.NI	log2FC.LB	diffLog2FC	padj
EHI_097950	hypothetical protein	-8.674	0.183	8.857	0.00339161903308524
EHI_081240	hypothetical protein	-7.742	0.724	8.466	0.00640592760313987
EHI_102930	hypothetical protein	-8.299	-0.058	8.241	0.00656680329753023
EHI_184790	hypothetical protein	-7.141	0.886	8.027	0.00842122728255541
EHI_120950	hypothetical protein	-7.73	-0.176	7.554	0.0168093783654312
EHI_047820	leucine rich repeat protein BspA family	-6.827	0.604	7.431	0.0168736643073112
EHI_108880	hypothetical protein	-5.808	1.228	7.037	0.036290582524459
EHI_079200	hypothetical protein	-7.237	-0.369	6.868	0.0290510629307123
EHI_104000	hypothetical protein	-7.341	-0.61	6.731	0.0318223334687205
EHI_128800	hypothetical protein	-5.736	0.639	6.376	0.0487586997836366
EHI_071010	hypothetical protein	-5.703	0.448	6.151	0.000293039551158439
EHI_123820	leucine rich repeat protein BspA family	-4.243	1.876	6.119	0.00122841762918659
EHI_127100	leucine rich repeat protein BspA family	-4.923	1.074	5.997	3.63388240573114e-11
EHI_120570	leucine rich repeat protein BspA family	-1.748	4.101	5.85	1.71467760646306e-06
EHI_102380	leucine rich repeat protein BspA family	-4.945	0.843	5.788	0.00204591296888719
EHI_034610	leucine rich repeat protein BspA family	-4.794	0.641	5.435	7.64371386041449e-05
EHI_128460	leucine rich repeat protein BspA family	-2.552	2.868	5.42	2.43107863859478e-05
EHI_062820	hypothetical protein	-4.748	0.336	5.084	9.11129670891705e-09
EHI_139330	hypothetical protein	-2.143	2.82	4.963	0.0153465571263785
EHI_186810	major facilitator superfamily protein	-1.174	3.763	4.937	2.19527310498423e-11
EHI_093980	hypothetical protein	-3.795	1.018	4.813	1.41607075486514e-06
EHI_167690	hypothetical protein	-4.195	0.567	4.762	0.00843893574799908
EHI_156710	3-ketoacyl-CoA synthase 4 putative	-5.383	-0.651	4.732	0.000844839686440323
EHI_199270	leucine rich repeat protein BspA family	-3.823	0.84	4.663	3.7974312408178e-05
EHI_037180	Ras family GTPase	-5.468	-0.837	4.631	0.0127711880529995
EHI_085710	hypothetical protein	-4.04	0.581	4.621	5.56493118153461e-05
EHI_141080	SP-RING zinc finger domain containing protein	-3.716	0.858	4.573	1.30984627736766e-11
EHI_105230	leucine-rich repeat containing protein	-3.03	1.538	4.569	0.0306189240350266
EHI_012000	hypothetical protein	-4.874	-0.345	4.529	3.01105365812772e-06
EHI_164460	leucine-rich repeat containing protein	-4.266	0.19	4.456	1.03178328092347e-09
EHI_032900	hypothetical protein	-4.368	0.066	4.434	0.0183419819730419
EHI_197420	hypothetical protein	-3.868	0.544	4.412	7.395016389215e-09
EHI_041470	leucine rich repeat protein BspA family	-2.842	1.442	4.284	0.0024290112868522
EHI_070450	heat shock protein70 mitochondrial putative	-4.382	-0.109	4.274	0.00945166157732654
EHI_176840	hypothetical protein	-3.664	0.504	4.167	8.35546373532531e-15
EHI_079230	Rab family GTPase	-5.05	-0.922	4.128	0.000142763203304761
EHI_176860	protein kinase putative	-3.735	0.372	4.106	3.08226377773225e-27
EHI_192820	hypothetical protein	-4.409	-0.348	4.061	0.0297929260903195
EHI_069940	hypothetical protein	-3.774	0.284	4.058	8.65498492210368e-09
EHI_050680	hypothetical protein	-2.714	1.333	4.046	3.80934250770787e-05
EHI_038160	14-alpha-glucan branching enzyme putative	-3.888	0.143	4.03	7.76226768987408e-12
EHI_036860	hypothetical protein	-3.653	0.363	4.016	1.56440992225021e-07
EHI_118830	hypothetical protein	-2.721	1.217	3.938	1.02902511549162e-07
EHI_152810	hypothetical protein	-3.795	0.13	3.926	2.58002116689296e-11
EHI_067080	hypothetical protein	-3.925	-0.001	3.924	0.0414034330388475
EHI_189090	leucine rich repeat protein BspA family	-3.673	0.249	3.922	0.0426864794556484
EHI_197470	hypothetical protein	-3.612	0.303	3.915	1.18252073805214e-09
EHI_031340	hypothetical protein	-3.747	0.161	3.907	5.46910745315457e-08
EHI_087590	VHS domain containing protein	-3.308	0.584	3.892	2.69996648473349e-06
EHI_038910	hypothetical protein	-2.219	1.66	3.879	0.00512271475736144
EHI_179900	hypothetical protein	-3.566	0.306	3.873	2.79802307212205e-12
EHI_021380	U5 small nuclear ribonucleoprotein subunit putative	-4.118	-0.25	3.868	0.0418047928512078
EHI_070230	leucine rich repeat protein BspA family	-2.758	1.1	3.858	2.05391330429637e-06
EHI_158330	Ras guanine nucleotide exchange factor putative	-2.576	1.28	3.855	4.47977128346586e-14
EHI_092240	hypothetical protein	-3.946	-0.095	3.851	0.00403366873748163
EHI_067240	hypothetical protein	-3.928	-0.084	3.844	0.0421369087726225
EHI_166460	hypothetical protein	-3.076	0.768	3.844	0.00908229104642726
EHI_110640	HEAT repeat domain containing protein	-2.685	1.157	3.842	3.16832520146065e-06
EHI_004340	serine-threonine-isoleucine rich protein putative	-3.104	0.728	3.832	0.00483191487452605
EHI_111960	leucine rich repeat protein BspA family	-3.052	0.77	3.823	0.00521488633095956
EHI_184260	leucine rich repeat protein BspA family	-2.706	1.105	3.811	0.00177785583019396
EHI_012960	hypothetical protein conserved	-3.582	0.188	3.77	4.9770701889219e-07
EHI_001180	hypothetical protein conserved	-3.68	0.051	3.731	0.0165241527274356
EHI_179360	hypothetical protein	-3.206	0.514	3.72	7.99986773813693e-08
EHI_173430	hypothetical protein	-3.475	0.193	3.668	1.79292984677262e-09
EHI_025700	serine-threonine-isoleucine rich protein putative	-4.671	-1.007	3.665	0.0226936941663202
EHI_094140	Rab GTPase activating protein putative	-3.236	0.425	3.661	1.02801286178537e-09
EHI_074700	hypothetical protein	-2.922	0.716	3.639	3.27460019088949e-06
EHI_152820	hypothetical protein	-3.435	0.194	3.629	0.00113446733761749
EHI_192250	leucine rich repeat protein BspA family	-2.505	1.097	3.602	0.000356402082085064
EHI_081720	leucine rich repeat protein phosphatase 2C domain containing protein	-3.882	-0.3	3.582	0.000228092056453803
EHI_024520	hypothetical protein	-3.625	-0.069	3.556	6.56881064744798e-06
EHI_011770	hypothetical protein	-3.097	0.455	3.552	1.90549456426755e-06
EHI_038880	WD repeat protein	-3.277	0.275	3.552	4.10557357732292e-12
EHI_093690	leucine-rich repeat containing protein	-3.407	0.141	3.548	5.32067950953381e-07
EHI_033730	hypothetical protein	-2.563	0.972	3.535	4.70658665466086e-05
EHI_077260	DNA repair helicase putative	-3.91	-0.375	3.535	0.00556117563017236
EHI_110270	RNA recognition motif domain containing protein	-4.207	-0.674	3.533	0.00295221636089442
EHI_012510	hypothetical protein	-2.692	0.833	3.525	2.23911697409965e-09
EHI_035720	hypothetical protein	-2.918	0.596	3.514	3.74114066966673e-09
EHI_068740	hypothetical protein	-3.281	0.223	3.504	7.8018059825922e-11
EHI_075180	hypothetical protein	-3.399	0.091	3.491	1.27915059146336e-08
EHI_152840	hypothetical protein	-2.914	0.561	3.475	1.99324139295483e-08
EHI_004950	hypothetical protein	-3.836	-0.365	3.471	0.00108795004751291
EHI_192770	hypothetical protein	-3.53	-0.059	3.471	4.88921016165931e-09
EHI_010110	hypothetical protein	-2.998	0.471	3.469	1.89831333528093e-11
EHI_172380	hypothetical protein	-3.173	0.29	3.463	5.92956174604176e-07
EHI_141420	hypothetical protein	-2.285	1.176	3.462	0.00384656718329821
EHI_056370	hypothetical protein	-3.359	0.08	3.439	5.194448699862e-08
EHI_127010	hypothetical protein	-4.17	-0.736	3.434	1.05048266732039e-05
EHI_122810	hypothetical protein	-2.489	0.927	3.415	7.99188141088305e-14
EHI_030160	SOH1 protein putative	-3.537	-0.126	3.412	5.30254301705568e-08
EHI_109470	hypothetical protein	-1.803	1.606	3.409	0.0359513897948688
EHI_118200	hypothetical protein	-3.365	0.023	3.388	6.33371614030427e-09
EHI_096220	Rab family GTPase	-2.683	0.693	3.377	1.0126043897467e-08
EHI_022290	hypothetical protein	-3.133	0.24	3.373	7.38759485744522e-05
EHI_143830	hypothetical protein	-2.831	0.54	3.371	2.57324545124508e-05
EHI_022270	hypothetical protein	-2.701	0.637	3.338	9.00509146330748e-06
EHI_192400	hypothetical protein	-2.39	0.94	3.33	8.77637223029742e-09
EHI_177350	hypothetical protein	-2.844	0.476	3.32	4.85174142422158e-11
EHI_038150	hypothetical protein	-1.958	1.344	3.302	0.00444306579686554
EHI_014330	hypothetical protein	-3.696	-0.397	3.299	3.92540602446211e-08
EHI_013070	hypothetical protein	-3.975	-0.68	3.295	0.000283642919764177
EHI_142890	hypothetical protein	-2.079	1.215	3.294	9.2397978532964e-05
EHI_136600	hypothetical protein	-3.267	0.02	3.287	4.71642754131986e-06
EHI_137260	hypothetical protein	-2.99	0.296	3.286	8.49769602532413e-06
EHI_155890	hypothetical protein	-3.721	-0.441	3.28	0.0404418252773076
EHI_012520	hypothetical protein	-3.146	0.123	3.27	0.000137622533629997
EHI_170140	Rap GTPase	-2.339	0.929	3.268	1.97051005821471e-13
EHI_183490	hypothetical protein	-2.385	0.877	3.262	7.67085304559381e-08
EHI_199470	AIG1 family protein	-1.871	1.391	3.261	0.0300850524541499
EHI_107080	hypothetical protein	-3.099	0.157	3.257	1.75604095370601e-12
EHI_043950	hypothetical protein	-2.937	0.318	3.256	2.43051606073758e-06
EHI_020230	hypothetical protein	-2.513	0.742	3.255	4.45805627524968e-09
EHI_182150	hypothetical protein	-4.287	-1.04	3.248	0.00144302558237659
EHI_124380	hypothetical protein	-3.077	0.166	3.243	0.00042284126420422
EHI_147680	leucine rich repeat protein BspA family	-3.123	0.116	3.24	0.000793976272838792
EHI_165190	hypothetical protein	-3.718	-0.484	3.234	3.52507671072932e-07
EHI_188270	hypothetical protein	-2.856	0.377	3.233	3.10407438776206e-08
EHI_155640	tRNA isopentenyltransferase putative	-3.45	-0.217	3.232	1.99234492209505e-09
EHI_092630	RNA recognition motif domain containing protein	-3.754	-0.532	3.222	6.94757125760513e-07
EHI_111730	hypothetical protein	-2.069	1.147	3.216	0.0010229379540214
EHI_138520	hypothetical protein conserved	-2.85	0.364	3.214	3.75800350194804e-09
EHI_180290	hypothetical protein	-4.205	-0.995	3.209	2.32837824132073e-07
EHI_113570	kinesin putative	-2.887	0.321	3.208	2.02125402192306e-18
EHI_053430	hypothetical protein	-2.675	0.52	3.194	3.88844081141491e-11
EHI_141390	hypothetical protein	-2.472	0.718	3.19	2.74000557874492e-08
EHI_121900	hypothetical protein	-3.319	-0.134	3.185	1.45927001123964e-07
EHI_196600	hypothetical protein	-2.872	0.309	3.181	9.1061329967713e-06
EHI_197220	hypothetical protein	-3.651	-0.47	3.181	1.89837437023885e-06
EHI_096400	F-box domain containing membrane protein putative	-2.793	0.383	3.177	2.0707417933865e-08
EHI_040390	hypothetical protein	-2.325	0.849	3.175	0.000108546686401907
EHI_110960	hypothetical protein conserved	-3.215	-0.043	3.173	7.5571606832174e-11
EHI_112850	hypothetical protein	-2.412	0.759	3.171	9.76416069773056e-19
EHI_126320	hypothetical protein	-3.948	-0.78	3.168	9.73489626161882e-08
EHI_015270	N-acetylglucosaminyl-phosphatidylinositol de-N-acetylase putative	-3.16	0.006	3.166	2.47953676492509e-08
EHI_107790	hypothetical protein	-3.004	0.162	3.166	9.22799998242282e-08
EHI_147240	hypothetical protein	-2.738	0.411	3.149	3.98639462063907e-09
EHI_073990	hypothetical protein	-3.513	-0.368	3.146	1.41247602878308e-06
EHI_159540	hypothetical protein	-3.039	0.104	3.143	1.45448988645657e-06
EHI_192560	hypothetical protein	-3.077	0.056	3.133	8.31758334810499e-07
EHI_030450	hypothetical protein	-2.32	0.806	3.125	2.59434836725278e-08
EHI_081290	hypothetical protein	-2.446	0.678	3.124	3.1796718853679e-10
EHI_028550	hypothetical protein	-2.942	0.177	3.119	1.05110838106351e-09
EHI_000630	hypothetical protein	-2.94	0.169	3.11	1.75618047492466e-05
EHI_137910	leucine rich repeat protein BspA family	-1.753	1.349	3.103	0.0232450941273216
EHI_189180	hypothetical protein	-3.127	-0.034	3.093	4.58808770973756e-07
EHI_131520	hypothetical protein	-2.555	0.527	3.082	8.17298379648724e-05
EHI_155400	hypothetical protein	-3.402	-0.324	3.078	6.57685865690733e-10
EHI_167350	hypothetical protein	-2.674	0.4	3.073	2.91178928169265e-08
EHI_196900	hypothetical protein	-2.484	0.589	3.073	1.4218216145738e-11
EHI_009920	hypothetical protein	-2.08	0.992	3.072	1.13316450788899e-05
EHI_087560	hypothetical protein	-2.841	0.222	3.063	9.44233553021153e-08
EHI_090250	formin homology 2 family protein	-3.21	-0.148	3.062	8.20263430187538e-13
EHI_151970	hypothetical protein	-2.157	0.904	3.061	1.19725012918454e-08
EHI_000530	hypothetical protein	-2.703	0.351	3.054	8.00349765656618e-10
EHI_087420	leucine rich repeat protein phosphatase 2C domain containing protein	-2.783	0.261	3.044	4.76293051634356e-05
EHI_179040	hypothetical protein	-3.464	-0.421	3.043	2.12278669642051e-06
EHI_051770	hypothetical protein	-3.083	-0.042	3.042	6.30887650799069e-07
EHI_189530	hypothetical protein	-2.624	0.418	3.042	8.52671130479657e-10
EHI_048430	hypothetical protein	-2.798	0.24	3.038	0.00022410872801246
EHI_085960	hypothetical protein	-3.018	0.019	3.037	0.00301462583627689
EHI_153270	Ras GTPase-activating protein putative	-2.536	0.495	3.032	2.18551716707965e-09
EHI_192840	hypothetical protein	-3.391	-0.36	3.032	1.01003339835114e-07
EHI_108650	hypothetical protein conserved	-3.159	-0.132	3.027	1.28915905662461e-08
EHI_139080	longevity-assurance family protein	-2.94	0.08	3.019	0.0239502763407657
EHI_187130	hypothetical protein conserved domain containing	-1.977	1.038	3.014	7.95636788177191e-10
EHI_125390	hypothetical protein	-3.187	-0.175	3.013	9.33223983534495e-09
EHI_174980	RNA recognition motif domain containing protein	-3.397	-0.384	3.012	8.54667423229873e-08
EHI_082900	hypothetical protein	-2.173	0.832	3.005	1.75258425539121e-05
EHI_152830	ATP-binding cassette sub-family G1 putative	-2.564	0.434	2.998	8.51436532106098e-05
EHI_044700	hypothetical protein	-2.695	0.302	2.997	0.00151267128197319
EHI_125380	hypothetical protein	-3.125	-0.131	2.994	0.00113735646056503
EHI_081310	hypothetical protein	-2.691	0.3	2.991	3.92444947611461e-06
EHI_169220	hypothetical protein	-3.297	-0.314	2.983	1.79581833573442e-06
EHI_090370	hypothetical protein	-2.495	0.488	2.982	5.76657031560798e-05
EHI_151880	hypothetical protein	-2.926	0.056	2.982	7.07455832355134e-06
EHI_142750	hypothetical protein	-2.924	0.034	2.958	1.13712912989589e-07
EHI_158280	hypothetical protein	-2.786	0.17	2.956	6.37935434008926e-07
EHI_027630	hypothetical membrane-spanning protein	-3.082	-0.129	2.953	0.000887151604477874
EHI_062860	hypothetical protein	-2.604	0.344	2.948	3.6046457622641e-08
EHI_117630	hypothetical protein	-2.843	0.087	2.93	4.79021514716287e-09
EHI_012120	hypothetical protein	-2.793	0.135	2.929	1.02202182041691e-07
EHI_035370	hypothetical protein	-2.669	0.258	2.928	9.86778810167307e-07
EHI_098980	hypothetical protein	-3.299	-0.383	2.915	0.000168453815419324
EHI_134770	hypothetical protein conserved domain containing	-3.66	-0.745	2.915	2.81305116806463e-06
EHI_048660	leucine rich repeat protein BspA family	-3.186	-0.276	2.911	8.81964566678895e-07
EHI_098740	hypothetical protein	-3.21	-0.306	2.904	1.4273806969686e-05
EHI_053320	hypothetical protein	-2.318	0.582	2.9	4.72710993012008e-11
EHI_111200	hypothetical protein	-1.8	1.098	2.897	4.3739691883812e-05
EHI_087620	hypothetical protein	-2.741	0.153	2.894	1.50801658127648e-11
EHI_069190	leucine rich repeat protein BspA family	-3.625	-0.731	2.893	4.32793659921695e-06
EHI_052760	hypothetical protein	-1.167	1.722	2.889	0.0227336884597095
EHI_077650	Mre11 putative	-2.31	0.573	2.884	7.79116930316064e-12
EHI_167670	hypothetical protein	-3.559	-0.681	2.878	0.000259985751147141
EHI_030050	hypothetical protein	-2.361	0.516	2.877	8.11081020163076e-09
EHI_011400	hypothetical protein	-3.164	-0.287	2.876	8.35158904136644e-06
EHI_197190	hypothetical protein	-2.314	0.562	2.876	0.00055161149863728
EHI_194830	hypothetical protein	-3.521	-0.647	2.874	0.00113160002398741
EHI_178930	hypothetical protein	-3.144	-0.271	2.873	2.45496740270321e-06
EHI_070000	hypothetical protein	-3.715	-0.851	2.864	0.0114754126102358
EHI_105840	hypothetical protein	-3.46	-0.621	2.84	0.00140540993074997
EHI_199980	hypothetical protein	-4.04	-1.2	2.84	0.0405279652693472
EHI_127130	hypothetical protein	-2.932	-0.1	2.832	2.95950207789909e-05
EHI_110440	hypothetical protein	-3.235	-0.404	2.831	7.51543097402773e-06
EHI_193420	hypothetical protein	-2.514	0.307	2.821	9.98031662503556e-05
EHI_013240	hypothetical protein	-3.004	-0.189	2.815	8.6535440455593e-05
EHI_044900	EF-hand calcium-binding domain containing protein	-2.205	0.609	2.814	2.92224992453511e-05
EHI_138780	hypothetical protein	-1.903	0.911	2.814	5.2750716148591e-06
EHI_074720	hypothetical protein	-3.735	-0.923	2.813	1.65747031965546e-05
EHI_054220	hypothetical protein	-2.776	0.032	2.808	1.70537607281996e-07
EHI_040630	hypothetical protein	-2.781	0.024	2.805	1.14468949812809e-06
EHI_141340	hypothetical protein	-2.978	-0.174	2.804	1.36696430341027e-07
EHI_024620	hypothetical protein	-2.397	0.405	2.802	0.000256824438980365
EHI_100090	Rab family GTPase	-3.206	-0.408	2.798	0.000137678618446304
EHI_054110	hypothetical protein	-2.372	0.423	2.795	5.32320013554986e-06
EHI_073560	phosphatidylinositol 3-kinase 1 putative	-3.374	-0.581	2.793	1.1384723181099e-05
EHI_177340	hypothetical protein	-2.869	-0.078	2.791	1.03508800252792e-08
EHI_155320	zinc finger domain containing protein	-3.001	-0.211	2.79	5.9085873882784e-07
EHI_054710	hypothetical protein	-2.804	-0.024	2.78	5.29873989651421e-06
EHI_074150	hypothetical protein	-3.237	-0.463	2.774	0.000105133471396209
EHI_051080	leucine rich repeat protein BspA family	-3.513	-0.743	2.77	7.35383766472572e-08
EHI_156410	WD domain containing protein	-2.923	-0.169	2.753	2.85558610327307e-07
EHI_001970	hypothetical protein	-2.499	0.251	2.75	0.000907591444698484
EHI_006110	hypothetical protein	-2.409	0.339	2.748	0.0131931797351877
EHI_041890	hypothetical protein	-2.193	0.554	2.747	0.000710888921048174
EHI_059810	ubiquitin carboxyl-terminal hydrolase domain containing protein	-2.258	0.489	2.747	1.1891905821293e-08
EHI_069520	protein kinase domain containing protein	-2.747	0	2.747	2.01217878001789e-08
EHI_167470	hypothetical protein	-2.275	0.472	2.747	3.56759117952262e-10
EHI_183020	hypothetical protein	-2.908	-0.161	2.747	0.000388416637741467
EHI_158230	hypothetical protein	-2.314	0.427	2.742	3.87574443609264e-06
EHI_139980	leucine-rich repeat containing protein	-3.33	-0.596	2.734	2.81201582262608e-07
EHI_098610	hypothetical protein	-2.756	-0.029	2.727	3.58507274618843e-10
EHI_092670	hypothetical membrane-spanning protein	-3.304	-0.582	2.722	0.00012413127369005
EHI_117990	hypothetical protein	-2.482	0.238	2.72	8.73941687767169e-08
EHI_091110	hypothetical protein	-2.148	0.567	2.715	2.2333985676168e-06
EHI_103790	tubulin interacting protein putative	-2.605	0.105	2.711	4.1097461142837e-06
EHI_050560	hypothetical protein	-2.164	0.542	2.706	1.49224553147911e-07
EHI_051000	hypothetical protein	-3.083	-0.378	2.705	5.45138425560732e-08
EHI_077270	S1 RNA binding domain-containing protein	-2.628	0.076	2.704	0.0492321482833726
EHI_160220	hypothetical protein conserved	-2.342	0.36	2.702	4.55592779324847e-08
EHI_096310	hypothetical protein	-2.259	0.44	2.699	4.27106012121502e-07
EHI_182570	hypothetical protein	-2.09	0.604	2.695	6.21933721767032e-07
EHI_136180	proteasome regulatory subunit putative	-2.482	0.205	2.687	2.37262836881819e-08
EHI_010380	hypothetical protein	-2.252	0.43	2.682	5.92547318353982e-15
EHI_023270	Ras guanine nucleotide exchange factor putative	-2.056	0.623	2.679	1.09306857287238e-06
EHI_127440	tyrosine kinase putative	-1.979	0.701	2.679	2.86242532772502e-07
EHI_098760	hypothetical protein	-1.826	0.849	2.676	2.05420818124248e-08
EHI_050985	hypothetical protein conserved	-2.815	-0.14	2.675	2.39474796786858e-09
EHI_151280	hypothetical protein	-2.225	0.451	2.675	7.79988017688786e-10
EHI_132890	hypothetical protein	-1.648	1.024	2.673	0.0266971015403053
EHI_000490	PRP38 family protein	-2.37	0.301	2.671	7.39727962287439e-06
EHI_125160	guanine nucleotide exchange factor putative	-3.271	-0.602	2.669	0.000175366825695166
EHI_086580	vacuolar protein sorting-associated protein 35 putative	-2.635	0.031	2.666	0.000293856555701229
EHI_202150	hypothetical protein conserved	-2.907	-0.25	2.657	2.62115570253247e-10
EHI_200830	hypothetical protein	-1.641	1.012	2.653	0.0199620620874383
EHI_010310	hypothetical protein	-1.895	0.757	2.652	6.6267984700271e-06
EHI_087810	RhoGAP domain containing protein	-2.686	-0.038	2.648	5.00851119292286e-08
EHI_030850	hypothetical protein	-2.384	0.26	2.644	0.00234668082520484
EHI_045510	hypothetical protein	-3.244	-0.6	2.644	1.69035664456227e-05
EHI_068620	hypothetical protein	-3.511	-0.869	2.642	0.0260350040189703
EHI_057960	hypothetical protein	-2.141	0.5	2.641	0.03151866144473
EHI_121730	hypothetical protein	-2.581	0.059	2.64	4.19052014043999e-09
EHI_122820	sedlin putative	-3.111	-0.476	2.635	0.00061359887151572
EHI_004360	leucine rich repeat protein BspA family	-1.896	0.73	2.626	3.18026111635633e-07
EHI_061010	cullin family protein	-2.052	0.573	2.624	4.97288431682409e-05
EHI_060760	hypothetical protein	-3.162	-0.539	2.623	0.0433874025221361
EHI_166970	hypothetical protein	-2.036	0.587	2.623	5.29287960395596e-08
EHI_153160	hypothetical protein	-2.564	0.055	2.619	5.69035151407596e-12
EHI_151470	hypothetical protein	-1.589	1.027	2.615	0.000232547626264532
EHI_128120	hypothetical protein	-2.473	0.142	2.614	4.24792068172785e-06
EHI_001110	hypothetical protein	-2.274	0.337	2.612	0.00141292090609419
EHI_179970	proteasome regulatory subunit putative	-2.104	0.508	2.612	9.56852949316122e-16
EHI_010090	hypothetical protein	-2.646	-0.036	2.61	0.000210500208090089
EHI_141970	hypothetical protein	-2.166	0.442	2.609	1.44344815529531e-08
EHI_153550	hypothetical protein	-1.759	0.849	2.608	0.00164352892727174
EHI_041060	hypothetical protein	-2.28	0.318	2.598	5.30815506191412e-11
EHI_178690	brefeldin a-inhibited guanine nucleotide-exchange protein putative	-2.36	0.235	2.596	2.11993296744996e-09
EHI_193480	serine threonine protein phosphatase PP2A catalytic subunit putative	-3.604	-1.007	2.596	0.00054580443129339
EHI_011180	protein kinase domain containing protein	-2.045	0.55	2.595	3.99058339095498e-07
EHI_151850	hypothetical protein conserved	-2.358	0.231	2.589	9.67305041365851e-06
EHI_102050	hypothetical protein	-2.159	0.427	2.586	4.45160802749929e-11
EHI_154170	leucine rich repeat protein BspA family	-1.322	1.264	2.586	0.0130104832086694
EHI_023380	hypothetical protein	-1.927	0.656	2.584	1.36866492039002e-05
EHI_181710	NADPH-dependent FMN reductase domain containing protein	-1.839	0.739	2.578	1.43752961278937e-05
EHI_140160	hypothetical protein	-2.691	-0.115	2.577	1.98198210811501e-06
EHI_027540	hypothetical protein	-2.704	-0.129	2.576	9.04834756247297e-07
EHI_101270	hypothetical protein	-2.476	0.097	2.573	9.64362174190746e-09
EHI_181570	hypothetical protein	-3.174	-0.602	2.572	2.41200580079414e-05
EHI_012540	RhoGAP domain containing protein	-1.845	0.724	2.568	9.32259454475036e-08
EHI_137050	hypothetical protein	-4.035	-1.472	2.563	0.00419714257110356
EHI_197240	hypothetical protein	-2.509	0.053	2.562	0.0133115397976765
EHI_053460	hypothetical protein	-2.404	0.154	2.558	9.0498719439271e-14
EHI_150520	hypothetical protein	-2.924	-0.369	2.555	1.79481568252474e-08
EHI_027350	hypothetical protein	-2.802	-0.249	2.553	0.0020926718395925
EHI_131110	hypothetical protein	-2.444	0.109	2.553	0.0328697843957805
EHI_182680	WD domain containing protein	-1.558	0.985	2.543	0.00353506124553916
EHI_155740	hypothetical protein	-2.232	0.309	2.541	4.00801299942818e-06
EHI_192580	hypothetical protein	-3.05	-0.509	2.541	3.66215084036795e-06
EHI_110660	Sand family protein	-2.51	0.029	2.539	7.54867608732519e-11
EHI_081400	AP-2 complex protein putative	-2.529	0.008	2.537	6.37895215454907e-09
EHI_155540	hypothetical protein conserved	-2.127	0.406	2.533	3.14495755938883e-14
EHI_125730	hypothetical protein	-2.812	-0.284	2.529	1.56448199548455e-09
EHI_148180	hypothetical protein	-2.259	0.269	2.528	6.28543951553074e-08
EHI_142680	hypothetical protein	-3.578	-1.055	2.524	0.00197920650759773
EHI_069430	dolichyl-di-phosphooligosaccharide-protein glycotransferase putative	-2.256	0.267	2.523	5.42434026546225e-08
EHI_023160	hypothetical protein	-2.669	-0.148	2.52	1.67611810906303e-09
EHI_183270	hypothetical protein	-3.565	-1.045	2.52	0.0413684227410814
EHI_092340	Sec61 protein putative	-2.447	0.072	2.519	0.000706667339364077
EHI_182740	guanine nucleotide exchange factor putative	-3.694	-1.177	2.517	0.000139329525568289
EHI_153570	hypothetical protein	-3.069	-0.554	2.515	1.18977652595351e-05
EHI_072060	hypothetical protein	-3.029	-0.516	2.512	1.49899343710442e-07
EHI_124400	thioredoxin putative	-3.587	-1.079	2.508	0.000877405434114522
EHI_030100	hypothetical protein	-3.11	-0.602	2.507	0.0203903012684488
EHI_021290	hypothetical protein	-2.168	0.337	2.505	0.000165544756578054
EHI_009670	hypothetical protein	-1.476	1.028	2.504	0.000202215991208102
EHI_039030	RhoGAP domain containing protein	-1.797	0.707	2.504	0.000370783793558602
EHI_110170	ubiquitin carboxyl-terminal hydrolase domain containing protein	-1.534	0.97	2.504	0.000228434840253067
EHI_152030	hypothetical protein	-3.329	-0.825	2.504	0.00164830890584221
EHI_125750	hypothetical protein	-2.965	-0.464	2.501	4.29371822050784e-09
EHI_153030	hypothetical protein	-2.442	0.059	2.501	0.000102456332201336
EHI_182800	hypothetical protein	-3.245	-0.746	2.499	7.10655428321609e-09
EHI_001170	hypothetical protein	-2.358	0.14	2.498	0.00323210970999791
EHI_180300	DnaJ domain containing protein	-2.339	0.159	2.498	3.05787225604746e-09
EHI_111220	tRNA splicing endonuclease putative	-1.602	0.895	2.497	3.40755611082627e-05
EHI_006870	protein kinase domain containing protein	-2.636	-0.14	2.496	0.0112970710642138
EHI_115310	hypothetical protein	-3.029	-0.533	2.496	0.00038559685398432
EHI_006100	prenyl cysteine carboxyl methyltransferase putative	-2.044	0.45	2.494	1.71352131955287e-08
EHI_199100	SAC3 GANP family protein	-1.755	0.739	2.494	5.43024900804772e-05
EHI_135750	heat shock protein putative	-2.542	-0.052	2.49	7.77851510579175e-06
EHI_024360	hypothetical protein	-3.259	-0.771	2.488	0.00113335718304052
EHI_029040	exportin T putative	-2.036	0.45	2.486	1.1969585817932e-14
EHI_001750	hypothetical protein	-2.994	-0.51	2.483	0.000101926098341576
EHI_081260	hypothetical protein	-2.679	-0.202	2.477	1.82363164374438e-07
EHI_017040	nucleoside transporter putative	-2.898	-0.423	2.474	4.64356415331311e-05
EHI_036870	hypothetical protein	-2.055	0.419	2.474	0.000635602804090151
EHI_178110	hypothetical protein	-2.144	0.328	2.472	1.04994210748717e-05
EHI_003250	hypothetical protein	-2.038	0.434	2.471	1.98294636731047e-06
EHI_011200	hypothetical protein	-2.543	-0.073	2.47	2.24285631301144e-05
EHI_169270	hypothetical protein	-3.057	-0.591	2.467	0.0113175413493467
EHI_100080	acid sphingomyelinase-like phosphodiesterase putative	-2.217	0.247	2.464	7.26909256910953e-10
EHI_126310	Rho family GTPase	-2.861	-0.398	2.463	6.17595444966857e-08
EHI_087630	heat shock transcription factor putative	-2.597	-0.138	2.459	1.99752453057099e-08
EHI_000450	pumilio family RNA-binding protein	-2.368	0.088	2.456	7.21884350058268e-06
EHI_191510	leucine rich repeat protein BspA family	-2.964	-0.507	2.456	0.00540505041189574
EHI_009660	DENN domain protein	-1.845	0.608	2.453	6.58651588525171e-09
EHI_177330	hypothetical protein	-1.794	0.658	2.452	2.21726921481191e-14
EHI_143820	hypothetical protein conserved	-1.96	0.491	2.451	1.73417295730898e-08
EHI_175470	hypothetical protein	-1.827	0.623	2.45	1.69046068140984e-07
EHI_010370	Ran binding protein putative	-2.038	0.409	2.447	3.88705243760268e-05
EHI_098480	hypothetical protein	-2.254	0.193	2.447	0.00284928191831383
EHI_068580	U6 snRNA-associated Sm-like protein LSm2 putative	-2.703	-0.259	2.444	2.41336509346523e-05
EHI_098030	RhoGAP domain containing protein	-3.592	-1.153	2.439	0.0019152524058595
EHI_152520	hypothetical protein	-2.425	0.008	2.433	0.000498288851463992
EHI_126970	hypothetical protein	-2.011	0.418	2.429	6.73794386226328e-07
EHI_153710	methylene-fatty-acyl-phospholipid synthase putative	-3.557	-1.129	2.428	5.64231115699965e-05
EHI_013270	hypothetical protein	-3.185	-0.759	2.427	0.0251125405014872
EHI_093340	WD repeat protein	-1.994	0.429	2.423	2.2265162017548e-05
EHI_050390	hypothetical protein	-3.05	-0.628	2.422	1.09730177026367e-06
EHI_142180	hypothetical protein	-3.386	-0.965	2.421	0.00147900704169135
EHI_075710	hypothetical protein	-2.881	-0.461	2.42	0.000257633858420354
EHI_076030	hypothetical protein	-1.908	0.513	2.42	0.0496723356230067
EHI_168350	hypothetical protein	-1.954	0.466	2.419	1.518496410164e-14
EHI_172510	acid sphingomyelinase-like phosphodiesterase 3a precursor putative	-2.917	-0.499	2.418	6.68852770313294e-10
EHI_050540	hypothetical protein conserved	-2.517	-0.111	2.406	1.40684791742141e-09
EHI_198810	protein kinase putative	-2.461	-0.055	2.406	0.00034750798542921
EHI_200750	hypothetical protein	-2.661	-0.256	2.405	1.75975762203658e-06
EHI_008170	hypothetical protein	-2.318	0.083	2.402	1.74631398127129e-06
EHI_166450	hypothetical protein	-3.336	-0.935	2.4	0.00399613695304792
EHI_192280	hypothetical protein	-2.159	0.242	2.4	0.000274833275989665
EHI_103820	Sec7 domain containing protein	-1.991	0.408	2.399	6.05095729843526e-10
EHI_046620	hypothetical protein	-3.112	-0.714	2.398	0.000134128084522509
EHI_000770	hypothetical protein	-1.887	0.509	2.396	2.25411093975775e-07
EHI_177360	hypothetical protein	-2.22	0.175	2.395	1.74278747425349e-05
EHI_151310	LSM domain containing protein	-2.778	-0.387	2.391	0.00643178696858106
EHI_200040	hypothetical protein	-2.504	-0.114	2.389	3.84335198666176e-06
EHI_022880	hypothetical protein	-2.537	-0.15	2.387	1.02667760057821e-06
EHI_136460	hypothetical protein	-3.085	-0.698	2.387	1.10987014636163e-08
EHI_149530	hypothetical protein	-2.032	0.352	2.384	0.00452014322109267
EHI_081640	hypothetical protein	-2.648	-0.265	2.383	0.00122651061221771
EHI_165060	RhoGAP domain containing protein	-2.15	0.233	2.383	1.31445755552651e-08
EHI_110310	magnesium and cobalt transport protein CorA putative	-2.143	0.239	2.382	1.68457672698847e-08
EHI_094050	hypothetical protein	-2.295	0.081	2.376	9.10681756935899e-10
EHI_164340	hypothetical protein	-1.919	0.454	2.373	4.43343325849814e-08
EHI_029580	mannosyltransferase putative	-2.725	-0.354	2.371	7.94471717749387e-06
EHI_186960	prefoldin alpha subunit	-2.472	-0.104	2.368	0.000444958526174842
EHI_046270	hypothetical protein	-1.359	0.994	2.353	9.73394717402095e-06
EHI_062470	hypothetical protein	-2.569	-0.216	2.353	0.00632606541742624
EHI_001990	alpha-13-mannosyltransferase ALG2 putative	-2.627	-0.283	2.344	1.09224169916872e-08
EHI_141880	Rho guanine nucleotide exchange factor putative	-1.626	0.715	2.341	3.1762034828465e-07
EHI_104760	hypothetical protein	-2.21	0.129	2.339	0.00449172945601164
EHI_119280	hypothetical protein conserved domain containing	-2.185	0.153	2.339	2.57998200086377e-05
EHI_038970	hypothetical protein	-3.482	-1.147	2.335	0.000347102841920425
EHI_099840	hypothetical protein	-2.701	-0.37	2.331	0.000314809180181852
EHI_183560	CAAX amino terminal protease family	-2.355	-0.024	2.331	0.000643734503531661
EHI_081350	hypothetical protein	-2.811	-0.482	2.329	3.31966855587808e-05
EHI_020210	Ras guanine nucleotide exchange factor putative	-1.642	0.685	2.327	1.42957068215562e-10
EHI_087730	hypothetical protein	-2.219	0.106	2.325	4.32892812260543e-11
EHI_151500	hypothetical protein	-1.852	0.473	2.325	0.000169195199973283
EHI_164860	Ras guanine nucleotide exchange factor putative	-1.74	0.583	2.324	1.24926989378616e-10
EHI_186850	PIWI domain protein	-2.149	0.176	2.324	6.34592215468981e-07
EHI_050710	hypothetical protein	-2.037	0.279	2.316	1.15567119595875e-06
EHI_178770	GTP-binding protein putative	-2.147	0.168	2.316	1.06806211878993e-10
EHI_129860	hypothetical protein	-2.37	-0.056	2.314	0.000120199166175643
EHI_155350	transport protein particle component Bet3 domain-containing protein	-2.776	-0.462	2.314	0.0105319445511106
EHI_124410	hypothetical protein	-2.434	-0.123	2.311	2.45153692536428e-10
EHI_202580	hypothetical protein conserved	-3.134	-0.823	2.31	0.0147254466953679
EHI_138500	Rap Ran GTPase-activating protein putative	-2.842	-0.543	2.3	4.22338524287418e-08
EHI_013290	hypothetical protein	-1.658	0.635	2.293	1.04439332903657e-05
EHI_079250	hypothetical protein	-2.425	-0.133	2.292	5.7555051222467e-07
EHI_093830	hypothetical protein	-2.492	-0.201	2.291	1.59060537363595e-07
EHI_035230	hypothetical protein	-1.735	0.554	2.289	3.21277271454757e-05
EHI_105130	tyrosin kinase putative	-2.482	-0.194	2.288	2.25978511493637e-10
EHI_036910	hypothetical protein	-2.126	0.158	2.284	0.00371526218544317
EHI_070110	tyrosine kinase putative	-1.933	0.345	2.278	6.03742007941035e-10
EHI_118790	endonuclease III putative	-2.615	-0.339	2.277	8.16003663687267e-09
EHI_091240	hypothetical protein	-2.009	0.265	2.275	9.00509146330748e-06
EHI_197170	hypothetical protein	-2.527	-0.254	2.273	2.4439932322243e-05
EHI_008160	Sec1 family protein	-1.593	0.68	2.272	8.55457232267969e-05
EHI_074130	hypothetical protein	-1.901	0.37	2.271	5.43053407901974e-05
EHI_159550	hypothetical protein	-2.225	0.045	2.27	0.0159816560090908
EHI_021430	hypothetical protein	-2.638	-0.37	2.267	4.01421225251713e-08
EHI_130880	hypothetical protein	-3.039	-0.778	2.261	0.000908814493495734
EHI_046640	hypothetical protein	-1.795	0.465	2.26	4.45718783901641e-06
EHI_140580	hypothetical protein	-2.166	0.094	2.259	9.34232481536777e-05
EHI_058490	hypothetical protein	-1.04	1.218	2.258	0.000542760543983309
EHI_035380	hypothetical protein	-2.014	0.243	2.257	9.05285225628125e-07
EHI_093890	hypothetical protein conserved	-1.484	0.773	2.257	0.00470812724713156
EHI_042110	hypothetical protein	-1.979	0.275	2.255	3.35808424572929e-07
EHI_110290	hypothetical protein	-2.143	0.108	2.251	0.00312624210834437
EHI_165230	hypothetical protein	-2.926	-0.675	2.251	0.00579129783001121
EHI_069160	hypothetical protein	-2.599	-0.349	2.25	8.21351777756942e-06
EHI_006140	Rho guanine nucleotide exchange factor putative	-2.193	0.053	2.247	4.25410146163881e-05
EHI_109690	hypothetical protein conserved	-1.466	0.78	2.246	4.27106012121502e-07
EHI_009650	hypothetical protein	-1.851	0.394	2.245	3.58602079419426e-07
EHI_130910	hypothetical protein	-1.984	0.258	2.243	1.87347703018338e-05
EHI_189900	hypothetical protein	-2.158	0.084	2.242	5.90776959465554e-08
EHI_009600	hypothetical protein	-2.73	-0.492	2.238	0.000149999403532276
EHI_056090	hypothetical protein	-2.528	-0.291	2.237	0.000232321461280563
EHI_075700	casein kinase II regulatory subunit family protein	-1.988	0.249	2.237	1.8534941972072e-07
EHI_064450	HEAT repeat domain containing protein	-1.985	0.247	2.232	7.94252047014083e-07
EHI_035800	Ras GTPase activating protein putative	-2.319	-0.09	2.229	0.000217636925014076
EHI_042940	hypothetical protein	-2.457	-0.23	2.228	0.00134080749985408
EHI_045320	vacuolar protein sorting 36 putative	-3.12	-0.894	2.226	0.00383591857100614
EHI_148940	hypothetical protein	-1.737	0.488	2.226	2.35158342074454e-08
EHI_083100	hypothetical protein	-2.193	0.031	2.224	0.044591892739327
EHI_159720	RhoGAP domain containing protein	-2.223	0	2.223	0.0472518530014259
EHI_151420	hypothetical protein	-2.482	-0.263	2.22	2.563307751897e-07
EHI_016470	hypothetical protein	-2.548	-0.331	2.217	0.000973500559952024
EHI_074820	hypothetical protein	-2.726	-0.511	2.215	0.0042323039556302
EHI_130740	hypothetical protein	-2.563	-0.348	2.215	5.06913525993474e-07
EHI_110590	leucine rich repeat protein BspA family	-1.554	0.659	2.212	0.000420272546010196
EHI_117610	RhoGAP domain containing protein	-2.172	0.039	2.211	3.37118772652038e-08
EHI_158010	hypothetical protein conserved	-2.14	0.07	2.209	7.62136552623485e-05
EHI_112000	Rho guanine nucleotide exchange factor putative	-2.549	-0.342	2.207	1.86440234879577e-07
EHI_164330	hypothetical protein	-2.647	-0.44	2.207	0.000661482568076737
EHI_050770	hypothetical protein	-2.165	0.04	2.205	0.000375864894031849
EHI_107060	hypothetical protein	-2.353	-0.155	2.198	0.000336837214446014
EHI_026460	hypothetical protein	-2.567	-0.371	2.196	4.83811168139925e-06
EHI_152950	leucine rich repeat protein BspA family	-2.419	-0.227	2.192	0.0053820374548762
EHI_019140	hypothetical protein	-2.418	-0.229	2.189	0.00405448945510145
EHI_103780	defender against cell death protein putative	-2.897	-0.708	2.189	0.000169751211995556
EHI_017680	hypothetical protein	-2.454	-0.266	2.188	1.06940286827711e-06
EHI_005990	hypothetical protein	-2.591	-0.408	2.184	1.49966447681921e-06
EHI_035410	hypothetical protein	-1.618	0.564	2.183	0.000157392509527207
EHI_119570	hypothetical protein	-1.595	0.588	2.183	3.80091013654126e-08
EHI_022910	longin-type vesicle-associated membrane protein putative	-1.95	0.229	2.179	1.0645213798766e-08
EHI_004180	hypothetical protein	-2.234	-0.057	2.177	2.97999318203544e-05
EHI_152340	choline ethanolamine kinase putative	-2.595	-0.417	2.177	6.80214745310784e-06
EHI_151330	leucine rich repeat protein BspA family	-2.959	-0.783	2.176	2.0233887510555e-05
EHI_096190	hypothetical protein	-1.252	0.92	2.173	0.00441347046414349
EHI_118190	hypothetical protein	-2.168	0.001	2.169	0.000554958862803984
EHI_162230	alpha-13-mannosyltransferase ALG2 putative	-2.587	-0.42	2.167	0.0158541882479122
EHI_095900	hypothetical protein	-2.709	-0.545	2.165	0.00750806831088514
EHI_200730	serine threonine protein phosphatase PP2A catalytic subunit putative	-2.692	-0.527	2.165	0.00093781699209097
EHI_048215	hypothetical protein conserved	-2.403	-0.239	2.164	0.000156019952628974
EHI_148510	hypothetical protein	-1.584	0.58	2.164	5.94970733194523e-05
EHI_194860	DNA damage-binding protein putative	-1.698	0.465	2.163	1.13873337312374e-07
EHI_095040	mRNA capping methyltransferase putative	-2.175	-0.013	2.162	0.000417270590201382
EHI_025320	hypothetical protein conserved domain containing	-2.004	0.154	2.159	0.00105005378492204
EHI_087580	hypothetical protein	-2.08	0.079	2.159	2.36397283210609e-09
EHI_126960	Synbindin putative	-2.256	-0.099	2.158	5.8332977849131e-05
EHI_035150	TBC domain containing protein	-1.805	0.351	2.156	2.81201582262608e-07
EHI_035610	hypothetical protein	-1.75	0.403	2.153	1.32922794656577e-07
EHI_098820	hypothetical protein	-1.705	0.447	2.153	2.27468302736858e-07
EHI_137860	hypothetical protein	-2.456	-0.303	2.153	8.6535440455593e-05
EHI_023170	hypothetical protein	-1.718	0.429	2.147	0.000130067326046129
EHI_156220	hypothetical protein	-3.156	-1.013	2.143	2.02491975564198e-05
EHI_180450	structural maintenance of chromosomes protein	-1.591	0.55	2.141	2.43107863859478e-05
EHI_037190	serine carboxypeptidase 28S28 29 family protein	-1.989	0.149	2.137	0.00115497008505415
EHI_148160	cullin family protein	-1.401	0.736	2.137	2.18493618994109e-05
EHI_068730	hypothetical protein	-2.317	-0.183	2.134	0.00063178192982982
EHI_077250	hypothetical protein	-2.575	-0.446	2.13	0.00381768932618865
EHI_110130	hypothetical protein	-1.427	0.703	2.13	8.04763217115068e-10
EHI_027740	hypothetical protein	-2.886	-0.757	2.129	0.00622388273704292
EHI_168310	myb-like DNA-binding domain containing protein	-2.006	0.112	2.118	0.000531034396978278
EHI_015360	hypothetical protein conserved	-2.227	-0.113	2.114	1.92491255080694e-08
EHI_142970	hypothetical protein	-2.48	-0.366	2.114	0.000134949642514782
EHI_024550	hypothetical protein	-1.115	0.997	2.113	0.00031334616769417
EHI_050260	hypothetical protein	-2.416	-0.303	2.113	8.59236870549434e-08
EHI_062830	hypothetical protein	-1.961	0.151	2.112	5.51877315929921e-14
EHI_087360	RNA polymerases II subunit putative	-2.025	0.087	2.112	0.000179891181026163
EHI_126270	Ras GTPase-activating protein putative	-1.908	0.203	2.111	4.8506750016576e-07
EHI_065880	hypothetical protein	-2.776	-0.666	2.109	5.53032757226497e-05
EHI_146940	hypothetical protein	-1.902	0.206	2.108	7.41788838711534e-05
EHI_183440	hypothetical protein	-2.029	0.074	2.103	5.80095822701125e-08
EHI_069300	cullin family protein	-2.026	0.076	2.102	0.00110136437081077
EHI_131060	hypothetical protein conserved	-2.173	-0.073	2.1	2.12201322199384e-05
EHI_050870	hypothetical protein	-2.272	-0.173	2.099	9.87939703177116e-06
EHI_074100	Rab GDP dissociation inhibitor putative	-1.945	0.154	2.099	1.84453369985515e-12
EHI_155770	hypothetical protein	-2.19	-0.091	2.099	8.67234320417177e-05
EHI_177600	hypothetical protein	-1.757	0.342	2.098	3.14418936202588e-06
EHI_137240	hypothetical protein	-2.055	0.041	2.096	0.00420814200681188
EHI_134990	hypothetical protein	-2.182	-0.089	2.093	1.05065326921722e-09
EHI_045250	thioredoxin putative	-2.616	-0.525	2.091	4.17869760880109e-07
EHI_056440	WD domain containing protein	-1.631	0.46	2.091	2.26454264238497e-05
EHI_073570	histone acetyltransferase putative	-2.227	-0.138	2.09	6.67190854433838e-09
EHI_181170	hypothetical protein	-2.366	-0.276	2.09	9.67823295316942e-05
EHI_143800	protein kinase putative	-2.528	-0.44	2.088	0.00777944985487205
EHI_104730	hypothetical protein	-1.718	0.369	2.087	6.15346218752071e-06
EHI_047780	hypothetical protein	-2.164	-0.081	2.082	0.00022362156447544
EHI_112020	hypothetical protein	-2.373	-0.29	2.082	1.58031446535402e-05
EHI_038830	hypothetical protein	-1.985	0.089	2.074	4.27830746635609e-07
EHI_196520	hypothetical protein	-2.138	-0.064	2.074	0.000493114403848172
EHI_068430	5-nitroimidazole antibiotic resistance protein putative	-3.11	-1.037	2.073	4.92645005212159e-05
EHI_110700	sucrose transporter putative	-2.304	-0.232	2.072	0.000416341119721644
EHI_127450	vacuolar sorting protein 9 28VPS9 29 domain containing protein	-2.322	-0.252	2.07	9.1061329967713e-06
EHI_020090	leucine rich repeat protein BspA family	-1.874	0.194	2.068	2.23151788178602e-07
EHI_049800	hypothetical protein	-2.829	-0.762	2.067	0.000795977109976465
EHI_138550	protein kinase domain containing protein	-2.79	-0.723	2.067	0.00741593719387793
EHI_115330	hypothetical protein	-1.605	0.462	2.066	2.53192889973113e-05
EHI_200000	hypothetical protein conserved	-2.137	-0.071	2.066	5.66648378662228e-09
EHI_027590	hypothetical protein	-1.91	0.153	2.063	0.000766137653514236
EHI_115290	RhoGAP domain containing protein	-2.508	-0.445	2.063	0.0148991601806561
EHI_167120	hypothetical protein	-2.689	-0.626	2.063	0.0167993137568777
EHI_022140	hypothetical protein	-2.13	-0.068	2.062	0.0107799223156592
EHI_063020	hypothetical protein	-1.593	0.469	2.061	0.0143464038243412
EHI_064430	OTU-like cysteine protease putative	-1.746	0.314	2.06	1.41552595606011e-07
EHI_038840	Rab GTPase activating protein putative	-1.584	0.475	2.058	5.61627135877028e-06
EHI_180660	protein kinase domain containing protein	-1.419	0.638	2.057	4.95188380829279e-06
EHI_029540	dolychil-diphosphooligosaccharide-- protein glycosyltransferase subunit putative	-2.461	-0.405	2.056	6.79056952906009e-07
EHI_001080	hypothetical protein	-1.723	0.332	2.055	6.7233736917839e-05
EHI_027340	hypothetical protein conserved	-2.148	-0.093	2.055	2.16036274252108e-05
EHI_011800	hypothetical protein	-2.295	-0.241	2.054	1.18806672989106e-06
EHI_200220	proteasome regulatory subunit putative	-1.988	0.063	2.05	6.28543951553074e-08
EHI_039820	hypothetical protein	-2.213	-0.166	2.047	5.07181289554171e-05
EHI_040380	hypothetical protein conserved	-2.904	-0.857	2.047	2.80055259852606e-05
EHI_099670	hypothetical protein conserved	-2.407	-0.361	2.046	4.97450947867934e-06
EHI_099880	hypothetical protein	-1.672	0.374	2.046	0.000836187651543388
EHI_198630	leucine rich repeat protein BspA family	-2.144	-0.099	2.045	0.00172263592217805
EHI_188190	hypothetical protein	-1.678	0.365	2.043	0.0128641676829131
EHI_183260	leucine-rich repeat containing protein	-1.934	0.108	2.042	1.879252277146e-07
EHI_156350	TLD domain containing protein	-3.006	-0.965	2.041	0.000501277376826425
EHI_007910	hypothetical protein	-2.063	-0.023	2.04	1.14056298513245e-05
EHI_091950	hypothetical protein	-2.316	-0.276	2.04	4.12815040906016e-05
EHI_119310	hypothetical protein conserved domain containing	-2.618	-0.578	2.04	0.0102463737310192
EHI_179810	phosphomannomutase putative	-1.779	0.259	2.038	3.53752982502557e-06
EHI_025460	hypothetical protein	-2.311	-0.275	2.036	0.000214220844285657
EHI_024350	hypothetical protein	-1.953	0.082	2.035	7.75252559041236e-05
EHI_148330	pumilio family RNA-binding protein	-1.855	0.177	2.032	7.34558769470137e-12
EHI_167110	hypothetical protein	-2.392	-0.361	2.031	0.000258295245989791
EHI_013020	hypothetical protein	-1.772	0.258	2.03	8.38681347128412e-05
EHI_011070	RhoGAP domain containing protein	-2.084	-0.055	2.029	0.000264085008231155
EHI_153310	protein kinase domain containing protein	-1.802	0.227	2.029	0.00166699744075691
EHI_003890	cyclin family protein	-1.706	0.322	2.027	0.000205279061781056
EHI_064590	hypothetical protein	-2.444	-0.417	2.027	0.00494435621487216
EHI_106260	hypothetical protein	-1.72	0.307	2.027	0.0197898841848697
EHI_197660	hypothetical protein conserved	-1.838	0.188	2.026	0.021039056407321
EHI_158350	hypothetical protein	-1.688	0.337	2.025	0.000206968474633498
EHI_022250	hypothetical protein	-2.671	-0.647	2.024	0.00496198101729377
EHI_021320	hypothetical protein	-1.851	0.172	2.023	0.000154405999132814
EHI_169590	scavenger mRNA decapping enzyme putative	-2.294	-0.275	2.019	0.00311847540315755
EHI_142910	hypothetical protein	-1.399	0.616	2.016	4.07887097343859e-05
EHI_182500	RhoGAP domain containing protein	-1.787	0.225	2.012	5.80689816945678e-09
EHI_004480	hypothetical protein	-2.02	-0.012	2.008	0.00182177722635759
EHI_159560	cyclin C putative	-2.558	-0.551	2.007	0.0192184121853102
EHI_104950	epsin-2 putative	-2.61	-0.605	2.005	0.000367248545239107
EHI_019610	protein phosphatase putative	-2.558	-0.558	2	7.76895072257797e-05
EHI_195010	hypothetical protein	-1.875	0.125	1.999	5.14636419941398e-06
EHI_051440	hypothetical protein	-2.281	-0.285	1.996	0.000362642296031786
EHI_153370	hypothetical protein	-1.451	0.542	1.994	0.00723883175583337
EHI_031280	hypothetical protein	-1.764	0.228	1.993	9.66229448967418e-09
EHI_167160	ankyrin repeat protein putative	-2.713	-0.724	1.989	0.000149289598360302
EHI_198560	hypothetical protein conserved domain containing	-2.096	-0.107	1.989	0.000107554407318985
EHI_154320	hypothetical protein	-2.599	-0.612	1.988	0.000232547626264532
EHI_028900	dolichyl-diphosphooligosaccharide-protein glycotransferase putative	-1.5	0.484	1.985	8.07721868324927e-06
EHI_042960	CXXC-rich protein	-1.73	0.255	1.985	7.79988017688786e-10
EHI_163720	hypothetical protein	-2.966	-0.98	1.985	0.000891269577719603
EHI_197870	ankyrin repeat protein putative	-1.759	0.225	1.984	1.53806845115756e-06
EHI_069070	hypothetical protein	-2.628	-0.647	1.981	0.0161712550358345
EHI_193070	hypothetical protein	-1.884	0.098	1.981	0.000722005908223443
EHI_144740	hypothetical protein	-2.281	-0.304	1.977	0.00382234978043304
EHI_189870	hypothetical protein	-1.569	0.398	1.968	4.37354809127466e-05
EHI_105320	hypothetical protein	-2.667	-0.7	1.967	0.00050178289025422
EHI_179890	protein kinase domain containing protein	-1.743	0.224	1.967	2.21742756577334e-13
EHI_177440	hypothetical protein	-1.989	-0.023	1.966	3.43885582158998e-06
EHI_151660	hypothetical protein	-2.517	-0.554	1.963	0.049479581479209
EHI_029380	thioredoxin putative	-2.857	-0.896	1.961	0.00843626131720783
EHI_012430	hypothetical protein conserved	-2.143	-0.183	1.96	0.00176815126226256
EHI_190000	dolychil-diphosphooligosaccharide-- protein glycosyltransferase subunit putative	-1.854	0.106	1.96	0.0020924151526127
EHI_017610	hypothetical protein conserved	-1.606	0.353	1.959	0.00131421716389714
EHI_173460	hypothetical protein	-1.518	0.441	1.958	5.92905822291061e-05
EHI_055400	NAD 28P 29 28 29 transhydrogenase 28AB-specific 29 alpha subunit putative	-1.513	0.444	1.957	9.90350221385005e-06
EHI_053120	hypothetical protein	-2.134	-0.178	1.956	3.56429042877978e-06
EHI_042220	hypothetical protein	-1.732	0.222	1.954	0.00284494345900032
EHI_121840	hypothetical protein	-1.609	0.344	1.952	9.56210523837646e-05
EHI_137830	hypothetical protein	-2.234	-0.283	1.951	9.67816286782693e-05
EHI_027670	hypothetical protein	-1.982	-0.032	1.95	0.000473419414292811
EHI_067540	hypothetical protein	-2.549	-0.599	1.95	0.0237507554250028
EHI_004900	U3 small nucleolar ribonucleoprotein protein IMP4 putative	-1.986	-0.038	1.948	0.000245707795731136
EHI_082520	hypothetical protein	-1.574	0.374	1.948	0.0259166961885771
EHI_163250	hypothetical protein	-1.68	0.268	1.948	0.000234521624343099
EHI_175110	hypothetical protein	-2.614	-0.667	1.948	2.83617982681027e-06
EHI_024650	formin homology 2 family protein	-1.693	0.251	1.944	0.0050600256567488
EHI_197130	hypothetical protein	-2.31	-0.365	1.944	0.00353597750495206
EHI_111230	protein kinase domain containing protein	-1.386	0.556	1.942	1.60891268295935e-05
EHI_100130	hypothetical protein	-2.276	-0.335	1.941	0.0010960589535175
EHI_108640	LSM domain containing protein	-2.379	-0.438	1.941	0.00188688936318991
EHI_151980	vacuolar sorting protein 9 28VPS9 29 domain containing protein	-1.523	0.417	1.94	0.0118189711488526
EHI_028980	hypothetical protein	-1.588	0.347	1.935	4.57381937400723e-05
EHI_126280	hypothetical protein conserved	-2.411	-0.475	1.935	0.000111215452825609
EHI_184570	hypothetical protein	-1.613	0.322	1.935	0.035290816490365
EHI_106340	hypothetical protein	-2.767	-0.834	1.932	0.0352761026141633
EHI_099820	leucine rich repeat and phosphatase domain containing protein	-2.218	-0.289	1.929	2.61116985358083e-05
EHI_023390	hypothetical protein	-2.734	-0.808	1.926	0.000330065481615941
EHI_178640	Yos1-like domain-containing protein	-1.912	0.011	1.923	0.00217691355721254
EHI_177590	hypothetical protein	-1.805	0.111	1.917	1.13873337312374e-07
EHI_173470	EF-hand calcium-binding domain containing protein	-2.293	-0.376	1.916	7.14929638157384e-07
EHI_141980	hypothetical protein conserved	-2.042	-0.128	1.913	0.00154364032565516
EHI_001090	hypothetical protein	-1.374	0.536	1.909	6.53349048862604e-05
EHI_100460	hypothetical protein	-1.906	0.001	1.907	0.000759974074053119
EHI_112040	hypothetical protein	-1.652	0.252	1.905	8.67852364809956e-05
EHI_152420	tyrosine kinase putative	-1.921	-0.017	1.904	3.40730571742989e-05
EHI_091520	hypothetical protein	-1.944	-0.041	1.903	0.000109081091199504
EHI_070760	Ras guanine nucleotide exchange factor putative	-1.841	0.06	1.901	6.41342034705515e-06
EHI_178900	Ras family protein	-2.068	-0.168	1.899	0.000111731275919387
EHI_030140	hypothetical protein	-1.81	0.088	1.898	0.00034955889573961
EHI_142220	hypothetical protein	-1.84	0.057	1.897	1.56018644455163e-07
EHI_121740	hypothetical protein	-1.74	0.156	1.896	8.55451177552215e-06
EHI_098400	importin beta-3 family protein	-1.7	0.196	1.895	3.74805209135206e-07
EHI_159530	hypothetical protein	-1.882	0.014	1.895	0.00385076854866338
EHI_193430	hypothetical protein	-2.878	-0.984	1.895	0.00687935614391124
EHI_168250	hypothetical protein	-3.833	-1.94	1.893	0.0401748112706271
EHI_133960	hypothetical protein	-2.142	-0.251	1.892	0.00102481371538579
EHI_013190	hypothetical protein	-1.479	0.412	1.891	1.26287143707474e-06
EHI_190880	Thioredoxin domain-containing protein 2 putative	-0.785	1.105	1.89	4.4792153800985e-05
EHI_086060	hypothetical protein	-2.47	-0.585	1.885	0.00688263819349906
EHI_108460	hypothetical protein	-2.209	-0.324	1.885	0.000966965257082789
EHI_121750	hypothetical protein	-2.766	-0.881	1.885	0.01944129994136
EHI_178580	ATP-binding cassette protein putative	-1.053	0.83	1.883	0.000485831412641081
EHI_085000	hypothetical protein	-2.222	-0.341	1.881	0.00152276296199196
EHI_060330	peptidase S54 28rhomboid 29 family protein	-3.108	-1.228	1.88	0.0240424676355335
EHI_096610	hypothetical protein	-3.149	-1.27	1.879	0.00618778768832728
EHI_149030	hypothetical protein	-1.875	0.004	1.879	6.48252552809705e-09
EHI_060410	hypothetical protein	-1.073	0.805	1.878	0.000264523321054624
EHI_008400	hypothetical protein	-2.126	-0.25	1.876	0.00915157732239871
EHI_048570	phosphoinositide phosphatase putative	-1.604	0.271	1.876	0.000955998486876974
EHI_113430	Ras guanine nucleotide exchange factor putative	-2.059	-0.185	1.875	3.38142536707564e-05
EHI_121480	hypothetical protein	-1.76	0.115	1.875	3.88009331352423e-05
EHI_098010	hypothetical protein	-2.458	-0.584	1.874	0.000436341337792565
EHI_159460	hypothetical protein	-1.547	0.327	1.874	2.04713380865649e-06
EHI_087330	topoisomerase putative	-2.64	-0.767	1.873	0.00137101314310008
EHI_140280	RhoGAP domain containing protein	-1.83	0.042	1.872	0.000623575498336383
EHI_193060	hypothetical protein	-1.911	-0.042	1.87	2.07787964308985e-05
EHI_104540	hypothetical protein	-2.021	-0.152	1.869	4.51905795203164e-06
EHI_035100	hypothetical protein	-2.138	-0.27	1.868	0.00195875798773844
EHI_035250	casein kinase II regulatory subunit family protein	-2.124	-0.257	1.867	4.6764818708168e-08
EHI_146970	hypothetical protein	-1.689	0.178	1.867	0.00223446366151147
EHI_012320	pumilio domain-containing protein C6G9.14 putative	-1.518	0.348	1.866	4.77450270014145e-08
EHI_116460	hypothetical protein	-2.362	-0.495	1.866	0.000982433806765138
EHI_125680	exocyst complex component sec15 putative	-1.771	0.095	1.866	3.23228062031636e-06
EHI_119900	hypothetical protein	-2.02	-0.156	1.864	4.35305512775489e-06
EHI_073300	hypothetical protein conserved	-1.32	0.543	1.863	2.65156464724059e-05
EHI_161920	hypothetical protein conserved	-2.208	-0.345	1.863	2.20270424822163e-05
EHI_167500	hypothetical protein	-1.778	0.086	1.863	2.14181393269229e-06
EHI_178030	calcineurin catalytic subunit A putative	-2.435	-0.573	1.863	0.0146335194801329
EHI_030090	eukaryotic initiation factor 4E putative	-1.92	-0.059	1.861	0.0124500284256442
EHI_107910	Ras guanine nucleotide exchange factor putative	-1.22	0.639	1.86	0.000231726526254003
EHI_139390	leucine rich repeat protein BspA family	-2.76	-0.906	1.854	0.00502522216237994
EHI_074050	hypothetical protein	-2.472	-0.62	1.853	0.00240048566430809
EHI_072070	leucine rich repeat protein BspA family	-2.841	-0.991	1.851	0.00065321531430503
EHI_073550	Sec7 domain containing protein	-2.232	-0.382	1.85	0.00171587103826052
EHI_119610	hypothetical protein conserved	-1.859	-0.013	1.846	5.66388296314439e-06
EHI_134700	hypothetical protein	-1.109	0.734	1.844	0.00318650594156561
EHI_001960	WD domain containing protein	-1.806	0.037	1.843	4.11395737830949e-06
EHI_011860	hypothetical protein	-2.344	-0.502	1.842	0.000157661807498215
EHI_051030	zinc finger domain containing protein	-3.029	-1.188	1.842	0.0177075956656108
EHI_169890	cytidine deoxycytidylate deaminase family protein	-1.369	0.47	1.84	0.00504964961299598
EHI_152960	hypothetical protein	-2.12	-0.281	1.839	0.000254530316242546
EHI_046260	hypothetical protein	-2.177	-0.339	1.838	2.8075717980209e-06
EHI_180170	cysteine protease putative	-2.191	-0.356	1.836	0.0014341188960652
EHI_149840	BEACH domain containing protein	-1.973	-0.139	1.834	0.000977482120060447
EHI_014010	myosin-2 heavy chain putative	-1.843	-0.015	1.828	0.000223618055493875
EHI_169940	hypothetical protein	-1.903	-0.078	1.825	1.74082608063007e-10
EHI_139970	Ras GTPase-activating protein putative	-2.191	-0.367	1.824	4.99681473768505e-06
EHI_061870	hypothetical protein conserved	-2.013	-0.191	1.822	0.00013660939661481
EHI_014150	hypothetical protein conserved	-2.014	-0.193	1.821	0.000910916155950019
EHI_069630	CDP-diacylglycerol--inositol3-phosphatidyltransferase putative	-1.713	0.107	1.82	0.00259096147741567
EHI_118760	hypothetical protein	-1.783	0.036	1.818	9.58588975643173e-07
EHI_013990	hypothetical protein	-1.616	0.2	1.816	0.010851218003186
EHI_109820	hypothetical protein	-1.795	0.019	1.814	0.00122276849560836
EHI_063680	hypothetical protein	-1.472	0.341	1.813	0.0050797336154719
EHI_095060	leucine rich repeat protein BspA family	-1.715	0.098	1.813	3.4771777977175e-05
EHI_109940	mRNA capping enzyme putative	-1.152	0.661	1.813	0.000994020356718257
EHI_122860	DNA repair protein RAD51C putative	-2.399	-0.586	1.813	0.0168942861545781
EHI_123290	hypothetical protein	-2.363	-0.55	1.813	0.0249818107536924
EHI_021400	exosome component 10 putative	-1.823	-0.013	1.81	0.000143831660817274
EHI_070700	hypothetical protein	-1.759	0.051	1.81	0.000722734738894775
EHI_108470	hypothetical protein	-1.27	0.538	1.808	0.00234202666605594
EHI_105350	hypothetical protein	-2.691	-0.887	1.804	0.000739212307035942
EHI_142930	hypothetical protein	-2.007	-0.202	1.804	0.0280254163381091
EHI_194230	hypothetical protein	-3.037	-1.234	1.804	0.00400940591490981
EHI_124360	hypothetical protein	-1.197	0.604	1.8	0.00077820207943242
EHI_142240	hypothetical protein	-2.625	-0.825	1.8	0.00407022918484771
EHI_118020	hypothetical protein	-1.34	0.46	1.799	0.000154405999132814
EHI_143810	hypothetical protein	-2.077	-0.28	1.797	0.00784122961633616
EHI_147440	hypothetical protein conserved	-1.332	0.464	1.796	0.00313411123613088
EHI_084680	4-alpha-glucanotransferase putative	-1.089	0.705	1.793	0.000436341337792565
EHI_109970	protein kinase domain containing protein	-1.664	0.129	1.793	1.82363164374438e-07
EHI_153740	hypothetical protein	-2.298	-0.509	1.79	0.00146774320587783
EHI_148070	importin alpha putative	-0.957	0.829	1.786	0.000205617856044287
EHI_187100	hypothetical protein	-2.725	-0.941	1.785	0.00297090352023433
EHI_135710	hypothetical protein	-2.695	-0.912	1.783	0.0336104415112259
EHI_035120	hypothetical protein	-2.572	-0.79	1.782	0.0086290916804068
EHI_161900	hypothetical protein	-1.973	-0.191	1.782	1.04265031740026e-05
EHI_124590	hypothetical protein	-2.259	-0.478	1.78	0.00431105444331645
EHI_176160	hypothetical protein	-1.695	0.083	1.778	0.000170334971882159
EHI_057840	hypothetical protein	-1.695	0.082	1.777	0.00316323792018295
EHI_120340	nucleosome assembly protein putative	-2.072	-0.294	1.777	4.31627887291308e-05
EHI_025380	hypothetical membrane-spanning protein	-2.314	-0.538	1.776	0.00219741277263783
EHI_088480	acetyltransferase GNAT family	-2.878	-1.102	1.776	0.0286812145045568
EHI_049430	protein tyrosine phosphatase putative	-2.363	-0.588	1.775	0.000148768821710159
EHI_181150	hypothetical protein	-1.518	0.256	1.774	0.0108202105182242
EHI_132020	hypothetical protein	-1.799	-0.027	1.772	0.00508946785020177
EHI_055390	hypothetical protein conserved	-1.711	0.06	1.771	4.75079283498573e-06
EHI_097940	Ulp1 protease family C-terminal catalytic domain containing protein	-2.495	-0.726	1.769	0.024352370505191
EHI_147560	hypothetical protein	-1.678	0.091	1.769	6.11285089370792e-08
EHI_178090	ankyrin repeat protein putative	-2.996	-1.226	1.769	0.00812663599200878
EHI_129880	hypothetical protein	-2.004	-0.237	1.767	0.000232792920128437
EHI_012310	hypothetical protein	-2.139	-0.373	1.766	5.29049205021656e-05
EHI_123240	acetyltransferase GNAT family	-2.161	-0.395	1.766	0.000561900823893771
EHI_024400	hypothetical protein	-1.613	0.151	1.765	8.40231467593165e-07
EHI_180310	hypothetical protein	-2.183	-0.417	1.765	0.012296415846297
EHI_197830	hypothetical protein	-1.634	0.131	1.765	1.05174262736911e-05
EHI_015120	leucine rich repeat protein BspA family	-1.859	-0.095	1.764	0.000267535218402488
EHI_022260	hypothetical protein	-1.709	0.055	1.764	0.000246886607543582
EHI_025240	hypothetical protein	-1.796	-0.036	1.76	3.04083604442623e-05
EHI_049760	hypothetical protein	-1.055	0.705	1.76	0.00285706181503825
EHI_091130	T-complex protein 1 delta subunit putative	-2.383	-0.623	1.76	0.0249109202825836
EHI_140570	hypothetical protein	-2.362	-0.605	1.757	0.00303973237546109
EHI_146190	hypothetical protein	-2.505	-0.749	1.756	0.00337302471782375
EHI_127120	hypothetical protein	-2.367	-0.612	1.755	0.0103824123136156
EHI_187290	hypothetical protein	-1.825	-0.074	1.751	0.00788245786688605
EHI_199060	hypothetical protein	-2.71	-0.961	1.749	0.00144737407617824
EHI_031310	myotubularin putative	-1.62	0.126	1.746	7.06956535339037e-07
EHI_118660	hypothetical protein	-1.967	-0.221	1.746	0.00175447468580004
EHI_038940	Sec7 domain protein	-1.92	-0.176	1.744	0.00241408163093392
EHI_045220	hypothetical protein	-1.584	0.16	1.744	0.000126026057259859
EHI_064660	Sec24 protein putative	-1.948	-0.208	1.74	1.5977005704387e-07
EHI_097600	hypothetical protein	-1.872	-0.132	1.74	0.00365933809709814
EHI_000910	Sec1 family protein	-1.444	0.296	1.739	0.000252733887953029
EHI_182880	TFIIH basal transcription factor complex subunit putative	-1.916	-0.177	1.738	0.0253100399064589
EHI_068310	RhoGAP domain containing protein	-1.479	0.258	1.737	2.51482410436562e-06
EHI_115350	chromodomain-helicase-DNA-binding protein putative	-1.108	0.627	1.736	0.00393156041779186
EHI_096260	hypothetical protein	-1.431	0.302	1.733	0.000416341119721644
EHI_010610	Ulp1 protease family C-terminal catalytic domain containing protein	-2.244	-0.513	1.731	0.0409113285011576
EHI_106130	hypothetical protein conserved domain containing	-1.53	0.199	1.729	9.56210523837646e-05
EHI_073400	hypothetical protein	-1.837	-0.109	1.728	1.39324216191642e-06
EHI_092210	hypothetical protein	-2.099	-0.371	1.728	0.00472871451983533
EHI_097860	hypothetical protein	-1.79	-0.062	1.728	3.95058332342981e-05
EHI_191900	cortexillin putative	-2.733	-1.006	1.727	0.025013761732418
EHI_050120	hypothetical protein	-2.303	-0.578	1.725	0.000592134003867696
EHI_201230	hypothetical protein	-1.881	-0.158	1.723	0.00606357721519171
EHI_004420	hypothetical protein	-2.46	-0.737	1.722	0.000842954739052353
EHI_129300	hypothetical protein	-1.329	0.391	1.72	0.00361364255906361
EHI_038960	hypothetical protein	-1.924	-0.207	1.717	0.00398121785207471
EHI_044710	hypothetical protein	-1.834	-0.119	1.715	0.017326042295918
EHI_159510	hypothetical protein	-2.588	-0.877	1.711	0.00369085896442925
EHI_025840	LSM domain containing protein	-2.878	-1.17	1.708	0.00160928371997558
EHI_197340	sulfotransferase putative	-1.962	-0.254	1.708	0.00313631472770738
EHI_060370	Ras family GTPase	-1.777	-0.073	1.703	9.61041236451622e-05
EHI_189910	meiotic check point regulator putative	-1.64	0.06	1.7	0.00176121600321008
EHI_010040	hypothetical protein	-1.523	0.174	1.698	0.000402967481503964
EHI_087650	hypothetical protein	-2.722	-1.024	1.698	0.0168958974589594
EHI_142920	TBC domain containing protein	-1.376	0.322	1.698	0.00101597918946517
EHI_175010	hypothetical protein	-0.497	1.199	1.696	0.00692719188907542
EHI_059660	hypothetical protein	-1.64	0.055	1.695	5.43024900804772e-05
EHI_192620	hypothetical protein	-1.674	0.021	1.695	0.0102847893933231
EHI_200790	hypothetical protein conserved	-1.499	0.194	1.694	0.000277633477426723
EHI_130940	hypothetical protein	-2.872	-1.181	1.692	0.0109181569009793
EHI_177510	hypothetical protein	-1.405	0.286	1.691	0.0123991699111312
EHI_033700	RecF RecN SMC domain containing protein	-1.886	-0.196	1.69	0.000117626942628446
EHI_151670	protein kinase putative	-1.361	0.329	1.69	2.61924723114899e-07
EHI_065480	hypothetical protein	-1.388	0.301	1.689	0.00969108359155508
EHI_148110	hypothetical protein	-1.166	0.52	1.687	3.67229692497744e-05
EHI_160730	hypothetical protein	-2.151	-0.464	1.687	0.00218865523075504
EHI_118240	RhoGAP domain containing protein	-1.683	0.003	1.686	3.51263747349321e-06
EHI_035470	hypothetical protein	-1.511	0.171	1.682	6.1868866282383e-06
EHI_010690	Rab GTPase activating protein putative	-1.608	0.071	1.68	3.910212406994e-08
EHI_053030	hypothetical protein	-1.384	0.295	1.679	3.17829413059697e-05
EHI_076840	LSM domain containing protein	-2.355	-0.677	1.679	0.0138253453307297
EHI_200810	hypothetical protein	-2.003	-0.324	1.679	1.82795955294894e-05
EHI_169080	hypothetical protein	-1.58	0.098	1.678	0.00349826936666898
EHI_182660	hypothetical protein	-1.618	0.058	1.676	0.000123106915922547
EHI_029550	hypothetical protein	-2.516	-0.846	1.67	0.000685077037476498
EHI_011780	alpha-adaptin putative	-1.629	0.04	1.669	2.95950207789909e-05
EHI_099810	exocyst complex component sec10 putative	-1.279	0.39	1.668	2.62989623481334e-06
EHI_152850	histidine acid phosphatase family protein	-2.583	-0.917	1.667	0.00649576545646363
EHI_151700	RhoGAP domain containing protein	-1.33	0.334	1.664	0.00195875798773844
EHI_010750	hypothetical protein	-1.457	0.206	1.663	2.56299667615444e-05
EHI_068510	hypothetical protein	-2.225	-0.563	1.662	0.0010689679189629
EHI_125340	hypothetical protein	-2.008	-0.347	1.661	0.00336343218415143
EHI_125980	hypothetical protein	-2.487	-0.826	1.661	0.000106020948117508
EHI_141950	hypothetical protein	-2.009	-0.349	1.66	0.00189084436512343
EHI_198000	hypothetical protein	-1.336	0.319	1.655	0.0462559033324008
EHI_014310	calcium-gated potassium channel protein putative	-2.093	-0.44	1.652	0.00977356589015719
EHI_197380	hypothetical protein	-2.138	-0.486	1.652	0.00303020129735064
EHI_051820	protein with RhoGEF and ArfGAP domains	-1.349	0.302	1.651	1.13721557835912e-06
EHI_130890	hypothetical protein	-1.589	0.059	1.648	0.000689493625325063
EHI_140310	hypothetical protein conserved	-1.904	-0.256	1.648	0.00110499959705955
EHI_040430	hypothetical protein	-2.835	-1.188	1.647	0.0131857046717037
EHI_049870	hypothetical protein	-1.445	0.201	1.646	1.77096948572427e-05
EHI_174080	protein kinase putative	-1.453	0.193	1.646	0.00029575341061325
EHI_009820	myb-like DNA-binding domain containing protein	-1.345	0.3	1.645	5.26424649423639e-05
EHI_160880	hypothetical protein	-1.874	-0.229	1.645	2.56971154630978e-06
EHI_161890	SPRY domain protein	-1.331	0.314	1.645	2.08210989386825e-08
EHI_104500	hypothetical protein	-1.16	0.484	1.644	0.000434859915357638
EHI_058510	hypothetical protein	-2.447	-0.804	1.643	0.00836987678890806
EHI_137800	hypothetical protein	-1.273	0.369	1.642	5.84789482078244e-05
EHI_035980	hypothetical protein	-1.169	0.469	1.639	0.0116218423952159
EHI_188200	hypothetical protein	-1.275	0.364	1.639	0.000304379340722238
EHI_014070	hypothetical protein conserved	-2.127	-0.491	1.636	0.000139329525568289
EHI_100100	hypothetical protein conserved	-1.939	-0.304	1.635	7.63957658945089e-06
EHI_199090	RhoGAP domain containing protein	-1.686	-0.051	1.635	3.37067373815626e-05
EHI_158160	hypothetical protein	-2.017	-0.383	1.633	0.0338440107591967
EHI_007010	hypothetical protein	-1.785	-0.154	1.631	0.00194516066037457
EHI_093850	Viral A-type inclusion protein repeat putative	-0.805	0.827	1.631	0.0286057124298182
EHI_004460	hypothetical protein	-1.737	-0.107	1.63	5.40121649196971e-05
EHI_047740	RNA methyltransferase putative	-1.246	0.383	1.629	4.77450270014145e-08
EHI_129940	hypothetical protein	-2.243	-0.614	1.629	0.00433170032301024
EHI_143670	hypothetical protein	-1.613	0.015	1.629	0.00134080197593738
EHI_069960	hypothetical protein	-2.638	-1.011	1.627	0.00100777444556417
EHI_151770	hypothetical protein	-1.428	0.198	1.627	0.0117623110489244
EHI_106280	RecF RecN SMC domain containing protein	-0.914	0.712	1.626	0.0168093783654312
EHI_110680	tryptophanyl-tRNA synthetase putative	-2.324	-0.698	1.626	0.00177750045005466
EHI_194060	CAAX amino terminal protease family	-2.047	-0.422	1.625	0.0410941221360514
EHI_145980	hypothetical protein	-1.827	-0.206	1.621	2.56971154630978e-06
EHI_013040	adaptor protein 28AP 29 family protein	-2.345	-0.726	1.619	7.01039868493068e-05
EHI_040350	hypothetical protein	-1.73	-0.112	1.619	0.00381928249965613
EHI_183890	hypothetical protein	-1.183	0.434	1.617	6.87573506022267e-06
EHI_049580	hypothetical protein	-1.362	0.254	1.615	1.58344255767116e-08
EHI_105360	hypothetical protein	-2.303	-0.688	1.615	0.00185902330722125
EHI_131260	Ras guanine nucleotide exchange factor putative	-0.972	0.642	1.614	0.00562553417614873
EHI_075850	hypothetical protein	-1.454	0.158	1.612	3.15358907017125e-06
EHI_051070	leucine rich repeat protein BspA family	-1.063	0.548	1.611	0.000510786296930608
EHI_194370	hypothetical protein	-1.766	-0.159	1.607	6.70814575059851e-05
EHI_179100	hypothetical protein	-1.521	0.083	1.604	0.00738197323518511
EHI_057680	protein kinase putative	-2.308	-0.705	1.603	0.0116438945123423
EHI_134000	regulator of nonsense transcripts putative	-1.679	-0.078	1.601	0.000603826643509309
EHI_002350	hypothetical protein	-1.702	-0.104	1.598	0.019846930745319
EHI_010500	WD domain containing protein	-1.68	-0.083	1.598	3.60539537276904e-06
EHI_095190	hypothetical protein conserved	-1.775	-0.178	1.597	0.0063974068025504
EHI_184240	hypothetical protein	-2.276	-0.679	1.597	0.00312119156128318
EHI_137920	hypothetical protein conserved	-2.104	-0.511	1.593	5.31844184525247e-05
EHI_092460	hypothetical protein	-1.033	0.557	1.59	0.00836218569460307
EHI_103670	hypothetical protein	-1.782	-0.193	1.588	0.0302412389819647
EHI_161950	RhoGAP domain containing protein	-2.123	-0.536	1.587	0.0312136005568077
EHI_131030	hypothetical protein	-1.331	0.255	1.586	0.00113160002398741
EHI_150970	hypothetical protein	-1.432	0.154	1.586	0.0158541882479122
EHI_068540	hypothetical protein	-2.065	-0.48	1.585	0.000123011328029269
EHI_100410	hypothetical protein	-2.043	-0.46	1.584	0.001511181167751
EHI_145730	Rho guanine nucleotide exchange factor putative	-0.923	0.657	1.581	0.00388541438145901
EHI_023350	hypothetical protein conserved	-1.845	-0.266	1.578	0.00344254294400368
EHI_068680	nucleolar phosphoprotein Nopp34 putative	-1.657	-0.079	1.578	0.00205368104251808
EHI_121510	NLI interacting factor-like phosphatase domain-containing protein	-1.08	0.498	1.578	7.49645429614303e-05
EHI_194580	CAAX amino terminal protease family	-1.308	0.269	1.577	0.0277783014851298
EHI_200030	hypothetical protein	-1.672	-0.096	1.576	0.000550546184584529
EHI_202250	BspA-like leucine rich repeat protein	-1.557	0.017	1.574	0.00794661101593861
EHI_023340	leucine-rich repeat containing protein	-2.294	-0.722	1.572	0.000906812718515186
EHI_140480	hypothetical protein	-2.418	-0.846	1.572	0.000849108116440752
EHI_125910	double-strand break repair protein MRE11 putative	-1.338	0.233	1.571	6.47167398886414e-06
EHI_023010	protein kinase putative	-1.123	0.447	1.57	0.00054580443129339
EHI_031370	hypothetical protein	-1.715	-0.146	1.57	0.00713882682638438
EHI_126050	hypothetical protein	-1.959	-0.39	1.568	0.00121513377445565
EHI_197370	hypothetical protein	-1.197	0.37	1.567	0.0385832189810674
EHI_138990	hypothetical protein	-1.242	0.324	1.566	1.31879697594423e-05
EHI_182960	hypothetical protein	-1.858	-0.295	1.563	0.00112835492673458
EHI_073340	zinc finger domain containing protein	-1.303	0.259	1.562	0.000153782158711998
EHI_087830	cyclin domain containing protein	-1.159	0.403	1.562	0.000169195199973283
EHI_010520	hypothetical protein	-2.619	-1.058	1.561	0.0291825095600389
EHI_123490	heat shock protein 70 putative	-1.405	0.154	1.559	8.6535440455593e-05
EHI_168270	hypothetical protein	-1.761	-0.203	1.559	0.0330561006900988
EHI_012100	Sec1 family protein	-1.623	-0.066	1.557	0.0139740182217825
EHI_140150	hypothetical protein conserved	-1.433	0.124	1.557	0.000237137598227256
EHI_171310	protein kinase domain containing protein	-2.277	-0.721	1.556	0.000642623990154676
EHI_025880	hypothetical protein	-1.347	0.208	1.555	0.0162949173843712
EHI_177610	hypothetical protein conserved	-2.114	-0.559	1.555	0.00504294390644524
EHI_070790	hypothetical protein	-1.408	0.143	1.551	0.000728579378316184
EHI_022900	hypothetical protein	-1.908	-0.358	1.55	0.0196121678661634
EHI_022920	hypothetical protein	-1.701	-0.154	1.547	0.0133024169909249
EHI_065240	hypothetical protein	-1.314	0.231	1.546	0.0234706027631712
EHI_154250	hypothetical protein	-1.24	0.305	1.546	0.0046307978416862
EHI_153130	hypothetical protein	-1.38	0.165	1.544	0.000229957813792901
EHI_144720	CPSF A subunit region protein putative	-1.168	0.375	1.543	3.1796718853679e-10
EHI_006040	hypothetical protein	-1.141	0.401	1.542	0.000123106915922547
EHI_001790	hypothetical protein	-2.143	-0.601	1.541	0.000142763203304761
EHI_012530	hypothetical protein	-1.73	-0.189	1.541	0.00113335718304052
EHI_049310	PH domain containing protein	-1.48	0.061	1.541	0.00054809115425087
EHI_061030	hypothetical protein conserved domain containing	-1.19	0.351	1.541	0.0448303440205946
EHI_007960	hypothetical protein	-1.923	-0.382	1.54	0.00159204189147074
EHI_170600	Ras guanine nucleotide exchange factor putative	-1.612	-0.072	1.54	3.8371429326211e-05
EHI_026380	Sec7 domain containing protein	-1.733	-0.194	1.539	0.000295909224890326
EHI_148590	hypothetical protein	-1.453	0.086	1.539	0.000224689796496982
EHI_141820	protein kinase putative	-1.482	0.055	1.537	0.000154957088898168
EHI_152600	thioredoxin putative	-2.366	-0.83	1.536	0.00714875783287793
EHI_027750	hypothetical protein	-1.05	0.485	1.535	0.000509894531131928
EHI_081780	hypothetical protein	-1.78	-0.247	1.534	0.00340448626777651
EHI_104750	hypothetical protein	-1.877	-0.344	1.532	0.0046577182877237
EHI_090420	hypothetical protein	-1.572	-0.04	1.531	0.00371377979870371
EHI_117590	tyrosine kinase putative	-0.938	0.59	1.528	6.66327706270963e-05
EHI_065760	hypothetical protein conserved	-1.412	0.114	1.526	1.879252277146e-07
EHI_045210	TBC Rab GTPase activating domain containing protein	-1.048	0.476	1.524	0.000233691060122946
EHI_057820	hypothetical protein	-1.418	0.106	1.524	0.0398885752853597
EHI_170070	cleavage stimulation factor putative	-2.092	-0.571	1.521	0.022382626526464
EHI_087340	hypothetical protein	-1.127	0.39	1.518	0.00130075555876937
EHI_056410	hypothetical protein	-1.375	0.138	1.514	9.39736396754646e-06
EHI_081660	hypothetical protein	-1.821	-0.307	1.514	0.00276083493539648
EHI_125670	DnaJ domain containing protein	-1.516	-0.003	1.513	0.000213755530372342
EHI_171270	hypothetical protein	-1.341	0.172	1.513	4.25467359529693e-07
EHI_081700	hypothetical protein	-1.939	-0.428	1.511	0.0281659008500491
EHI_135780	hypothetical protein	-1.459	0.051	1.511	0.00184511779890071
EHI_051800	hypothetical protein	-1.817	-0.307	1.51	0.000724239128130549
EHI_163660	hypothetical protein	-1.406	0.103	1.508	0.033426440244015
EHI_180370	hypothetical protein	-1.674	-0.166	1.508	0.00775591195398925
EHI_108700	Rap Ran GTPase activating protein putative	-1.033	0.474	1.507	6.70930566878701e-07
EHI_065850	hypothetical protein	-1.291	0.212	1.504	0.00159204189147074
EHI_110330	hypothetical protein	-0.798	0.706	1.504	0.0353836674207907
EHI_019970	hypothetical protein conserved	-1.593	-0.094	1.499	0.010732197409551
EHI_166420	cyclin putative	-1.197	0.302	1.499	9.64474520023198e-06
EHI_000930	hypothetical protein conserved protein	-1.241	0.253	1.494	0.0012544388166089
EHI_038870	Rho guanine nucleotide exchange factor putative	-2.079	-0.585	1.494	0.000697280474167786
EHI_178510	hypothetical protein	-1.418	0.076	1.494	0.00195875798773844
EHI_044660	hypothetical protein	-1.852	-0.363	1.489	0.000417648388280358
EHI_135480	leucine-rich repeat containing protein	-1.75	-0.262	1.488	0.00018366932885594
EHI_139000	magnesium and cobalt transport protein CorA putative	-2.192	-0.706	1.486	0.000463404653708261
EHI_010130	hypothetical protein	-3.568	-2.084	1.484	0.0176883654844986
EHI_035430	hypothetical protein	-1.173	0.311	1.484	0.00106447851772253
EHI_081920	hypothetical protein	-1.394	0.09	1.484	0.00566251892168828
EHI_151530	hypothetical protein	-1.407	0.077	1.484	8.56109039193337e-05
EHI_035190	hypothetical protein	-1.833	-0.351	1.482	0.000319700808250186
EHI_142940	TPR repeat protein	-1.255	0.227	1.482	0.00281218159144814
EHI_060360	hypothetical protein	-1.903	-0.421	1.481	0.000122312818972865
EHI_097880	hypothetical protein	-2.532	-1.056	1.477	0.0430967441503308
EHI_153680	carbohydrate degrading enzyme putative	-2.791	-1.314	1.477	0.0261263382443321
EHI_183110	RNA recognition motif domain containing protein	-1.774	-0.296	1.477	3.18134069771234e-06
EHI_044670	hypothetical protein	-1.488	-0.013	1.474	0.000501033438152779
EHI_159310	hypothetical protein	-2.146	-0.673	1.473	0.00574422749647491
EHI_100300	hypothetical protein	-2.011	-0.543	1.468	0.00505977981670424
EHI_196970	importin beta-3 family protein	-1.186	0.278	1.464	0.0105319445511106
EHI_108750	Rap Ran GTPase activating protein putative	-2.335	-0.872	1.463	0.00174223889672796
EHI_125690	hypothetical protein	-2.146	-0.684	1.462	0.0318139341636765
EHI_020070	hypothetical protein	-1.389	0.071	1.46	1.27063878962597e-05
EHI_151220	hypothetical protein	-1.501	-0.041	1.459	0.00302541906459314
EHI_092230	hypothetical protein	-1.583	-0.126	1.457	0.0018545267208053
EHI_098600	hypothetical protein	-1.492	-0.034	1.457	0.00104995457895179
EHI_097470	HEAT repeat domain containing protein	-0.933	0.522	1.456	0.00629476539823446
EHI_139960	Rap Ran GTPase activating protein putative	-1.169	0.286	1.456	8.93406842542269e-05
EHI_174950	hypothetical protein	-1.331	0.125	1.456	0.0344145411662951
EHI_135050	hypothetical protein	-2.223	-0.77	1.453	0.000835975290623122
EHI_038630	hypothetical protein	-1.358	0.094	1.452	0.000199446390390981
EHI_024640	leucine-rich repeat containing protein	-1.216	0.235	1.451	0.000232547626264532
EHI_201510	clathrin heavy chain putative	-1.826	-0.376	1.45	0.0437433219365564
EHI_049360	hypothetical protein	-1.437	0.009	1.447	0.00165698859371521
EHI_050450	hypothetical protein	-2.456	-1.009	1.447	0.017745060103207
EHI_134970	hypothetical protein conserved	-1.218	0.228	1.447	0.00107404889813276
EHI_096330	polysaccharide deacetylase putative	-1.579	-0.132	1.446	0.000247048013051676
EHI_146210	hypothetical protein	-1.614	-0.168	1.446	0.0114364059040573
EHI_138390	Rho guanine nucleotide exchange factor putative	-1.93	-0.485	1.445	0.000152981977293487
EHI_076830	CBF NF-Y transcription factor domain protein	-2.106	-0.664	1.441	0.00223887697043756
EHI_092270	hypothetical protein	-2.406	-0.967	1.439	0.0158026422402158
EHI_142270	hypothetical protein	-1.814	-0.376	1.439	0.0498731861155333
EHI_118490	hypothetical protein	-1.636	-0.199	1.437	0.006601285054423
EHI_140730	hypothetical protein	-1.89	-0.453	1.437	0.00700920474054442
EHI_103480	hypothetical protein	-1.488	-0.052	1.435	0.0243045599734884
EHI_127140	hypothetical protein	-1.524	-0.091	1.433	0.00248366889929367
EHI_131490	leucine rich repeat protein BspA family	-2.451	-1.02	1.432	0.0174235714591285
EHI_151910	hypothetical protein	-1.201	0.231	1.432	0.00077074512585755
EHI_187750	hypothetical protein	-1.496	-0.064	1.432	0.00784995850544941
EHI_199710	hypothetical protein	-0.901	0.53	1.431	0.00761434659613622
EHI_174100	ankyrin repeat protein	-1.203	0.226	1.429	0.000942771553654965
EHI_004980	hypothetical protein conserved domain containing	-1.019	0.409	1.427	0.00222134653281167
EHI_087750	hypothetical protein conserved	-1.962	-0.535	1.427	0.00760883249632795
EHI_138000	hypothetical protein	-1.959	-0.532	1.427	0.00399999686359151
EHI_194590	hypothetical protein	-1.437	-0.012	1.425	0.000420235430271348
EHI_051900	protein kinase domain containing protein	-1.224	0.199	1.424	0.000234564991616589
EHI_201940	clathrin heavy chain putative	-1.706	-0.283	1.424	0.0457952369330353
EHI_087820	hypothetical protein	-1.264	0.158	1.422	3.08489817584475e-05
EHI_002120	leucine rich repeat protein BspA family	-2.194	-0.773	1.42	0.0043478529166492
EHI_012940	hypothetical protein	-2.105	-0.685	1.42	0.000947219337291189
EHI_177500	hypothetical protein	-1.241	0.176	1.418	0.00118232910852643
EHI_027510	zinc finger domain containing protein	-1.685	-0.268	1.416	0.012041285032919
EHI_135110	hypothetical protein	-1.166	0.248	1.413	0.000533514620571441
EHI_136970	hypothetical protein	-1.815	-0.406	1.409	0.0150623471482046
EHI_049420	hypothetical protein	-1.989	-0.585	1.404	0.00976695733815874
EHI_164410	hypothetical protein	-1.078	0.326	1.404	0.0130695705602161
EHI_004450	hypothetical protein	-2.3	-0.897	1.402	0.00470755383048708
EHI_099230	hypothetical protein conserved	-1.623	-0.224	1.4	0.00345168814923793
EHI_012500	Coatomer gamma subunit putative	-1.972	-0.574	1.398	0.00429508831973874
EHI_166900	nuclear transport receptor putative	-1.508	-0.11	1.398	0.00478695801839118
EHI_023050	protein kinase domain containing protein	-1.871	-0.474	1.397	0.000144244663839455
EHI_138750	tyrosine kinase putative	-1.83	-0.437	1.393	9.8205095155125e-05
EHI_061000	acetyltransferase putative	-1.797	-0.406	1.391	0.00654766730016547
EHI_134020	calcium-binding protein putative	-1.464	-0.074	1.39	2.68795830497064e-06
EHI_004590	coatomer complex subunit putative	-1.363	0.025	1.388	0.00107134038987512
EHI_031290	hypothetical protein	-1.301	0.085	1.386	0.00134080197593738
EHI_159580	protein kinase putative	-2.018	-0.633	1.385	0.0257010186236619
EHI_053040	protein kinase putative	-0.691	0.693	1.384	0.047039056403159
EHI_107930	hypothetical protein	-1.618	-0.235	1.383	0.000739212307035942
EHI_045490	SP-RING zinc finger domain containing protein	-1.773	-0.392	1.382	0.0274091294850272
EHI_024610	hypothetical protein conserved	-1.012	0.369	1.381	0.0229554339378863
EHI_067920	CDP-alcohol phosphatidyltransferase family protein	-1.561	-0.18	1.381	0.00107024199237795
EHI_076890	hypothetical protein conserved	-1.538	-0.159	1.38	0.014451322300905
EHI_082040	hypothetical protein	-1.646	-0.266	1.38	0.0414693936787025
EHI_110830	hypothetical protein	-1.033	0.346	1.379	0.00111394017533704
EHI_184800	hypothetical protein	-1.603	-0.227	1.376	0.0150320707156376
EHI_069540	pumilio family RNA-binding protein	-1.936	-0.562	1.375	0.0144224063253421
EHI_108660	hypothetical protein	-1.936	-0.561	1.375	0.00202873341991861
EHI_062540	hypothetical protein	-1.93	-0.557	1.373	0.0213166339899337
EHI_011250	hypothetical protein	-1.685	-0.313	1.372	0.0209016393773592
EHI_011880	hypothetical protein	-1.717	-0.346	1.372	0.00255491318332494
EHI_085830	Sec1 family protein	-0.936	0.436	1.372	0.00170709563365222
EHI_183540	hypothetical protein	-0.934	0.438	1.372	2.0489774144018e-07
EHI_152620	hypothetical protein	-1.552	-0.182	1.37	0.0226043051154326
EHI_000920	MmpL efflux pump putative	-1.7	-0.333	1.367	0.0298713642374364
EHI_042120	inositol 134-trisphosphate 5 6-kinase	-1.137	0.23	1.367	0.000251987851204576
EHI_065650	hypothetical protein	-2.702	-1.335	1.367	0.0217838976019036
EHI_138310	hypothetical protein	-1.763	-0.4	1.363	0.0117994396415683
EHI_179950	hypothetical protein	-0.715	0.649	1.363	0.000920157636724257
EHI_036520	importin beta putative	-1.99	-0.628	1.362	0.00526632863739831
EHI_087320	hypothetical protein	-1.954	-0.596	1.358	0.0234591779298917
EHI_135160	hypothetical protein	-2.354	-0.998	1.356	0.025721132570536
EHI_197850	DNA repair helicase putative	-1.491	-0.135	1.356	0.000294678638103764
EHI_155590	hypothetical protein	-1.316	0.037	1.353	0.00289808308288999
EHI_168360	hypothetical protein	-1.615	-0.262	1.353	0.00354081464771126
EHI_080900	hypothetical protein	-1.093	0.258	1.351	0.0181324663268328
EHI_099830	hypothetical protein	-1.292	0.059	1.351	0.000432836561260528
EHI_172140	hypothetical protein conserved	-2.216	-0.866	1.35	0.00443213237367615
EHI_194300	hypothetical protein	-1.486	-0.136	1.35	0.000325399884537856
EHI_058070	hypothetical protein	-1.943	-0.596	1.348	0.00754034451507497
EHI_124500	tyrosine kinase putative	-1.96	-0.612	1.348	0.00562837087714821
EHI_139040	hypothetical protein conserved	-1.357	-0.011	1.346	0.00167615386110376
EHI_023180	Rab geranylgeranyltransferase alpha subunit putative	-1.644	-0.302	1.342	0.000108546686401907
EHI_178440	hypothetical protein	-0.941	0.401	1.342	0.0369281517392003
EHI_094370	hypothetical protein	-1.499	-0.158	1.341	0.027169304899238
EHI_095200	hypothetical protein	-0.968	0.37	1.339	0.0317845907912362
EHI_120860	hypothetical protein	-1.482	-0.143	1.339	0.0202456522671598
EHI_174280	phospholipid-translocating P-type ATPase putative	-1.508	-0.169	1.339	0.00240111329485998
EHI_013860	hypothetical protein	-1.259	0.079	1.338	0.000160816144593901
EHI_162180	amino acid transporter putative	-1.39	-0.053	1.337	0.0253314675662233
EHI_059890	hypothetical protein	-1.109	0.225	1.334	0.000180169822884996
EHI_117470	calmodulin putative	-1.942	-0.609	1.334	0.00424898375858937
EHI_133970	thioredoxin putative	-2.359	-1.025	1.334	0.00465846471899466
EHI_004500	hypothetical protein	-1.299	0.033	1.332	0.0249702770822085
EHI_196980	hypothetical protein	-1.571	-0.241	1.33	0.0131173419587394
EHI_118610	hypothetical protein	-1.223	0.105	1.329	0.000198617577818393
EHI_182940	hypothetical protein	-1.462	-0.132	1.329	0.000893916834737085
EHI_073590	hypothetical protein conserved domain containing	-1.866	-0.54	1.326	0.00302597728630076
EHI_086360	hypothetical protein	-1.969	-0.645	1.324	0.014347125501085
EHI_104440	hypothetical protein	-1.678	-0.356	1.322	0.0287114935435332
EHI_126030	hypothetical protein	-2.699	-1.378	1.321	0.0497851929851577
EHI_187730	acetyltransferase GNAT family	-1.582	-0.261	1.321	0.000268290484709137
EHI_092220	hypothetical protein	-1.365	-0.046	1.319	0.034349420526349
EHI_199720	hypothetical protein	-1.939	-0.622	1.317	0.016659039848883
EHI_094090	aldose 1-epimerase	-1.919	-0.604	1.315	0.00131717550857288
EHI_083430	Adapter-related protein complex 3 28AP-3 29 subunit putative	-1.236	0.069	1.306	0.0184152962052314
EHI_050370	hypothetical protein	-1.654	-0.35	1.304	0.000820570816498407
EHI_050150	HEAT repeat domain containing protein	-1.812	-0.51	1.301	0.00627075480951444
EHI_086100	hypothetical protein conserved	-1.173	0.127	1.3	0.000308334127275323
EHI_005920	hypothetical protein	-1.22	0.078	1.299	0.0468027530786151
EHI_025410	Ulp1 protease family C-terminal catalytic domain containing protein	-1.457	-0.158	1.298	0.000404573767096752
EHI_100470	hypothetical protein	-2.004	-0.707	1.297	0.00023825626891801
EHI_137040	protein kinase domain containing protein	-1.029	0.268	1.297	0.000254870176267909
EHI_038570	RNA polymerase subunit Rpb8	-1.161	0.135	1.296	0.0057085995464275
EHI_049830	Rab GTPase activating protein putative	-1.086	0.21	1.296	4.84742315448387e-05
EHI_169650	hypothetical protein	-1.726	-0.43	1.296	3.33780409593808e-06
EHI_178830	hypothetical protein	-1.283	0.013	1.295	0.000388416637741467
EHI_184690	hypothetical protein	-1.627	-0.332	1.295	0.0426904589420872
EHI_014280	hypothetical protein	-1.653	-0.359	1.294	0.00672590054670735
EHI_134630	DnaJ domain containing protein	-0.899	0.394	1.293	0.00430522943422945
EHI_042730	hypothetical protein	-1.452	-0.16	1.292	0.0131306549003451
EHI_050860	hypothetical protein	-1.345	-0.053	1.292	0.000836177954654203
EHI_183580	Rho guanine nucleotide exchange factor putative	-1.113	0.179	1.292	0.00649576545646363
EHI_106090	14-alpha-glucan branching enzyme putative	-0.913	0.378	1.291	0.00192883320760703
EHI_016340	hypothetical protein	-1.559	-0.271	1.288	0.0211959014234333
EHI_151720	hypothetical protein	-2.308	-1.021	1.287	0.0199921708298541
EHI_030740	Ras guanine nucleotide exchange factor putative	-1.89	-0.608	1.282	0.021244734954543
EHI_011660	hypothetical protein	-1.208	0.073	1.281	0.0432470164418277
EHI_106290	hypothetical protein	-1.387	-0.108	1.279	8.09007342369566e-05
EHI_048620	hypothetical protein	-1.144	0.132	1.276	0.00108973396084326
EHI_182750	amino acid transporter putative	-1.603	-0.33	1.273	0.000393964274312295
EHI_135190	protein kinase putative	-1.239	0.033	1.272	0.000811590986119334
EHI_135210	Sec1 family protein	-1.175	0.091	1.266	2.05405559096112e-05
EHI_197320	hypothetical protein	-1.136	0.128	1.265	0.00140057104841026
EHI_005980	hypothetical protein	-1.708	-0.446	1.262	0.0148085400562834
EHI_025250	cation transporter putative	-1.438	-0.176	1.262	0.00053740067732511
EHI_007760	hypothetical protein	-1.595	-0.336	1.259	0.00477927335269024
EHI_148380	C2 domain containing protein	-1.082	0.173	1.256	0.000223618055493875
EHI_151270	Rap Ran GTPase activating protein putative	-1.621	-0.365	1.256	0.000302991113361898
EHI_156450	cullin family protein	-1.18	0.073	1.253	0.000139465689088839
EHI_107270	hypothetical protein	-1.255	-0.006	1.25	0.00101840948438247
EHI_070770	hypothetical protein	-1.67	-0.421	1.249	0.00542762366412929
EHI_010670	hypothetical protein	-1.302	-0.054	1.247	6.33221723211979e-06
EHI_081270	Prefoldin subunit 3 putative	-1.558	-0.311	1.247	0.00353132269810192
EHI_138010	hypothetical protein	-1.305	-0.058	1.246	1.04862415515312e-05
EHI_086240	ribonuclease P protein subunit p30 putative	-1.796	-0.551	1.245	0.00242596523651776
EHI_103290	protein kinase putative	-1.242	0.001	1.243	0.00522144606641554
EHI_167650	tyrosine kinase putative	-1.247	-0.004	1.243	0.000400365779938592
EHI_075970	hypothetical protein	-1.174	0.068	1.242	0.00160810697126445
EHI_086090	hypothetical protein	-1.32	-0.079	1.242	0.00900790950648087
EHI_009250	Legume-like lectin family protein membrane-bound	-0.878	0.363	1.241	0.00864539616795117
EHI_177030	hypothetical protein	-1.799	-0.559	1.24	0.0461683623065146
EHI_049880	hypothetical protein	-1.623	-0.384	1.239	0.00115549655872396
EHI_122850	hypothetical protein	-1.116	0.123	1.239	0.00216804123951329
EHI_029200	ribosome biogenesis protein putative	-0.716	0.522	1.238	0.0473850068911827
EHI_052730	hypothetical protein	-1.017	0.221	1.238	0.000132827213895468
EHI_131510	hypothetical protein	-1.643	-0.406	1.237	0.0156910492671873
EHI_096630	hypothetical protein	-2.313	-1.077	1.236	0.0445903857928544
EHI_109980	hypothetical protein	-1.29	-0.054	1.236	4.65604918397245e-07
EHI_075150	NAD-specific glutamate dehydrogenase putative	-1.178	0.056	1.234	0.039631529665406
EHI_131920	hypothetical protein	-1.951	-0.718	1.234	0.00424101321851282
EHI_000670	hypothetical protein	-1.933	-0.7	1.233	0.0488677409267997
EHI_049480	phosphoinositide kinase putative	-1.587	-0.358	1.229	0.00109625024034424
EHI_166400	competence protein ComEC putative	-1.427	-0.199	1.228	0.0201440874882455
EHI_127150	hypothetical protein	-0.863	0.364	1.226	0.00393156041779186
EHI_137250	ser thr protein phosphatase family protein	-1.849	-0.623	1.226	0.00205972108338593
EHI_179370	hypothetical protein	-0.967	0.257	1.225	0.000241381273904249
EHI_113990	leucine rich repeat protein BspA family	-1.518	-0.296	1.223	0.0189536550760002
EHI_123280	hypothetical protein	-1.212	0.01	1.222	0.00195875798773844
EHI_140300	hypothetical protein conserved	-1.03	0.193	1.222	0.0116877773634057
EHI_171290	hypothetical protein	-1.471	-0.251	1.22	0.00188085519572367
EHI_101290	hypothetical protein conserved	-1.61	-0.391	1.219	0.00788885621713034
EHI_056630	lipid phosphate phosphatase putative	-1.614	-0.396	1.218	0.00405943607823334
EHI_186790	hypothetical protein conserved	-0.929	0.288	1.217	2.15070580809525e-05
EHI_183170	hypothetical protein conserved	-1.132	0.084	1.215	0.013507067513867
EHI_134610	DEAD DEAH box helicase putative	-1.205	0.009	1.213	0.0141640552220397
EHI_021460	hypothetical protein	-0.892	0.32	1.211	0.00643641111579232
EHI_067870	hypothetical protein conserved	-0.866	0.341	1.207	0.000488967644228666
EHI_013010	hypothetical protein	-1.358	-0.152	1.206	0.00400090493735289
EHI_000470	hypothetical protein conserved	-1.339	-0.134	1.205	0.0175714602654591
EHI_001100	hypothetical protein	-1.534	-0.33	1.203	0.000323792033867364
EHI_105150	hypothetical protein	-1.366	-0.163	1.203	0.0212084423291113
EHI_045500	hypothetical protein conserved	-1.25	-0.049	1.2	0.000632086854483368
EHI_103450	actin binding protein putative	-0.892	0.308	1.2	0.0159816560090908
EHI_145990	hypothetical protein	-1.081	0.119	1.2	0.0145896465419545
EHI_040700	coatomer protein gamma subunit putative	-1.003	0.195	1.199	0.0212031804668206
EHI_137740	hypothetical protein	-1.583	-0.384	1.198	0.00602362939627978
EHI_127820	tyrosine kinase putative	-1.193	0.002	1.195	8.46277466660529e-05
EHI_140250	hypothetical protein	-1.187	0.007	1.195	0.00221531683832119
EHI_159840	hypothetical protein	-0.997	0.197	1.195	0.00108795004751291
EHI_082700	hypothetical protein	-1.645	-0.452	1.194	0.0186549389420801
EHI_008780	actin putative	-1.442	-0.249	1.192	0.000314470711312861
EHI_184540	protein kinase putative	-1.316	-0.126	1.191	0.00332889505513696
EHI_011840	hypothetical protein	-1.158	0.028	1.185	0.0168683506895895
EHI_088100	leucine rich repeat protein BspA family	-1.882	-0.698	1.184	0.0159772273184128
EHI_117640	protein kinase domain containing protein	-1.773	-0.591	1.182	0.00618778768832728
EHI_062660	hypothetical protein	-1.831	-0.65	1.181	0.00961583218412378
EHI_039480	Rho guanine nucleotide exchange factor putative	-1.025	0.155	1.18	0.000231290990507378
EHI_102030	hypothetical protein	-1.364	-0.184	1.18	0.000132827213895468
EHI_188580	hypothetical protein conserved	-0.988	0.19	1.178	0.00771886908020682
EHI_042880	DNA topoisomerase III putative	-0.993	0.182	1.175	0.000932559535046211
EHI_153390	phospholipase patatin family protein	-2.067	-0.892	1.175	0.0116408331140801
EHI_182790	hypothetical protein	-1.677	-0.503	1.173	0.00558490119753489
EHI_197230	formin homology 2 family protein	-1.061	0.109	1.17	0.00130454827675068
EHI_103460	membrane-bound O-acyltransferase 28MBOAT 29 family protein	-1.759	-0.59	1.168	0.0024292487630734
EHI_196400	hypothetical protein	-1.832	-0.664	1.168	0.000776924181851688
EHI_079270	hypothetical protein	-1.526	-0.361	1.166	0.0249245196078466
EHI_125930	protein kinase putative	-1.527	-0.363	1.164	0.0267448755419602
EHI_111560	hypothetical protein	-0.965	0.197	1.162	0.00901825447726617
EHI_035930	leucine rich repeat and phosphatase domain containing protein	-1.434	-0.273	1.161	8.52690174543124e-05
EHI_138360	ARF GTPase activating protein putative	-0.941	0.219	1.159	0.00323210970999791
EHI_198660	hypothetical protein	-1.745	-0.587	1.159	0.0086276318933486
EHI_055970	hypothetical protein	-1.723	-0.567	1.157	0.00688263819349906
EHI_174120	hypothetical protein	-1.009	0.148	1.157	0.00189006928926708
EHI_095130	phosphatidylinositol 3-kinase putative	-0.681	0.472	1.153	0.0422103909143856
EHI_155610	hypothetical protein	-1.703	-0.55	1.153	0.00120957458658166
EHI_126000	Rho guanine nucleotide exchange factor putative	-0.921	0.231	1.152	0.0290524969309475
EHI_123720	protein kinase putative	-0.777	0.372	1.15	0.000251987851204576
EHI_160860	inositol polyphosphate 5-phosphatase putative	-1.316	-0.171	1.145	0.0114920102115058
EHI_139300	hypothetical protein	-1.584	-0.44	1.144	0.000108523183932916
EHI_152060	hypothetical protein	-1.075	0.068	1.144	0.00108950953559129
EHI_073660	tyrosine kinase putative	-0.929	0.214	1.143	0.0395122770824574
EHI_103550	clathrin adaptor complex small chain putative	-1.565	-0.424	1.141	0.00381175327006938
EHI_170360	hypothetical protein	-1.305	-0.163	1.141	0.0433938855887311
EHI_183220	hypothetical protein	-1.793	-0.653	1.14	0.0343943757481471
EHI_148420	hypothetical protein	-1.569	-0.431	1.138	0.0272695959862939
EHI_077240	transcription initiation factor TFIID family protein	-1.818	-0.681	1.137	0.033801400343153
EHI_044600	hypothetical protein	-1.469	-0.333	1.136	0.0296030444149581
EHI_198710	hypothetical protein conserved	-1.811	-0.68	1.132	0.0306292058995812
EHI_006890	hypothetical protein conserved	-1.38	-0.249	1.131	0.0148261386489895
EHI_196990	Rab GTPase activating protein putative	-1.741	-0.61	1.131	0.0189536550760002
EHI_179910	hypothetical protein	-1.653	-0.523	1.13	0.0114654796083194
EHI_182610	myb-like DNA-binding domain containing protein	-1.456	-0.328	1.128	0.00197045638699011
EHI_201190	hypothetical protein	-1.038	0.09	1.128	0.0356145415565759
EHI_001910	Ras GTPase-activating protein putative	-0.748	0.375	1.124	0.000955998486876974
EHI_106070	hypothetical protein	-1.216	-0.093	1.123	0.00285329597386628
EHI_148770	hypothetical protein conserved	-0.601	0.522	1.122	0.0212546779400372
EHI_058450	adaptor protein 28AP 29 family protein	-1.269	-0.147	1.121	0.00200541394485281
EHI_159700	CXXC-rich protein	-1.056	0.065	1.121	0.0275279985480956
EHI_178100	hypothetical protein	-1.255	-0.136	1.119	0.00716569723428757
EHI_106240	hypothetical protein	-1.122	-0.006	1.116	0.0225260994655559
EHI_057660	poly 28ADP-ribose 29 glycohydrolase putative	-1.211	-0.096	1.115	0.00691014177781888
EHI_153560	hypothetical protein	-1.017	0.098	1.115	0.00147778808743303
EHI_013230	hypothetical protein	-1.661	-0.55	1.11	0.0353836674207907
EHI_096210	Coated vesicle membrane protein putative	-1.471	-0.361	1.11	0.00159922149511695
EHI_110770	hypothetical protein	-1.368	-0.258	1.11	0.0205819669427962
EHI_175490	dual specificity protein phosphatase putative	-1.643	-0.533	1.11	0.0483014942567739
EHI_182560	Vacuolar ATP synthase subunit E putative	-1.357	-0.249	1.108	0.0186996515124235
EHI_019130	hypothetical protein	-1.811	-0.703	1.107	0.0367034286130985
EHI_000540	hypothetical protein	-1.696	-0.594	1.103	0.00166510855876601
EHI_035730	hypothetical protein	-1.821	-0.719	1.102	0.0355585628448327
EHI_051420	hypothetical protein	-0.837	0.266	1.102	0.0105765441654912
EHI_076250	hypothetical protein conserved	-1.44	-0.34	1.1	0.00301283282554037
EHI_187050	hypothetical protein	-2.045	-0.944	1.1	0.0105762825591206
EHI_167140	hypothetical protein	-0.867	0.231	1.098	0.00350341692682334
EHI_048730	hypothetical protein	-1.174	-0.081	1.092	0.00397580545314754
EHI_138430	hypothetical protein	-0.708	0.383	1.091	0.0462416099492359
EHI_135220	phospholipid-transporting P-type ATPase putative	-0.914	0.175	1.089	0.0140410802276464
EHI_020110	hypothetical protein	-1.558	-0.47	1.088	0.0293904991812603
EHI_075660	CAAX prenyl protease putative	-1.474	-0.386	1.087	0.0413613241190311
EHI_078550	hypothetical protein	-0.987	0.1	1.087	0.00951237923922198
EHI_183570	hypothetical protein	-1.042	0.045	1.087	0.0323827365423404
EHI_016450	hypothetical protein	-0.977	0.109	1.086	0.00339547669271596
EHI_052170	TBC Rab GTPase activating domain containing protein	-1.077	0.008	1.085	5.23970030821631e-05
EHI_027680	leucine rich repeat protein BspA family	-1.462	-0.378	1.084	0.00672442588508316
EHI_072120	amino acid transporter putative	-1.499	-0.422	1.077	0.00918673604308814
EHI_156400	hypothetical protein	-1.025	0.051	1.076	0.00754928296699595
EHI_131170	Rab family GTPase	-1.161	-0.087	1.074	0.0223460450476892
EHI_054170	hypothetical protein	-1.013	0.06	1.073	0.00846295311821052
EHI_031230	hypothetical protein	-1.151	-0.08	1.071	0.0353079354998224
EHI_068290	hypothetical protein	-1.853	-0.782	1.071	0.010846846844268
EHI_052800	serine threonine protein kinase putative	-1.303	-0.234	1.069	0.00339161903308524
EHI_186890	hypothetical protein	-0.828	0.24	1.068	0.00573742456847499
EHI_030870	MmpL efflux pump putative	-1.206	-0.144	1.062	0.0157108936188273
EHI_189980	hypothetical protein	-0.986	0.073	1.059	0.0051410269170122
EHI_058110	hypothetical protein	-1.465	-0.409	1.056	0.0128287609531042
EHI_068570	hypothetical protein	-1.472	-0.42	1.052	0.0316012097758085
EHI_030470	hypothetical protein	-1.368	-0.319	1.049	0.00764360999097192
EHI_015410	hypothetical protein	-1.13	-0.083	1.048	0.000453466881570971
EHI_142080	glycosyltransferase putative	-1.094	-0.046	1.048	0.00179328916464468
EHI_178650	hypothetical protein	-1.276	-0.228	1.048	0.00131509245384137
EHI_104620	protein kinase domain containing protein	-1.392	-0.345	1.047	0.00110926598033489
EHI_147880	pumilio family RNA-binding protein	-0.293	0.754	1.047	0.0108013113992686
EHI_142000	histone acetyltransferase putative	-1.399	-0.354	1.045	0.0265976596681452
EHI_036600	hypothetical protein	-1.465	-0.422	1.044	0.0466227324518611
EHI_015990	hypothetical protein	-0.878	0.163	1.041	0.00130183426833031
EHI_134650	hypothetical protein	-0.639	0.402	1.041	0.00214943078909178
EHI_161050	hypothetical protein	-1.408	-0.371	1.037	0.0123542887526831
EHI_135000	hypothetical protein	-1.599	-0.564	1.035	0.0130347151011459
EHI_041950	vacuolar protein sorting-associated protein 35 putative	-1.254	-0.22	1.034	0.00625338824584086
EHI_138540	PH domain containing protein kinase putative	-0.754	0.279	1.033	0.00198099728517082
EHI_098410	WD domain containing protein	-0.928	0.104	1.032	0.0249109202825836
EHI_194350	hypothetical protein	-0.937	0.095	1.032	0.0201175981355057
EHI_124430	Zn-dependent peptidase putative	-0.548	0.479	1.027	0.0077371290160519
EHI_169880	hypothetical protein	-0.722	0.301	1.023	0.000291846341140158
EHI_197210	hypothetical protein	-1.214	-0.194	1.021	0.0104964185789089
EHI_175280	hypothetical protein	-1.801	-0.782	1.019	0.013904558126299
EHI_086260	hypothetical protein	-1.484	-0.466	1.018	0.015825155754271
EHI_192270	hypothetical protein	-1.006	0.012	1.018	0.0227974004320199
EHI_041900	phosphatidylinositol-345-trisphosphate 3-phosphatase putative	-1.091	-0.075	1.016	0.000177341815898518
EHI_166980	hypothetical protein	-0.893	0.122	1.015	0.0183179417975892
EHI_023630	hypothetical protein	-1.174	-0.16	1.014	0.011570698853858
EHI_001430	helicase domain-containing protein	-0.987	0.026	1.013	0.0075926977431045
EHI_014210	hypothetical protein	-0.841	0.169	1.01	0.0269303560248147
EHI_040680	hypothetical protein	-1.363	-0.355	1.009	0.00738144625652911
EHI_025350	importin alpha putative	-0.665	0.343	1.008	0.00382105956887712
EHI_108730	hypothetical protein	-0.738	0.267	1.005	0.00195140808662835
EHI_152090	ARF GTPase activating protein putative	-1.158	-0.154	1.005	0.0144871678748317
EHI_152310	branched-chain amino acid aminotransferase putative	-1.183	-0.178	1.004	0.0330581363410341
EHI_049380	hypothetical protein conserved	-0.737	0.265	1.002	0.0130940614052551
EHI_107670	thioredoxin putative	-0.678	0.324	1.002	0.00134424515038552
EHI_038670	protein kinase domain containing protein	-1.126	-0.126	0.999	0.0167786421029478
EHI_103500	hypothetical protein	-0.923	0.075	0.998	0.000471411079711474
EHI_086180	membrane-bound O-acyltransferase 28MBOAT 29 family protein	-0.794	0.203	0.997	0.00404351277828225
EHI_194630	protein with RhoGEF and ArfGAP domains	-1.635	-0.639	0.996	0.0445074976753276
EHI_126300	hypothetical protein	-1.021	-0.026	0.995	0.0186738719790115
EHI_002990	vacuolar protein sorting-associated protein 35 putative	-0.727	0.267	0.994	0.0125171693728227
EHI_114170	protein phosphatase putative	-1.277	-0.283	0.994	0.0309457661274453
EHI_001760	importin putative	-0.701	0.291	0.992	0.0463789182595626
EHI_048280	nucleosome assembly protein putative	-1.5	-0.507	0.992	0.0211781037128691
EHI_186320	hypothetical protein	-0.618	0.373	0.991	0.0353392153780808
EHI_197100	hypothetical protein	-1.08	-0.09	0.99	0.0261026105041957
EHI_100280	amino acid-polyamine transporter putative	-1.099	-0.112	0.988	0.00793839617322795
EHI_009520	alpha-12-mannosidase putative	-1.698	-0.71	0.987	0.0252229634376677
EHI_165280	hypothetical protein	-1.724	-0.738	0.986	0.0098385025420107
EHI_179800	hypothetical protein	-1.365	-0.379	0.986	0.0285740525163514
EHI_180800	hypothetical protein	-1.549	-0.565	0.984	0.0158291129907535
EHI_118880	Oligosaccharyl transferase putative	-1.249	-0.267	0.981	0.0111321357674778
EHI_147460	protein kinase putative	-1.183	-0.202	0.981	0.0446271483710858
EHI_195080	vacuolar sorting protein 9 28VPS9 29 domain containing protein	-0.799	0.18	0.98	3.09689770959154e-06
EHI_000010	hypothetical protein	-0.68	0.291	0.971	0.0204565296390171
EHI_044690	RhoGAP domain containing protein	-1.163	-0.194	0.969	0.0123457751424666
EHI_115340	hypothetical protein	-1.012	-0.043	0.969	0.0222390424505095
EHI_049750	hypothetical protein conserved	-0.842	0.127	0.968	0.00688263819349906
EHI_074020	vacuolar proton ATPase subunit putative	-1.179	-0.212	0.967	0.00445522711735104
EHI_097610	acyl-CoA 3A1-acylglycerol-3-phosphate acyltransferase putative	-1.413	-0.448	0.966	0.01944129994136
EHI_186740	hypothetical protein	-1.197	-0.232	0.965	0.00327976495957494
EHI_027620	hypothetical protein	-0.966	-0.004	0.963	0.00134500573383948
EHI_017670	hypothetical protein	-0.794	0.165	0.959	0.00286235801750865
EHI_024460	HEAT repeat domain containing protein	-0.621	0.338	0.959	0.000342514400874863
EHI_148680	hypothetical protein conserved	-1.205	-0.258	0.947	0.0183145369875072
EHI_021220	hypothetical protein	-1.388	-0.442	0.946	0.00564872997071422
EHI_045030	trans-23-enoyl-CoA reductase putative	-0.774	0.172	0.946	0.0227336884597095
EHI_054250	hypothetical protein conserved	-0.792	0.15	0.941	0.0275341479853875
EHI_085020	hypothetical protein	-1.058	-0.117	0.941	0.00305100204273301
EHI_093910	hypothetical protein conserved	-1.166	-0.226	0.94	0.0380592780951369
EHI_118770	hypothetical protein	-1.124	-0.185	0.939	0.000784302917936375
EHI_151320	hypothetical protein	-1.104	-0.166	0.939	0.0076650627251184
EHI_193090	hypothetical protein	-0.66	0.278	0.938	0.00296335115902862
EHI_110550	TBC domain containing protein	-1.552	-0.615	0.937	0.0372370518125488
EHI_021200	UDP-N-acetylglucosamine pyrophosphorylase putative	-1.058	-0.122	0.936	0.000672923444061032
EHI_035390	phosphatidylinositol-glycan biosynthesis class O protein putative	-1.42	-0.484	0.936	0.00903311284680598
EHI_040470	hypothetical protein conserved domain containing	-1.585	-0.649	0.936	0.0300458408229821
EHI_039600	hypothetical protein	-1.604	-0.67	0.934	0.0469012307414527
EHI_140680	hypothetical protein	-1.024	-0.093	0.931	0.000393077740010913
EHI_110620	zinc finger domain containing protein	-1.543	-0.618	0.925	0.0177975841188683
EHI_016120	EF-hand calcium-binding domain containing protein	-0.587	0.336	0.923	0.0316249772708531
EHI_143940	hypothetical protein	-1.158	-0.241	0.917	0.0469839332741906
EHI_008380	aminopeptidase putative	-0.835	0.08	0.915	0.00296212958537542
EHI_198570	hypothetical protein	-0.862	0.053	0.915	0.00850614963074686
EHI_151570	hypothetical protein	-1.504	-0.591	0.914	0.0189364388865827
EHI_066300	hypothetical protein	-0.829	0.081	0.91	0.00672590054670735
EHI_188030	hypothetical protein	-1.036	-0.126	0.91	0.00603053619182472
EHI_181590	hypothetical protein	-0.728	0.181	0.909	0.0339466382221167
EHI_091120	hypothetical protein	-0.913	-0.005	0.908	0.00426931036834658
EHI_116730	hypothetical protein	-1.441	-0.535	0.906	0.0307382571011815
EHI_153460	Rho family GTPase	-0.976	-0.072	0.904	0.0354451522992287
EHI_000790	hypothetical protein	-0.96	-0.071	0.889	0.000747417245383492
EHI_144590	protein kinase domain containing protein	-0.136	0.752	0.888	0.0272695959862939
EHI_015420	hypothetical protein	-1.07	-0.183	0.887	0.000130067326046129
EHI_096840	magnesium and cobalt transport protein CorA putative	-1.136	-0.249	0.887	0.0411823101639286
EHI_152000	Legume-like lectin family protein membrane-bound	-1.015	-0.133	0.882	0.022382626526464
EHI_131500	hypothetical protein	-1.255	-0.376	0.88	0.0453112691802413
EHI_122840	hypothetical protein	-0.945	-0.067	0.878	0.0182999873774431
EHI_142960	hypothetical protein	-1.559	-0.682	0.876	0.0101428601372183
EHI_027690	hypothetical protein conserved domain containing	-0.765	0.108	0.872	0.003309581049144
EHI_068330	hypothetical protein conserved	-1.31	-0.438	0.871	0.0196341035863438
EHI_194210	hypothetical protein	-0.893	-0.026	0.867	0.00427583412303481
EHI_147510	citrate transporter putative	-0.826	0.038	0.865	0.0362883188548378
EHI_153010	hypothetical protein	-1.332	-0.474	0.858	0.0333971114265058
EHI_005120	hypothetical protein	-0.979	-0.122	0.857	0.0127225876472498
EHI_099240	clathrin-adaptor medium chain putative	-0.877	-0.02	0.857	0.00525942067707694
EHI_106250	hypothetical protein	-0.705	0.152	0.856	0.0290024938093662
EHI_177370	hypothetical protein conserved	-1.306	-0.452	0.854	0.0103846928919625
EHI_118740	hypothetical protein	-1.326	-0.477	0.849	0.0106580492592659
EHI_124870	HEAT repeat domain containing protein	-1.185	-0.336	0.849	0.00118134773784642
EHI_012040	poly 28A 29 polymerase putative	-1.293	-0.452	0.841	0.0142550849328766
EHI_113550	hypothetical protein	-0.677	0.164	0.841	0.0160396856629222
EHI_001870	Rab family GTPase	-1.144	-0.306	0.838	0.0409688807534629
EHI_179840	tyrosin kinase putative	-1.391	-0.554	0.837	0.0338028148702543
EHI_169250	hypothetical protein	-0.964	-0.131	0.834	0.016310205796272
EHI_168390	EF-hand calcium-binding domain containing protein	-0.606	0.227	0.833	0.021155944847148
EHI_147000	hypothetical protein	-0.646	0.183	0.829	0.0498731861155333
EHI_125990	hypothetical protein	-0.725	0.102	0.827	0.0275310767565603
EHI_128130	hypothetical protein	-0.587	0.237	0.824	0.0235969974140757
EHI_110220	hypothetical protein	-1.118	-0.294	0.823	0.024806585647883
EHI_072130	lipase putative	-1.5	-0.68	0.82	0.0371232828086816
EHI_049740	ubiquitin-conjugating enzyme family protein	-0.795	0.024	0.819	0.000676315025099907
EHI_167030	hypothetical protein	-1.066	-0.247	0.819	0.0371601443096499
EHI_047770	hypothetical protein conserved domain containing	-1.108	-0.291	0.818	0.0475803347257429
EHI_098850	protein phosphatase regulatory subunit putative	-0.863	-0.049	0.814	0.00704850010703443
EHI_152110	ubiquitin carboxyl-terminal hydrolase domain containing protein	-0.915	-0.112	0.804	0.0463789182595626
EHI_096520	vacuolar protein sorting-associated protein 35 putative	-1.355	-0.552	0.803	0.0356145415565759
EHI_110250	protein kinase domain containing protein	-0.854	-0.051	0.803	0.000425826556851028
EHI_164930	hypothetical protein	-0.643	0.154	0.797	0.0359062194383354
EHI_127180	vacuolar sorting protein 26 putative	-0.912	-0.123	0.789	0.0134986624351785
EHI_186910	protein phosphatase domain-containing protein	-0.951	-0.164	0.788	0.0422580177714543
EHI_162340	serine threonine protein kinase putative	-0.818	-0.032	0.786	0.026029388984494
EHI_051700	transporter major facilitator family	-0.997	-0.214	0.783	0.000891082846302718
EHI_155710	Rap Ran GTPase-activating protein putative	-0.688	0.088	0.777	0.0245714555057891
EHI_194850	hypothetical protein	-0.864	-0.088	0.776	0.022164697921673
EHI_009850	hypothetical protein	-1.134	-0.358	0.775	0.0162318661092813
EHI_199065	calponin-homology domain containing protein	-1.144	-0.378	0.767	0.0268449048350868
EHI_137990	hypothetical protein	-1.216	-0.452	0.764	0.0384074544259182
EHI_017630	hypothetical protein	-0.813	-0.05	0.763	0.00213031121374898
EHI_088110	PH domain containing protein kinase putative	-0.665	0.09	0.755	0.0148633191600975
EHI_147530	DNA primase large subunit putative	-1.049	-0.298	0.751	0.0422621787750877
EHI_018620	hypothetical protein	-0.732	0.005	0.737	0.023259231262714
EHI_049890	hypothetical protein	-0.78	-0.044	0.736	0.0458394979497474
EHI_093790	dolychil-diphosphooligosaccharide-- protein glycosyltransferase subunit putative	-1.115	-0.391	0.724	0.0353079354998224
EHI_023460	hypothetical protein	-0.522	0.198	0.719	0.0134677200993131
EHI_023410	hypothetical protein conserved	-0.958	-0.241	0.718	0.0267372563821225
EHI_036510	hypothetical protein	-1.003	-0.29	0.713	0.024507983723665
EHI_127420	cell division control protein CDC24 putative	-0.751	-0.044	0.707	0.0414693936787025
EHI_007950	villidin putative	-0.72	-0.016	0.704	0.0083679260628362
EHI_087780	myotubularin putative	-0.729	-0.042	0.687	0.032409814316498
EHI_152220	hypothetical protein	-0.708	-0.026	0.682	0.0228496593513274
EHI_077230	geranylgeranyl transferase beta subunit	-1.025	-0.358	0.667	0.0379706367782101
EHI_073620	hypothetical protein conserved	-0.669	-0.027	0.641	0.00936913636721713
EHI_082600	DEAD DEAH box helicase putative	-0.77	-0.131	0.64	0.047816460596708
EHI_042990	Sec24 protein putative	-1.007	-0.381	0.626	0.0206886416807565
EHI_156420	hypothetical protein	-0.88	-0.302	0.578	0.0322864672557918
EHI_120870	hypothetical protein	-0.65	-0.113	0.537	0.0335056711004149

## Sheet: Cluster 2
Id	description	log2FC.NI	log2FC.LB	diffLog2FC	padj
EHI_074090	40S ribosomal protein S14 putative	8.019	-4.232	-12.251	0.000650121527717037
EHI_171750	cysteine synthase 2 putative	9.201	0.614	-8.587	0.0168319459343251
EHI_125030	P-glycoprotein 5 putative	7.773	-0.093	-7.865	0.0422328377379967
EHI_052610	60S acidic ribosomal protein P2 putative	6.985	-0.029	-7.014	0.000925022634040979
EHI_176810	hypothetical protein	5.574	0.886	-4.688	0.0418952234010895
EHI_198670	ferredoxin	4.976	0.535	-4.441	3.19876921897955e-05
EHI_145300	hypothetical protein	3.509	-0.915	-4.424	0.00212363136108882
EHI_192570	hypothetical protein	3.327	-0.519	-3.845	0.00017751496345691
EHI_118130	C2 domain containing protein	2.605	-1.004	-3.609	0.0070789334766122
EHI_200060	hypothetical protein	3.351	-0.252	-3.603	8.51571837373921e-11
EHI_076380	hypothetical protein	2.416	-1.185	-3.602	0.0289766476331076
EHI_048680	60S ribosomal protein L12 putative	3.964	0.368	-3.596	9.16099077773948e-07
EHI_174580	hypothetical protein	3.434	-0.121	-3.555	2.83510015538533e-05
EHI_030180	alcohol dehydrogenase 3 putative	3.929	0.376	-3.553	0.000245064673634229
EHI_068480	hypothetical protein	3.386	-0.079	-3.466	3.2480123286373e-07
EHI_128210	hypothetical protein	2.464	-0.917	-3.38	0.00582004893065707
EHI_084710	hypothetical protein	3.248	-0.131	-3.379	5.29627080743202e-05
EHI_044830	ribosomal protein L39 putative	3.119	-0.186	-3.305	1.86631617869475e-12
EHI_055640	zinc finger protein putative	2.769	-0.516	-3.285	6.14451424205442e-09
EHI_165450	hypothetical protein	2.096	-1.181	-3.277	0.00182177722635759
EHI_108500	40S ribosomal protein S23 putative	3.023	-0.231	-3.254	3.14495755938883e-14
EHI_119590	60S ribosomal protein L40 putative	2.957	-0.295	-3.252	1.06361000448485e-10
EHI_186480	translation initiation factor eIF-5A putative	2.567	-0.672	-3.238	1.14449014564433e-13
EHI_119770	hypothetical protein	2.404	-0.819	-3.223	0.00414467833193815
EHI_169100	ribosomal protein L27a putative	2.841	-0.365	-3.206	4.54501476363444e-18
EHI_069490	ribosomal protein L27a putative	2.944	-0.229	-3.173	7.79609616312458e-19
EHI_069320	C2 domain containing protein	2.697	-0.469	-3.166	0.000220279480246099
EHI_017720	zinc finger protein putative	3.249	0.096	-3.154	8.26766445316429e-15
EHI_186830	60S acidic ribosomal protein P2 putative	2.91	-0.234	-3.143	5.08391407746015e-18
EHI_004200	40S ribosomal protein S27 putative	2.99	-0.141	-3.131	4.77164873970349e-17
EHI_042920	60S acidic riboomal protein P1 putative	2.865	-0.266	-3.131	6.95726758105039e-19
EHI_187740	ribosomal protein L18 putative	2.965	-0.165	-3.13	3.27019159111487e-21
EHI_042930	60S acidic ribosomal protein P1 putative	2.852	-0.268	-3.12	2.42091899178305e-14
EHI_038860	40S ribosomal protein S28 putative	2.82	-0.285	-3.105	9.21757422772946e-14
EHI_143430	60S ribosomal protein L39 putative	2.881	-0.211	-3.092	4.01902495792087e-13
EHI_153070	60S ribosomal protein L44 putative	2.909	-0.163	-3.072	6.52299122150496e-14
EHI_188760	hypothetical protein conserved	3.048	-0.02	-3.068	1.60727296983322e-13
EHI_154150	suppressor protein SRP40 putative	2.43	-0.638	-3.067	0.00280197837967345
EHI_048990	60S ribosomal protein L37	3.233	0.169	-3.064	2.6752791664189e-06
EHI_099790	60S ribosomal protein L38 putative	3.035	-0.014	-3.049	9.86771412481604e-10
EHI_081370	vesicle-associated membrane protein putative	2.774	-0.273	-3.047	1.07873660317748e-11
EHI_005890	60S ribosomal protein L3 putative	2.791	-0.252	-3.043	5.2973957932664e-08
EHI_146390	hypothetical protein	2.568	-0.471	-3.039	4.77164873970349e-17
EHI_065740	60S ribosomal protein L30 putative	2.841	-0.188	-3.029	2.49146942329041e-15
EHI_003260	hypothetical protein	3.116	0.094	-3.022	1.81318194733473e-09
EHI_174570	hypothetical protein	2.542	-0.476	-3.018	0.0442888558415896
EHI_177630	60S acidic ribosomal protein P0 putative	2.788	-0.23	-3.018	7.79609616312458e-19
EHI_096570	lysozyme putative	2.301	-0.715	-3.016	1.57792798703177e-10
EHI_074080	hypothetical protein	2.457	-0.556	-3.013	0.0286394224990055
EHI_081320	40S ribosomal protein S23 putative	3.092	0.098	-2.993	2.25595328286469e-08
EHI_020300	60S ribosomal protein L15 putative	3.082	0.091	-2.99	3.99813360091035e-10
EHI_080100	cylicin-2 putative	3.844	0.856	-2.987	0.000733551252399898
EHI_148230	60S ribosomal protein L37a putative	2.788	-0.198	-2.986	7.43361168442379e-12
EHI_007510	hypothetical protein conserved	2.234	-0.746	-2.98	0.0389914927944025
EHI_042720	60S ribosomal protein L35 putative	2.723	-0.251	-2.974	4.90282025332244e-17
EHI_053170	RNA-binding protein putative	2.609	-0.353	-2.962	6.36187680526027e-06
EHI_017700	ribosomal protein L13 putative	2.755	-0.2	-2.955	3.45245750682036e-19
EHI_184810	tyrosine kinase putative	2.489	-0.464	-2.953	3.01098067490773e-05
EHI_167520	60S ribosomal protein L3 putative	3.081	0.13	-2.951	0.000178246152863723
EHI_044550	Ribosomal protein S30 putative	2.885	-0.058	-2.943	4.40351203782118e-10
EHI_051710	60S ribosomal protein L23 putative	3.029	0.086	-2.943	2.43287505631317e-10
EHI_023220	hypothetical protein	2.927	-0.013	-2.94	6.43437928529549e-09
EHI_081410	40S ribosomal protein SA putative	3.091	0.152	-2.939	2.3062368433799e-06
EHI_011410	transketolase putative	2.217	-0.72	-2.937	1.28247732269987e-12
EHI_150490	aldehyde-alcohol dehydrogenase 2 putative	2.642	-0.293	-2.935	0.000629062681084654
EHI_111980	40S ribosomal protein S15 putative	2.779	-0.151	-2.93	3.0231479624293e-25
EHI_199940	60S ribosomal protein L36 putative	2.91	-0.014	-2.925	2.62115570253247e-10
EHI_095910	hypothetical protein	2.754	-0.169	-2.923	6.19651648377336e-09
EHI_138770	60S acidic ribosomal protein P2 putative	2.663	-0.257	-2.92	2.05049448225069e-11
EHI_159480	pore-forming peptide ameobapore A precursor putative	2.375	-0.543	-2.919	6.52562764564061e-21
EHI_104660	60S acidic ribosomal protein P1 putative	2.629	-0.289	-2.918	4.00127998576038e-11
EHI_044730	peptidyl-prolyl cis-trans isomerase putative	2.805	-0.111	-2.916	2.41813469931149e-12
EHI_026480	282r 29-phospho-3-sulfolactate synthase putative	2.507	-0.405	-2.912	4.29961789819936e-10
EHI_015320	60S ribosomal protein L37	3.168	0.263	-2.905	4.49195523083e-05
EHI_013000	hypothetical protein	2.384	-0.519	-2.903	2.85093362089921e-05
EHI_014110	60S ribosomal protein L35a putative	2.807	-0.097	-2.903	1.96187153506178e-16
EHI_092120	60S ribosomal protein L44 putative	2.316	-0.588	-2.903	1.00047595287816e-16
EHI_156690	60S ribosomal protein L37	3.012	0.109	-2.903	1.32476203828877e-11
EHI_026410	40S ribosomal protein S20 putative	2.821	-0.08	-2.902	9.21235172717314e-13
EHI_098470	ribosomal protein L18 putative	2.693	-0.208	-2.901	4.79858689352746e-17
EHI_030760	60S ribosomal protein L24 putative	2.645	-0.255	-2.9	2.18486650164987e-23
EHI_137870	40S ribosomal protein S5	2.72	-0.18	-2.899	6.69306014891239e-21
EHI_196920	60S ribosomal protein L23 putative	2.614	-0.285	-2.899	2.78148917151553e-17
EHI_149000	40S ribosomal protein S27	2.903	0.01	-2.893	1.59131435735329e-11
EHI_184480	60S ribosomal protein L36 putative	2.744	-0.147	-2.891	4.26684479666104e-13
EHI_096650	histone H3 putative	2.633	-0.25	-2.883	4.08613836354764e-16
EHI_040800	60S ribosomal protein L15 putative	2.785	-0.097	-2.882	4.47977128346586e-14
EHI_182590	Ribosomal protein S30 putative	2.848	-0.03	-2.878	1.91416457488175e-09
EHI_086120	ribosomal protein S18 putative	2.708	-0.169	-2.877	1.38186984777302e-14
EHI_013900	hypothetical protein	2.138	-0.738	-2.876	5.25750852740809e-13
EHI_120300	hypothetical protein	2.546	-0.329	-2.875	4.47288639908056e-11
EHI_037920	hypothetical protein	2.287	-0.574	-2.861	0.000808988521471051
EHI_197030	40S ribosomal protein S10 putative	2.639	-0.22	-2.859	6.46875757089608e-17
EHI_131980	DnaJ domain containing protein	3.046	0.188	-2.858	1.88303290912395e-06
EHI_110340	60S ribosomal protein L19 putative	2.597	-0.258	-2.855	1.63996003716431e-24
EHI_069110	60S ribosomal protein L21 putative	2.648	-0.201	-2.849	7.69996213120713e-16
EHI_057670	20 kDa antigen	2.073	-0.774	-2.847	8.84761235579122e-16
EHI_146570	40S ribosomal protein S19 putative	2.663	-0.183	-2.845	3.09628476246329e-15
EHI_164870	60S ribosomal protein L34	2.679	-0.166	-2.845	1.15710674322664e-13
EHI_198740	40S ribosomal protein S19 putative	2.675	-0.166	-2.84	2.71760417818249e-15
EHI_124610	Ras family GTPase	1.741	-1.093	-2.835	0.000144674118045993
EHI_023840	60S ribosomal protein L38 putative	2.786	-0.048	-2.834	5.24063988827192e-09
EHI_180940	hypothetical protein	2.955	0.121	-2.834	0.00249137455598622
EHI_126870	40S ribosomal protein S21 putative	2.581	-0.245	-2.826	6.5963635038548e-13
EHI_023230	histone H4	2.72	-0.097	-2.817	5.48402513679023e-13
EHI_036530	40S ribosomal protein S27a putative	2.546	-0.272	-2.817	1.22255604769983e-16
EHI_159610	cysteine protease putative	2.885	0.069	-2.816	0.000199446390390981
EHI_039010	40S ribosomal protein S26 putative	2.598	-0.216	-2.815	5.16246709064055e-21
EHI_110720	PCTP-like protein putative	2.612	-0.202	-2.814	1.68463426047051e-09
EHI_037130	ribosomal protein S17 putative	2.644	-0.169	-2.812	3.11616540483605e-13
EHI_189940	60S ribosomal protein L34	2.576	-0.233	-2.81	4.03249085857925e-12
EHI_006670	hypothetical protein	2.746	-0.063	-2.809	1.16403118592133e-09
EHI_186720	40S ribosomal protein S12 putative	2.443	-0.362	-2.804	1.93585561584414e-18
EHI_010030	hypothetical protein	2.363	-0.439	-2.802	3.02542272994329e-16
EHI_158550	40S ribosomal protein S26 putative	2.623	-0.177	-2.8	4.45531730168459e-15
EHI_030070	hypothetical protein	2.899	0.103	-2.797	5.61511766136395e-07
EHI_161180	60S ribosomal protein L21 putative	2.673	-0.125	-2.797	2.56411645233452e-14
EHI_033710	cysteine proteinase 2	2.253	-0.542	-2.795	2.37041364146575e-11
EHI_030710	60S ribosomal protein L12 putative	3.233	0.441	-2.793	0.0006623553222768
EHI_030820	ARP2 3 complex 20 kDa subunit putative	2.558	-0.233	-2.791	3.2158529615228e-08
EHI_031400	ribosomal protein S18 putative	2.327	-0.457	-2.785	5.39665557697271e-16
EHI_068200	60S ribosomal protein L31 putative	2.487	-0.298	-2.785	1.07873660317748e-11
EHI_008620	ribosomal protein L17 putative	2.677	-0.098	-2.775	5.59071674097295e-15
EHI_179980	60S acidic ribosomal protein P2 putative	2.58	-0.193	-2.773	5.14753031982760e-11
EHI_103440	hypothetical protein	2.77	0.007	-2.763	9.68533961041105e-06
EHI_167050	60S ribosomal protein L34	2.45	-0.311	-2.761	2.06221659737244e-11
EHI_124300	ribosomal protein L11 putative	2.478	-0.282	-2.76	3.88532842218324e-13
EHI_148320	40S ribosomal protein S3 putative	2.485	-0.275	-2.759	8.05031938465563e-23
EHI_171300	60S ribosomal protein L44 putative	2.459	-0.3	-2.759	1.14503782051478e-12
EHI_182850	ribosomal protein L23A putative	2.588	-0.171	-2.759	2.7112153551739e-18
EHI_194520	LIM zinc finger domain containing protein	2.335	-0.418	-2.753	3.91843160336155e-15
EHI_182920	60S ribosomal protein L21 putative	2.647	-0.104	-2.752	2.69434807939312e-15
EHI_049000	60S ribosomal protein L35a putative	2.791	0.039	-2.751	1.61457424508631e-06
EHI_140170	40S ribosomal protein S20 putative	2.491	-0.259	-2.749	1.58407665382535e-13
EHI_020370	ribosomal protein L27a putative	2.59	-0.158	-2.748	9.36976118309062e-13
EHI_192090	ribosomal protein L27a putative	2.556	-0.186	-2.742	4.39272905782258e-12
EHI_092430	60S ribosomal protein L32 putative	2.564	-0.176	-2.74	7.59850729402307e-17
EHI_092100	chitinase putative	2.083	-0.653	-2.736	1.89116734561921e-08
EHI_123230	hypothetical protein conserved	2.692	-0.041	-2.733	3.72164825476373e-06
EHI_040660	ribosomal protein L11 putative	2.48	-0.247	-2.727	1.68126266025909e-17
EHI_160990	40S ribosomal protein S16 putative	2.662	-0.062	-2.724	1.77449696496911e-10
EHI_083250	alpha-NAC protein putative	2.427	-0.295	-2.722	5.28376859263978e-17
EHI_103310	60S ribosomal protein L7a putative	2.852	0.131	-2.721	3.37466879266587e-07
EHI_038580	ribosomal protein L11 putative	2.428	-0.288	-2.716	2.76039854533003e-14
EHI_194040	snoRNP protein gar1 putative	2.648	-0.065	-2.712	6.46875757089608e-17
EHI_009680	ribosomal protein S18 putative	2.311	-0.399	-2.711	8.35546373532531e-15
EHI_145460	hypothetical protein	2.683	-0.028	-2.711	0.000352478769894601
EHI_103700	hypothetical protein	2.861	0.151	-2.709	1.00645743331511e-05
EHI_015290	C2 domain protein putative	2.232	-0.475	-2.707	0.0426864794556484
EHI_152570	60S ribosomal protein L26 putative	2.47	-0.236	-2.707	3.04808156114855e-23
EHI_099730	ribosomal protein L13 putative	2.412	-0.292	-2.705	9.64428013254598e-15
EHI_135080	histone H3 putative	2.597	-0.108	-2.705	5.19449782054468e-10
EHI_009580	tyrosine kinase putative	2.477	-0.226	-2.702	0.00498363045907145
EHI_185580	60S ribosomal protein L14 putative	2.457	-0.232	-2.69	2.48110108908808e-11
EHI_105180	40S ribosomal protein S26 putative	2.487	-0.19	-2.677	2.86812305470882e-13
EHI_167080	acetyltransferase GNAT family	3.224	0.547	-2.677	0.00143363484286181
EHI_197480	actophorin putative	2.058	-0.617	-2.675	1.12798917591835e-19
EHI_000590	40S ribosomal protein S6 putative	2.331	-0.342	-2.673	1.20856139325217e-19
EHI_170130	hypothetical protein	2.535	-0.132	-2.667	1.5911886386791e-09
EHI_199970	ribosomal protein L11 putative	2.417	-0.25	-2.667	3.14046020657348e-13
EHI_152230	40S ribosomal protein S27 putative	2.245	-0.42	-2.664	5.07993902790393e-12
EHI_013895	4F5 family protein	2.144	-0.519	-2.663	2.35763357148401e-08
EHI_140370	60S ribosomal protein L31 putative	2.56	-0.103	-2.663	3.42672226650469e-12
EHI_188940	60S ribosomal protein L32 putative	2.521	-0.142	-2.663	1.90996594000149e-12
EHI_126250	ribosomal protein S29 putative	2.43	-0.227	-2.657	2.37953075132428e-09
EHI_187150	60S ribosomal protein L13 putative	2.493	-0.161	-2.654	3.17233550418566e-15
EHI_030790	hypothetical protein conserved	2.392	-0.26	-2.653	4.8118266367827e-15
EHI_163690	hypothetical protein	2.533	-0.118	-2.651	4.29961789819936e-10
EHI_198870	transcription factor BTF3 putative	2.468	-0.183	-2.651	6.46875757089608e-17
EHI_184470	60S ribosomal protein L14 putative	2.562	-0.082	-2.644	3.91226835424001e-11
EHI_007770	hypothetical protein	2.189	-0.453	-2.641	2.3712876659486e-09
EHI_170340	60S ribosomal protein L40 putative	2.268	-0.373	-2.641	9.08258416363827e-09
EHI_087720	hypothetical protein	2.552	-0.081	-2.632	5.27012866131731e-14
EHI_054820	FAD dependent oxidoreductase pseudogene putative	2.136	-0.493	-2.629	0.000147451899440796
EHI_127330	ribosomal protein L17 putative	2.465	-0.16	-2.625	4.26684479666104e-13
EHI_027610	hypothetical protein	2.425	-0.196	-2.621	4.31212223320596e-08
EHI_092470	60S ribosomal protein L40 putative	2.594	-0.027	-2.621	3.44779841031249e-08
EHI_044770	60S ribosomal protein L32 putative	2.51	-0.11	-2.62	5.74751428843001e-15
EHI_046690	40S ribosomal protein S15 putative	2.437	-0.182	-2.619	3.62565742342074e-20
EHI_064570	40S ribosomal protein S15 putative	2.421	-0.197	-2.618	3.34477714405347e-14
EHI_096450	hypothetical protein	2.38	-0.238	-2.618	1.58041520419284e-14
EHI_004060	hypothetical protein	2.204	-0.413	-2.617	0.000321850549810872
EHI_024660	chitinase Jessie putative	2.261	-0.354	-2.616	0.000226902746517085
EHI_044590	40S ribosomal protein S5	2.451	-0.16	-2.611	9.33042625438289e-15
EHI_124330	60S ribosomal protein L36 putative	2.47	-0.142	-2.611	1.1117153137194e-08
EHI_151810	translation initiation factor eIF-5A putative	2.175	-0.436	-2.611	3.33116997121716e-09
EHI_181180	60S ribosomal protein L2 L8 putative	2.453	-0.157	-2.61	9.27965650751268e-10
EHI_181560	60S ribosomal protein L13 putative	2.487	-0.123	-2.61	5.75505105517689e-12
EHI_020280	40S ribosomal protein S2 putative	2.289	-0.321	-2.609	3.45245750682036e-19
EHI_114920	60S ribosomal protein L35a putative	2.412	-0.196	-2.608	0.00273762053155955
EHI_021450	40S ribosomal protein S28 putative	2.212	-0.396	-2.607	1.98049159571605e-11
EHI_154210	hypothetical protein	1.819	-0.787	-2.606	1.03055547472477e-13
EHI_126140	60S ribosomal protein L9 putative	2.49	-0.11	-2.601	1.13895903876946e-23
EHI_002110	hypothetical protein	2.051	-0.549	-2.6	1.06806211878993e-10
EHI_007350	hypothetical protein conserved	2.599	0.004	-2.595	4.73665846796628e-16
EHI_098040	zinc finger domain containing protein	3.201	0.607	-2.594	7.46549493403521e-05
EHI_131890	hypothetical protein	2.149	-0.443	-2.593	3.38748635272589e-15
EHI_096850	60S ribosomal protein L19 putative	2.239	-0.353	-2.592	1.34484165414065e-25
EHI_150470	60S ribosomal protein L2 L8 putative	2.537	-0.049	-2.586	9.91094309803055e-10
EHI_146340	40S ribosomal protein S3 putative	2.594	0.011	-2.583	2.5640388706358e-13
EHI_006860	60S ribosomal protein L5 putative	2.314	-0.267	-2.581	5.15194539736871e-16
EHI_060400	LSM domain containing protein	2.549	-0.031	-2.58	1.28236707933002e-07
EHI_153080	60S ribosomal protein L24 putative	2.305	-0.271	-2.576	5.14088090344276e-18
EHI_193080	60S ribosomal protein L9 putative	2.302	-0.274	-2.576	9.18026448811641e-30
EHI_193330	60S ribosomal protein L23 putative	2.598	0.022	-2.576	8.86301213128852e-08
EHI_059860	C2 domain containing protein	2.362	-0.213	-2.575	2.37711523395404e-06
EHI_111570	60S ribosomal protein L26 putative	2.255	-0.315	-2.57	1.63996003716431e-24
EHI_029350	hypothetical protein conserved	3.062	0.495	-2.567	1.4315663502794e-06
EHI_152080	40S ribosomal protein S9	2.472	-0.092	-2.564	1.10759016182523e-16
EHI_146510	Rab family GTPase	2.35	-0.213	-2.563	1.85654968666419e-10
EHI_090020	ribosomal protein L18a putative	2.285	-0.277	-2.562	1.01240567166826e-19
EHI_035990	hypothetical protein	2.212	-0.348	-2.561	2.71436419529863e-05
EHI_048560	hypothetical protein	2.346	-0.212	-2.558	1.21183794652247e-11
EHI_191750	60S ribosomal protein L12 putative	2.503	-0.055	-2.558	1.94450989385477e-11
EHI_129790	myb-like DNA-binding domain containing protein	2.28	-0.273	-2.553	3.71176318255695e-09
EHI_052870	ENTH domain protein putative	2.004	-0.541	-2.545	3.22792714121851e-09
EHI_068660	60S ribosomal protein L5 putative	2.56	0.017	-2.544	1.30248932263292e-14
EHI_044930	eukaryotic translation initiation factor 4 gamma putative	2.076	-0.468	-2.543	0.000168453815419324
EHI_026340	thioredoxin putative	2.052	-0.489	-2.541	8.11711860092386e-12
EHI_177470	ribosomal protein S25 putative	2.357	-0.184	-2.541	8.60748387058394e-19
EHI_189150	ribosomal protein S25 putative	2.384	-0.156	-2.54	1.18248903305182e-13
EHI_146110	hypothetical protein	2.001	-0.534	-2.535	1.58984525500823e-19
EHI_003940	ribosomal protein S4 putative	2.299	-0.233	-2.532	3.19555642699155e-10
EHI_198760	alcohol dehydrogenase 3 putative	2.523	-0.008	-2.532	6.43769590720258e-08
EHI_202710	pre-mRNA processing factor 3 domain containing protein	2.138	-0.392	-2.53	5.33326256117074e-05
EHI_117850	hypothetical protein	2.208	-0.319	-2.527	2.69434807939312e-15
EHI_087110	hypothetical protein conserved	1.945	-0.579	-2.524	7.13002714535429e-06
EHI_004810	hypothetical protein conserved	2.264	-0.26	-2.523	2.10117741671527e-15
EHI_086510	hypothetical protein conserved	2.448	-0.074	-2.522	3.56759117952262e-10
EHI_155410	40S ribosomal protein S11 putative	2.324	-0.193	-2.517	4.26684479666104e-13
EHI_086110	high mobility group 28HMG 29 box domain containing protein	2.34	-0.175	-2.516	6.45291607126395e-14
EHI_067530	40S ribosomal protein S7 putative	2.195	-0.319	-2.513	1.19077333913696e-18
EHI_013890	40S ribosomal protein S6 putative	2.467	-0.044	-2.511	2.2283825766718e-18
EHI_054740	ribosomal protein L17 putative	2.369	-0.142	-2.511	2.12716254754664e-08
EHI_148690	hypothetical protein	1.827	-0.685	-2.511	8.81964566678895e-07
EHI_169360	60S ribosomal protein L7a putative	2.388	-0.121	-2.509	2.19266559988214e-11
EHI_125630	hypothetical protein	2.989	0.486	-2.502	8.37011919183472e-09
EHI_080730	hemolysin-3 putative	1.896	-0.603	-2.499	6.57406833421043e-08
EHI_035090	60S ribosomal protein L7a putative	2.37	-0.12	-2.491	2.84861872531869e-15
EHI_001420	peroxiredoxin	2.03	-0.458	-2.488	3.33512155550217e-08
EHI_009380	hypothetical protein	2.217	-0.271	-2.488	1.69659744821488e-07
EHI_155470	hypothetical protein	2.722	0.244	-2.478	4.53900758463274e-08
EHI_199170	hypothetical protein conserved	1.809	-0.669	-2.478	8.65854482102819e-06
EHI_050550	guanine nucleotide-binding protein subunit beta 2-like 1 putative	2.202	-0.271	-2.473	6.69306014891239e-21
EHI_152610	40S ribosomal protein S9	2.259	-0.214	-2.473	1.08189617174977e-16
EHI_110460	hypothetical protein	2.611	0.139	-2.472	1.52567343512831e-09
EHI_000510	60S ribosomal protein L4 putative	2.128	-0.341	-2.469	7.79609616312458e-19
EHI_023880	ubiquitin-conjugating enzyme family protein	2.204	-0.265	-2.469	2.90587017461264e-08
EHI_138030	tagatose-6-phosphate kinase putative	2.423	-0.046	-2.469	1.58419788073668e-09
EHI_154160	hypothetical protein pseudogene	3.385	0.917	-2.468	0.000108172049576359
EHI_063560	hypothetical protein	2.927	0.463	-2.464	1.10251780893074e-09
EHI_123390	peroxiredoxin	2.484	0.025	-2.459	8.65607977532466e-08
EHI_199990	40S ribosomal protein S6 putative	2.353	-0.104	-2.457	2.23615262256045e-07
EHI_068260	hypothetical protein	2.067	-0.389	-2.456	1.51144847927855e-09
EHI_115280	hypothetical protein	1.945	-0.509	-2.455	1.10702510867643e-10
EHI_179000	40S ribosomal protein S9	2.418	-0.035	-2.454	3.93291428719772e-13
EHI_141360	acetyltransferase GNAT family	1.934	-0.508	-2.443	3.45048145605369e-10
EHI_124850	40S ribosomal protein S11 putative	2.2	-0.242	-2.442	1.02105112418573e-15
EHI_108710	hypothetical protein	2.196	-0.238	-2.435	3.1796718853679e-10
EHI_191770	hypothetical protein conserved	2.259	-0.174	-2.433	2.06561904941701e-10
EHI_159600	cysteine protease inhibitor 1 28EhICP1 29	2.892	0.46	-2.431	1.98617429401576e-06
EHI_010850	cysteine proteinase putative	2.129	-0.3	-2.429	5.50972593876312e-07
EHI_048140	hypothetical protein	2.16	-0.27	-2.429	0.00101271232119396
EHI_152700	hypothetical protein	2.518	0.092	-2.426	0.000235162791917222
EHI_164510	elongation factor 2	2.093	-0.329	-2.423	0.000130067326046129
EHI_110400	guanine nucleotide-binding protein subunit beta 2-like 1 putative	2.217	-0.2	-2.417	3.87118989175445e-21
EHI_079190	ribosomal protein L18 putative	2.165	-0.251	-2.416	3.59763256343848e-10
EHI_125840	peptidyl-prolyl cis-trans isomerase putative	1.926	-0.488	-2.414	1.20259154634292e-07
EHI_009870	hypothetical protein conserved	2.324	-0.086	-2.41	4.00146090900609e-13
EHI_074800	ribosomal protein S25 putative	1.917	-0.492	-2.409	8.78541282690999e-20
EHI_114440	hypothetical protein	1.847	-0.561	-2.408	7.63729064396697e-08
EHI_153220	dual specificity protein phosphatase putative	2.637	0.231	-2.406	3.22792714121851e-09
EHI_049620	Fe-S cluster assembly protein NifU putative	3.377	0.976	-2.402	5.09494114578482e-08
EHI_140550	60S ribosomal protein L6 putative	2.182	-0.213	-2.395	4.00127998576038e-11
EHI_025850	hypothetical protein	1.883	-0.504	-2.387	0.000542915812343735
EHI_010060	RNA recognition motif domain containing protein	2.524	0.143	-2.381	2.03923305846874e-10
EHI_013760	heat shock protein 70 mitochondrial putative	2.301	-0.077	-2.378	7.01008072283832e-07
EHI_065820	hypothetical protein	1.971	-0.406	-2.377	1.04464866811836e-05
EHI_130700	enolase putative	1.849	-0.526	-2.375	2.00968548719149e-11
EHI_194250	hypothetical protein conserved	1.979	-0.391	-2.37	7.9934687669077e-07
EHI_106330	nitroreductase family protein	2.225	-0.14	-2.365	9.41026764011378e-10
EHI_023110	NADP-dependent alcohol dehydrogenase	2.155	-0.204	-2.358	7.33605689064054e-09
EHI_158270	60S ribosomal protein L37	2.376	0.019	-2.358	7.39727962287439e-06
EHI_038620	40S ribosomal protein S16 putative	2.296	-0.059	-2.355	5.38252068575933e-07
EHI_166050	mitochondrial-typeheat shock protein70 putative	2.209	-0.138	-2.347	4.92167912842629e-06
EHI_072040	40S ribosomal protein S3a putative	2.333	-0.012	-2.345	1.32222071495527e-07
EHI_192590	beta-amylase putative	1.389	-0.95	-2.339	1.73417295730898e-08
EHI_166810	elongation factor 2	2.313	-0.022	-2.335	0.000370982120118463
EHI_035600	ribosomal protein L18a putative	2.116	-0.215	-2.33	8.56961609853614e-09
EHI_146560	ribosomal protein S24 putative	2.184	-0.146	-2.33	1.81568954091655e-14
EHI_200800	hypothetical protein	1.734	-0.592	-2.325	1.43628296523773e-13
EHI_055670	60S ribosomal protein L3 putative	1.886	-0.433	-2.319	0.000139329525568289
EHI_174170	hypothetical protein	2.403	0.084	-2.318	1.0511657941968e-08
EHI_017690	hypothetical protein	2.13	-0.186	-2.316	9.38338330524492e-05
EHI_159620	TolA protein putative	1.866	-0.449	-2.315	2.04127902898655e-11
EHI_148850	60S acidic ribosomal protein P0 putative	2.367	0.056	-2.311	1.56827718947582e-11
EHI_081630	hypothetical protein	2.072	-0.237	-2.309	1.06837884701294e-11
EHI_140540	40S ribosomal protein S7 putative	2.144	-0.161	-2.305	2.02784927980807e-10
EHI_152970	hypothetical protein	2.476	0.173	-2.303	8.68771064111887e-08
EHI_127200	60S ribosomal protein L2 L8 putative	2.277	-0.025	-2.302	1.21667313741847e-08
EHI_148400	hypothetical protein	1.889	-0.413	-2.302	4.60932595274888e-05
EHI_161040	hypothetical protein	2.243	-0.058	-2.301	4.85174142422158e-11
EHI_098780	ribosomal protein L10 putative	2.413	0.114	-2.298	7.29009307569893e-07
EHI_154450	hypothetical protein	2.024	-0.274	-2.298	1.38423109960135e-11
EHI_170050	hypothetical protein	2.23	-0.062	-2.292	8.59682767124598e-13
EHI_010650	60S ribosomal protein L7 putative	1.986	-0.296	-2.282	3.80398568776885e-18
EHI_148820	ribosomal protein S24 putative	2.134	-0.148	-2.282	6.93754096891936e-09
EHI_192810	small GTPase Rab7A	2.241	-0.038	-2.279	3.79693497770722e-10
EHI_125780	40S ribosomal protein S9	1.948	-0.329	-2.277	1.96494487203034e-13
EHI_044820	calmodulin putative	2.586	0.311	-2.275	1.29771198641054e-05
EHI_194400	SNF7 family protein	2.604	0.33	-2.275	3.20253557527284e-08
EHI_169990	hypothetical protein	2.574	0.304	-2.27	4.37894725419096e-08
EHI_151510	hypothetical protein	2.316	0.053	-2.263	2.35763357148401e-08
EHI_050130	60S ribosomal protein L14 putative	1.82	-0.439	-2.259	3.1796718853679e-10
EHI_146370	60S ribosomal protein L27 putative	2.193	-0.063	-2.257	1.4702951330303e-09
EHI_159330	hypothetical protein	2.516	0.26	-2.256	0.011266989135137
EHI_044810	ribosomal protein L10 putative	2.227	-0.026	-2.253	6.53880977815073e-08
EHI_139020	hypothetical protein	2.175	-0.078	-2.253	2.63167066013024e-07
EHI_147710	Ribosomal protein S30 putative	1.632	-0.607	-2.239	1.45784297178626e-06
EHI_118040	molybdenum cofactor synthesis protein3 putative	2.333	0.096	-2.236	3.77130872130869e-07
EHI_000550	myb-like DNA-binding domain containing protein	2.367	0.133	-2.234	0.000820570816498407
EHI_001940	hypothetical protein	1.655	-0.577	-2.232	4.09595766915355e-07
EHI_122880	hypothetical protein	1.975	-0.246	-2.221	1.81318194733473e-09
EHI_112790	acetyltransferase putative	2.264	0.045	-2.219	7.20233859487307e-09
EHI_174130	Skp1 family protein	2.085	-0.134	-2.219	6.95452143601577e-07
EHI_128100	peptidyl-prolyl cis-trans isomerase putative	2.214	-0.004	-2.218	1.11691372362379e-07
EHI_168240	cysteine proteinase putative	2.02	-0.196	-2.216	1.50351223093191e-11
EHI_096510	MADS box transcription factor putative	2.691	0.48	-2.212	7.40322362424012e-06
EHI_065720	hypothetical protein conserved	2.036	-0.175	-2.211	1.74459289339646e-11
EHI_117900	hypothetical protein	2.85	0.643	-2.206	0.00985572821151035
EHI_182360	SON DNA-binding protein putative	2.254	0.05	-2.205	2.41100466374882e-11
EHI_058080	60S ribosomal protein L31 putative	1.795	-0.408	-2.202	2.12603033491359e-10
EHI_067520	60S ribosomal protein L6 putative	1.916	-0.284	-2.2	5.45138425560732e-08
EHI_152800	hypothetical protein	1.805	-0.393	-2.197	4.63766182588691e-05
EHI_002180	phosducin-like protein	1.792	-0.402	-2.193	1.55020097179203e-16
EHI_008470	vacuolar sorting protein 26 putative	2.246	0.056	-2.191	2.62609529110955e-05
EHI_143440	calmodulin putative	2.53	0.339	-2.191	1.81361773573126e-05
EHI_122310	peroxiredoxin	1.861	-0.326	-2.187	2.61108911937648e-05
EHI_131470	ribosome biogenesis protein Nop10 putative	2.339	0.152	-2.187	1.02569387689791e-05
EHI_131940	ribosomal protein L18a putative	1.976	-0.211	-2.187	2.24639012418919e-09
EHI_064710	60S ribosomal protein L4 putative	1.824	-0.357	-2.182	2.87013314444316e-13
EHI_104380	hypothetical protein	1.987	-0.195	-2.182	2.74998595442349e-11
EHI_059680	hypothetical protein	2.108	-0.073	-2.181	1.4382779714148e-11
EHI_011210	elongation factor 1-alpha 1	1.835	-0.343	-2.178	1.38621486050909e-05
EHI_080880	hypothetical protein	2.479	0.304	-2.175	9.8205095155125e-05
EHI_175920	protein kinase putative	2.546	0.372	-2.174	0.0287777488349035
EHI_137890	hypothetical protein	1.857	-0.311	-2.168	9.41026764011378e-10
EHI_143650	Rab family GTPase	1.993	-0.176	-2.168	1.02750479554212e-11
EHI_092080	hypothetical protein conserved	1.664	-0.504	-2.167	0.000152832892959311
EHI_121620	peroxiredoxin pseudogene	2.275	0.108	-2.167	1.71796724599312e-05
EHI_140700	hypothetical protein	1.408	-0.758	-2.167	0.000383631312748063
EHI_189480	iron-sulfur flavoprotein putative	1.825	-0.339	-2.164	7.29009307569893e-07
EHI_060380	grainin putative	1.521	-0.642	-2.163	1.0335113554346e-17
EHI_163760	hypothetical protein	1.984	-0.179	-2.163	0.000337125695619602
EHI_079950	hypothetical protein	2.385	0.223	-2.161	1.03033906721107e-07
EHI_152160	hypothetical protein conserved	1.726	-0.432	-2.158	4.11329020975267e-10
EHI_155440	thioredoxin reductase putative	2.146	-0.012	-2.158	7.7229416443903e-07
EHI_050760	mutT nudix family protein	2.022	-0.133	-2.154	5.30815506191412e-11
EHI_183200	hypothetical protein	1.68	-0.472	-2.151	1.29968556836841e-07
EHI_178660	HAD hydrolase family IA variant 3	2.418	0.269	-2.149	1.50379357669623e-07
EHI_186900	hypothetical protein	2.137	-0.01	-2.146	6.30095083279374e-11
EHI_111760	40S ribosomal protein S12 putative	1.958	-0.185	-2.143	5.06322916315584e-08
EHI_059870	hypothetical protein	1.765	-0.377	-2.142	0.00649576545646363
EHI_029530	60S ribosomal protein L7a putative	2.021	-0.12	-2.141	6.87944306359808e-09
EHI_121800	deoxyribose-phosphate aldolase putative	1.946	-0.195	-2.141	6.66425032094357e-11
EHI_169840	hypothetical protein conserved	2.291	0.151	-2.141	1.67809970787007e-07
EHI_068650	hypothetical protein	2.047	-0.093	-2.139	2.79020377924558e-08
EHI_129890	type A flavoprotein putative	1.777	-0.361	-2.138	0.00498407194409895
EHI_160980	hypothetical protein	1.694	-0.444	-2.138	3.1796718853679e-10
EHI_022010	hypothetical protein	1.236	-0.901	-2.137	0.000404298752410754
EHI_199960	Inosine-uridine preferring nucleoside hydrolase putative	2.003	-0.132	-2.136	9.05782728502939e-10
EHI_025270	vacuolar sorting protein 29	1.904	-0.229	-2.133	3.36968948555865e-13
EHI_060980	WD domain containing protein	1.845	-0.287	-2.131	2.73425194064168e-12
EHI_169830	hypothetical protein conserved	1.946	-0.179	-2.125	1.73417295730898e-08
EHI_102170	elongation factor 1-alpha 1	1.787	-0.337	-2.124	9.45450942455654e-07
EHI_046390	Rab family GTPase	1.642	-0.48	-2.122	6.00880966560272e-12
EHI_053190	hypothetical protein conserved	2.142	0.024	-2.119	8.83219405146403e-12
EHI_035440	60S ribosomal protein L4 putative	1.917	-0.2	-2.117	1.76454164169827e-19
EHI_088070	ribosomal RNA methyltransferase putative	1.972	-0.145	-2.117	0.00960979120425624
EHI_167300	grainin 1	1.572	-0.542	-2.114	1.50006619179912e-16
EHI_151930	hypothetical protein conserved	2.469	0.357	-2.112	0.000106020948117508
EHI_182520	DNAJ homolog subfamily A member 1 putative	1.697	-0.41	-2.107	1.7092706441546e-10
EHI_109920	hypothetical protein	1.539	-0.565	-2.104	2.18513749575186e-09
EHI_110520	glutamate synthase beta subunit putative	2.176	0.074	-2.101	0.00110710660812845
EHI_004790	protein kinase putative	1.724	-0.376	-2.1	4.31594945967554e-18
EHI_193790	hypothetical protein conserved	2.186	0.086	-2.1	2.42071477041784e-05
EHI_093740	hypothetical protein	1.847	-0.25	-2.097	1.49322866735885e-06
EHI_098490	vesicle-associated membrane protein putative	2.048	-0.04	-2.088	1.60852881759978e-08
EHI_151630	RING finger protein putative	2.938	0.85	-2.087	0.000157661807498215
EHI_045480	high mobility group 28HMG 29 box domain containing protein	2.091	0.008	-2.083	0.000726828693763589
EHI_059840	V-type ATPase C subunit putative	1.705	-0.379	-2.083	7.36843331439824e-08
EHI_111070	hypothetical protein	2.417	0.333	-2.083	2.47801658058013e-06
EHI_140640	F-actin capping protein subunit alpha putative	2.478	0.395	-2.083	0.000110935148185325
EHI_155990	hypothetical protein pseudogene	3.043	0.961	-2.082	0.0432107791645844
EHI_068230	Rab family GTPase	2.339	0.262	-2.077	3.5079617196981e-08
EHI_178460	hypothetical protein	2.532	0.455	-2.076	7.79988017688786e-10
EHI_078300	ribosomal protein S24 putative	2.026	-0.049	-2.075	2.68682140045373e-06
EHI_035670	hypothetical protein	1.597	-0.473	-2.07	2.2276703599792e-07
EHI_103520	hypothetical protein	1.966	-0.099	-2.065	0.000552869598991634
EHI_119910	lipid phosphate phosphatase putative	1.429	-0.633	-2.062	9.18852331836451e-06
EHI_062480	cysteine protease putative	2.082	0.02	-2.061	4.10448407774506e-08
EHI_118080	protein kinase putative	1.632	-0.428	-2.06	1.48997208281457e-06
EHI_192050	UDP-glucose 4-epimerase putative	1.737	-0.319	-2.056	3.4350949462834e-14
EHI_098200	beta-amylase putative	1.605	-0.449	-2.055	1.82407314783245e-07
EHI_180140	hypothetical protein	2.803	0.75	-2.054	0.0195502653151536
EHI_044740	UMP-CMP kinase putative	1.627	-0.426	-2.052	2.73425194064168e-12
EHI_164520	iron-sulfur flavoprotein putative pseudogene	2.577	0.532	-2.045	0.00287774766173696
EHI_197360	cysteine-rich surface protein putative	2.18	0.137	-2.043	2.93328607428549e-05
EHI_199600	SKIP SNW domain protein	1.882	-0.16	-2.042	2.56862818674956e-09
EHI_200050	hypothetical protein	1.76	-0.281	-2.042	0.000138848546054345
EHI_161070	hypothetical protein	1.66	-0.379	-2.039	1.14856441706544e-08
EHI_128470	hypothetical protein	1.668	-0.37	-2.038	0.00171770214008625
EHI_092130	hypothetical protein	2.112	0.081	-2.031	9.1273881560838e-06
EHI_186920	3-oxoacyl- 28acyl-carrier protein 29 reductase putative	2.144	0.115	-2.028	1.39555567311769e-06
EHI_187770	SH3 domain protein	2.232	0.204	-2.028	9.16615819359924e-08
EHI_084700	RNase HI large subunit putative	1.829	-0.197	-2.025	1.27138932567152e-05
EHI_151800	ganglioside gm2 activator protein putative	1.422	-0.603	-2.025	1.1221223617465e-05
EHI_192800	60S ribosomal protein L30 putative	2.346	0.322	-2.024	7.98173111503256e-06
EHI_081130	P-glycoprotein 6 putative	1.836	-0.187	-2.023	0.00167160283525289
EHI_121890	hypothetical protein	2.025	0.004	-2.021	3.1796718853679e-10
EHI_005460	Rab family GTPase	1.885	-0.134	-2.018	9.89259647179736e-11
EHI_197440	hypothetical protein	1.923	-0.094	-2.017	0.00808644491645827
EHI_003010	ubiquitin-conjugating enzyme family protein	2.138	0.128	-2.009	1.83707628418518e-10
EHI_052040	hypothetical protein conserved	2.312	0.302	-2.009	2.11768616606924e-05
EHI_135440	hypothetical protein	1.622	-0.386	-2.008	5.22894026333337e-05
EHI_110360	hypothetical protein	2.307	0.3	-2.007	1.30706573933674e-05
EHI_084260	1-Cys peroxiredoxin putative	2.369	0.367	-2.002	0.000759761666229992
EHI_009470	RNA recognition motif domain containing protein	1.838	-0.161	-1.999	4.03741703750181e-08
EHI_009260	hypothetical protein conserved	2.09	0.091	-1.998	3.35749196012658e-10
EHI_040340	hypothetical protein	2.227	0.232	-1.994	1.48988765071928e-05
EHI_056690	DNA-directed RNA polymerase II subunit putative	2.441	0.451	-1.99	0.000176537420916505
EHI_058470	N-acetylmuraminidase pseudogene	1.456	-0.534	-1.99	0.0043073288043451
EHI_009810	ribosomal protein S17 putative	1.698	-0.291	-1.989	2.47953676492509e-08
EHI_096580	hypothetical protein	1.395	-0.594	-1.989	1.46119964510048e-07
EHI_043440	regulator of nonsense transcripts putative	2.41	0.436	-1.973	0.000730442878037206
EHI_064680	alpha-soluble NSF attachment protein putative	1.864	-0.108	-1.972	1.37359011007549e-10
EHI_052160	WD domain containing protein	1.981	0.011	-1.97	4.31594945967554e-18
EHI_062500	hypothetical protein	2.066	0.096	-1.97	6.14403256631136e-06
EHI_114790	SNF7 family protein	1.84	-0.13	-1.97	1.07079713410444e-06
EHI_006010	hypothetical protein conserved	1.828	-0.141	-1.969	4.25192974015735e-10
EHI_170460	hypothetical protein	1.647	-0.316	-1.963	8.50227300122699e-06
EHI_050280	40S ribosomal protein S3a putative	1.742	-0.219	-1.961	7.59091143759936e-14
EHI_083400	hypothetical protein	1.672	-0.289	-1.961	0.000188404492761003
EHI_067850	Rab family GTPase	1.993	0.036	-1.957	5.04176264938556e-07
EHI_098840	ribosomal protein S4 putative	1.555	-0.401	-1.956	1.04257454489467e-08
EHI_153670	U1 small nuclear ribonucleoprotein subunit putative	2.014	0.06	-1.954	0.0181075381634485
EHI_178890	eukaryotic translation initiation factor 3 subunit 1 putative	1.916	-0.038	-1.954	2.60931935978931e-10
EHI_194270	60S ribosomal protein L4 putative	1.67	-0.282	-1.953	3.54281124700131e-14
EHI_025290	hypothetical protein	2.313	0.362	-1.951	3.77439037353715e-05
EHI_166800	ubiquitin putative	1.372	-0.578	-1.95	0.00167160283525289
EHI_039330	hypothetical protein conserved	1.67	-0.278	-1.948	0.00135487841747243
EHI_023020	proteasome subunit alpha type 5 putative	2.043	0.097	-1.946	0.00443346529925979
EHI_057850	40S ribosomal protein S4 putative	1.49	-0.456	-1.946	7.3854210144679e-07
EHI_025230	ubiquitin-conjugating enzyme family protein	3.164	1.22	-1.945	0.0190280610690814
EHI_055410	hypothetical protein	1.752	-0.191	-1.943	0.00310275846812036
EHI_023900	hypothetical protein conserved	2.018	0.079	-1.94	4.59642875665339e-08
EHI_135060	ribosomal protein S17 putative	1.829	-0.112	-1.94	3.14819033231354e-06
EHI_177620	calcium binding family protein	1.393	-0.544	-1.938	5.14438039889055e-12
EHI_192100	inosine triphosphate pyrophosphatase putative	1.859	-0.077	-1.936	2.11337218397085e-07
EHI_122780	DNA-directed RNA polymerase subunit N putative	2.002	0.067	-1.935	5.84305716319906e-05
EHI_183250	hypothetical protein	1.697	-0.238	-1.935	2.27727069062081e-08
EHI_009500	hypothetical protein	3.163	1.23	-1.934	0.00178912252621878
EHI_082550	Rab family GTPase	2.06	0.126	-1.934	6.95452143601577e-07
EHI_123850	surface antigen ariel1 putative	2.56	0.629	-1.931	0.00784160100546801
EHI_035590	WD domain containing protein	1.814	-0.113	-1.927	1.27700474376637e-07
EHI_155420	prefoldin subunit 6 putative	1.671	-0.256	-1.926	1.66184148701448e-07
EHI_199580	hypothetical protein	1.778	-0.148	-1.926	1.02121735141108e-07
EHI_069590	hypothetical protein	1.569	-0.354	-1.923	0.00726988366668384
EHI_100480	MIR domain protein	1.497	-0.426	-1.923	2.26685073089611e-05
EHI_182870	hypothetical protein	2.248	0.327	-1.922	3.85637241755581e-07
EHI_186820	protein kinase domain containing protein	1.975	0.053	-1.922	4.61977106847497e-07
EHI_177460	translation initiation factor eIF-5A putative	1.857	-0.065	-1.921	3.5064581894963e-06
EHI_033910	hypothetical protein conserved	2.124	0.206	-1.918	0.00195875798773844
EHI_054790	tRNA nucleotidyltransferase putative	1.917	-0.002	-1.918	8.14972025704629e-10
EHI_044530	hypothetical protein	1.855	-0.061	-1.916	0.000176471359516944
EHI_100270	calmodulin putative	1.527	-0.386	-1.913	1.10987014636163e-08
EHI_151350	hypothetical protein	2.122	0.209	-1.913	9.83506179287089e-05
EHI_119540	eukaryotic translation elongation factor 1 gamma putative	1.609	-0.302	-1.911	1.68933191381545e-06
EHI_188870	hypothetical protein	2.289	0.382	-1.907	2.30401461368094e-05
EHI_107090	hypothetical protein	2.141	0.236	-1.906	0.00798137073727182
EHI_142210	hypothetical protein	1.653	-0.254	-1.906	2.44898096510501e-08
EHI_183480	60S ribosomal protein L27 putative	1.671	-0.233	-1.904	2.18087703145651e-07
EHI_103800	protein tyrosine phosphatase putative	1.786	-0.117	-1.903	4.0942275258401e-05
EHI_163670	ribosomal protein L18a putative	1.605	-0.296	-1.901	1.40512422118562e-07
EHI_177520	Rab family GTPase	1.572	-0.329	-1.901	3.00496164455383e-12
EHI_106670	calcineurin B subunit putative	1.746	-0.153	-1.9	2.11585678029266e-10
EHI_199110	lysozyme putative	1.765	-0.134	-1.899	0.000172382509823515
EHI_118900	vacuolar sorting protein-associating protein 4A 28VPS4 29 putative	1.912	0.026	-1.887	1.84255799938059e-05
EHI_045140	hypothetical protein	1.86	-0.019	-1.879	3.40730571742989e-05
EHI_069440	ARF GTPase activating protein putative	2.041	0.162	-1.879	2.50895778754369e-07
EHI_103860	hypothetical protein	1.65	-0.229	-1.879	3.74586916652341e-05
EHI_161030	Rab family GTPase	1.813	-0.066	-1.879	1.422275983663e-08
EHI_148060	hypothetical protein conserved	2.012	0.137	-1.875	3.0420302729837e-05
EHI_194180	hypothetical protein	1.712	-0.16	-1.872	8.8981217653279e-07
EHI_023470	Oxysterol binding protein putative	1.861	-0.011	-1.871	3.40831925034549e-09
EHI_089990	lysozyme putative	2.641	0.77	-1.871	0.00404010223185991
EHI_054800	hypothetical protein	1.431	-0.439	-1.87	7.63733048913117e-05
EHI_183430	hypothetical protein conserved	1.9	0.037	-1.863	8.83219405146403e-12
EHI_134720	ankyrin repeat protein putative	1.843	-0.014	-1.857	1.6568650460093e-07
EHI_139070	hypothetical protein	1.945	0.09	-1.855	3.43186502955171e-05
EHI_118170	ribosomal protein S4 putative	2.05	0.197	-1.853	0.0316249772708531
EHI_168190	hypothetical protein	1.887	0.035	-1.852	6.09595057732211e-07
EHI_024630	glycoprotein endopeptidase putative	1.659	-0.192	-1.851	8.30205188242597e-09
EHI_151380	hypothetical protein conserved	1.594	-0.254	-1.848	3.80402323945599e-09
EHI_103510	ubiquitin domain protein putative	2.099	0.254	-1.846	0.000150516772406024
EHI_013220	eukaryotic translation initiation factor 4E putative	1.798	-0.047	-1.845	1.62781982457762e-06
EHI_110280	LIM zinc finger domain containing protein	1.752	-0.093	-1.845	1.55123536293097e-07
EHI_099340	hypothetical protein	1.65	-0.192	-1.842	2.51652508989861e-06
EHI_069480	HEAT repeat domain containing protein	1.358	-0.481	-1.839	6.11721357298562e-08
EHI_058540	zinc finger domain containing protein	1.468	-0.369	-1.837	7.20369519320956e-15
EHI_155380	hypothetical protein	1.819	-0.017	-1.835	9.9879203008241e-05
EHI_182730	hypothetical protein	1.634	-0.202	-1.835	2.1238423607845e-08
EHI_023490	hypothetical protein conserved	1.549	-0.284	-1.833	0.00675214214810348
EHI_129740	Rab family GTPase	1.818	-0.014	-1.832	1.9193591001548e-06
EHI_063040	hypothetical protein	1.313	-0.518	-1.831	0.0235918168639049
EHI_109900	profilin putative	1.443	-0.388	-1.831	7.49699063215076e-06
EHI_069500	small GTPase Rab 32 putative	1.54	-0.289	-1.829	5.19378615520939e-09
EHI_068490	hypothetical protein	1.716	-0.112	-1.828	0.000393077740010913
EHI_127240	diphthine synthase putative	1.764	-0.064	-1.828	9.86268438767285e-14
EHI_000260	RNA recognition motif domain containing protein	2.576	0.749	-1.827	0.000915661745107176
EHI_101430	hypothetical protein conserved	1.652	-0.175	-1.827	0.0194297444696937
EHI_054260	dolichol monophosphate mannose synthase putative	1.109	-0.717	-1.826	1.93861628514956e-05
EHI_083590	coronin putative	1.375	-0.45	-1.826	9.5298193215605e-09
EHI_152990	actin-binding protein cofilin tropomyosin family	1.624	-0.201	-1.825	2.13160677618302e-06
EHI_023360	alpha-amylase family protein	1.352	-0.472	-1.824	3.6638739973028e-08
EHI_037010	dentin sialophospho protein precursor putative	2.638	0.814	-1.824	0.0158330063704763
EHI_074810	hypothetical protein conserved	1.749	-0.073	-1.822	2.02913802142019e-05
EHI_199050	diphthamide synthesis protein putative	1.646	-0.176	-1.822	2.41813469931149e-12
EHI_096290	hypothetical protein	1.44	-0.369	-1.809	0.000617359338687263
EHI_008210	ribosomal protein S4 putative	1.524	-0.28	-1.805	4.27106012121502e-07
EHI_127700	heat shock protein 70 mitochondrial putative	1.634	-0.167	-1.801	0.000237445465619598
EHI_017750	hypothetical protein	1.391	-0.407	-1.798	1.01685678083513e-06
EHI_114000	hypothetical protein	1.249	-0.548	-1.797	0.0285067602424676
EHI_120280	NAD-dependent deacetylase 1 putative	1.405	-0.39	-1.795	6.9565304390915e-08
EHI_177010	serine threonine- protein kinase 6 putative	1.596	-0.195	-1.792	6.996126949643e-06
EHI_097180	hypothetical protein	1.936	0.145	-1.791	0.000629062681084654
EHI_099800	lipase putative	1.341	-0.449	-1.79	9.02502264425969e-07
EHI_096340	hypothetical protein	1.363	-0.423	-1.786	5.95529470796079e-10
EHI_039350	s phingosine-1-phosphate lyase 1 putative	1.41	-0.375	-1.785	5.58890290091995e-10
EHI_131150	DNA-directed RNA polymerase II subunit putative	1.835	0.053	-1.782	1.0771515788273e-06
EHI_152360	hypothetical protein	1.781	0	-1.781	0.000335239861387631
EHI_119040	AIG1 family protein putative	1.718	-0.061	-1.779	0.0153914444267952
EHI_092930	hypothetical protein	1.863	0.087	-1.776	0.00188809057132768
EHI_056460	hypothetical protein conserved	1.792	0.017	-1.775	1.15536707461262e-06
EHI_008770	zinc finger protein putative	2.069	0.295	-1.774	0.00248848695572145
EHI_020610	transcription initiation factor TFIID family protein	2.372	0.598	-1.774	0.00794871847024678
EHI_092520	hypothetical protein	1.815	0.046	-1.769	4.15683921421053e-06
EHI_159680	hypothetical protein	2.053	0.284	-1.769	1.4702951330303e-09
EHI_039850	Rho guanine nucleotide exchange factor putative	2.543	0.778	-1.765	0.003491174358642
EHI_103300	translation initiation factor eIF-1A putative	1.749	-0.014	-1.764	2.25176162637653e-08
EHI_118150	D-tyrosyl-tRNA 28Tyr 29 deacylase putative	2.081	0.321	-1.761	5.48906870675892e-09
EHI_049330	proteasome subunit beta type 3 putative	2.151	0.395	-1.757	8.9309441638177e-07
EHI_056480	triosephosphate isomerase	1.666	-0.091	-1.757	2.29633150585164e-05
EHI_169280	Rab family GTPase	1.586	-0.169	-1.755	1.47510089968195e-06
EHI_014250	hypothetical protein	1.452	-0.298	-1.75	1.23025250877992e-05
EHI_079240	hypothetical protein	2.197	0.448	-1.749	9.64474520023198e-06
EHI_177540	thymidine kinase putative	1.599	-0.149	-1.749	2.06748492938319e-05
EHI_117920	pleckstrin homology 28PH 29 domain containing protein	1.76	0.016	-1.745	3.55288204331378e-10
EHI_155680	hypothetical protein	1.498	-0.246	-1.745	0.00124516288031221
EHI_114330	hypothetical protein	2.386	0.643	-1.743	3.16832520146065e-06
EHI_171280	guanine nucleotide-binding protein subunit beta 2-like 1 putative	1.662	-0.08	-1.743	1.97277519851242e-11
EHI_142670	hypothetical protein conserved	2.479	0.737	-1.742	0.00227302209164178
EHI_179330	protein phosphatase family protein	1.475	-0.267	-1.742	2.89601972410565e-06
EHI_107020	hypothetical protein	1.735	-0.004	-1.739	1.50713592443719e-05
EHI_070560	hypothetical protein	1.521	-0.217	-1.738	1.47653408421694e-09
EHI_056420	protein phosphatase putative	1.772	0.036	-1.736	2.80259261098563e-07
EHI_019640	caldesmon putative	1.547	-0.187	-1.735	0.036406697264839
EHI_148020	hypothetical protein conserved	1.601	-0.132	-1.733	0.000322700862991564
EHI_159160	iron-containing superoxide dismutase	1.854	0.121	-1.732	8.67101555097627e-07
EHI_042090	hypothetical protein conserved	2.391	0.662	-1.729	0.000527775305887358
EHI_067600	hypothetical protein	1.769	0.041	-1.728	2.62631324002961e-05
EHI_198830	hypothetical protein	1.675	-0.053	-1.728	1.36699174539168e-05
EHI_013330	pre-mRNA-splicing factor putative	1.657	-0.07	-1.727	8.37331171940227e-05
EHI_129760	zinc knuckle-domain containing protein	2.153	0.428	-1.725	0.00423321069255895
EHI_148670	hypothetical protein	2.11	0.388	-1.721	5.74665629595964e-07
EHI_113890	serine-rich protein C30B4.01c precursor putative	1.447	-0.271	-1.718	0.00427884764295885
EHI_044860	protein kinase domain containing protein	1.638	-0.077	-1.715	1.64806983398203e-06
EHI_033740	F-actin capping protein alpha subunit putative	1.594	-0.12	-1.714	0.000983436628046207
EHI_104890	hypothetical protein conserved	2.175	0.461	-1.714	0.000215169546988527
EHI_110500	beta-N-acetylhexosaminidase putative	1.372	-0.336	-1.708	7.96161970093588e-06
EHI_053050	ADP-ribosylation factor putative	1.907	0.2	-1.707	5.18466682855892e-07
EHI_087610	hypothetical protein	1.638	-0.068	-1.706	0.000405827305918877
EHI_187270	hypothetical protein	2.277	0.575	-1.701	0.00016649944882279
EHI_183060	pantothenate kinase 1 putative	1.875	0.177	-1.699	2.45034702494864e-05
EHI_011390	Rho guanine nucleotide exchange factor putative	1.781	0.083	-1.698	0.00304034801984951
EHI_194550	hypothetical protein	1.36	-0.337	-1.697	1.51882001686557e-11
EHI_051840	histone H3 putative	1.173	-0.523	-1.695	4.3685425413938e-05
EHI_192110	60S ribosomal protein L7 putative	1.361	-0.332	-1.693	4.81085188490518e-06
EHI_153690	Rab family GTPase	1.3	-0.391	-1.691	4.58808770973756e-07
EHI_178920	L-asparaginase putative	1.688	-0.003	-1.691	1.30366087290521e-06
EHI_091550	hypothetical protein	1.494	-0.194	-1.688	0.000462489331245281
EHI_095840	retroviral aspartyl protease domain-containing protein	1.553	-0.134	-1.687	0.0248356367656178
EHI_086540	replication factor C subunit 4 putative	1.259	-0.425	-1.684	2.69270698405832e-08
EHI_199670	hypothetical protein	1.442	-0.241	-1.682	0.000576628295642022
EHI_138470	hypothetical protein	1.566	-0.115	-1.681	1.68457672698847e-08
EHI_101120	heat shock protein 70 mitochondrial putative	1.496	-0.182	-1.678	0.000466149058289978
EHI_200840	Signal recognition particle receptor alpha subunit putative	1.437	-0.24	-1.677	0.000522142720892817
EHI_039610	cysteine proteinase putative	1.372	-0.304	-1.675	1.98423113998021e-05
EHI_139010	hypothetical protein	1.482	-0.191	-1.674	2.14024760738721e-06
EHI_110790	zinc finger domain containing protein	1.853	0.179	-1.673	0.000554896776088741
EHI_168220	CBF NF-Y transcription factor family protein	1.405	-0.265	-1.671	1.00959034090563e-05
EHI_194390	Rho family GTPase	1.617	-0.053	-1.67	2.41466484043517e-05
EHI_141890	zinc finger protein containing CCHC type domain	1.48	-0.188	-1.669	1.28399491302071e-05
EHI_159520	hypothetical protein	1.42	-0.249	-1.669	9.4087857732931e-06
EHI_065340	hypothetical protein	2.234	0.567	-1.667	0.000232321461280563
EHI_163530	hypothetical protein	1.687	0.023	-1.663	8.59098758981371e-06
EHI_008090	hypothetical protein conserved domain containing	1.722	0.06	-1.662	4.76188338823514e-09
EHI_132040	hypothetical protein	2.104	0.442	-1.662	8.07528948833864e-05
EHI_153530	pre-mRNA-splicing factor PRP46 putative	1.643	-0.018	-1.661	0.0051590430848459
EHI_105280	hypothetical protein	1.49	-0.171	-1.66	0.00026851930990726
EHI_148150	hypothetical protein	1.219	-0.44	-1.66	3.46301114276763e-07
EHI_160920	hypothetical protein	1.486	-0.174	-1.66	0.000241839633361712
EHI_065320	heat shock protein 70 putative	1.42	-0.239	-1.659	0.0279622830893528
EHI_045460	hypothetical protein	1.512	-0.146	-1.658	0.000219260848391552
EHI_197460	peptidase S54 28rhomboid 29 family protein	1.419	-0.238	-1.657	9.90772116628782e-09
EHI_040310	Rab family GTPase	1.867	0.212	-1.655	0.000161780789754559
EHI_133950	heat shock protein 70 putative	1.764	0.109	-1.655	1.00909492350965e-07
EHI_153650	protein tyrosine phosphatase putative	1.508	-0.146	-1.654	0.00196748024655655
EHI_079870	hypothetical protein	1.914	0.263	-1.651	0.0025380214074334
EHI_198580	hypothetical protein	2.99	1.343	-1.647	0.00405840325685263
EHI_084950	phosphoglucomutase phosphomannomutase family protein	1.906	0.26	-1.646	9.29773602964619e-06
EHI_178070	hypothetical protein conserved	1.603	-0.043	-1.645	1.47410472524261e-05
EHI_172280	hypothetical protein	1.884	0.242	-1.643	8.54249922093133e-07
EHI_010530	tubulin alpha chain putative	2.017	0.375	-1.642	3.57120127864538e-05
EHI_113420	hypothetical protein	1.807	0.167	-1.641	0.000295722727207161
EHI_013340	hypothetical protein	1.588	-0.05	-1.638	9.97211043318889e-06
EHI_186730	acetyltransferase GNAT family	1.711	0.074	-1.636	0.000127843036872058
EHI_056110	hypothetical protein	1.681	0.046	-1.635	0.000332030917443697
EHI_012060	hypothetical protein	1.862	0.228	-1.634	0.000832127485627419
EHI_112800	Mov34 MPN PAD-1 family protein	1.574	-0.059	-1.633	7.35031041857028e-05
EHI_155520	glutamine synthetase putative	1.405	-0.228	-1.633	4.38695108863151e-06
EHI_146530	60S ribosomal protein L7 putative	1.292	-0.34	-1.632	1.41552595606011e-07
EHI_082070	Rab family GTPase	1.635	0.004	-1.631	8.5616176951241e-10
EHI_152710	RING finger protein putative	1.618	-0.013	-1.631	2.62609529110955e-05
EHI_134620	hypothetical protein	1.586	-0.041	-1.627	5.84305716319906e-05
EHI_056120	hypothetical protein	2.799	1.175	-1.624	0.00877862065734408
EHI_177190	hypothetical protein conserved	1.315	-0.307	-1.623	0.0193960502364954
EHI_187090	Rab family GTPase	1.681	0.058	-1.622	0.000297153859035596
EHI_161870	hypothetical protein	1.213	-0.408	-1.621	0.00276502220121653
EHI_010510	hypothetical protein	2.183	0.567	-1.617	2.79417237481617e-05
EHI_175600	heat shock protein 70 mitochondrial putative	1.982	0.369	-1.614	0.0201673935223128
EHI_040320	3 27 exoribonuclease family protein	1.723	0.111	-1.612	5.93478169098239e-06
EHI_098750	hypothetical protein	1.861	0.251	-1.611	7.13141129977746e-05
EHI_187080	hypothetical protein	2.432	0.821	-1.611	9.15638874172472e-05
EHI_182630	hypothetical protein	1.489	-0.121	-1.61	1.58631698616656e-05
EHI_126330	3 27 exoribonuclease family protein	1.888	0.28	-1.608	0.00612486308352146
EHI_097900	cysteine protease putative	2.273	0.666	-1.607	0.0357399453158453
EHI_086790	heat shock protein 70 pseudogene putative	1.721	0.115	-1.606	0.0267206198639892
EHI_005010	Rab family GTPase	2.603	0.998	-1.605	0.00357971228480516
EHI_163580	actin putative	1.783	0.181	-1.603	4.65604918397245e-07
EHI_169820	SNF7 family protein	1.656	0.054	-1.602	1.20473227779457e-07
EHI_098570	fructose-16-bisphosphate aldolase putative	1.866	0.265	-1.601	8.31781085664605e-05
EHI_177400	arsenite-translocating ATPase putative	1.25	-0.35	-1.6	0.000375864894031849
EHI_099300	hypothetical protein conserved	1.562	-0.035	-1.597	1.04464866811836e-05
EHI_197990	DEAD-box ATP-dependent RNA helicase 42 putative	1.221	-0.376	-1.596	3.67841625647902e-05
EHI_151940	amino acid transporter putative	1.869	0.277	-1.592	0.00273548141400415
EHI_012260	hypothetical protein	1.376	-0.214	-1.59	0.00431009288655803
EHI_092070	WD domain containing protein	1.554	-0.035	-1.589	0.00357774105465109
EHI_182860	hypothetical protein	1.107	-0.481	-1.588	5.92905822291061e-05
EHI_028910	ARF GTPase activating protein putative	2.042	0.459	-1.583	0.000573837955189951
EHI_192520	transcriptional coactivator putative	1.618	0.034	-1.583	8.68771064111887e-08
EHI_132880	eukaryotic translation initiation factor 2 gamma subunit putative	1.473	-0.109	-1.582	1.62388524357792e-08
EHI_065710	hypothetical protein	1.913	0.334	-1.579	0.0387115003051422
EHI_118440	beta-amylase putative	1.056	-0.523	-1.579	2.9499511363678e-07
EHI_188890	hypothetical protein conserved	1.53	-0.046	-1.576	0.000193458968417917
EHI_120320	IBR domain containing protein	1.35	-0.225	-1.575	5.93363492403207e-05
EHI_020290	WD domain containing protein	1.961	0.387	-1.574	0.00157598608091432
EHI_137120	calcium-dependent protein kinase 2 putative	2.993	1.419	-1.574	0.0403376291687461
EHI_138020	ribokinase putative	1.438	-0.135	-1.573	0.00050178289025422
EHI_159750	hypothetical protein	1.86	0.286	-1.573	0.0129673658839981
EHI_140590	phospholipid cytidylyltransferase putative	1.398	-0.174	-1.572	1.70740360727609e-07
EHI_027640	cell cycle-associated GTPase putative	1.665	0.099	-1.566	1.15740097309865e-06
EHI_026440	RNA recognition motif domain containing protein	1.563	-0.001	-1.564	6.00714111758019e-09
EHI_081110	hypothetical protein	1.891	0.327	-1.564	0.000598458037047749
EHI_155450	chaperonin containing TCP-1 epsilon subunit putative	1.314	-0.25	-1.564	3.98965954779734e-06
EHI_111550	hypothetical protein conserved	1.636	0.073	-1.563	0.0322001389748146
EHI_152190	hypothetical protein	1.278	-0.286	-1.563	0.000672040236077117
EHI_004170	LIM zinc finger domain containing protein	1.457	-0.103	-1.56	2.61783638922076e-05
EHI_100110	ubiquitin-conjugating enzyme family protein	1.822	0.262	-1.56	0.000225309169123785
EHI_056490	20 kDa antigen putative	1.558	0	-1.559	0.0209074272790413
EHI_145840	peroxiredoxin	1.528	-0.031	-1.559	0.000775522484203272
EHI_168600	Rab family GTPase	1.378	-0.181	-1.559	7.02264904951546e-07
EHI_066760	hypothetical protein	1.43	-0.125	-1.555	0.00337248106949199
EHI_098190	hypothetical protein	1.708	0.158	-1.55	8.13828634069051e-07
EHI_050570	cysteine proteinase putative	2.21	0.662	-1.548	0.00396164135913973
EHI_098790	hypothetical protein	1.545	-0.004	-1.548	0.0110043013231489
EHI_200980	hypothetical protein conserved	1.935	0.388	-1.547	0.00102238500450436
EHI_044510	hypothetical protein	1.595	0.051	-1.544	0.0004162064036988
EHI_000240	hypothetical protein	1.671	0.13	-1.541	5.90192540246584e-05
EHI_108610	Rab family GTPase	1.13	-0.411	-1.541	1.57679555162962e-07
EHI_174910	ARP2 3 complex 21 kDa subunit putative	1.319	-0.219	-1.538	8.0243441300086e-06
EHI_068530	hypothetical protein	1.473	-0.063	-1.537	0.000148467701002427
EHI_106120	inositol hexakisphosphate kinase putative	1.454	-0.082	-1.536	2.04521017691159e-05
EHI_151400	cysteine proteinase putative	1.742	0.208	-1.534	0.000305687953056957
EHI_159760	hypothetical protein	2.309	0.775	-1.534	0.00577617228214701
EHI_193510	RNA-binding protein putative	1.674	0.139	-1.534	1.77830238630254e-05
EHI_083120	Nonsense-mediated mRNA decay protein 3 putative	2.114	0.584	-1.53	0.000370783793558602
EHI_118160	WD repeat protein	1.565	0.035	-1.53	0.0451289581218801
EHI_016350	hypothetical protein conserved	1.919	0.392	-1.527	0.0261319459577678
EHI_127690	hypothetical protein	1.572	0.049	-1.523	0.0249058212860487
EHI_008040	Thymidylate kinase putative	1.585	0.064	-1.522	7.30889896987779e-07
EHI_135810	hypothetical protein	1.584	0.063	-1.521	0.00579910815346065
EHI_069210	AAA family ATPase putative	1.631	0.113	-1.518	0.000333975115070233
EHI_194450	hypothetical protein conserved	1.769	0.255	-1.515	0.000247500597257887
EHI_179310	short chain dehydrogenase family protein	1.7	0.188	-1.512	0.000336837214446014
EHI_151600	helicase putative	1.592	0.081	-1.511	1.38657192395709e-07
EHI_148040	proteasome subunit beta type 7-B precursor putative	2.024	0.513	-1.51	0.000104826962722645
EHI_187720	DNA replication licensing factor putative	1.527	0.017	-1.51	2.53192889973113e-05
EHI_114340	acetylornithine deacetylase putative	1.813	0.307	-1.506	6.49064421930866e-05
EHI_156330	hypothetical protein	1.323	-0.183	-1.505	0.00645788820039234
EHI_053440	13 kDa ribonucleoprotein-associated protein putative	1.387	-0.117	-1.504	0.000908346143357666
EHI_081770	hypothetical protein conserved	2.197	0.693	-1.504	0.000429643177094634
EHI_181140	hypothetical protein conserved	1.522	0.022	-1.501	2.18685919215747e-06
EHI_163700	DnaJ family protein	1.227	-0.273	-1.5	0.000408056406206397
EHI_000130	calmodulin putative	1.643	0.144	-1.499	0.00142836706741239
EHI_156670	serine threonine-protein kinase 3 putative	1.068	-0.431	-1.499	8.49769602532413e-06
EHI_153190	proteasome subunit alpha type 6 putative	2.267	0.773	-1.495	0.000852368254208504
EHI_143550	hypothetical protein conserved	1.586	0.093	-1.492	0.00913593360349168
EHI_052840	RhoGAP domain containing protein	1.578	0.087	-1.491	0.00217722285055027
EHI_104680	hypothetical protein	1.57	0.082	-1.488	5.46910745315457e-08
EHI_078310	hypothetical protein conserved	1.349	-0.137	-1.487	1.00250560790006e-07
EHI_201610	hypothetical protein conserved	2.294	0.808	-1.486	0.0280075418784302
EHI_106690	aspartyl aminopeptidase putative	1.761	0.277	-1.484	2.64631353653224e-05
EHI_001410	hypothetical protein conserved	1.928	0.445	-1.483	0.000820897409912363
EHI_048700	ubiquitin-conjugating enzyme family protein	1.861	0.379	-1.482	1.86893627191508e-05
EHI_099740	Flap nuclease putative	1.594	0.114	-1.48	4.96969993431616e-05
EHI_121490	WD repeat protein	1.268	-0.208	-1.476	1.58631698616656e-05
EHI_194330	autophagocytosis protein putative	1.536	0.062	-1.475	4.97450947867934e-06
EHI_048440	hypothetical protein	1.597	0.123	-1.474	5.62647924012297e-05
EHI_168070	zinc finger domain containing protein	1.542	0.073	-1.469	0.00144459619505628
EHI_140210	hypothetical protein	1.638	0.17	-1.468	0.00369085896442925
EHI_002140	hypothetical protein conserved	2.018	0.551	-1.467	0.000126959677977443
EHI_124480	ubiquitin-conjugating enzyme family protein	1.687	0.221	-1.466	3.68486712248002e-05
EHI_006970	hypothetical protein	1.436	-0.028	-1.465	0.0226857621203714
EHI_137720	ADP-ribosylation factor 1 putative	1.318	-0.144	-1.462	0.00286326002451836
EHI_029090	hypothetical protein	1.28	-0.181	-1.461	0.000106383976191846
EHI_188120	hypothetical protein	1.283	-0.178	-1.461	0.000445304047152056
EHI_083460	endonuclease III putative	1.056	-0.402	-1.458	3.20667078595501e-07
EHI_004400	hypothetical protein	2.158	0.701	-1.457	6.81568795281983e-05
EHI_138190	U-box domain putative	1.823	0.366	-1.457	0.00311431786232104
EHI_199120	Ser Thr protein phosphatase putative	1.238	-0.219	-1.457	0.000240284351199075
EHI_012490	ARF GTPase activating protein putative	1.318	-0.138	-1.456	0.00256709294234243
EHI_062760	programmed cell death protein 2 putative	1.309	-0.147	-1.456	7.25032488164711e-05
EHI_117650	cysteine protease putative	2.004	0.549	-1.455	0.016594015344787
EHI_121880	protein kinase domain containing protein	1.615	0.16	-1.455	9.59651403142792e-06
EHI_157790	viral IAP-associated factor homolog putative	1.377	-0.077	-1.454	0.000113283113317348
EHI_174260	hypothetical protein	1.603	0.149	-1.454	0.000566204000466367
EHI_008230	heat shock transcription factor putative	1.603	0.149	-1.453	1.78504166682455e-06
EHI_090430	hypothetical protein	1.29	-0.162	-1.452	0.000121042664555113
EHI_118910	guanylate kinase putative	1.656	0.204	-1.452	0.000611346166416223
EHI_156290	BRAC1 domain containing protein	1.667	0.216	-1.451	0.000770094631359574
EHI_169290	Bax inhibitor putative	0.898	-0.553	-1.451	0.000292448803262071
EHI_155780	dephospho-CoA kinase putative	1.662	0.216	-1.447	0.000693387155278502
EHI_012570	toxin resistance protein putative	1.322	-0.121	-1.443	5.04583395640474e-06
EHI_004940	hypothetical protein	1.14	-0.301	-1.441	0.000125700620614252
EHI_150440	hypothetical protein	1.28	-0.159	-1.44	2.39599232894427e-14
EHI_124830	hypothetical protein conserved	1.263	-0.175	-1.438	2.21210694467728e-08
EHI_008450	hypothetical protein	2.074	0.641	-1.433	0.00472776023272202
EHI_098380	Orn Arg Lys decarboxylase putative	1.076	-0.357	-1.433	5.40787896747595e-05
EHI_068520	hypothetical protein	2.081	0.649	-1.432	0.00958716042327191
EHI_130850	hypothetical protein conserved	1.217	-0.215	-1.432	0.00354722175910617
EHI_091250	ARP2 3 complex 34 kda subunit putative	1.105	-0.323	-1.429	6.63834574574355e-08
EHI_177650	RNA recognition motif domain containing protein	1.953	0.524	-1.429	0.000545188776270594
EHI_201710	clathrin heavy chain putative	1.04	-0.387	-1.426	0.0174252228897652
EHI_164750	26S proteasome non-ATPase regulatory subunit 14 putative	2.163	0.74	-1.423	0.00124882497924525
EHI_088230	DNA-directed RNA polymerases I II and III 23 kDa putative	1.977	0.556	-1.421	0.00308862120258119
EHI_182980	hypothetical protein	1.094	-0.326	-1.42	7.46803746876547e-06
EHI_193940	hypothetical protein	1.302	-0.116	-1.418	0.00326158345101424
EHI_073470	ADP-ribosylation factor 1 putative	1.116	-0.299	-1.415	0.00645786628290838
EHI_007150	mitochondrial-type heat shock protein 70	1.555	0.142	-1.414	0.00306895101255316
EHI_098870	hypothetical protein	1.28	-0.134	-1.413	0.000382309916112073
EHI_159830	hypothetical protein	1.953	0.54	-1.413	7.18376501688202e-05
EHI_024510	hypothetical protein conserved	1.38	-0.032	-1.412	3.56815034217749e-05
EHI_081330	Rab family GTPase	1.829	0.418	-1.411	0.0031103937267145
EHI_110710	hypothetical protein	1.277	-0.126	-1.403	2.6084504098235e-07
EHI_186490	hypothetical protein	1.278	-0.121	-1.399	0.0267529240668661
EHI_177050	hypothetical protein conserved	2.031	0.633	-1.398	0.00952691268091888
EHI_092140	vesicular transport protein Yip1 putative	1.111	-0.278	-1.389	0.000429912494735935
EHI_004380	Rab family GTPase	1.002	-0.386	-1.388	1.25701034539116e-05
EHI_188880	Chaperonin 10 Kd subunit putative	1.57	0.183	-1.388	0.00228310055900887
EHI_035650	ribose-phosphate pyrophosphokinase putative	1.364	-0.019	-1.383	0.000362642296031786
EHI_000580	exosome complex exonuclease putative	1.741	0.358	-1.382	5.34538553700312e-05
EHI_017560	hypothetical protein	1.255	-0.128	-1.382	2.37482297854979e-07
EHI_199820	Rab family GTPase	1.487	0.105	-1.382	0.000178628015071286
EHI_192120	hypothetical protein	1.123	-0.257	-1.38	9.15838491546018e-07
EHI_098540	hypothetical protein	2.02	0.641	-1.379	0.0187533986794097
EHI_094810	Ras family protein	1.655	0.281	-1.374	0.00132286095908727
EHI_086130	hypothetical protein	1.83	0.46	-1.37	0.000325399884537856
EHI_156440	hypothetical protein	1.079	-0.29	-1.369	0.000801042488813532
EHI_166030	hypothetical protein conserved	1.792	0.425	-1.367	0.000314809180181852
EHI_192610	sericin 1 precursor putative	1.234	-0.133	-1.367	0.00458634569366609
EHI_007330	beta-N-acetylhexosaminidase beta subunit	0.916	-0.447	-1.363	4.70361160058544e-07
EHI_012390	peptidyl-prolyl cis-trans isomerase putative	1.241	-0.122	-1.363	0.00214617411564765
EHI_107050	hypothetical protein	1.407	0.046	-1.361	0.00216693013218786
EHI_152760	metal cation transporter zinc 28Zn2 29-iron 28Fe2 29 permease 28ZIP 29 family	2.453	1.092	-1.36	0.00658873525235912
EHI_166390	hypothetical protein	1.147	-0.212	-1.36	0.00167489150261387
EHI_031350	60S ribosome subunit biogenesis protein NIP7 putative	1.702	0.343	-1.359	0.00138320437001067
EHI_148000	hypothetical protein	1.145	-0.214	-1.359	0.00462019440432537
EHI_040420	hypothetical protein conserved domain containing	1.446	0.088	-1.358	0.0018605045568657
EHI_052150	Rho family GTPase	1.622	0.264	-1.358	2.35246127546598e-05
EHI_168500	hypothetical protein conserved domain containing	1.203	-0.152	-1.355	7.61985006132941e-06
EHI_176980	hypothetical protein conserved	1.231	-0.117	-1.348	1.14931054972747e-05
EHI_197160	sulfate adenylyltransferase putative	2.359	1.016	-1.343	0.0182047175016282
EHI_192540	serine threonine protein kinase STE20 putative	1.59	0.248	-1.342	0.0079546381323727
EHI_110010	serine threonine protein kinase putative	1.23	-0.109	-1.34	0.0314814190240924
EHI_000300	N-ethylmaleimide-sensitive factor attachment protein alpha putative	1.508	0.168	-1.339	0.000480091410714078
EHI_068250	adenosylhomocysteinase putative	1.226	-0.113	-1.339	5.64420124895692e-05
EHI_120310	hypothetical protein conserved	1.196	-0.141	-1.337	0.000573837955189951
EHI_126980	hypothetical protein	1.487	0.151	-1.335	0.00735941191645549
EHI_031330	hypothetical protein	1.262	-0.065	-1.327	0.00307728787065323
EHI_173480	hypothetical protein	1.504	0.177	-1.327	0.000186909498455414
EHI_104390	actin binding protein putative	0.982	-0.344	-1.326	0.00942351781531801
EHI_118450	hypothetical protein	1.048	-0.276	-1.324	0.000891082846302718
EHI_178620	hypothetical protein	0.997	-0.325	-1.322	5.56493118153461e-05
EHI_008390	hypothetical protein conserved	1.353	0.032	-1.32	0.0148146811317679
EHI_025450	LIM zinc finger domain containing protein	1.562	0.244	-1.319	0.00150011773598653
EHI_140770	Rab family GTPase	2.202	0.887	-1.315	0.0245103990034679
EHI_004750	signal recognition particle protein SRP54 putative	1.46	0.147	-1.313	3.24373258003925e-05
EHI_138350	hypothetical protein	1.197	-0.115	-1.312	0.000555488673248473
EHI_185410	26S protease regulatory subunit putative	2.316	1.004	-1.312	0.0457393479501141
EHI_078720	Ras GTPase-activating protein putative	1.791	0.48	-1.311	0.0251125405014872
EHI_186770	actin-binding protein cofilin tropomyosin family	1.303	-0.007	-1.31	2.35167987345118e-06
EHI_114640	Rab family GTPase	1.136	-0.173	-1.309	0.000103693825702379
EHI_124580	UDP-N-acetylglucosamine transporter putative	1.134	-0.174	-1.309	0.000161715529927848
EHI_125660	acid sphingomyelinase-like phosphodiesterase putative	1.003	-0.305	-1.307	1.50137115275645e-10
EHI_001050	sec 13 protein putative	1.041	-0.265	-1.306	1.64165719649105e-05
EHI_129480	hypothetical protein	1.802	0.497	-1.305	0.0269804060782142
EHI_079260	dual specificity protein phosphatase putative	1.691	0.388	-1.304	5.5369902502074e-05
EHI_067940	hypothetical protein conserved	1.047	-0.255	-1.302	0.000565191212091609
EHI_104460	nonsense-mediated mRNA decay protein putative	1.407	0.11	-1.297	0.0125682469986514
EHI_044640	protein kinase putative	1.681	0.385	-1.296	3.09605285928505e-06
EHI_027380	hypothetical protein	1.131	-0.162	-1.293	0.0305505992219137
EHI_030480	hypothetical protein	1.25	-0.043	-1.293	0.00279738583027123
EHI_127260	PH domain protein	1.39	0.097	-1.293	0.00311811103393847
EHI_146320	protein kinase putative	1.572	0.285	-1.287	0.00615442086828303
EHI_155270	hypothetical protein	1.236	-0.051	-1.287	0.00358963947505252
EHI_181270	hypothetical protein	1.575	0.288	-1.287	0.0221775550751973
EHI_167100	hypothetical protein	1.499	0.215	-1.285	0.00352351272719827
EHI_093330	Helix-turn-helix protein putative	1.962	0.677	-1.284	0.008640793841901
EHI_118720	WD domain containing protein	1.141	-0.142	-1.283	3.12647692590705e-08
EHI_056650	serine threonine protein phosphatase putative	1.393	0.111	-1.282	0.00184559857443824
EHI_096350	hypothetical protein	0.966	-0.315	-1.281	0.0313642539042369
EHI_120590	hypothetical protein	1.152	-0.13	-1.281	1.25006338518496e-05
EHI_005070	acetyltransferase GNAT family	1.337	0.057	-1.28	0.000228434840253067
EHI_092730	ADP-ribosylation factor 1 putative	1.773	0.495	-1.278	0.00455324530709102
EHI_126930	serine threonine protein phosphatase type 5 putative	1.482	0.204	-1.278	1.6305591523697e-05
EHI_093570	hypothetical protein conserved	1.335	0.058	-1.277	9.48801370071045e-05
EHI_155700	hypothetical protein conserved	1.111	-0.165	-1.277	1.23880880389093e-09
EHI_122870	Rab family GTPase	1.454	0.178	-1.276	0.000914027007194193
EHI_007940	V-type ATPase F subunit putative	1.485	0.211	-1.274	0.00375145475140516
EHI_197490	cysteine protease putative	1.021	-0.254	-1.274	0.000379642735361375
EHI_175410	myo-inositol monophosphatase putative	1.088	-0.184	-1.273	0.00269050289862727
EHI_025490	hypothetical protein	1.213	-0.06	-1.272	0.00842122728255541
EHI_119890	hypothetical protein	1.017	-0.253	-1.27	0.00397328197690592
EHI_009490	hypothetical protein	0.841	-0.426	-1.268	0.00469088483894652
EHI_119950	leucine-rich repeat containing protein	1.13	-0.136	-1.266	0.00683138672851151
EHI_050740	L-asparaginase putative	1.13	-0.133	-1.263	0.00015651175912112
EHI_155230	hypothetical protein	0.903	-0.358	-1.261	0.0260344616391586
EHI_170160	hypothetical protein	1.007	-0.253	-1.26	0.00185902330722125
EHI_126210	histone H2A putative	1.552	0.292	-1.259	0.00359816497696019
EHI_140660	acetyltransferase GNAT family	1.29	0.035	-1.255	0.00110007146527422
EHI_130970	hypothetical protein	1.265	0.011	-1.254	0.00400734793918486
EHI_008120	hypothetical protein	2.195	0.941	-1.253	0.0299903139754614
EHI_024390	hypothetical protein	1.952	0.699	-1.253	0.0294322490907498
EHI_148430	polynucleotide kinase-3 27-phosphatase putative	1.072	-0.181	-1.253	0.00114506872341798
EHI_184680	hypothetical protein	1.693	0.443	-1.25	0.00414467833193815
EHI_139060	hypothetical protein	1.394	0.146	-1.249	8.12665409906071e-07
EHI_106350	Vacuolar ATP synthase subunit d putative	1.334	0.086	-1.248	0.000283000281543569
EHI_189160	hypothetical protein	1.336	0.091	-1.245	0.00751190824633341
EHI_147720	serine threonine-protein phosphatase putative	1.618	0.376	-1.242	8.14163173629449e-06
EHI_021240	hypothetical protein	0.957	-0.284	-1.241	6.92787449762582e-05
EHI_199690	ARP2 3 complex 34 kda subunit putative	0.98	-0.26	-1.24	1.76601169641972e-06
EHI_110670	hypothetical protein	1.15	-0.089	-1.239	0.00389459582799578
EHI_150770	heat shock protein 70 putative	1.661	0.423	-1.238	0.0107799223156592
EHI_175040	hypothetical protein	1.065	-0.174	-1.238	0.00755659183812651
EHI_058120	hypothetical protein	1.561	0.324	-1.237	0.00180111109398301
EHI_006760	hypothetical protein conserved	1.492	0.255	-1.236	0.00190952406214638
EHI_197520	hypothetical protein	1.378	0.143	-1.236	0.0279629428349552
EHI_040400	prolyl-tRNA synthetase putative	1.484	0.249	-1.235	0.000754611789094019
EHI_194410	isopentenyl-diphosphate delta-isomerase putative	1.236	0.002	-1.234	0.000335239861387631
EHI_103830	tRNA 28cytosine-5- 29-methyltransferase putative	1.367	0.135	-1.232	0.000345831983281355
EHI_114420	tyrosine kinase putative	1.375	0.143	-1.232	0.0171281788437346
EHI_012240	Rho family GTPase	1.248	0.018	-1.23	0.000426289106193395
EHI_024470	proteasome subunit beta type 6 precursor putative	2.101	0.871	-1.23	0.00784908728728232
EHI_129750	Rho family GTPase	0.949	-0.281	-1.23	0.000162887652018278
EHI_000610	nucleotide binding protein 2 putative	2.163	0.936	-1.227	0.0180543668687386
EHI_193350	3 27 282 27 295 27-bisphosphate nucleotidase putative	1.159	-0.068	-1.227	0.00110926598033489
EHI_001820	hypothetical protein	1.444	0.218	-1.226	0.0193960502364954
EHI_086550	hypothetical protein	1.356	0.13	-1.226	0.0122111892055702
EHI_137090	TFIID subunit putative	2.176	0.95	-1.226	0.00262287542975861
EHI_044920	hypothetical protein	1.502	0.276	-1.225	0.000523403647579482
EHI_050700	hypothetical protein	1.442	0.22	-1.222	0.00061359887151572
EHI_026310	hypothetical protein	0.988	-0.232	-1.221	4.51568656886794e-05
EHI_040590	hypothetical protein	1.859	0.639	-1.22	0.00184511779890071
EHI_103420	hypothetical protein conserved	1.329	0.11	-1.22	0.0107212844881989
EHI_006720	RNA methyltransferase TrmH family putative	1.334	0.116	-1.218	0.000275153132969694
EHI_127810	hypothetical protein	1.083	-0.134	-1.217	0.000625159488368131
EHI_187240	AAA family ATPase putative	1.875	0.658	-1.217	0.00951605776689892
EHI_021340	aminopeptidase putative	1.625	0.41	-1.215	0.000182154229440755
EHI_005950	tubulin alpha-1 chain	1.395	0.181	-1.214	0.00182809523566806
EHI_029020	Rho family GTPase	0.94	-0.274	-1.214	0.000819971045342971
EHI_078740	Rho guanine nucleotide exchange factor putative	1.848	0.634	-1.214	0.0461675807694168
EHI_094030	actin binding protein putative	0.814	-0.4	-1.214	0.0337714254851042
EHI_008660	heat shock transcription factor putative	1.753	0.54	-1.213	0.000247275160944436
EHI_012010	beta-N-acetylhexosaminidase putative	0.947	-0.264	-1.212	0.000251987851204576
EHI_016140	U2 snRNP auxiliary factor small subunit putative	1.256	0.048	-1.208	0.000241587672710953
EHI_017660	hypothetical protein	2.284	1.077	-1.207	0.00462032096457724
EHI_081340	ser thr protein phosphatase family protein	1.146	-0.06	-1.206	0.00495716597587952
EHI_189140	ARF GTPase activating protein putative	1.072	-0.133	-1.206	0.000710290300215175
EHI_093840	zinc finger protein putative	0.961	-0.243	-1.204	0.0014341188960652
EHI_188080	3 27 exoribonuclease family protein	1.389	0.184	-1.204	1.15759203200837e-05
EHI_196365	hypothetical protein	1.061	-0.143	-1.204	5.29049205021656e-05
EHI_179960	SAM-dependent methyltransferase putative	0.894	-0.308	-1.202	0.000362213390574867
EHI_126880	methionine aminopeptidase putative	1.788	0.587	-1.201	0.000369047385389836
EHI_127380	Rab family GTPase	1.172	-0.029	-1.201	0.00187661530835187
EHI_016130	hypothetical protein	1.032	-0.168	-1.2	0.00403137497076091
EHI_041960	haloacid dehalogenase-like hydrolase	1.849	0.649	-1.2	0.000737653654572439
EHI_140600	T-complex protein 1 theta subunit putative	1.053	-0.146	-1.2	0.000565215249310394
EHI_039060	high mobility group 28HMG 29 box domain containing protein	1.096	-0.103	-1.199	0.000982936936054454
EHI_022970	hypothetical protein	0.952	-0.245	-1.197	0.00932059390540601
EHI_045370	hypothetical protein	1.166	-0.031	-1.197	0.00244720143249034
EHI_081690	hypothetical protein	1.434	0.238	-1.195	0.000542562630800521
EHI_137670	heat shock protein 70 putative	1.735	0.54	-1.195	0.00197045638699011
EHI_056380	enhancer binding protein 2 28EBP2 29 putative	1.046	-0.142	-1.189	0.000178628015071286
EHI_127430	hypothetical protein	1.344	0.16	-1.184	0.00116907301699544
EHI_177180	hypothetical protein	1.209	0.027	-1.182	0.0101414690520927
EHI_030390	hypothetical protein	1.428	0.25	-1.178	3.74500757912028e-05
EHI_096530	hypothetical protein	1.593	0.417	-1.177	0.00582494260580316
EHI_011220	protein kinase putative	1.029	-0.147	-1.175	0.0259970552857518
EHI_031630	hypothetical protein conserved	1.201	0.025	-1.175	0.000151057922319212
EHI_050300	hydrolase TatD family protein	1.135	-0.04	-1.175	0.000694262966995973
EHI_136390	hypothetical protein	1.228	0.053	-1.175	0.0151270547340107
EHI_164910	serine threonine protein kinase putative	1.762	0.588	-1.174	0.00564872997071422
EHI_013260	Rho family GTPase	1.456	0.283	-1.173	0.00179922194783969
EHI_050810	WH2 motif domain contaning protein	1.689	0.516	-1.173	0.00985572821151035
EHI_094010	hypothetical protein	1.34	0.17	-1.171	0.00961583218412378
EHI_049970	RNA recognition motif domain containing protein	1.322	0.153	-1.169	0.00044380851773698
EHI_138080	hypothetical protein	1.428	0.26	-1.168	0.00232579827668085
EHI_178500	ubiquitin-conjugating enzyme family protein	1.334	0.166	-1.168	0.0117832437657585
EHI_166470	protein kinase domain containing protein	0.863	-0.304	-1.167	0.000206812836095046
EHI_010710	hypothetical protein	1.175	0.011	-1.164	0.00219562875974086
EHI_153350	prolyl oligopeptidase family protein	1.724	0.561	-1.163	0.0127083386408472
EHI_131970	competence protein ComEC putative	1.405	0.244	-1.161	0.0279629428349552
EHI_200670	hypothetical protein conserved	2.338	1.177	-1.161	0.0446207535527023
EHI_070730	Rho family GTPase	1.298	0.139	-1.16	0.000987598065822882
EHI_140220	cysteine protease putative	2.559	1.399	-1.16	0.0420102650694038
EHI_030800	LIM zinc finger domain containing protein	1.055	-0.103	-1.158	0.000388318257138158
EHI_016460	hypothetical protein	1.307	0.151	-1.156	0.00054809115425087
EHI_133330	5 27-3 27 exonuclease domain containing protein	1.215	0.06	-1.156	0.000101926098341576
EHI_078690	hypothetical protein	0.938	-0.217	-1.155	0.00689813409725321
EHI_014200	hypothetical protein	1.458	0.303	-1.154	0.00420899718486902
EHI_106100	UV excision repair protein RAD23 putative	1.85	0.704	-1.146	0.0265276644122968
EHI_118670	Skp1 family protein	1.029	-0.117	-1.145	0.000622587221221914
EHI_192780	hypothetical protein	1.767	0.622	-1.145	0.000184951332369766
EHI_193440	hypothetical protein	1.518	0.377	-1.141	0.00171767822044986
EHI_104490	hypothetical protein	1.561	0.425	-1.137	0.0117627313496453
EHI_160710	ribonuclease putative	1.264	0.128	-1.136	0.00620489879531102
EHI_095050	hypothetical protein conserved	0.94	-0.194	-1.135	2.9847392264811e-06
EHI_025400	START domain containing protein	1.812	0.679	-1.134	0.000982936936054454
EHI_049290	hypothetical protein	1.278	0.144	-1.134	0.00665856689927333
EHI_042900	thioredoxin putative	1.64	0.51	-1.131	0.00805005909806806
EHI_146170	nucleolar transcription factor 1-B putative	0.957	-0.173	-1.13	0.00664312148283066
EHI_011830	hypothetical protein	1.622	0.494	-1.128	0.0129125666979645
EHI_054530	serine carboxypeptidase 28S28 29 family protein	1.451	0.324	-1.128	0.00062014276145169
EHI_009405	cyclin-dependent kinase regulatory subunit putative	2.034	0.907	-1.127	0.0309457661274453
EHI_010070	Xaa-Pro dipeptidase putative	0.929	-0.198	-1.127	0.00111985216666443
EHI_089770	hypothetical protein	1.385	0.261	-1.124	0.0100774851842455
EHI_170020	beta-galactosidase putative	1.737	0.619	-1.118	0.00387183713928567
EHI_062690	hypothetical protein	1.246	0.129	-1.117	0.000154139090411341
EHI_028990	hypothetical protein	1.899	0.782	-1.116	0.0218283892788235
EHI_100490	hypothetical protein conserved	1.189	0.077	-1.112	0.0153914444267952
EHI_044500	cyst wall-specific glycoprotein Jacob putative	1.827	0.717	-1.11	0.0471094889478236
EHI_189990	Rab family GTPase	1.359	0.25	-1.109	0.00311037280200923
EHI_006030	deoxyhypusine synthase putative	1.417	0.309	-1.108	0.00272288427729996
EHI_036900	DEAD DEAH box helicase putative	1.202	0.094	-1.108	0.000209683417773493
EHI_103270	T-complex protein 1 beta subunit putative	1.481	0.373	-1.108	0.000404298752410754
EHI_178750	hypothetical protein	1.611	0.504	-1.108	0.00314204291872351
EHI_020260	dual specificity protein phosphatase putative	1.01	-0.094	-1.104	0.000109403783459499
EHI_088060	hypothetical protein	1.637	0.534	-1.104	0.00184624561076431
EHI_178010	DNA-directed RNA polymerase II subunit putative	1.6	0.496	-1.104	0.00271639513516586
EHI_044540	hypothetical protein	1.079	-0.024	-1.103	0.00540162087104245
EHI_006880	hypothetical protein	1.667	0.565	-1.102	0.0253100399064589
EHI_158150	LIM zinc finger domain containing protein	0.688	-0.414	-1.102	0.0148085400562834
EHI_127280	aminoacyl-histidine dipeptidase putative	1.116	0.016	-1.1	0.00323210970999791
EHI_022960	LIM zinc finger domain containing protein	0.84	-0.256	-1.096	0.0089622331836763
EHI_114770	hypothetical protein	1.61	0.514	-1.095	0.0105021887737383
EHI_127850	phosphatidylinositol 3-kinase 3 putative	1.007	-0.088	-1.095	0.000795977109976465
EHI_155240	casein kinase putative	1.062	-0.031	-1.093	0.012232142529424
EHI_067890	Ras guanine nucleotide exchange factor putative	1.165	0.075	-1.09	0.0274467661660111
EHI_044490	hypothetical protein	1.251	0.162	-1.089	0.0189291887354296
EHI_081380	hypothetical protein	1.523	0.434	-1.088	0.0249811574098146
EHI_153150	RhoGAP domain containing protein	1.119	0.035	-1.084	0.00297781119730251
EHI_015440	Rho family GTPase	0.963	-0.12	-1.083	0.00455141969853254
EHI_029570	methyltransferase putative	1.245	0.163	-1.081	0.000107334642938641
EHI_152380	hypothetical protein	1.064	-0.016	-1.079	0.00771912317831151
EHI_130670	Rab family GTPase	0.821	-0.256	-1.077	0.00997639034670886
EHI_189850	V-type ATPase B subunit putative	1.253	0.176	-1.077	0.00589795213353435
EHI_194075	signal recognition particle 14 domain containing protein	1.466	0.391	-1.075	0.0272695959862939
EHI_021510	hypothetical protein conserved	1.26	0.186	-1.074	0.00138023049219944
EHI_147570	Rho GDP exchange inhibitor putative	0.801	-0.273	-1.074	0.0109691783648437
EHI_118820	phospholipase B putative	1.184	0.111	-1.073	1.50333304570833e-05
EHI_139850	hypothetical protein	1.112	0.04	-1.071	0.000420343805288291
EHI_170060	ubiquitin like protein	1.542	0.472	-1.07	0.0185961329889328
EHI_110120	phosphoglucomutase putative	0.989	-0.08	-1.069	0.00076082472712034
EHI_069550	splicing factor3B subunit 2 putative	1.033	-0.029	-1.062	0.000446971343748498
EHI_023600	adaptor protein 28AP 29 family protein	0.915	-0.143	-1.057	0.0222205020629183
EHI_007500	Sir2 family transcriptional regulator putative	1.16	0.107	-1.053	0.000405286998055334
EHI_161650	hypothetical protein	1.261	0.208	-1.053	0.000959285853755488
EHI_159860	type A flavoprotein putative	0.922	-0.129	-1.052	0.00327130636346198
EHI_065490	hypothetical protein	0.742	-0.309	-1.051	0.0313197179769687
EHI_011850	hypothetical protein	1.689	0.641	-1.048	0.0491370446151209
EHI_000410	alcohol dehydrogenase putative	1.296	0.249	-1.047	0.048427524988898
EHI_180410	hypothetical protein	1.678	0.633	-1.046	0.0121205333274172
EHI_163260	copine putative	1.568	0.525	-1.043	0.0122512490547583
EHI_152320	hypothetical protein	1.889	0.85	-1.038	0.0492692263968017
EHI_110020	transport protein particle component Bet3 domain-containing protein	0.995	-0.041	-1.036	0.00444403807612853
EHI_174990	glutamine cyclotransferase putative	1.052	0.016	-1.036	0.0167693455562651
EHI_177320	26S protease regulatory subunit putative	2.151	1.115	-1.035	0.0249058212860487
EHI_015430	hypothetical protein	1.638	0.608	-1.029	0.019846930745319
EHI_067860	malate dehydrogenase putative	1.009	-0.019	-1.028	0.00120115669338906
EHI_035710	RhoGAP domain containing protein	0.967	-0.058	-1.026	0.017336502901807
EHI_150130	hypothetical protein	1.944	0.918	-1.026	0.0258843544859906
EHI_141810	hypothetical protein	1.55	0.526	-1.025	0.0192551538715166
EHI_086520	3 27 exoribonuclease family protein	1.312	0.288	-1.024	0.00333199456506122
EHI_007990	hypothetical protein	1.082	0.062	-1.02	0.0359225822423143
EHI_065810	radical SAM domain protein	1.301	0.281	-1.019	0.00809321651581363
EHI_097920	hypothetical protein	2.135	1.118	-1.018	0.0287602322084021
EHI_167680	hypothetical protein	1.064	0.052	-1.012	0.000115324386200206
EHI_002670	hypothetical protein conserved	0.919	-0.09	-1.009	0.0336104415112259
EHI_151920	inorganic polyphosphate ATP-NAD kinase putative	0.906	-0.1	-1.007	0.00111218574588162
EHI_134490	F-actin capping protein subunit beta putative	0.722	-0.282	-1.004	0.0252279561337734
EHI_022240	actin putative	1.042	0.039	-1.003	0.00053756182810898
EHI_126260	WD domain containing protein	0.751	-0.25	-1.001	0.00311847540315755
EHI_007920	ankyrin repeat protein putative	1.096	0.098	-0.998	0.0117997252818868
EHI_026470	hypothetical protein	1.38	0.382	-0.998	0.0444337939800806
EHI_170100	WD domain containing protein	0.984	-0.014	-0.998	1.78646727636244e-05
EHI_037160	hypothetical protein	1.417	0.42	-0.997	0.0228364431415439
EHI_019650	hypothetical protein	1.402	0.405	-0.996	0.0169936751559006
EHI_050800	hypothetical protein	1.136	0.142	-0.994	0.000507537309392743
EHI_113900	prefoldin subunit 2 putative	0.731	-0.263	-0.994	0.00445677370220474
EHI_107780	WD domain containing protein	1.355	0.366	-0.989	0.0143032588906264
EHI_048670	WH2 motif domain contaning protein	1.449	0.461	-0.988	0.00120065894600308
EHI_051010	WD domain containing protein	0.969	-0.013	-0.982	0.00840979026932427
EHI_177640	hypothetical protein	0.844	-0.137	-0.981	0.00686083666040488
EHI_151950	casein kinase putative	1.302	0.328	-0.974	0.0235369099266799
EHI_167020	hypothetical protein	1.008	0.034	-0.974	0.0163682475607984
EHI_158250	T-complex protein 1 gamma subunit putative	0.979	0.011	-0.968	0.00566599074119306
EHI_166440	zinc finger domain containing protein	1.272	0.304	-0.968	0.0352840041213877
EHI_014240	RNA recognition motif domain containing protein	0.921	-0.046	-0.967	0.000908059974706854
EHI_151650	pseudouridine synthase putative	1.14	0.176	-0.964	0.00223574789174559
EHI_001810	hypothetical protein	0.806	-0.156	-0.962	0.000321146317029389
EHI_028530	hypothetical protein	1.475	0.515	-0.96	0.0145252005246696
EHI_132370	ccaat-box-binding transcription factor putative	0.952	-0.007	-0.96	0.0232265445836454
EHI_151360	hypothetical protein	1.349	0.39	-0.959	0.00295171160851855
EHI_001400	RAD23 protein putative	1.7	0.742	-0.958	0.00879186673537456
EHI_024670	hypothetical protein conserved	1.572	0.614	-0.958	0.00989815471524002
EHI_091070	ruvB-like DNA helicase putative	1.399	0.442	-0.957	0.0223460450476892
EHI_158040	eukaryotic initiation factor 4E putative	0.9	-0.058	-0.957	0.0108620620740242
EHI_184560	hypothetical protein conserved	1.408	0.451	-0.957	0.0133858510760049
EHI_068500	hypothetical protein	0.685	-0.271	-0.956	0.00710170591686463
EHI_086080	proteasome subunit alpha type 1 putative	1.605	0.652	-0.953	0.0265315271005755
EHI_098310	microfibril-associated protein putative	1.184	0.238	-0.946	0.0024396923327011
EHI_124510	hypothetical protein	1.012	0.066	-0.946	0.0212546779400372
EHI_142090	RNA polymerase subunit Rpb5 putative	1.323	0.379	-0.944	0.00654766730016547
EHI_095030	hypothetical protein	1.624	0.684	-0.941	0.0353836674207907
EHI_095810	hypothetical protein conserved	1.013	0.072	-0.941	0.000725538618849821
EHI_053080	helicase putative	1.411	0.471	-0.94	0.0184661194455006
EHI_078290	hypothetical protein	1.027	0.092	-0.935	0.025009394501051
EHI_074730	hypothetical protein conserved	0.886	-0.048	-0.933	0.000188480327445271
EHI_152370	hypothetical protein	1.073	0.141	-0.932	0.000552491691932574
EHI_045310	PH domain containing protein	1.051	0.12	-0.931	0.00386850420670441
EHI_014000	Retinoblatoma-binding protein 6 putative	1.595	0.67	-0.925	0.0226806219360723
EHI_193320	hypothetical protein	1.042	0.117	-0.925	0.00116422447007062
EHI_086040	protein phosphatase putative	1.243	0.319	-0.924	0.0429823400122013
EHI_000720	MTA SAH nucleosidase putative	1.438	0.516	-0.922	0.00918512608933625
EHI_000800	hypothetical protein	1.007	0.087	-0.92	0.00944262249073068
EHI_010290	serine threonine-protein phosphatase putative	1.208	0.293	-0.916	0.0108292462450991
EHI_148900	protein kinase putative	0.719	-0.197	-0.916	0.00327889143438762
EHI_093970	hypothetical protein	0.902	-0.01	-0.912	0.00546981252384668
EHI_049920	tubulin family protein	1.285	0.374	-0.911	0.00205804100968838
EHI_188790	hypothetical protein conserved	1.097	0.186	-0.911	0.00534278797162112
EHI_158110	DNA replication licensing factor putative	0.925	0.018	-0.907	0.0249245196078466
EHI_190870	hypothetical protein	1.236	0.33	-0.907	0.00434880406504704
EHI_055350	SH3 domain containing protein	0.784	-0.121	-0.905	0.00232912233768294
EHI_067570	tRNA-specific adenosine deaminase putative	1.273	0.369	-0.904	0.00678713857688664
EHI_084940	hypothetical protein	0.807	-0.097	-0.904	0.030974291112318
EHI_024690	hypothetical protein	0.705	-0.197	-0.902	0.0440737781363543
EHI_140330	protein kinase putative	0.977	0.075	-0.902	0.00921088172389299
EHI_027700	molybdenum cofactor sulfurase putative	1.078	0.176	-0.901	0.00645056554007286
EHI_114780	hypothetical protein	0.574	-0.327	-0.901	0.00756575509742902
EHI_178490	kinase putative	0.93	0.029	-0.901	0.0364040546846864
EHI_181240	Rab B GTPase	0.848	-0.053	-0.9	0.016061387811873
EHI_146500	Rho GTPase activating protein putative	1.106	0.207	-0.899	0.00295247987110433
EHI_131160	hypothetical protein	1.253	0.355	-0.898	0.0202202031450801
EHI_155310	hypothetical protein	0.735	-0.16	-0.895	0.0162949173843712
EHI_148270	GTP-binding protein putative	1.223	0.334	-0.889	0.00786483677211819
EHI_180350	26S protease regulatory subunit putative	1.258	0.37	-0.888	0.0310930645728311
EHI_098560	hexokinase 2	1.444	0.557	-0.887	0.0304948227681477
EHI_027520	hypothetical protein	1.47	0.585	-0.886	0.0159816560090908
EHI_074780	protein kinase putative	0.85	-0.036	-0.886	0.00046963036583667
EHI_096800	hypothetical protein	0.738	-0.144	-0.882	0.0401450206630059
EHI_008240	tubulin gamma chain	0.812	-0.068	-0.88	0.000238048943289542
EHI_111770	hypothetical protein	1.014	0.135	-0.878	0.0258843544859906
EHI_030600	metal cation transporter zinc 28Zn2 29-iron 28Fe2 29 permease 28ZIP 29 family	0.986	0.116	-0.87	0.0258039995781148
EHI_044800	hypothetical protein	0.77	-0.099	-0.869	0.00654766730016547
EHI_053130	protein kinase 2 putative	1.243	0.375	-0.868	0.00654766730016547
EHI_186750	protein kinase putative	0.702	-0.165	-0.867	0.00142746183390521
EHI_183240	RNA recognition motif domain containing protein	1.156	0.29	-0.866	0.0255108665439969
EHI_151480	serine threonine-protein phosphatase 4 catalytic subunit putative	1.216	0.351	-0.865	0.0204864419563749
EHI_052140	proteasome subunit alpha type 2-A putative	1.546	0.682	-0.864	0.0394628662805158
EHI_155550	hypothetical protein	0.78	-0.084	-0.864	0.0274034457541942
EHI_086530	alkyl sulfatase putative	0.927	0.063	-0.863	0.0112611338920472
EHI_100310	inositol 134-trisphosphate 5 6-kinase	0.848	-0.016	-0.863	0.00206682843669752
EHI_141830	RNA modification enzymes MiaB-family	1.174	0.313	-0.861	0.0033078875146175
EHI_198790	alanyl-tRNA synthetase putative	0.686	-0.173	-0.859	0.0249245196078466
EHI_187190	hypothetical protein	1.071	0.214	-0.857	0.0220360421623984
EHI_013870	dimethyladenosine transferase putative	1.699	0.845	-0.854	0.0249849048629904
EHI_008730	Sec23 protein putative	1.018	0.166	-0.851	0.0123346496511298
EHI_188280	presenilin 1 peptidase putative	1.364	0.514	-0.85	0.0055478174676364
EHI_007360	hypothetical protein	1.456	0.607	-0.849	0.0310691500795071
EHI_153180	hypothetical protein	1.217	0.375	-0.842	0.00162038465025629
EHI_162200	protein phosphatase putative	0.806	-0.031	-0.837	0.0185023849617431
EHI_152100	hypothetical protein	0.913	0.077	-0.836	0.0217838976019036
EHI_051890	serine threonine-protein phosphatase ppe1 putative	1.146	0.311	-0.835	0.00367543103623384
EHI_045290	calpain family cysteine protease putative	0.86	0.036	-0.824	0.00687935614391124
EHI_095080	hypothetical protein	0.993	0.17	-0.823	0.00856440792956979
EHI_117960	Rab family GTPase	0.631	-0.191	-0.822	0.0195160114582631
EHI_048410	serine threonine protein kinase putative	1.08	0.27	-0.81	0.0276858662923134
EHI_093820	hypothetical protein	1.389	0.58	-0.809	0.0368655853865767
EHI_047750	Nucleotide-binding protein putative	2.132	1.341	-0.792	0.0444053879183501
EHI_092160	Myb family DNA-binding protein SHAQKYF family	0.851	0.059	-0.792	0.0425974532628123
EHI_163540	estradiol 17-beta-dehydrogenase putative	0.733	-0.059	-0.792	0.0361753619008671
EHI_052070	hypothetical protein conserved	0.77	-0.021	-0.791	0.00868532734660927
EHI_174220	hypothetical protein	0.713	-0.078	-0.791	0.00515581341718517
EHI_170310	TBC1 domain family member 5 putative	1.447	0.658	-0.789	0.0315086011000389
EHI_190440	Rho family GTPase	1.05	0.262	-0.788	0.00630671219174707
EHI_135800	hypothetical protein	0.677	-0.11	-0.787	0.00042081670692739
EHI_105270	Receptor mediated endocytosis protein putative	0.758	-0.008	-0.766	0.00284928191831383
EHI_009640	WD repeat protein	1.387	0.63	-0.757	0.0491370446151209
EHI_181540	hypothetical protein	0.91	0.155	-0.755	0.0277421096681257
EHI_178680	Rho family GTPase	1.2	0.446	-0.754	0.0484599892639564
EHI_137000	heat shock transcription factor putative	1.179	0.434	-0.745	0.0185389951934111
EHI_039200	hypothetical protein	0.897	0.156	-0.741	0.0283178963074093
EHI_067580	zinc finger protein putative	0.764	0.024	-0.74	0.0232450941273216
EHI_056390	V-type ATPase D subunit putative	0.711	-0.027	-0.738	0.0272968427667523
EHI_103590	phosphofructokinase putative	0.775	0.039	-0.736	0.012055960968592
EHI_027730	WD repeat protein	0.884	0.149	-0.735	0.00293824162736686
EHI_087860	protein kinase domain containing protein	0.614	-0.121	-0.734	0.0188393218944265
EHI_057830	hypothetical protein conserved	0.66	-0.066	-0.726	0.013533667690156
EHI_201200	leukocyte-endothelial cell adhesion molecule 3 putative	0.723	0.007	-0.716	0.00211591271643203
EHI_023310	RING zinc finger protein putative	0.657	-0.058	-0.715	0.0182079193428112
EHI_107120	RNA recognition motif domain containing protein	0.812	0.098	-0.714	0.0094910361278654
EHI_075540	protein kinase putative	0.853	0.149	-0.704	0.0127673794193631
EHI_088460	HAD hydrolase family IA variant 3	0.659	-0.04	-0.699	0.0275726731044392
EHI_051740	hypothetical protein	0.64	-0.052	-0.693	0.0283178963074093
EHI_065750	Mob1 phocein family protein	0.593	-0.092	-0.685	0.0148176711471738
EHI_088030	hypothetical protein conserved	0.831	0.151	-0.68	0.0119672732353544
EHI_003000	hypothetical protein conserved	0.598	-0.07	-0.669	0.00611640374774589
EHI_092620	hypothetical protein conserved	1.025	0.366	-0.659	0.00229144122724693
EHI_009410	hypothetical protein conserved	0.779	0.125	-0.655	0.0399958948015915
EHI_120290	hypothetical protein	0.459	-0.196	-0.654	0.0487486611696406
EHI_127250	hypothetical protein conserved domain containing	0.891	0.274	-0.617	0.0310046476399329
EHI_069460	hypothetical protein conserved	0.603	-0.002	-0.606	0.00491609272119797
EHI_044790	hypothetical protein	0.79	0.187	-0.604	0.0478459844384931
EHI_189430	ubiquitin carboxyl-terminal hydrolase domain containing protein	0.906	0.305	-0.601	0.021244734954543
EHI_185600	citrate transporter putative	0.455	-0.126	-0.581	0.0306040189852816
EHI_165160	hypothetical protein	0.637	0.068	-0.569	0.0335822513856817
EHI_010340	hypothetical protein	0.374	-0.18	-0.554	0.0188234146925144
EHI_169850	Rab GTPase activating protein putative	0.8	0.258	-0.542	0.0446207535527023

## Sheet: Cluster 3
Id	description	log2FC.NI	log2FC.LB	diffLog2FC	padj
EHI_167270	40S ribosomal protein S15a putative	8.915	-5.422	-14.337	0.0193236847076697
EHI_072460	hypothetical protein	6.059	-4.162	-10.221	0.0448233154325557
EHI_175460	60S acidic ribosomal protein P0 putative	3.872	-5.596	-9.468	0.0166549834603615
EHI_027020	hypothetical protein	3.063	-5.582	-8.645	0.0249811574098146
EHI_062310	hypothetical protein	2.533	-3.39	-5.923	0.00764887431794104
EHI_145160	hypothetical protein	2.707	-2.816	-5.524	0.025114940923442
EHI_185110	G-box-binding factor putative	3.08	-2.313	-5.393	0.00382346664165607
EHI_059255	hypothetical protein	2.215	-2.832	-5.047	0.0373167848205629
EHI_145480	hypothetical protein	2.823	-1.923	-4.746	1.9949568197488e-05
EHI_173600	hypothetical protein	2.587	-1.826	-4.413	1.21348382664982e-05
EHI_035700	beta-amylase putative	4.28	-0.098	-4.378	0.000509141704619867
EHI_027030	hypothetical protein	2.769	-1.588	-4.357	3.43762886470732e-06
EHI_072500	hypothetical protein	2.214	-2.139	-4.353	0.0167112330427385
EHI_097890	hypothetical protein	3.291	-0.987	-4.278	0.0249245196078466
EHI_201410	hypothetical protein	2.345	-1.773	-4.119	0.028156859329507
EHI_173610	hypothetical protein	3.655	-0.424	-4.079	0.00763437157039732
EHI_020990	hypothetical protein	2.24	-1.781	-4.021	1.73452222963155e-08
EHI_091680	hypothetical protein	1.9	-1.903	-3.803	0.0317070587486706
EHI_172020	hypothetical protein	2.99	-0.754	-3.744	0.000356700977878704
EHI_089460	hypothetical protein	2.644	-1.095	-3.739	5.31844184525247e-05
EHI_020970	hypothetical protein	1.763	-1.861	-3.623	0.0170307753301553
EHI_154710	hypothetical protein	2.902	-0.718	-3.621	0.0237507554250028
EHI_091670	hypothetical protein	2.261	-1.342	-3.603	0.00249419452819113
EHI_095440	hypothetical protein	2.519	-1.031	-3.55	5.82933231659459e-14
EHI_142730	actin putative	2.262	-1.259	-3.521	0.000114594495287131
EHI_034830	hypothetical protein	2.482	-1.009	-3.49	3.8371429326211e-05
EHI_078540	hypothetical protein	1.874	-1.603	-3.478	9.91177791097716e-10
EHI_038440	hypothetical protein	3.031	-0.443	-3.475	0.0168020461480291
EHI_091690	hypothetical protein	1.736	-1.671	-3.406	0.00182342680499578
EHI_119760	hypothetical protein	2.084	-1.322	-3.406	0.000798015196874271
EHI_112490	serine-rich 25 kDa antigen protein putative	2.106	-1.258	-3.364	5.32067950953381e-07
EHI_014300	hypothetical protein	1.54	-1.778	-3.318	3.88427170036532e-05
EHI_029930	hypothetical protein	1.905	-1.364	-3.269	5.60337535132275e-05
EHI_130930	purine nucleoside phosphorylase putative	2.185	-1.054	-3.239	3.41031814779005e-19
EHI_095300	hypothetical protein	2.212	-1.016	-3.228	3.08849429687593e-07
EHI_045340	glutamate synthase beta subunit putative	0.741	-2.481	-3.222	2.06771008333963e-08
EHI_154690	hypothetical protein	2.184	-1.007	-3.191	3.12636332435051e-07
EHI_091700	hypothetical protein	2.172	-0.926	-3.097	0.0225110194398012
EHI_020980	hypothetical protein	1.087	-1.997	-3.083	0.00519507335989218
EHI_130960	purine nucleoside phosphorylase putative	1.875	-1.19	-3.065	1.94735975216364e-21
EHI_163750	actin putative	1.833	-1.229	-3.062	6.43437928529549e-09
EHI_034820	hypothetical protein	2.033	-1.026	-3.059	0.00386850420670441
EHI_062990	hypothetical protein	2.221	-0.783	-3.004	0.0149710858298833
EHI_118270	amoebapore C	2.068	-0.883	-2.951	4.31594945967554e-18
EHI_072510	hypothetical protein	2.024	-0.921	-2.945	0.00518557667358961
EHI_069450	hypothetical protein	2.157	-0.723	-2.88	5.64684858773399e-15
EHI_140120	actin putative	1.954	-0.921	-2.874	1.78514988747664e-12
EHI_109010	hypothetical protein	1.307	-1.558	-2.865	0.00403799790731756
EHI_116360	serine-rich protein	1.88	-0.962	-2.843	1.05074659841735e-21
EHI_005970	hypothetical protein conserved	1.537	-1.301	-2.838	3.23032796058601e-15
EHI_166690	hypothetical protein	1.193	-1.633	-2.825	0.0284899691766452
EHI_074180	cysteine proteinase 1 putative	1.757	-1.036	-2.793	1.029879320421e-09
EHI_126560	AIG1 family protein putative	1.262	-1.512	-2.774	0.0458738536719791
EHI_176140	profilin putative	1.863	-0.905	-2.768	8.44520327877608e-16
EHI_168340	actin-binding protein cofilin tropomyosin family	1.582	-1.161	-2.743	1.47303636995853e-15
EHI_087210	hypothetical protein	1.366	-1.337	-2.703	3.01147295144677e-07
EHI_202040	serine acetyltransferase putative	1.866	-0.805	-2.671	4.7012765162006e-16
EHI_107290	actin putative	1.634	-1.007	-2.641	4.81275407791651e-10
EHI_054520	hypothetical protein conserved	1.628	-1.011	-2.639	1.45668670278569e-10
EHI_126080	threonine dehydratase putative	1.666	-0.942	-2.608	2.8744492890746e-09
EHI_180390	AIG1 family protein putative	1.777	-0.811	-2.589	2.84483456712983e-18
EHI_107210	NADP-dependent alcohol dehydrogenase putative	1.335	-1.23	-2.565	7.92892404705464e-09
EHI_175700	hypothetical protein	0.826	-1.727	-2.553	0.00258157389397726
EHI_146180	Rho family GTPase	1.783	-0.745	-2.528	2.01345100974725e-11
EHI_004970	hypothetical protein	1.208	-1.319	-2.527	1.09359660449585e-06
EHI_041480	hypothetical protein	1.61	-0.915	-2.525	0.00130454827675068
EHI_073180	zinc finger domain containing protein	1.864	-0.653	-2.518	2.24035195877404e-07
EHI_182900	actin	1.586	-0.918	-2.504	1.16103304218462e-10
EHI_195110	S-adenosylmethionine synthetase putative	1.94	-0.544	-2.484	0.00864217086654817
EHI_178080	hypothetical protein	1.579	-0.903	-2.482	1.76421198422995e-09
EHI_025390	inositol polyphosphate kinase putative	1.854	-0.627	-2.48	0.00344254294400368
EHI_200950	hypothetical protein	0.986	-1.476	-2.462	0.00285236670700507
EHI_019060	DNA mismatch repair protein mutS putative	1.494	-0.936	-2.43	0.000766137653514236
EHI_004530	hypothetical protein conserved	1.694	-0.726	-2.419	1.34036883274127e-06
EHI_194540	pore-forming peptide ameobapore B precursor putative	1.632	-0.772	-2.404	3.9269079067359e-11
EHI_073390	Fe-hydrogenase putative	1.53	-0.864	-2.394	2.28630813603949e-18
EHI_007980	hypothetical protein conserved	1.681	-0.704	-2.386	9.36438989969323e-15
EHI_015240	hypothetical protein	1.555	-0.821	-2.377	0.0317643995171403
EHI_197980	Myb family DNA-binding protein SHAQKYF family	1.474	-0.898	-2.372	5.78746647109777e-10
EHI_152880	alpha-amylase family protein	1.987	-0.362	-2.349	0.0080042146487837
EHI_092450	malate dehydrogenase putative	0.983	-1.362	-2.345	2.30401461368094e-05
EHI_189930	hypothetical protein	0.732	-1.611	-2.342	6.05198792933185e-11
EHI_192450	Rho family GTPase	1.305	-1.014	-2.319	1.422275983663e-08
EHI_167310	grainin 2	1.644	-0.644	-2.289	6.02522922471865e-10
EHI_066970	mucin-like protein 1 precursor putative	1.162	-1.109	-2.271	0.0268449048350868
EHI_121830	cyclin family protein	1.233	-1.028	-2.262	2.550152407265e-07
EHI_060740	EF-hand calcium-binding domain containing protein	1.497	-0.744	-2.241	1.2997577464644e-12
EHI_124540	hypothetical protein	1.696	-0.542	-2.238	0.0126363863718908
EHI_044910	hypothetical protein	1.355	-0.879	-2.234	0.000302991113361898
EHI_021490	coiled-coil domain-containing protein 25 putative	1.682	-0.55	-2.231	4.19638875035313e-07
EHI_188960	histone H2A putative	1.975	-0.256	-2.231	2.83093565354138e-13
EHI_165270	L-myo-inositol-1-phosphate synthase putative	0.963	-1.26	-2.223	1.46528891302777e-10
EHI_027600	4-methyl-5 28B-hydroxyethyl 29-thiazol monophosphate biosynthesis enzyme putative	1.764	-0.457	-2.22	1.74122590052924e-07
EHI_098280	14-3-3 protein 2	1.615	-0.581	-2.196	2.96018481156112e-14
EHI_015450	hypothetical protein	1.507	-0.685	-2.192	2.18182097074692e-09
EHI_022950	DnaJ family protein	1.388	-0.804	-2.192	2.99853994586133e-05
EHI_189750	hypothetical protein	0.775	-1.416	-2.191	0.000562073920356994
EHI_090260	competence damage-inducible protein putative	1.823	-0.356	-2.179	0.00378367351098028
EHI_126190	actin putative	1.133	-1.046	-2.179	6.02770605486146e-07
EHI_153330	40S ribosomal protein S12 putative	1.66	-0.506	-2.166	1.88149841927204e-09
EHI_070720	L-myo-inositol-1-phosphate synthase	0.908	-1.247	-2.156	7.70719844671619e-16
EHI_094120	ARP2 3 complex 41 kDa subunit putative	1.34	-0.811	-2.151	3.43468580211886e-11
EHI_065840	hypothetical protein	1.41	-0.728	-2.138	4.74108000108501e-09
EHI_130490	hypothetical protein	0.896	-1.24	-2.136	0.00104388857535645
EHI_129810	alpha-amylase family protein	2.426	0.292	-2.134	0.000108172049576359
EHI_087570	endoribonuclease L-PSP putative	1.202	-0.922	-2.124	1.04940634208648e-11
EHI_120600	hypothetical protein	1.387	-0.737	-2.124	2.74998595442349e-11
EHI_121470	DNA methyltransferase putative	1.654	-0.466	-2.121	1.90063989716281e-06
EHI_040840	dephospho-CoA kinase putative	1.441	-0.679	-2.12	5.11752044684621e-05
EHI_029720	hypothetical protein	1.645	-0.474	-2.119	2.73130741630887e-16
EHI_151990	RNA-binding protein putative	1.922	-0.188	-2.11	0.00280197837967345
EHI_048240	hypothetical protein	1.584	-0.514	-2.098	2.53881231829271e-15
EHI_177390	Rab family GTPase	1.265	-0.831	-2.096	1.77088217075876e-06
EHI_005060	Fe-hydrogenase putative	1.094	-0.993	-2.088	8.66663950620115e-06
EHI_121770	hypothetical protein	1.459	-0.618	-2.077	5.43024900804772e-05
EHI_083580	peptidyl-prolyl cis-trans isomerase putative	1.457	-0.61	-2.067	1.13098089276777e-08
EHI_021360	hypothetical protein conserved	1.711	-0.355	-2.066	0.000313157120920504
EHI_039020	actobindin putative	-0.073	-2.131	-2.059	3.30803573827121e-06
EHI_113980	hypothetical protein	0.729	-1.329	-2.058	3.38142536707564e-05
EHI_007630	hypothetical protein	1.311	-0.742	-2.054	0.000870737361416857
EHI_125310	hypothetical protein	1.626	-0.424	-2.049	1.08360479810792e-07
EHI_118750	hypothetical protein	1.36	-0.681	-2.041	5.19378615520939e-09
EHI_139370	high mobility group 28HMG 29 box domain containing protein	1.548	-0.493	-2.041	2.16556161244659e-11
EHI_141940	hypothetical protein	1.981	-0.057	-2.038	0.000277633477426723
EHI_104230	hypothetical protein	1.875	-0.152	-2.027	0.011948719942559
EHI_052180	hypothetical protein	1.249	-0.77	-2.019	0.00527109557673328
EHI_189300	glycogen phosphorylase putative	1.696	-0.322	-2.018	4.71136090010051e-05
EHI_007030	hypothetical protein conserved	1.079	-0.937	-2.016	7.22037439443899e-10
EHI_045000	actin-related protein 2 3 complex subunit 1A putative	1.346	-0.67	-2.016	1.19930380924086e-08
EHI_004830	hypothetical protein	1.136	-0.876	-2.012	4.41861794607088e-08
EHI_035630	hypothetical protein	1.42	-0.589	-2.008	1.4792704554071e-10
EHI_180000	eukaryotic translation initiation factor 4E putative	0.868	-1.139	-2.007	0.000108546686401907
EHI_036500	hypothetical protein	1.22	-0.778	-1.998	5.07320953738337e-05
EHI_040810	hypothetical protein	1.287	-0.711	-1.998	1.64806983398203e-06
EHI_135100	zinc finger domain containing protein	0.972	-1.021	-1.993	9.06414027190157e-05
EHI_023500	calmodulin putative	1.283	-0.697	-1.98	3.91843160336155e-15
EHI_126130	hypothetical protein	1.375	-0.602	-1.976	6.20275135911287e-06
EHI_170420	thioredoxin putative	1.285	-0.691	-1.976	8.99904199399502e-09
EHI_086230	hypothetical protein	1.346	-0.625	-1.971	7.23164103688403e-07
EHI_185450	hypothetical protein	0.998	-0.965	-1.963	0.016088914293988
EHI_044850	peptidyl-prolyl cis-trans isomerase FKBP-type putative	1.196	-0.766	-1.962	1.75665247078606e-07
EHI_124550	hypothetical protein	1.368	-0.593	-1.961	0.0240050920587976
EHI_052400	elongation factor 1-alpha 1	1.515	-0.441	-1.956	8.54249922093133e-07
EHI_009700	hypothetical protein	1.462	-0.475	-1.937	0.000157661807498215
EHI_017450	proteoglycan-4 precursor putative	1.068	-0.868	-1.936	0.0056548353904507
EHI_188180	phosphoglycerate kinase putative	1.491	-0.437	-1.928	3.2802827354654e-09
EHI_071590	protein disulfide isomerase putative	1.279	-0.64	-1.919	3.89148330217166e-08
EHI_045300	60S ribosomal protein L6 putative	1.765	-0.143	-1.908	5.804143575988e-10
EHI_137700	Ras family GTPase	1.225	-0.683	-1.907	0.000233691060122946
EHI_022500	AIG1 family protein	1.382	-0.516	-1.898	0.0156699536699121
EHI_048210	splicing factor arginine serine-rich putative	1.436	-0.458	-1.894	1.04940634208648e-11
EHI_112830	hypothetical protein	1.7	-0.195	-1.894	0.0120909616699117
EHI_176700	AIG1 family protein putative	1.31	-0.584	-1.894	0.00273068888984098
EHI_117880	hypothetical protein	1.414	-0.473	-1.888	2.28846175873152e-06
EHI_146380	oxidoreductase short chain dehydrogenase reductase family	1.261	-0.625	-1.885	0.00025854419121086
EHI_181250	Rho family GTPase	1.421	-0.463	-1.884	5.90019823959093e-11
EHI_110190	hypothetical protein conserved	1.356	-0.528	-1.883	1.10421122481363e-05
EHI_118840	fibrillarin putative	1.407	-0.472	-1.88	2.16556161244659e-11
EHI_019290	hypothetical protein	0.663	-1.21	-1.873	0.0306593086176514
EHI_072000	serine-rich 25 kDa antigen protein putative	0.825	-1.031	-1.857	0.043369787081606
EHI_000140	hypothetical protein	1.12	-0.734	-1.854	1.89103563265411e-06
EHI_065270	40S ribosomal protein S3a putative	1.056	-0.794	-1.85	5.89500374701873e-06
EHI_194840	hypothetical protein	0.963	-0.884	-1.847	0.000692184788521916
EHI_040460	cysteine protease inhibitor 2 28EhICP2 29	0.828	-1.017	-1.845	3.01927875049435e-06
EHI_167320	glyceraldehyde-3-phosphate dehydrogenase putative	1.409	-0.433	-1.842	2.91178928169265e-08
EHI_082250	hypothetical protein	1.566	-0.27	-1.836	0.00654766730016547
EHI_142950	hypothetical protein	0.113	-1.709	-1.823	0.00349826936666898
EHI_100400	DNA-repair protein putative	0.94	-0.882	-1.822	2.19061187360595e-06
EHI_192500	U2 snRNP auxiliary factor small subunit putative	1.104	-0.715	-1.82	0.00233670594562871
EHI_144600	Rho family GTPase	0.562	-1.256	-1.818	2.01910368976435e-05
EHI_124560	AP-2 complex subunit mu putative	1.258	-0.552	-1.81	1.45927001123964e-07
EHI_080260	hypothetical protein	1.031	-0.775	-1.806	1.17769793737353e-07
EHI_194220	protein phosphatase domain-containing protein	1.124	-0.681	-1.805	9.09977063124721e-10
EHI_086690	hypothetical protein	0.65	-1.148	-1.798	3.21277271454757e-05
EHI_183230	hypothetical protein	1.266	-0.517	-1.783	8.25291252111389e-08
EHI_069350	hypothetical protein	1.419	-0.355	-1.774	9.64953839683078e-10
EHI_082540	hypothetical protein	0.909	-0.865	-1.774	0.0146968942842742
EHI_049690	galactose-specific adhesin light subunit putative	-0.076	-1.841	-1.765	0.0379421094050009
EHI_110970	hypothetical protein conserved	1.473	-0.289	-1.762	1.33699311614465e-08
EHI_166370	hypothetical protein	0.619	-1.128	-1.747	0.0188393218944265
EHI_119300	Ras family protein	1.251	-0.493	-1.743	1.65413690207025e-05
EHI_083420	ATPase AAA family protein	0.899	-0.832	-1.731	0.000118489091648382
EHI_143660	hypothetical protein	1.328	-0.395	-1.723	3.78447019883849e-09
EHI_067260	hypothetical protein	3.062	1.345	-1.718	0.00497007806472219
EHI_163240	phosphatidate cytidylyltransferase putative	0.241	-1.472	-1.713	0.00854796420036354
EHI_068440	hypothetical protein	1.043	-0.669	-1.712	3.37711367043619e-05
EHI_187780	hypothetical protein	1.125	-0.578	-1.702	0.00124431792051089
EHI_025830	60S ribosomal protein L7 putative	1.185	-0.509	-1.694	5.18235100066691e-10
EHI_134480	hypothetical protein conserved	1.204	-0.485	-1.689	1.75772763748892e-05
EHI_023240	dihydrouridine synthase 28Dus 29 family protein	1.228	-0.456	-1.684	7.22343955630582e-06
EHI_015340	serine threonine protein phosphatase PP1 putative	0.482	-1.199	-1.681	0.00143929286889944
EHI_141400	peptidase C54 family	1.391	-0.282	-1.673	1.74568231714047e-07
EHI_099700	NAD 28FAD 29-dependent dehydrogenase putative	0.807	-0.848	-1.655	0.00988188054610198
EHI_197840	Rho family GTPase	0.993	-0.662	-1.655	1.37905511436431e-08
EHI_095830	hypothetical protein	0.994	-0.656	-1.65	5.77447436327503e-05
EHI_177670	hypothetical protein	1.363	-0.286	-1.649	9.03368924705498e-08
EHI_067990	hydrolase carbon-nitrogen family	1.753	0.111	-1.642	0.00566599074119306
EHI_104600	13 kDa ribonucleoprotein-associated protein putative	1.987	0.346	-1.641	0.000416843672857651
EHI_031250	signal peptidase putative	0.843	-0.796	-1.639	3.74856485666613e-05
EHI_178340	ubiquitin putative	1.935	0.296	-1.639	0.00464444101953876
EHI_138810	hypothetical protein	1.154	-0.483	-1.637	0.0409324597126922
EHI_099860	iron-sulfur cluster-binding protein putative	1.929	0.293	-1.636	0.00209956080971044
EHI_001130	hypothetical protein	1.173	-0.459	-1.633	2.23634465501466e-13
EHI_179850	hypothetical protein	0.111	-1.521	-1.633	0.00280589082555649
EHI_189420	deoxyuridine 5 27-triphosphate nucleotidohydrolase putative	1.205	-0.428	-1.633	0.000546823560120691
EHI_044720	hypothetical protein	1.175	-0.455	-1.63	6.1868866282383e-06
EHI_069560	hypothetical protein	1.148	-0.482	-1.63	7.22343955630582e-06
EHI_075420	P-glycoprotein 5 putative	0.954	-0.674	-1.628	0.0185562772447474
EHI_036560	hypothetical protein	0.566	-1.06	-1.626	0.00558716567475003
EHI_099760	hypothetical protein conserved	1.738	0.115	-1.622	0.00115844679484029
EHI_197510	EF-hand calcium-binding domain containing protein	0.724	-0.896	-1.621	1.45927001123964e-07
EHI_117980	hypothetical protein	0.952	-0.667	-1.619	0.00229245150090935
EHI_000660	hypothetical protein	1.002	-0.616	-1.617	1.19669548939625e-05
EHI_036640	zinc finger domain containing protein	1.099	-0.516	-1.616	4.5501465640391e-06
EHI_111050	actin-like protein putative	1.036	-0.578	-1.614	1.64806983398203e-06
EHI_194340	hypothetical protein conserved	0.969	-0.645	-1.614	0.000146908492161766
EHI_029830	hypothetical protein conserved	1.12	-0.491	-1.611	0.00114097713632235
EHI_156660	ubiquitin putative	1.227	-0.379	-1.607	0.00261446195766933
EHI_025890	hypothetical protein	0.953	-0.652	-1.605	5.07320953738337e-05
EHI_188720	hypothetical protein	1.044	-0.55	-1.594	6.34656654409671e-14
EHI_117940	splicing factor 3a subunit 2 putative	1.099	-0.481	-1.58	0.000890947075576949
EHI_016360	hypothetical protein	0.71	-0.863	-1.573	7.09054584066989e-06
EHI_184520	hypothetical protein	1.318	-0.252	-1.57	0.000739051887556196
EHI_125950	alcohol dehydrogenase putative	1.585	0.016	-1.569	0.0144380152443942
EHI_052780	TolA-like protein putative	0.79	-0.775	-1.565	0.00468963954441994
EHI_030430	RNA recognition motif domain containing protein	0.719	-0.843	-1.562	0.00101185316592202
EHI_182670	enhancer binding protein-2 putative	1.018	-0.54	-1.558	9.08940869506113e-07
EHI_080720	aminoalcoholphosphotransferase putative	0.688	-0.863	-1.551	0.000483574553650678
EHI_113590	hypothetical protein	0.772	-0.779	-1.551	0.000261501847078006
EHI_157120	kinase PfkB family	1.336	-0.214	-1.55	0.0168958974589594
EHI_127400	hypothetical protein	1.088	-0.454	-1.542	8.31781085664605e-05
EHI_022870	hypothetical protein conserved	1.018	-0.516	-1.534	0.000244623964364392
EHI_135130	hypothetical protein	0.415	-1.12	-1.534	0.00958270766532778
EHI_142250	methionine gamma-lyase	2.093	0.559	-1.534	0.000217307802132727
EHI_143110	acetyltransferase putative	0.586	-0.948	-1.534	0.00205804100968838
EHI_052200	hypothetical protein	1.05	-0.482	-1.532	0.00340614972337898
EHI_179070	hypothetical protein conserved	0.652	-0.878	-1.53	0.0274239477345527
EHI_158570	actobindin putative	0.044	-1.486	-1.529	0.00283060426527821
EHI_190860	hypothetical protein	1.218	-0.303	-1.521	5.8379234942294e-05
EHI_118230	hypothetical protein	0.84	-0.68	-1.52	0.000322419628590165
EHI_148790	Gal GalNAc lectin light subunit	0.152	-1.366	-1.518	0.00716314487280328
EHI_176580	AIG1 family protein putative	1.06	-0.458	-1.518	0.0472757641036857
EHI_143070	hypothetical protein	0.787	-0.728	-1.516	0.000805283992422785
EHI_167090	hypothetical protein	1.036	-0.48	-1.516	6.36079390073507e-05
EHI_058090	Ras family GTPase	1.025	-0.485	-1.51	0.000191486476003935
EHI_150420	hypothetical protein	0.361	-1.148	-1.509	0.00228977802743836
EHI_148470	asparagine synthetase A putative	0.582	-0.922	-1.504	0.00337331519565724
EHI_014810	hypothetical protein	0.509	-0.994	-1.503	0.00966705052861468
EHI_096420	LIM zinc finger domain containing protein	0.649	-0.85	-1.499	0.000220260684157743
EHI_107040	hypothetical protein	1.093	-0.405	-1.498	3.05125002518731e-07
EHI_139460	nucleosome assembly protein putative	1.753	0.256	-1.498	0.000155630786150229
EHI_151390	hypothetical protein	0.992	-0.503	-1.495	3.81163478346828e-07
EHI_093780	WD domain containing protein	0.612	-0.882	-1.494	0.00284494345900032
EHI_069370	vesicle-associated membrane protein putative	1.162	-0.328	-1.49	1.75534906908809e-06
EHI_136210	soluble NSF attachment protein gamma isoform putative	1.043	-0.441	-1.484	5.53032757226497e-05
EHI_013170	protein kinase domain containing protein	0.73	-0.753	-1.483	0.0025380214074334
EHI_040580	hypothetical protein	1.248	-0.235	-1.483	0.0136995612062364
EHI_000250	hypothetical protein	0.442	-1.036	-1.478	0.000398801811240706
EHI_140140	gtpase activating protein putative	1.206	-0.272	-1.478	2.30902431823189e-06
EHI_044970	malic enzyme putative	0.942	-0.534	-1.476	0.020459005796016
EHI_152040	hypothetical protein	0.535	-0.941	-1.476	8.85842758629461e-05
EHI_148360	hypothetical protein	0.861	-0.615	-1.475	0.0186738719790115
EHI_134800	ankyrin repeat protein putative	1.034	-0.437	-1.471	0.000471411079711474
EHI_170480	chitin sythase putative	0.971	-0.496	-1.468	2.19351076314952e-06
EHI_035080	WD domain containing protein	1.27	-0.196	-1.466	0.00016545938570698
EHI_046670	exodeoxyribonuclease III putative	0.959	-0.506	-1.465	8.0243441300086e-06
EHI_156310	ribonuclease putative	-0.062	-1.523	-1.461	0.000713535128420576
EHI_069280	hypothetical protein	0.695	-0.763	-1.458	9.0437468603858e-06
EHI_086070	hypothetical protein	0.809	-0.647	-1.457	0.000109804242849975
EHI_118460	Golgi membrane protein putative	1.037	-0.419	-1.456	9.49323333205642e-05
EHI_148220	protein kinase putative	1.358	-0.098	-1.456	2.53393495905917e-06
EHI_168300	hypothetical protein	1.042	-0.41	-1.452	0.00147778808743303
EHI_164920	calponin homology domain protein putative	0.947	-0.501	-1.448	2.53235554431265e-10
EHI_076270	hypothetical protein conserved	0.155	-1.292	-1.447	8.2538543427453e-05
EHI_096170	protein kinase domain containing protein	0.673	-0.772	-1.445	1.90261435210814e-06
EHI_142150	BTN1 protein putative	0.855	-0.587	-1.442	0.00499856723127339
EHI_141010	hypothetical protein	1.537	0.104	-1.433	0.000688247889592688
EHI_095180	hypothetical protein	0.723	-0.708	-1.431	2.19183120927138e-06
EHI_004860	Ras family GTPase	0.937	-0.492	-1.429	9.29960753074114e-05
EHI_129910	hypothetical protein	0.409	-1.018	-1.428	0.037437048853717
EHI_186840	actin-binding protein cofilin tropomyosin family	0.508	-0.92	-1.428	1.73868643546235e-06
EHI_188780	hypothetical protein	1.093	-0.33	-1.423	7.47450066795239e-05
EHI_199590	70 kDa heat shock protein putative	0.657	-0.766	-1.423	0.0130495861196637
EHI_063550	myb-like DNA-binding domain containing protein	1.18	-0.242	-1.421	0.0244979623243233
EHI_021560	thioredoxin putative	0.49	-0.929	-1.419	0.00413337031336595
EHI_065830	Density-regulated protein putative	0.411	-1.008	-1.419	0.000363979184372275
EHI_065780	hypothetical protein	1.569	0.151	-1.418	2.86237134397162e-05
EHI_038330	zinc finger domain containing protein	0.958	-0.455	-1.414	0.00726988366668384
EHI_192470	alcohol dehydrogenase putative	0.913	-0.499	-1.412	4.30706049146627e-06
EHI_009610	CBF NF-Y transcription factor family protein	0.808	-0.603	-1.411	0.000680392005807164
EHI_031390	hypothetical protein	0.719	-0.689	-1.408	0.00195875798773844
EHI_115390	hypothetical protein	0.876	-0.528	-1.404	0.000129512342012595
EHI_178590	histone RNA hairpin-binding protein putative	1.637	0.234	-1.403	7.22343955630582e-06
EHI_020080	hypothetical protein	1.171	-0.227	-1.398	2.35345596022477e-09
EHI_093580	60S ribosomal protein L6 putative	1.057	-0.338	-1.396	0.0367049479394205
EHI_012720	purine nucleoside phosphorylase putative	0.268	-1.127	-1.395	2.32441483161797e-05
EHI_125770	hypothetical protein conserved	1.041	-0.353	-1.394	0.000127022606262666
EHI_196590	RNA recognition motif domain containing protein	0.984	-0.41	-1.394	0.00185780833818119
EHI_046600	acyl-CoA hydrolase putative	0.785	-0.608	-1.393	0.00210031901294469
EHI_105210	hypothetical protein conserved	0.805	-0.588	-1.392	0.000932559535046211
EHI_188000	hypothetical protein	1.16	-0.224	-1.384	0.0213789210030075
EHI_163490	hypothetical protein	0.801	-0.582	-1.382	0.00285898447841541
EHI_068400	major facilitator superfamily transporter putative	0.541	-0.838	-1.379	0.000370577818538982
EHI_110320	protein phosphatase putative	0.958	-0.42	-1.378	5.84547338303331e-06
EHI_096150	hypothetical protein conserved	1.286	-0.09	-1.376	0.0286518607082149
EHI_025110	Rab geranylgeranyltransferase beta subunit putative	1.132	-0.243	-1.375	2.04782816718447e-06
EHI_172160	hypothetical protein	0.902	-0.473	-1.375	8.3531288555613e-05
EHI_197530	sodium proton antiporter putative	0.92	-0.455	-1.375	5.93478169098239e-06
EHI_012020	hypothetical protein	0.853	-0.504	-1.356	6.06552913223641e-06
EHI_135030	hypothetical protein	0.67	-0.683	-1.353	3.75709175642339e-06
EHI_201080	protein kinase domain containing protein	0.221	-1.131	-1.352	0.0152881868226377
EHI_166910	3 27 exoribonuclease family protein	1.585	0.235	-1.349	0.0144380152443942
EHI_178960	acetyl-CoA synthetase putative	0.957	-0.392	-1.349	0.00151387443502037
EHI_195140	hypothetical protein	0.805	-0.538	-1.344	0.00109486468494661
EHI_012420	myb-like DNA-binding domain containing protein	1.112	-0.229	-1.342	0.0114360334694577
EHI_122720	hypothetical protein	0.754	-0.588	-1.341	0.000113050360345281
EHI_080860	hypothetical protein	0.544	-0.795	-1.34	0.00144501475736931
EHI_197150	hypothetical protein	0.919	-0.419	-1.338	0.0103496438819079
EHI_187760	hypothetical protein conserved	0.704	-0.634	-1.337	0.000268290484709137
EHI_185280	phosphoglucomutase phosphomannomutase family protein	-0.133	-1.469	-1.336	0.000955998486876974
EHI_153290	hypothetical protein conserved	0.964	-0.37	-1.334	0.000324207412414432
EHI_146920	hypothetical protein	1.392	0.06	-1.332	0.012131159463475
EHI_005140	hypothetical protein	1.353	0.023	-1.33	3.44455826823289e-05
EHI_140350	G protein alpha subunit putative	1.088	-0.242	-1.33	9.37322136771555e-09
EHI_090410	hypothetical protein	1.047	-0.281	-1.329	0.0238042236222966
EHI_135450	Rho family GTPase	1.435	0.106	-1.329	0.00131598878626458
EHI_164900	Rab family GTPase	1.121	-0.206	-1.327	0.0438063578403093
EHI_060860	D-3-phosphoglycerate dehydrogenase putative	0.063	-1.26	-1.323	0.00143364318433815
EHI_176800	zinc finger protein putative	0.702	-0.621	-1.323	0.00347147632767136
EHI_178020	leucine rich repeat protein phosphatase 2C domain containing protein	0.795	-0.525	-1.32	0.00749484514595687
EHI_068240	Rho family GTPase	1.129	-0.183	-1.313	2.4095203006985e-05
EHI_114320	phospholipase B putative	0.825	-0.484	-1.309	5.07320953738337e-05
EHI_104420	hypothetical protein	0.954	-0.347	-1.3	9.57454497215085e-06
EHI_182970	hypothetical protein conserved	0.756	-0.541	-1.297	3.98965954779734e-06
EHI_110000	hypothetical protein	0.912	-0.384	-1.295	0.010926007061146
EHI_105200	RNA recognition motif domain containing protein	0.738	-0.554	-1.292	9.64450423073283e-06
EHI_166410	myb-like DNA-binding domain containing protein	-0.066	-1.353	-1.287	0.0448667565801331
EHI_152540	protein kinase putative	0.943	-0.341	-1.284	2.97593364255426e-08
EHI_006680	phosphopantetheine adenylyltransferase putative	0.329	-0.953	-1.283	0.038579961420349
EHI_112810	hypothetical protein	1.138	-0.145	-1.283	0.0158767522375144
EHI_099190	WD repeat protein	0.751	-0.531	-1.282	5.300931121329e-06
EHI_148050	hypothetical protein conserved	0.96	-0.323	-1.282	1.53147096488744e-08
EHI_004190	AAA family ATPase putative	0.574	-0.707	-1.281	0.000473191461853584
EHI_087400	hypothetical protein conserved	0.929	-0.351	-1.28	0.00551617624577742
EHI_049540	ubiquitin carboxyl-terminal hydrolase domain containing protein	0.671	-0.605	-1.276	0.00488212822145325
EHI_062700	glutaminyl-tRNA synthetase putative	0.832	-0.444	-1.276	0.0109393887703593
EHI_023130	hypothetical protein conserved	0.779	-0.487	-1.266	0.00339685532881293
EHI_136350	hypothetical protein	1.339	0.08	-1.259	0.0202406044048754
EHI_044370	hypothetical protein conserved	0.793	-0.465	-1.258	4.60509174526682e-07
EHI_001070	LIM zinc finger domain containing protein	0.896	-0.359	-1.255	1.18528931223898e-06
EHI_180780	hypothetical protein	0.865	-0.39	-1.254	0.000233942297946881
EHI_050110	hypothetical protein	0.693	-0.554	-1.247	0.000138481690622279
EHI_161980	hypothetical protein	0.875	-0.371	-1.246	0.00243550831466275
EHI_140740	hypothetical protein	0.838	-0.407	-1.244	3.21277271454757e-05
EHI_035680	hydrolase carbon-nitrogen family	0.828	-0.408	-1.236	0.000887131382447025
EHI_051730	phosphoribulokinase uridine kinase family protein	0.348	-0.888	-1.236	0.0054968366371395
EHI_160960	RNA recognition motif domain containing protein	1.273	0.039	-1.234	0.011204564155838
EHI_178730	hypothetical protein	0.809	-0.426	-1.234	1.86276904507821e-06
EHI_150530	ATP-binding cassette sub-family E member 1 putative	1.099	-0.133	-1.233	0.000762801626825251
EHI_179390	Translation initiation factor putative	1.698	0.467	-1.231	0.0369002631508725
EHI_064700	autophagy protein apg7 putative	0.795	-0.435	-1.23	0.0293904991812603
EHI_194050	hypothetical protein	0.515	-0.712	-1.226	0.00600959762836295
EHI_054510	fructokinase putative	0.68	-0.544	-1.224	0.0044351740932338
EHI_163630	phosphofructokinase putative	1.189	-0.035	-1.224	0.0471195930459864
EHI_064630	hypothetical protein	0.575	-0.647	-1.222	0.0267586539315865
EHI_185290	Ran GTPase-activating protein putative	1.26	0.038	-1.221	0.018432822056431
EHI_068170	radical SAM domain protein	1.269	0.05	-1.219	0.00507848569567378
EHI_009450	hypothetical protein	0.376	-0.84	-1.216	0.0081779108069437
EHI_000560	hypothetical protein	0.734	-0.479	-1.213	0.00267683748608204
EHI_029050	long-chain-fatty-acid--CoA ligase putative	0.729	-0.483	-1.212	2.47478902290677e-05
EHI_050850	LIM zinc finger domain containing protein	0.719	-0.493	-1.211	3.96839042114318e-05
EHI_014400	hypothetical protein	0.389	-0.817	-1.206	0.00107024199237795
EHI_070670	chaperone clpB pseudogene putative	0.81	-0.396	-1.206	0.00129551238593655
EHI_082380	transketolase chloroplast putative	0.967	-0.234	-1.202	0.000891269577719603
EHI_148190	Ran family GTPase	1.015	-0.185	-1.2	0.00082432446951192
EHI_196560	dual specificity protein phosphatase putative	0.832	-0.367	-1.199	0.000278860501301078
EHI_192060	hypothetical protein	0.741	-0.457	-1.198	0.000549006183558017
EHI_024680	Rab family GTPase	0.771	-0.425	-1.196	1.14768419544845e-05
EHI_198550	glucosamine 6-phosphate N-acetyltransferase. putative	0.636	-0.559	-1.194	0.00423321069255895
EHI_155340	hypothetical protein	0.65	-0.543	-1.193	0.000313479026168191
EHI_062080	hypothetical protein	0.295	-0.896	-1.191	0.00800169234395826
EHI_110570	protein tyrosine phosphatase putative	0.576	-0.614	-1.19	0.000388405156187491
EHI_020340	peptidyl-prolyl cis-trans isomerase putative	0.864	-0.322	-1.187	0.0159816560090908
EHI_010020	calmodulin putative	0.166	-1.019	-1.186	0.0244648537444083
EHI_051060	pyruvate 3Aferredoxin oxidoreductase	1.153	-0.033	-1.186	0.0451537617408904
EHI_006940	hypothetical protein conserved	0.857	-0.328	-1.185	2.09644984865874e-06
EHI_182030	Rab family GTPase	0.611	-0.572	-1.184	0.00295221636089442
EHI_148560	4-alpha-glucanotransferase putative	0.563	-0.62	-1.182	7.85329573444052e-07
EHI_023430	glycosyl hydrolase family 31 protein	0.784	-0.395	-1.179	0.00148302363386704
EHI_153730	hypothetical protein	0.715	-0.464	-1.179	0.000392946418433859
EHI_006900	ribulose-phosphate 3-epimerase putative	0.693	-0.481	-1.174	0.000915202247949721
EHI_024530	hypothetical protein	0.654	-0.518	-1.172	0.000104585256332267
EHI_115150	AIG1 family protein	1.237	0.066	-1.172	0.00789997937535417
EHI_006070	hypothetical protein	1.39	0.22	-1.17	0.000281004053523066
EHI_086210	hypothetical protein	0.63	-0.533	-1.163	0.000462489331245281
EHI_148200	serine threonine-protein kinase putative	0.616	-0.547	-1.163	3.19361675278263e-06
EHI_093950	alpha-12-mannosyltransferase alg11 putative	0.699	-0.462	-1.161	0.000242015156271211
EHI_113970	glycerophosphoryl diester phosphodiesterase putative	0.338	-0.821	-1.158	0.000815017797897436
EHI_122750	hypothetical protein	0.985	-0.171	-1.157	0.0141564461975984
EHI_049910	threonine dehydratase putative	0.658	-0.498	-1.156	3.54587460174146e-05
EHI_136160	calreticulin putative	0.737	-0.418	-1.155	0.00379792895433809
EHI_137930	acetyltransferase GNAT family	0.703	-0.452	-1.155	0.0246136569554807
EHI_009530	pyruvate phosphate dikinase	0.858	-0.294	-1.152	0.0402587398641418
EHI_013050	RhoGAP domain containing protein	0.62	-0.531	-1.151	5.84634334503297e-06
EHI_170330	RIO1 family protein	0.733	-0.414	-1.147	0.000782921982441509
EHI_054470	hypothetical protein	0.47	-0.674	-1.144	0.0162064817719562
EHI_198990	formate nitrite transporter family protein putative	0.941	-0.198	-1.139	0.0355938878503371
EHI_152180	RNA recognition motif domain containing protein	1.129	-0.009	-1.138	0.00833524661343946
EHI_125330	hypothetical protein	0.672	-0.465	-1.136	0.00135487841747243
EHI_006840	hypothetical protein	1.175	0.04	-1.135	0.00566599074119306
EHI_200230	cell surface protease gp63 putative	0.632	-0.503	-1.134	0.00107321019277458
EHI_008200	glyceraldehyde-3-phosphate dehydrogenase putative	0.774	-0.356	-1.13	0.0433892339809099
EHI_083130	hypothetical protein	1.416	0.288	-1.129	0.0025256507041519
EHI_136150	adenylyl cyclase-associated protein putative	0.306	-0.822	-1.128	0.0156738093872117
EHI_200070	hypothetical protein conserved	1.094	-0.033	-1.127	0.000804416239396805
EHI_124520	ras-1 putative	0.21	-0.912	-1.123	0.0225835441861349
EHI_163680	hypothetical protein	0.605	-0.514	-1.119	0.0418485871168327
EHI_188130	LSM domain containing protein	0.393	-0.726	-1.119	0.00579910621604953
EHI_090010	ubiquitin-like protein 5 putative	0.713	-0.405	-1.118	0.0286359264635414
EHI_140020	hypothetical protein	1.425	0.306	-1.118	0.0317070587486706
EHI_186950	protein phosphatase domain-containing protein	0.893	-0.223	-1.116	1.88586505156137e-05
EHI_054670	hypothetical protein	1.19	0.076	-1.114	0.0136628755757031
EHI_051450	hypothetical protein	1.613	0.5	-1.113	0.0189488560899029
EHI_134830	NAD synthetase putative	0.835	-0.275	-1.11	0.00762702857359332
EHI_152260	hypothetical protein	0.85	-0.26	-1.11	0.0143582454818415
EHI_013250	splicing factor putative	0.921	-0.187	-1.108	0.00507848569567378
EHI_115300	centromere microtubule binding protein cbf5 putative	1.016	-0.093	-1.108	0.0036597776612467
EHI_157360	AIG1 family protein putative	0.729	-0.376	-1.105	0.0370888433456804
EHI_202590	WD repeat-containing protein	0.984	-0.121	-1.105	0.000995014258767979
EHI_200080	purine nucleoside phosphorylase putative	-0.092	-1.195	-1.103	0.0445712076955927
EHI_197010	hypothetical protein	0.378	-0.72	-1.098	0.000881358340583076
EHI_109850	hypothetical protein	0.617	-0.478	-1.094	0.00641768595604175
EHI_098220	hypothetical protein	0.547	-0.545	-1.092	0.0380101841704674
EHI_035420	PP-loop family protein	0.656	-0.429	-1.086	0.00218865523075504
EHI_050960	hypothetical protein	0.1	-0.984	-1.084	0.0142542413458235
EHI_008220	protein kinase domain containing protein	0.706	-0.376	-1.082	0.00441866831734259
EHI_035970	PQ loop repeat protein	0.876	-0.206	-1.082	0.0388404119279721
EHI_084690	lecithin 3Acholesterol acyltransferase domain-containing protein	0.007	-1.074	-1.081	0.0207891775061108
EHI_099720	hypothetical protein	1.235	0.154	-1.081	0.0159816560090908
EHI_036550	HAD hydrolase family IA variant 3	0.72	-0.36	-1.08	0.0153058010718757
EHI_053180	hypothetical protein	0.284	-0.793	-1.077	0.018906607629553
EHI_151340	hypothetical protein conserved domain containing	0.62	-0.457	-1.077	0.00366519434000263
EHI_103730	threonyl-tRNA synthetase putative	0.418	-0.658	-1.075	0.00779712819685609
EHI_104740	hypothetical protein	0.565	-0.51	-1.075	5.67791411107017e-05
EHI_006810	14-3-3 protein 3	0.7	-0.373	-1.074	0.0127711259165523
EHI_152280	serine palmitoyltransferase putative	0.646	-0.428	-1.074	0.00566251892168828
EHI_178700	hypothetical protein conserved domain containing	0.401	-0.669	-1.07	0.0306292058995812
EHI_098290	hexokinase 1	0.223	-0.844	-1.067	0.0160667998940431
EHI_021440	DEAD DEAH box helicase putative	0.852	-0.214	-1.066	0.000880355791472455
EHI_069080	hypothetical protein	0.747	-0.317	-1.064	0.0133870545109523
EHI_136440	dipeptidyl-peptidase putative	0.72	-0.342	-1.062	0.000209624874167158
EHI_044940	T-complex protein 1 subunit eta putative	1.166	0.109	-1.057	0.00938620267207396
EHI_108760	PP-loop family protein	0.806	-0.247	-1.053	0.0028950039830069
EHI_103690	apyrase putative	0.13	-0.919	-1.049	0.00658039478475566
EHI_004880	hypothetical protein	0.738	-0.308	-1.046	0.000212789506156627
EHI_165350	malate dehydrogenase putative	0.105	-0.941	-1.046	0.0365968672152452
EHI_005900	small GTPase Rab7 putative	0.502	-0.543	-1.044	0.0157109634960193
EHI_030810	malate dehydrogenasecytoplasmic putative	0.834	-0.207	-1.041	0.00412836359298691
EHI_090400	60S acidic ribosomal protein P0 putative	0.582	-0.458	-1.041	0.00382824471541695
EHI_040440	hypothetical protein	0.452	-0.576	-1.028	0.0079743256164528
EHI_073460	glycyl-tRNA synthetase putative	1.18	0.152	-1.028	0.000199446390390981
EHI_017050	Ras GTPase-activating protein putative	0.467	-0.559	-1.026	0.0404418252773076
EHI_064480	hypothetical protein	0.396	-0.628	-1.024	0.00694274566951682
EHI_192260	hypothetical protein	0.445	-0.579	-1.024	0.00381019817426215
EHI_189460	hypothetical protein	0.666	-0.357	-1.023	0.000650121527717037
EHI_161860	NGG1-interacting factor 3 putative	0.774	-0.248	-1.021	0.0249662446267083
EHI_054720	CDP-alcohol phosphatidyltransferase family protein	0.517	-0.496	-1.014	0.0422621787750877
EHI_199000	calponin homology domain protein putative	0.183	-0.831	-1.014	0.0439002563634361
EHI_115370	RNA 3 27-terminal phosphate cyclase putative	1.217	0.204	-1.013	0.00557543574420529
EHI_170010	acetate kinase putative	0.477	-0.536	-1.013	0.00399911434697455
EHI_188170	hypothetical protein	0.998	-0.016	-1.013	0.0020879775784454
EHI_088490	protein kinase putative	-0.054	-1.065	-1.011	0.0219439532754222
EHI_030720	cysteine protease putative	0.719	-0.291	-1.01	0.00603032316298068
EHI_042260	NADP-dependent alcohol dehydrogenase putative	0.491	-0.518	-1.009	0.0201378501987551
EHI_020330	hypothetical protein	0.574	-0.433	-1.007	0.00301534931017094
EHI_169580	nucleoside transporter putative	-0.287	-1.293	-1.006	0.0249109202825836
EHI_172960	ARP2 3 complex 21 kDa subunit putative	0.573	-0.432	-1.005	0.00495716597587952
EHI_025360	14-3-3 protein 1	1.036	0.033	-1.003	0.0131787852194754
EHI_019080	hypothetical protein	0.218	-0.784	-1.002	0.00705934581235235
EHI_048710	protein kinase domain containing protein	0.789	-0.21	-1	0.0131098678537861
EHI_198930	Actin putative	0.454	-0.542	-0.996	0.000216843305065677
EHI_135590	60S ribosome subunit biogenesis protein NIP7 putative	1.361	0.379	-0.982	0.0449451723790409
EHI_140240	deoxycytidine triphosphate deaminase putative	1.182	0.207	-0.975	0.0245538125528544
EHI_140710	actin putative	0.243	-0.731	-0.974	0.0371232828086816
EHI_160910	hypothetical protein	0.279	-0.695	-0.974	0.00714126016859504
EHI_054140	CCAAT-binding transcription factor putative	1.028	0.055	-0.973	0.0260350040189703
EHI_196950	hypothetical protein	0.096	-0.876	-0.972	0.0155041693812068
EHI_006050	serine threonine-protein phosphatase putative	0.714	-0.255	-0.969	0.00130507192097206
EHI_068140	hypothetical protein	0.694	-0.275	-0.969	0.0414732155172723
EHI_045060	hypothetical protein conserved	0.887	-0.079	-0.966	5.94430016894781e-05
EHI_056100	Rab family GTPase	1.325	0.365	-0.96	0.0274091294850272
EHI_107100	hypothetical protein	0.338	-0.622	-0.96	0.00237729089770039
EHI_053000	myb-like DNA-binding domain containing protein	1.318	0.362	-0.956	0.0256629653775275
EHI_126290	hypothetical protein	0.691	-0.261	-0.953	0.00544154467448729
EHI_056400	hypothetical protein	0.508	-0.444	-0.952	0.0207266757409759
EHI_006930	hypothetical protein	0.249	-0.702	-0.951	0.0287485219217973
EHI_010570	hypothetical protein	-0.002	-0.949	-0.947	0.029179078084551
EHI_051720	transporter major facilitator family	0.306	-0.638	-0.944	0.0326031162145223
EHI_073650	mitogen-activated protein kinase	0.657	-0.286	-0.943	0.000103693825702379
EHI_104360	nucleoside diphosphate kinase putative	-0.78	-1.722	-0.942	0.0138183903144404
EHI_146950	histidine acid phosphatase family protein	0.533	-0.409	-0.942	1.17073331615795e-05
EHI_135150	Myb family DNA-binding protein SHAQKYF family	0.327	-0.614	-0.941	0.00742192580869435
EHI_152750	eukaryotic peptide chain release factor subunit 1 putative	1.071	0.132	-0.939	0.00296335115902862
EHI_103320	hypothetical protein conserved	0.432	-0.503	-0.936	0.0057431911409737
EHI_156200	RNAseL inhibitor-like protein putative	0.653	-0.283	-0.935	0.00602829395662694
EHI_004230	guanine nucleotide regulatory protein putative	1.106	0.172	-0.934	0.00457763928604365
EHI_100320	multidrug resistance protein putative	0.182	-0.752	-0.934	0.0443726688112034
EHI_128070	protein kinase putative	0.662	-0.269	-0.931	0.000137920318333055
EHI_152670	malate dehydrogenase putative	0.392	-0.539	-0.931	0.0333358967686182
EHI_056250	hypothetical protein	0.17	-0.758	-0.929	0.0320081152809858
EHI_092560	hypothetical protein	0.339	-0.591	-0.929	0.0460265703016381
EHI_127160	ribonuclease putative	0.167	-0.762	-0.929	0.00327889143438762
EHI_194430	iron-sulfur cluster-binding protein putative	0.498	-0.421	-0.919	0.0293883621404609
EHI_181190	hypothetical protein conserved	0.424	-0.492	-0.916	0.00143023209418848
EHI_103610	protein kinase putative	0.675	-0.237	-0.913	0.0210842742334578
EHI_125870	hypothetical protein	0.289	-0.622	-0.912	0.0491370446151209
EHI_121790	ser thr protein phosphatase family protein	0.734	-0.177	-0.911	0.00316941011757762
EHI_178880	serine threonine-protein phosphatase ppe1 putative	0.58	-0.328	-0.908	0.0125039724568629
EHI_007000	hypothetical protein	-0.057	-0.964	-0.906	0.0429823400122013
EHI_169980	hypothetical protein	0.553	-0.352	-0.905	0.0203903012684488
EHI_036580	BRAC1 domain containing protein	0.457	-0.446	-0.903	0.0472519939264526
EHI_140750	WD domain containing protein	1.392	0.49	-0.902	0.00495211346845662
EHI_069060	LIM zinc finger domain containing protein	0.252	-0.635	-0.887	0.019713857297332
EHI_121720	hypothetical protein	0.453	-0.423	-0.876	0.00226680689094337
EHI_181200	hypothetical protein conserved	0.07	-0.803	-0.874	0.0481113759870817
EHI_198800	cytidylyltransferase putative	-0.267	-1.14	-0.873	0.0114368908779716
EHI_197400	hypothetical protein	0.738	-0.134	-0.872	0.022453096609197
EHI_152460	hypothetical protein	0.765	-0.104	-0.869	0.00055627195395984
EHI_148390	tyrosyl-DNA phosphodiesterase putative	0.494	-0.375	-0.868	0.00378424793629977
EHI_148890	calmodulin putative	0.353	-0.508	-0.861	0.0104637052329485
EHI_035660	queuine tRNA-ribosyltransferase putative	1.097	0.245	-0.852	0.034349420526349
EHI_131660	protein kinase domain containing protein	0.379	-0.471	-0.85	0.0414034330388475
EHI_067200	hypothetical protein	0.381	-0.468	-0.849	0.00192883320760703
EHI_035510	hypothetical protein	0.225	-0.618	-0.843	0.0363615567840891
EHI_150140	hypothetical protein	0.169	-0.673	-0.842	0.00773883870326106
EHI_170040	longin-type vesicle-associated membrane protein putative	0.238	-0.601	-0.839	0.000880528503302543
EHI_035750	lecithin 3Acholesterol acyltransferase domain-containing protein	0.021	-0.816	-0.837	0.0355906036618644
EHI_067210	RNA recognition motif domain containing protein	0.301	-0.532	-0.834	0.0193572152959409
EHI_098770	hypothetical protein	0.109	-0.719	-0.828	0.00454116344155387
EHI_134350	F-box WD domain containing protein	0.525	-0.298	-0.823	0.0374707083387265
EHI_033250	polyadenylate-binding protein putative	0.383	-0.437	-0.82	0.00778733944587442
EHI_127020	arginyl-tRNA synthetase	0.656	-0.162	-0.818	0.0308810703385583
EHI_057700	hypothetical protein conserved	-0.141	-0.951	-0.81	0.0211301629813176
EHI_065630	hypothetical protein	0.694	-0.114	-0.808	0.00794623257200569
EHI_068060	patatin putative	0.436	-0.372	-0.808	0.0043478529166492
EHI_188820	hypothetical protein	0.329	-0.473	-0.802	0.0488494492460621
EHI_153060	acyl-CoA synthetase putative	0.614	-0.183	-0.797	0.00572375318401297
EHI_164500	Sec61 alpha subunit putative	0.44	-0.35	-0.79	0.00779122499824133
EHI_107250	small GTPase Rab11B	0.434	-0.349	-0.783	0.0340507110477538
EHI_093900	DEAD DEAH box helicase putative	0.895	0.116	-0.779	0.025009394501051
EHI_003900	protein kinase domain containing protein	0.212	-0.566	-0.778	0.0158159526765426
EHI_100370	hypothetical protein conserved	0.213	-0.566	-0.778	0.0494585995937612
EHI_192830	DNA repair and recombination protein putative	0.607	-0.17	-0.777	0.0212386986796487
EHI_179990	hypothetical protein	0.183	-0.592	-0.774	0.0476229452005792
EHI_096360	hypothetical protein	0.387	-0.383	-0.77	0.0360925996809226
EHI_052810	mannose-1-phosphate guanylyltransferase putative	0.247	-0.521	-0.768	0.00889381695308522
EHI_153450	transporter major facilitator family	-0.027	-0.793	-0.766	0.0168958974589594
EHI_180020	histidyl-tRNA synthetase putative	0.956	0.19	-0.765	0.0186794287810325
EHI_116470	hypothetical protein conserved domain containing	0.635	-0.128	-0.763	0.0453857450457341
EHI_091510	PH domain containing protein	0.413	-0.348	-0.761	0.0013865452670182
EHI_152920	hypothetical protein	0.606	-0.15	-0.756	0.0082147090272429
EHI_175020	peptidase putative	0.788	0.032	-0.755	0.0251589061837915
EHI_142160	hypothetical protein	0.525	-0.229	-0.754	0.0321993944335048
EHI_137110	copine putative	0.526	-0.227	-0.753	0.00485424904737202
EHI_130710	myb-like DNA-binding domain containing protein	0.226	-0.515	-0.741	0.0460919646657742
EHI_125150	hypothetical protein	0.342	-0.396	-0.738	0.0113774086569971
EHI_152730	RNA polymerase III subunit putative	0.156	-0.582	-0.738	0.0169869477748331
EHI_110730	nucleoside transporter putative	0.366	-0.371	-0.737	0.0260453572814952
EHI_167510	calcineurin catalytic subunit A putative	0.108	-0.614	-0.722	0.0267586539315865
EHI_141350	phospholipid-transporting ATPase IA putative	0.109	-0.611	-0.72	0.00789997937535417
EHI_168060	protein kinase putative	-0.035	-0.755	-0.72	0.0322129796380145
EHI_161940	LIM zinc finger domain containing protein	0.173	-0.543	-0.716	0.0309271893463187
EHI_073350	HAD hydrolase family IA variant 3	-0.063	-0.779	-0.715	0.0166090762738753
EHI_148280	p21-activated kinase	0.36	-0.348	-0.707	0.0292766037125294
EHI_038800	actin binding protein putative	0.467	-0.236	-0.703	0.0106624131470237
EHI_008150	hypothetical protein	0.485	-0.208	-0.692	0.0404515954582214
EHI_130870	WD domain containing protein	0.544	-0.146	-0.69	0.0190649130103237
EHI_175050	aspartyl-tRNA synthetase putative	0.585	-0.1	-0.685	0.0414471829912947
EHI_172390	WD domain containing protein	-0.11	-0.786	-0.677	0.0499794626792614
EHI_050520	hypothetical protein	0.337	-0.332	-0.669	0.00910217700028527
EHI_097630	phospholipase B putative	0.5	-0.168	-0.668	0.0175508839921418
EHI_125740	oxidoreductase putative	-0.219	-0.886	-0.667	0.0287386970413324
EHI_042870	cell surface protease gp63 putative	0.158	-0.494	-0.652	0.028796761738451
EHI_096250	hypothetical protein	0.406	-0.234	-0.64	0.00471515684707888
EHI_136990	DNA replication complex GINS protein PSF1 putative	0.405	-0.203	-0.608	0.0470677583975189
EHI_175480	Sec23 protein putative	0.153	-0.426	-0.579	0.0464374242091108
EHI_050510	hypothetical protein	0.066	-0.492	-0.558	0.0435158407361285
EHI_049510	heat shock transcription factor putative	0.428	-0.094	-0.522	0.0471195930459864

## Sheet: Cluster 4
Id	description	log2FC.NI	log2FC.LB	diffLog2FC	padj
EHI_067720	NADPH-dependent FMN reductase domain containing protein	-5.443	3.441	8.884	0.00536101506511438
EHI_049160	leucine rich repeat protein BspA family	-5.283	1.84	7.123	0.0336422764776718
EHI_148010	hypothetical protein	-5.327	1.713	7.04	0.0332567514999316
EHI_084160	leucine rich repeat protein BspA family	-4.36	2.534	6.894	0.0482718198149919
EHI_054810	hypothetical protein	-3.904	1.963	5.867	0.00139066857207889
EHI_023150	hypothetical protein	-3.044	2.727	5.77	6.15787790093676e-14
EHI_001290	P-glycoprotein-2 putative	-1.346	3.696	5.043	8.9183361042419e-06
EHI_028220	hypothetical protein	-2.529	2.465	4.994	0.017192367768413
EHI_139090	hypothetical protein	-1.801	3.188	4.989	3.93079576816243e-06
EHI_092250	hypothetical protein	-1.819	3.057	4.875	9.46922408103607e-06
EHI_008590	hypothetical protein	-2.824	2.047	4.872	0.000834695810175165
EHI_057810	hypothetical protein	-2.945	1.597	4.542	2.43206158066052e-07
EHI_148460	leucine rich repeat protein BspA family	-2.121	2.223	4.344	1.36642110383056e-08
EHI_119470	leucine rich repeat protein BspA family	-2.603	1.711	4.314	9.44285504206805e-15
EHI_068300	hypothetical protein	-2.599	1.605	4.204	3.52025255800413e-12
EHI_056350	hypothetical protein	-2.444	1.758	4.202	9.92785402370371e-06
EHI_057950	hypothetical protein	1.548	5.532	3.985	0.00060760560667273
EHI_046630	Rho family GTPase	0.901	4.804	3.903	0.000471411079711474
EHI_045240	hypothetical protein conserved	-1.733	2.117	3.85	4.47876778502085e-08
EHI_012370	hypothetical protein	-2.712	1.11	3.823	3.92588727983181e-06
EHI_051910	protein kinase putative	-1.604	2.202	3.806	1.23253378594168e-06
EHI_050630	hypothetical protein	1.659	5.462	3.803	0.0442888558415896
EHI_197090	hypothetical protein	-2.148	1.644	3.793	4.67767153900054e-06
EHI_107310	hypothetical protein	-2.672	1.11	3.782	3.18725679400357e-18
EHI_029340	short chain dehydrogenase family protein	-2.333	1.399	3.732	7.46549493403521e-05
EHI_188860	hypothetical protein	0.528	4.227	3.699	0.00837271260779841
EHI_178130	hypothetical protein	-1.738	1.959	3.697	0.000550296935391267
EHI_068280	hypothetical protein	-2.031	1.663	3.694	1.16318318395615e-14
EHI_014910	hypothetical protein	-1.33	2.359	3.688	0.038579961420349
EHI_015400	hypothetical protein	-2.195	1.399	3.594	1.2352823357344e-08
EHI_022600	NADPH-dependent FMN reductase domain containing protein	-1.096	2.498	3.593	0.0353836674207907
EHI_135600	hypothetical protein	-0.703	2.872	3.575	4.0742659043277e-07
EHI_045160	hypothetical protein	-2.497	1.077	3.574	8.84761235579122e-16
EHI_049850	hypothetical protein	-1.533	2.033	3.566	1.90549456426755e-06
EHI_170380	hypothetical protein	-2.275	1.246	3.521	4.65368564900211e-14
EHI_178790	hypothetical protein	-1.218	2.301	3.519	1.71796724599312e-05
EHI_191520	hypothetical protein	-2.307	1.207	3.513	9.80697055872029e-11
EHI_053470	Sec7 domain protein	-2.121	1.374	3.495	1.59532660322581e-06
EHI_157260	AIG1 family protein putative	-1.83	1.646	3.477	1.01545537719978e-05
EHI_141100	hypothetical protein conserved	-1.068	2.372	3.441	2.65140620264673e-06
EHI_118010	hypothetical protein conserved domain containing	-1.74	1.642	3.382	6.73794386226328e-07
EHI_178550	hypothetical protein	-0.763	2.578	3.341	1.04994210748717e-05
EHI_110240	hypothetical protein	-2.218	1.098	3.316	1.14274313047924e-05
EHI_017900	hypothetical protein	-0.538	2.772	3.31	0.0217838976019036
EHI_152390	protein kinase domain containing protein	-2.362	0.918	3.28	5.15176114291455e-08
EHI_087890	leucine-rich repeat containing protein	-1.582	1.683	3.265	0.00014321156965066
EHI_188740	isoprenylated v-SNARE protein putative	-2.625	0.637	3.263	0.0012871386530041
EHI_103260	NADPH-dependent FMN reductase domain containing protein	-1.433	1.821	3.254	5.84958258232518e-05
EHI_129950	DNA mismatch repair protein MLH1 putative	-1.9	1.352	3.252	2.03478231842538e-11
EHI_035620	hypothetical protein	-3.518	-0.271	3.247	0.0353899774382923
EHI_070710	Rap Ran GTPase activating protein putative	-0.981	2.266	3.247	1.18252648509382e-06
EHI_074160	UBX domain protein	-2.221	0.978	3.198	1.18106551445869e-15
EHI_096640	EF-hand calcium-binding domain containing protein	-2.132	1.058	3.191	3.95601417287373e-10
EHI_130860	longevity-assurance family protein	-1.777	1.414	3.19	1.08767053952024e-05
EHI_136340	metallo-beta-lactamase domain-containing protein	-1.525	1.618	3.142	5.40651194302568e-10
EHI_164470	hypothetical protein	-0.706	2.428	3.134	0.000135463931062595
EHI_051040	hypothetical protein	0.322	3.424	3.102	0.00511381006392344
EHI_061750	hypothetical protein	-0.861	2.219	3.079	0.00184443846878981
EHI_082060	leucine rich repeat protein BspA family	-0.989	2.089	3.078	2.64758717174902e-06
EHI_146800	ubiquitin carboxyl-terminal hydrolase domain containing protein	-1.346	1.727	3.073	1.64587280225819e-07
EHI_069400	Rap GTPase	0.982	4.05	3.069	0.00885797213588729
EHI_024560	hypothetical protein	-1.881	1.177	3.058	4.9093634703043e-19
EHI_087690	hypothetical protein	-0.44	2.604	3.043	0.000301442947521104
EHI_111750	importin alpha re-exporter putative	-1.774	1.266	3.04	1.0001349724627e-09
EHI_176480	leucine rich repeat protein BspA family	0.201	3.24	3.039	0.00391499910823188
EHI_138400	hypothetical protein	-2.589	0.448	3.036	0.00034607028854931
EHI_041920	protein kinase domain containing protein	-2.07	0.952	3.023	1.53544599906914e-08
EHI_187250	PQ loop repeat protein	-1.743	1.2	2.943	0.0158231581184088
EHI_197080	hypothetical protein	-1.313	1.625	2.938	0.00034607028854931
EHI_049820	hypothetical protein conserved	1.396	4.324	2.928	0.0152475893097856
EHI_010080	sucrose transporter putative	-1.542	1.376	2.917	5.93467198853251e-07
EHI_016420	hypothetical protein conserved domain containing	-1.057	1.844	2.901	0.00318650594156561
EHI_054190	lipase putative	-1.991	0.905	2.896	1.50379357669623e-07
EHI_159320	hypothetical protein	-2.036	0.847	2.883	1.79650890467586e-07
EHI_110760	leucine rich repeat protein BspA family	-2.09	0.78	2.869	5.80618396477959e-06
EHI_058670	hypothetical protein	-1.714	1.148	2.862	0.000703120678060174
EHI_003910	hypothetical protein conserved	-1.706	1.148	2.854	2.62989623481334e-06
EHI_153500	diacylglycerol kinase putative	0.304	3.143	2.838	0.00237114056875971
EHI_150370	ubiquitin-conjugating enzyme family protein	-1.638	1.191	2.829	8.27023197669677e-05
EHI_136370	hypothetical protein	-1.036	1.779	2.815	2.45022482789492e-05
EHI_109700	protein kinase domain containing protein	-1.909	0.904	2.813	6.3785278176736e-06
EHI_127190	NLI interacting factor-like phosphatase domain-containing protein	-2.252	0.56	2.811	4.9874072652109e-05
EHI_126230	hypothetical protein	-2.096	0.706	2.802	4.47143151960478e-09
EHI_178800	hypothetical protein	0.383	3.162	2.779	0.00320155035784405
EHI_183450	hypothetical protein	-0.914	1.858	2.772	0.00017751496345691
EHI_105780	arginine N-methyltransferase 1 putative	-0.7	2.064	2.764	9.05870283721691e-05
EHI_160970	hypothetical protein	-0.834	1.93	2.764	0.000120225322776637
EHI_160680	hypothetical protein	-1.626	1.131	2.757	0.000608574374728379
EHI_054090	protein kinase domain containing protein	-1.729	1.022	2.751	6.97379889152166e-08
EHI_126060	hypothetical protein	-1.937	0.81	2.748	3.85637241755581e-07
EHI_152590	hypothetical protein	-1.649	1.099	2.748	1.89374596841228e-07
EHI_067930	replication factor A putative	-1.867	0.88	2.747	8.14301407782753e-10
EHI_201290	HEAT repeat domain containing protein	-1.682	1.062	2.744	1.40281337430047e-11
EHI_118060	hypothetical protein	-1.836	0.9	2.737	2.79016927671623e-08
EHI_175240	activator 1 subunit putative	-1.396	1.34	2.736	1.82407314783245e-07
EHI_015350	Ras family GTPase	-0.898	1.837	2.735	5.07181289554171e-05
EHI_060390	hypothetical protein	-1.826	0.897	2.723	1.31780275372695e-08
EHI_045020	hypothetical protein	0.501	3.216	2.716	0.0288638186128949
EHI_129310	DNA repair transcription protein Mms19 putative	-1.262	1.439	2.701	6.17177978398818e-08
EHI_005160	hypothetical protein	-0.424	2.264	2.688	0.00554647195479155
EHI_053480	deoxycytidyl transferase putative	-2.11	0.547	2.658	5.93095998391375e-06
EHI_175250	Rab GTPase activating protein putative	-1.851	0.795	2.646	9.39290065660715e-07
EHI_008410	serine threonine protein kinase putative	-1.355	1.271	2.626	9.58401974769818e-08
EHI_078570	leucine rich repeat protein BspA family	-1.164	1.441	2.605	4.02256338868013e-06
EHI_197180	hypothetical protein	-1.808	0.788	2.596	2.73177434649051e-05
EHI_142870	hypothetical protein	-1.724	0.856	2.581	1.44823814188516e-08
EHI_126910	hypothetical protein	1.033	3.612	2.579	0.0207211149458831
EHI_045440	ubiquitin carboxyl-terminal hydrolase domain containing protein	-1.834	0.736	2.57	1.42005793395295e-06
EHI_158190	hypothetical protein	-1.8	0.769	2.569	1.73417295730898e-08
EHI_043740	ubiquitin carboxyl-terminal hydrolase domain containing protein	-1.844	0.724	2.568	8.11609657472293e-08
EHI_169330	hypothetical protein	-1.392	1.167	2.559	1.05110838106351e-09
EHI_180810	hypothetical protein conserved	-2.03	0.527	2.557	1.71165720412893e-05
EHI_016000	hypothetical protein conserved domain containing	0.183	2.732	2.549	0.000149509683080885
EHI_125140	hypothetical protein	-1.266	1.271	2.537	2.05371257283411e-06
EHI_185610	rodhanase-like domain containing protein	-0.173	2.354	2.526	0.000681701812368494
EHI_007300	hypothetical protein	-1.583	0.939	2.522	1.16939401214566e-07
EHI_086500	short chain dehydrogenase family protein	-0.922	1.595	2.516	0.00498361352672849
EHI_152270	hypothetical protein	-1.216	1.294	2.511	9.33223983534495e-09
EHI_187170	hypothetical protein	0.127	2.614	2.486	0.00235620981688597
EHI_119500	hypothetical protein	-1.698	0.785	2.483	4.43636517115527e-07
EHI_133910	hypothetical protein	-0.776	1.695	2.471	0.0107799223156592
EHI_183070	protein kinase domain containing protein	-1.002	1.458	2.46	1.77490925081193e-05
EHI_112030	leucine rich repeat protein BspA family	-1.345	1.106	2.452	5.86494959052935e-05
EHI_196540	IBR domain containing protein	-0.967	1.484	2.45	3.72022817551099e-08
EHI_024410	lipid phosphate phosphatase putative	-1.246	1.183	2.429	5.81840735669638e-05
EHI_174920	hypothetical protein	-1.346	1.083	2.429	2.96879315504679e-05
EHI_053070	hypothetical protein	-1.66	0.767	2.427	3.10614406999337e-06
EHI_008680	ubiquitin carboxyl-terminal hydrolase domain containing protein	-1.638	0.785	2.423	2.90587017461264e-08
EHI_136450	SAC3 GANP family protein	-1.666	0.756	2.422	4.88544355607722e-05
EHI_000600	hypothetical protein	-1.362	1.058	2.419	9.33223983534495e-09
EHI_163730	hypothetical protein	-1.694	0.721	2.414	4.45322644661216e-08
EHI_105850	ankyrin repeat protein putative	-1.495	0.917	2.412	3.35811762703053e-05
EHI_199680	hypothetical protein	-1.587	0.819	2.406	0.000393964274312295
EHI_190430	hypothetical protein conserved	-0.957	1.447	2.404	3.42522904874038e-05
EHI_024580	leucine rich repeat protein BspA family	-1.467	0.927	2.395	1.0511657941968e-08
EHI_028560	hypothetical protein conserved	-1.639	0.75	2.39	3.34300740019327e-06
EHI_194460	hypothetical protein pseudogene	-1.498	0.886	2.383	0.00439821718099334
EHI_139990	protein kinase domain containing protein	-0.624	1.754	2.378	0.00092728734185135
EHI_029520	hypothetical protein	-1.094	1.276	2.371	1.66295934403547e-06
EHI_152860	hypothetical protein	-1.154	1.208	2.363	0.000206348313276472
EHI_198340	hypothetical protein	-1.604	0.753	2.357	0.000101926098341576
EHI_035450	hypothetical protein	-1.766	0.585	2.351	1.36861893226005e-06
EHI_093990	hypothetical protein	-1.67	0.678	2.348	0.0499582292928662
EHI_087550	hypothetical protein conserved	-1.127	1.22	2.347	6.08494988473431e-08
EHI_133660	hypothetical protein	-1.445	0.889	2.334	3.96008370298487e-05
EHI_086570	hypothetical protein	-1.446	0.88	2.326	4.0002583600519e-05
EHI_148310	DNA repair endonuclease putative	-1.093	1.231	2.325	3.13209996554415e-07
EHI_137230	hypothetical protein	-1.838	0.477	2.315	0.0349121663051421
EHI_079220	inositol polyphosphate 5-phosphatase putative	-1.651	0.646	2.298	5.62924750419462e-06
EHI_052410	hypothetical protein	-0.586	1.708	2.294	0.00993471025364224
EHI_001920	hypothetical protein	-0.785	1.507	2.292	5.80618396477959e-06
EHI_186940	hypothetical protein	-1.106	1.184	2.29	0.0472518530014259
EHI_158290	hypothetical protein	-0.855	1.433	2.289	0.000171197919104065
EHI_113930	hypothetical protein	-1.43	0.855	2.285	0.000234176151516095
EHI_008670	hypothetical protein	-1.299	0.973	2.273	4.71444680022331e-08
EHI_048160	CPSF A subunit region protein putative	-1.098	1.172	2.27	1.67955161032952e-05
EHI_178780	hypothetical protein	-1.419	0.851	2.27	4.55592779324847e-08
EHI_004410	hypothetical protein	0.158	2.424	2.266	0.000891269577719603
EHI_093930	Guanylate-binding protein putative	-1.589	0.663	2.251	1.31026759068786e-07
EHI_049340	hypothetical protein	-0.336	1.913	2.249	6.97379889152166e-08
EHI_092190	fatty acid elongase putative	-0.538	1.708	2.246	2.82703486687593e-05
EHI_178630	hypothetical protein	-1.555	0.68	2.236	9.46775653647076e-06
EHI_169230	hypothetical protein	-0.994	1.237	2.23	1.43409607324421e-05
EHI_164940	hypothetical protein	-1.465	0.764	2.229	0.000735958428884352
EHI_137770	hypothetical protein	-1.334	0.892	2.226	8.74469195865564e-07
EHI_004570	ser thr protein phosphatase 5 putative	-1.057	1.167	2.224	1.38344146678059e-06
EHI_012410	hypothetical protein	0.019	2.238	2.219	0.0418981600997015
EHI_098330	hypothetical protein	-0.901	1.314	2.215	0.00110926598033489
EHI_126120	DNA mismatch repair protein mutL putative	-0.298	1.916	2.214	0.045743550785763
EHI_152070	hypothetical protein	-1.082	1.128	2.211	1.75045664906726e-09
EHI_170390	Rab family GTPase	-0.271	1.941	2.211	0.00130880224752363
EHI_111820	hypothetical protein	-1.614	0.597	2.21	1.04947864932463e-07
EHI_053140	hypothetical protein	-1.384	0.823	2.207	0.000178246152863723
EHI_125620	chromosome partition protein smc homolog putative	-0.524	1.667	2.191	0.000742484937587681
EHI_199630	hypothetical protein	-1.689	0.491	2.18	2.05194580816908e-07
EHI_055420	GTP-binding protein Ras family	-1.634	0.54	2.174	2.47572166378076e-08
EHI_151710	Sec1 family protein	-1.26	0.909	2.169	2.689001387932e-08
EHI_151520	DNA polymerase alpha catalytic subunit putative	-1.074	1.094	2.168	0.00247019532091406
EHI_082220	protein tyrosine kinase domain-containing protein	-0.856	1.304	2.16	0.0014634166389822
EHI_011520	WD domain containing protein	-1.346	0.808	2.154	0.000388416637741467
EHI_148660	Rab family GTPase	0.175	2.324	2.149	0.0231131340212144
EHI_030410	hypothetical protein	-1.401	0.734	2.135	2.91619870348017e-09
EHI_036880	RhoGAP domain containing protein	-1.083	1.051	2.134	0.000600806377065904
EHI_192550	hypothetical protein	-2.109	0.021	2.13	0.0286394224990055
EHI_178530	tumor susceptibility gene 101 protein putative	-1.156	0.97	2.127	0.00713080508772907
EHI_003920	hypothetical protein conserved domain containing	-1.461	0.65	2.111	1.52693523926784e-07
EHI_068360	Rab GTPase activating protein putative	-1.194	0.915	2.109	2.6516769902226e-07
EHI_125850	protein kinase domain containing protein	-1.582	0.522	2.105	7.05274537188328e-08
EHI_110480	hypothetical protein	-0.503	1.596	2.099	0.022614354889149
EHI_142010	hypothetical protein	-1.208	0.887	2.095	5.32728231041418e-05
EHI_147860	hypothetical protein	-0.35	1.739	2.089	0.0329483869165277
EHI_189450	hypothetical protein	0.275	2.362	2.087	0.00335719282854332
EHI_107030	hypothetical protein conserved	-1.026	1.06	2.086	0.000102833504675275
EHI_153360	myb-like DNA-binding domain containing protein	0.897	2.979	2.082	0.0126696711916692
EHI_011790	hypothetical protein conserved domain containing	-1.047	1.032	2.079	7.15847878856834e-07
EHI_018640	hypothetical protein	-1.523	0.555	2.079	5.82445927305855e-08
EHI_160890	hypothetical protein	-1.201	0.878	2.079	4.6764818708168e-08
EHI_092320	hypothetical protein	-1.129	0.949	2.078	0.00188809057132768
EHI_092720	hypothetical protein	-1.19	0.882	2.072	4.0742659043277e-07
EHI_044240	hypothetical protein	-1.55	0.518	2.067	4.87241920779264e-07
EHI_006780	Rab GTPase activating protein putative	-1.145	0.916	2.061	1.12429648295086e-05
EHI_152490	hypothetical protein conserved	-1.071	0.989	2.06	2.33715521230508e-07
EHI_078730	hypothetical protein	-1.384	0.662	2.045	1.53577419272772e-05
EHI_035520	hypothetical protein	0.404	2.447	2.043	0.000317961020966061
EHI_124860	protein kinase putative	-1.114	0.925	2.039	1.32373199106731e-08
EHI_152900	hypothetical protein	-1.382	0.658	2.039	4.54992238393863e-05
EHI_056620	hypothetical protein	-0.904	1.133	2.036	0.000117866016616384
EHI_054780	hypothetical protein	-1.643	0.392	2.034	0.00425273089004654
EHI_131080	DEAD DEAH box helicase putative	-0.385	1.64	2.025	0.0176345260459075
EHI_139420	RNA-directed RNA polymerase putative	-1.043	0.981	2.024	1.12276129249161e-05
EHI_019070	hypothetical protein	-1.017	1.002	2.019	2.19310723736219e-05
EHI_152140	hypothetical protein	-1.325	0.684	2.009	0.00658873525235912
EHI_148730	hypothetical protein	-0.797	1.203	2.001	2.45496740270321e-06
EHI_075960	leucine rich repeat protein BspA family	-1.687	0.313	2	2.69592762291036e-06
EHI_131100	hypothetical protein	-1.046	0.952	1.997	0.000304992048665789
EHI_029010	hypothetical protein	0.327	2.323	1.995	0.0024734032244928
EHI_078200	protein kinase putative	-0.645	1.35	1.995	0.000473419414292811
EHI_076010	rodhanase-like domain containing protein	0.049	2.043	1.994	0.0451537617408904
EHI_173420	hypothetical protein	-0.862	1.132	1.994	0.000555488673248473
EHI_056430	hypothetical protein	-0.286	1.707	1.993	0.00868472224642628
EHI_091450	cysteine protease putative	-1.008	0.984	1.992	9.67823295316942e-05
EHI_134730	transporter major facilitator family	0.07	2.06	1.989	9.04966265540487e-05
EHI_041940	hypothetical protein	-0.997	0.983	1.98	0.000158495286474652
EHI_028940	hypothetical protein	0.963	2.941	1.978	0.00535060004191412
EHI_127270	hypothetical protein	-1.562	0.416	1.978	7.08663140387937e-06
EHI_017710	leucine rich repeat protein BspA family	-0.709	1.268	1.977	0.0107356884722842
EHI_038690	ubiquitin-activating enzyme E1 1 putative	0.35	2.327	1.977	0.000218411056656945
EHI_175450	P-glycoprotein-5	-0.164	1.805	1.969	0.00805868963567684
EHI_068630	HEAT repeat domain containing protein	-0.865	1.102	1.967	1.02667760057821e-06
EHI_179870	hypothetical protein	-1.267	0.698	1.966	0.0125793968476251
EHI_008050	ankyrin repeat protein putative	-1.143	0.813	1.956	2.55497675422507e-06
EHI_182890	COP9 signalosome complex subunit 1 putative	-1.42	0.531	1.951	3.95601417287373e-10
EHI_175080	guanylate binding protein putative	-0.588	1.352	1.941	0.000583711932767401
EHI_176960	hypothetical protein	2.918	4.857	1.939	0.0159816560090908
EHI_199840	hypothetical protein	-0.954	0.985	1.939	2.22808786717524e-06
EHI_109950	protein tyrosine kinase domain-containing protein	-1.057	0.878	1.935	6.82129807843456e-05
EHI_036590	hypothetical protein	-1.183	0.749	1.931	0.00104995457895179
EHI_146360	hypothetical protein	-1.194	0.728	1.923	3.43822312051509e-05
EHI_171170	RhoGAP domain containing protein	-0.47	1.451	1.922	0.000205733786486813
EHI_049710	hypothetical protein conserved	-1.057	0.864	1.921	1.41137404153035e-07
EHI_132420	hypothetical protein	0.807	2.727	1.921	0.017420826056921
EHI_025870	hypothetical protein	-1.099	0.82	1.919	1.71760916413398e-05
EHI_046590	inositol polyphosphate-5-phosphatase putative	-1.319	0.6	1.918	0.00551007461373544
EHI_188750	hypothetical protein	-0.44	1.473	1.913	0.000680792907039337
EHI_114350	hypothetical protein conserved	-0.089	1.82	1.909	0.00458634569366609
EHI_195000	hypothetical protein	0.604	2.512	1.908	0.0372173229916669
EHI_159770	hypothetical protein	-0.401	1.506	1.907	0.00561593080573622
EHI_106110	CPSF A subunit region protein putative	-1.07	0.834	1.904	2.00371934808706e-08
EHI_035950	protein kinase domain containing protein	-0.603	1.295	1.898	0.0129673658839981
EHI_149890	hypothetical protein	-0.869	1.024	1.893	0.00322322260701283
EHI_055370	hypothetical protein	-0.93	0.961	1.891	0.00551128167852915
EHI_031520	phosphatidylinositol N-acetylglucosaminyltransferase subunit C putative	-0.766	1.11	1.876	0.00311491571210634
EHI_025220	hypothetical protein	-0.862	1.013	1.875	0.000434859915357638
EHI_085030	bromodomain-containing protein	-1.014	0.851	1.865	0.00120477901868637
EHI_198650	cyclin domain containing protein	-0.457	1.401	1.858	0.000651333145412364
EHI_141020	hypothetical protein	-1.099	0.754	1.854	1.30051132348427e-10
EHI_200820	ubiquitin carboxyl-terminal hydrolase domain containing protein	-0.988	0.863	1.852	0.0183903761712588
EHI_010740	hypothetical protein	-1.313	0.536	1.849	1.2448563240666e-05
EHI_093710	CXXC-rich protein	-1.273	0.575	1.849	4.85732415699879e-05
EHI_147870	hypothetical protein conserved	-0.533	1.312	1.845	0.000494836507995131
EHI_035560	hypothetical protein	-0.357	1.487	1.844	0.00484388042825712
EHI_143610	hypothetical protein	-1.152	0.685	1.837	8.97546050328842e-05
EHI_054680	hypothetical protein	-1.357	0.474	1.831	0.0429823400122013
EHI_100430	ornithine decarboxylase putative	-1.03	0.799	1.829	0.000955998486876974
EHI_072630	hypothetical protein	-0.295	1.534	1.828	0.00223427037996477
EHI_035130	hypothetical protein	-0.062	1.759	1.82	0.000107554407318985
EHI_192420	hypothetical protein conserved	-1.245	0.571	1.816	7.90725446879162e-05
EHI_092700	myb-like DNA-binding domain containing protein	-0.323	1.487	1.81	0.0236404561135011
EHI_152640	ser thr protein phosphatase family protein	-0.086	1.724	1.81	0.006601285054423
EHI_048420	hypothetical protein	-1.164	0.645	1.809	5.03212762335938e-08
EHI_174890	PCI domain containing protein	-0.987	0.822	1.809	1.67995991003951e-09
EHI_141960	hypothetical protein	-0.849	0.955	1.803	1.87878660334718e-05
EHI_159170	acyl-CoA synthetase putative	-1.399	0.401	1.8	4.9240698956318e-05
EHI_098830	hypothetical protein	-1.25	0.544	1.794	1.74051394055462e-05
EHI_187800	hypothetical protein conserved	-1.104	0.684	1.789	0.000873619478102054
EHI_023370	hypothetical protein	-0.623	1.159	1.781	5.76919147363635e-05
EHI_043000	heat shock protein 70 putative	-1.05	0.726	1.776	1.38682487822133e-06
EHI_119360	hypothetical protein	-0.949	0.825	1.774	0.0127760752950163
EHI_018600	hypothetical protein	-0.801	0.971	1.772	0.0287777488349035
EHI_129900	hypothetical protein	-0.622	1.146	1.768	0.0168958974589594
EHI_002560	heat shock protein 70 putative	1.396	3.159	1.763	0.0255774577276363
EHI_009390	hypothetical protein conserved	-0.051	1.711	1.763	0.000805406600205679
EHI_192070	hypothetical protein	-0.561	1.2	1.762	0.04279249851355
EHI_197330	Rho guanine nucleotide exchange factor putative	-1.217	0.544	1.761	3.0420302729837e-05
EHI_072010	hypothetical protein	-0.105	1.655	1.76	0.000293856555701229
EHI_049030	ras-like protein 3 precursor putative	-0.683	1.075	1.758	0.00646656124826089
EHI_185260	hypothetical protein	-1.164	0.592	1.756	0.00131738562124074
EHI_095090	hypothetical protein	-0.595	1.16	1.755	0.000400473258909661
EHI_049490	bromodomain-containing protein	-0.182	1.569	1.751	0.000106006939505077
EHI_151780	hypothetical protein	-0.143	1.607	1.75	0.0025380214074334
EHI_055960	ubiquitin fusion degradation protein putative	-0.673	1.074	1.747	0.000680392005807164
EHI_158630	leucine rich repeat protein phosphatase 2C domain containing protein	-0.769	0.979	1.747	0.000292394532670096
EHI_081420	Sec6 protein putative	-0.791	0.955	1.746	4.31479163278345e-05
EHI_058800	hypothetical protein	-1.426	0.319	1.745	5.16670451210614e-05
EHI_118680	hypothetical protein	-0.96	0.784	1.744	4.76175425095021e-07
EHI_104770	hypothetical protein	-1.133	0.601	1.734	0.00201797328869652
EHI_180330	hypothetical protein	-0.995	0.716	1.711	7.66617914847316e-05
EHI_158180	tyrosine kinase putative	-0.682	1.028	1.71	0.0168070249841267
EHI_024480	hypothetical protein	-0.774	0.922	1.697	0.00367434107327554
EHI_008690	hypothetical protein	-0.698	0.997	1.695	0.00306893681776149
EHI_048650	hypothetical protein	-1.433	0.26	1.693	0.000121332268411212
EHI_131070	Pten 3-phosphoinositide phosphatase putative	-0.732	0.959	1.691	2.02870170932683e-05
EHI_161910	hypothetical protein	-1.31	0.377	1.688	0.00163693321216413
EHI_151860	hypothetical protein conserved	-0.494	1.193	1.687	0.000871734799512767
EHI_017650	RhoGAP domain containing protein	-0.507	1.179	1.685	0.000110162709821055
EHI_045380	SH2 domain containing protein	-0.321	1.36	1.681	0.0262476031438735
EHI_014260	small GTP-binding protein domain pseudogene	-1.023	0.657	1.679	7.22128872151439e-05
EHI_197350	protein tyrosine kinase domain-containing protein	0.308	1.981	1.673	0.0115627122757405
EHI_026400	hypothetical protein	-1.121	0.551	1.671	1.68589433233105e-07
EHI_006910	hypothetical protein	-1.141	0.527	1.667	0.00140996275052831
EHI_042910	hypothetical protein conserved	-0.702	0.965	1.667	0.000110810131205355
EHI_000900	ThiF family protein	0.285	1.949	1.664	0.00100655779258088
EHI_136610	plasma membrane calcium ion-transporting ATPase putative	-0.396	1.264	1.66	0.00392592450327211
EHI_078260	HEAT repeat domain containing protein	-0.064	1.595	1.659	0.018137669335956
EHI_191790	hypothetical protein	-0.864	0.784	1.647	0.0055521103074497
EHI_068050	Rho guanine nucleotide exchange factor putative	-0.405	1.241	1.646	0.00316096032519113
EHI_186930	peptidase T putative	-1.195	0.444	1.64	2.33539926444299e-06
EHI_008810	hypothetical protein	-0.954	0.678	1.632	5.56382479668626e-06
EHI_140650	putative transcription enhancer protein	-0.972	0.657	1.629	7.0448151291231e-05
EHI_138530	Ulp1 protease family C-terminal catalytic domain containing protein	-0.591	1.037	1.627	0.00222270611869727
EHI_065230	hypothetical protein	-0.9	0.723	1.622	0.0015671536265326
EHI_164480	hypothetical protein	-0.567	1.052	1.619	0.0245714555057891
EHI_114220	hypothetical protein conserved	-0.635	0.978	1.613	0.000820497835104477
EHI_188060	hypothetical protein	-0.748	0.865	1.613	0.00131598878626458
EHI_088010	hypothetical protein	-0.724	0.888	1.611	3.4896927208006e-05
EHI_021310	receptor protein kinase putative	0.211	1.815	1.604	0.00169022520337293
EHI_148090	hypothetical protein	-0.334	1.269	1.603	0.00046451980178695
EHI_142200	U3 small nucleolar ribonucleoprotein subunit putative	0.022	1.622	1.599	0.0166801687831308
EHI_073170	topoisomerase putative	-0.925	0.67	1.595	0.000426682557931886
EHI_050000	hypothetical protein	-1.25	0.342	1.592	0.000271466306451171
EHI_009430	ubiquitin carboxyl-terminal hydrolase putative	-0.627	0.963	1.59	0.0150320707156376
EHI_174140	hypothetical protein	-0.632	0.959	1.59	0.0304884943063308
EHI_038600	splicing factor 3A subunit 3 putative	-0.549	1.04	1.589	0.000116103881398077
EHI_094130	hypothetical protein	-1.33	0.256	1.586	0.000179782451428316
EHI_179400	nuclear pore protein putative	-1.22	0.367	1.586	1.69035664456227e-05
EHI_044180	hypothetical protein conserved	-0.825	0.76	1.585	0.000567623442845455
EHI_191760	hypothetical protein	-1.205	0.376	1.581	0.00957607479689331
EHI_098590	zinc finger domain containing protein	-1.003	0.576	1.58	5.2371161857216e-05
EHI_042230	leucine rich repeat protein phosphatase 2C domain containing protein	-1.013	0.565	1.577	0.000159248509935264
EHI_081250	importin beta-3 family protein	-1.072	0.504	1.576	0.000908854497799734
EHI_134690	hypothetical protein	-1.096	0.481	1.576	0.000191784976738918
EHI_151870	glycosyltransferase putative	0.648	2.223	1.575	0.047067473082355
EHI_188970	hypothetical protein	-0.65	0.923	1.573	9.67823295316942e-05
EHI_044870	hypothetical protein	-0.998	0.569	1.567	3.98673324930097e-06
EHI_170370	hypothetical protein	-1.008	0.559	1.567	0.00186496967039829
EHI_114380	hypothetical protein	-0.826	0.736	1.563	8.33166466765436e-10
EHI_103560	COP9 signalosome complex subunit 3 putative	-0.552	1.01	1.561	0.000761351248545414
EHI_124320	hypothetical protein	-0.347	1.213	1.56	0.00191441742487033
EHI_062980	replication factor A protein 1 putative	-0.734	0.823	1.557	0.000357133720014752
EHI_022000	protein kinase domain containing protein pseudogene	-0.932	0.619	1.551	0.00049447989279549
EHI_042700	SWIRM domain protein	-1.189	0.361	1.55	3.2452260126558e-05
EHI_174930	DENN domain protein	-0.532	1.017	1.55	0.00781484332297054
EHI_078580	hypothetical protein	-0.125	1.424	1.549	0.00304590179472442
EHI_109840	Ras family GTPase	-0.672	0.877	1.549	0.0118321731209388
EHI_001160	plasma membrane calcium-transporting ATPase putative	-0.352	1.194	1.546	0.0297929260903195
EHI_009970	Rab GTPase activating protein putative	-1.357	0.187	1.544	0.00305747815399373
EHI_075160	protein kinase domain containing protein	-0.813	0.73	1.543	0.0246289971225613
EHI_004850	ubiquitin-activating enzyme putative	-0.828	0.711	1.54	0.000466598248336373
EHI_028970	hypothetical protein	-1.098	0.443	1.54	8.93406842542269e-05
EHI_096680	hypothetical protein	-0.333	1.206	1.538	6.19577232928715e-05
EHI_081760	cytosolic regulator pianissimo putative	-0.804	0.73	1.534	0.0148633191600975
EHI_027660	hypothetical protein	-0.725	0.801	1.526	0.000338686967256901
EHI_120880	hypothetical protein	-0.033	1.49	1.524	0.00223525287993936
EHI_141090	HEAT repeat domain containing protein	-0.169	1.354	1.523	0.00497399101598146
EHI_186780	hypothetical protein	1.363	2.886	1.523	0.013507067513867
EHI_000480	dual specificity protein phosphatase putative	-0.805	0.715	1.52	0.000647940209238842
EHI_079940	hypothetical protein	-0.812	0.707	1.519	1.7908546691023e-05
EHI_092590	hypothetical protein	-0.784	0.733	1.517	0.0272695959862939
EHI_171780	glycosyltransferase putative	-0.43	1.086	1.516	0.000927436727128042
EHI_177570	RNA 3 27-terminal phosphate cyclase putative	-0.641	0.874	1.515	0.00491942050308317
EHI_177170	hypothetical protein	-0.743	0.763	1.507	5.33174469836675e-05
EHI_012290	ubiquitin carboxyl-terminal hydrolase domain containing protein	-0.919	0.579	1.498	0.000518446235144653
EHI_088440	serine threonine protein kinase putative	-0.967	0.528	1.495	0.0281615641364965
EHI_099360	hypothetical protein	0.948	2.442	1.494	0.00927374215897362
EHI_178710	phosphoesterase putative	-0.27	1.215	1.485	0.000100247520390992
EHI_092260	tyrosine kinase putative	-0.436	1.048	1.484	0.00630168239751307
EHI_020100	hypothetical protein	0.473	1.955	1.482	0.00886006858373939
EHI_045170	U5 snRNP-specific 200kd protein putative	-0.493	0.989	1.482	0.0462063132530751
EHI_154310	hypothetical protein	0.226	1.707	1.481	0.0242796587884822
EHI_040290	hypothetical protein	-0.664	0.815	1.479	0.00220678844128343
EHI_118470	hypothetical protein conserved domain containing	-0.624	0.853	1.477	0.000182306515180591
EHI_004630	hypothetical protein	-0.184	1.29	1.474	0.00716314487280328
EHI_080270	5 27-3 27 exonuclease domain containing protein	0.217	1.686	1.468	0.00125353461668144
EHI_186600	P-glycoprotein-2 putative	0.649	2.116	1.467	0.0358665932698783
EHI_052080	hypothetical protein	-0.841	0.623	1.464	0.00298148110288656
EHI_069220	hypothetical protein	-0.872	0.589	1.461	0.0318123250107826
EHI_040610	hypothetical protein	-0.987	0.473	1.46	0.00843619776823732
EHI_051830	hypothetical protein	0.194	1.651	1.457	0.0298317149053652
EHI_117620	WD repeat protein	-0.441	1.015	1.456	0.00201687086686428
EHI_113940	hypothetical protein	-0.705	0.745	1.45	0.0151319845633211
EHI_164830	hypothetical protein	-0.197	1.253	1.45	0.0057839347089095
EHI_199950	hypothetical protein	-0.166	1.274	1.441	0.00397328197690592
EHI_052750	hypothetical protein	-0.447	0.992	1.439	0.00123619721351044
EHI_040330	GTP-binding protein Ras family	-0.665	0.773	1.437	0.00126702922843983
EHI_148300	hypothetical protein	-1.009	0.428	1.437	0.00011583399840441
EHI_033130	cleavage and polyadenylation specificity factor 100 kDa subunit putative	-0.952	0.484	1.436	0.000223618055493875
EHI_123250	hypothetical protein conserved	-0.437	1	1.436	0.000703763003798768
EHI_103630	hypothetical protein	-0.695	0.74	1.435	0.0241661025871582
EHI_093960	pre-mRNA splicing factor putative	-0.491	0.943	1.434	0.000972766173898163
EHI_030770	hypothetical protein conserved	0.065	1.497	1.432	0.0249109202825836
EHI_112840	Rad52 22 family double-strand break repair protein putative	1.256	2.68	1.424	0.0226043051154326
EHI_153800	hypothetical protein	0.725	2.148	1.423	0.00258506357416109
EHI_015970	hypothetical protein	-0.882	0.539	1.421	0.0197027563480414
EHI_035490	hypothetical protein	-0.845	0.574	1.419	1.93772420749022e-05
EHI_188920	hypothetical protein	-0.865	0.554	1.419	0.00128495111567125
EHI_170320	hypothetical protein	0.074	1.492	1.418	0.0447340227022485
EHI_055720	hypothetical protein	-0.61	0.796	1.407	0.00957112862700242
EHI_025310	hypothetical protein conserved	0.274	1.68	1.405	0.00212363136108882
EHI_075190	serine threonine-protein kinase putative	-0.909	0.496	1.405	0.00053875356230934
EHI_090240	elongation factor-2 kinase putative	-0.776	0.625	1.401	0.000122926649163069
EHI_178720	hypothetical protein	-0.454	0.946	1.399	0.0294884777811255
EHI_149900	Rab GTPase activating protein putative	-0.454	0.942	1.396	0.000121581705804094
EHI_049730	hypothetical protein	-0.72	0.674	1.394	8.25099341247524e-09
EHI_051920	protein kinase putative	-0.233	1.159	1.392	0.00548734731357613
EHI_189470	Rap Ran GTPase activating protein putative	-0.918	0.473	1.391	8.4656504615613e-05
EHI_092550	hypothetical protein	-0.789	0.601	1.39	0.00971200545272249
EHI_117250	hypothetical protein conserved	-0.939	0.451	1.39	0.036593002121943
EHI_197820	hypothetical protein	-0.9	0.489	1.389	0.000316741963511019
EHI_182830	UBA TS-N domain-containing protein	-0.546	0.84	1.386	0.0118804227759812
EHI_008360	ankyrin repeat protein putative	-0.548	0.837	1.385	0.000356931047415704
EHI_054460	phosphatidylinositol-345-trisphosphate 3-phosphatase putative	0.591	1.977	1.385	0.0270633014148595
EHI_148970	regulator of nonsense transcripts putative	-0.857	0.526	1.383	0.0262698239143142
EHI_048610	ankyrin repeat protein	-0.747	0.633	1.379	4.03343848657169e-05
EHI_149010	hypothetical protein	-0.728	0.651	1.379	0.0410610755039932
EHI_148450	hypothetical protein	0.375	1.752	1.377	0.014795556072649
EHI_156380	U2 snRNP auxiliary factor small subunit putative	0.401	1.778	1.377	0.0107570992322616
EHI_069240	hypothetical protein	-0.544	0.827	1.371	0.000830454538740467
EHI_104700	hypothetical protein	-0.354	1.011	1.365	0.0115990664218637
EHI_138180	hypothetical protein	-0.503	0.861	1.364	0.0158541882479122
EHI_020600	hypothetical protein	-0.7	0.661	1.361	0.023897660622946
EHI_158070	hypothetical protein	-1.063	0.292	1.355	0.0301929065647161
EHI_072090	hypothetical protein	-1.156	0.195	1.351	0.00176298146409987
EHI_169920	hypothetical protein	-0.722	0.629	1.351	0.00237114056875971
EHI_194530	hypothetical protein	-0.74	0.609	1.349	0.000182306515180591
EHI_178480	histone H3 putative	-0.507	0.84	1.347	0.0143937479644307
EHI_188020	LSM domain containing protein	-0.975	0.372	1.347	0.0218252950651109
EHI_013140	Ras guanine nucleotide exchange factor putative	-0.872	0.473	1.346	0.00161816447385524
EHI_069420	hypothetical protein	-1.029	0.312	1.341	0.00167300966724765
EHI_100250	hypothetical protein	-0.152	1.186	1.338	0.0326072773798373
EHI_054200	hypothetical protein	-0.658	0.679	1.337	1.4518777963054e-05
EHI_097990	158792 GrfA protein putative	-0.352	0.983	1.335	0.0273733340340056
EHI_118800	hypothetical protein conserved	-0.31	1.021	1.331	0.025114940923442
EHI_081390	WD domain containing protein	-0.825	0.504	1.329	6.20795478182194e-05
EHI_038680	Rab family GTPase	-0.47	0.857	1.326	0.00793661900328695
EHI_064320	hypothetical protein	-1.039	0.279	1.318	0.00101722905514228
EHI_124600	ubiquitin-protein ligase putative	-0.858	0.455	1.313	4.38364251295577e-06
EHI_165340	hypothetical protein	-0.914	0.399	1.313	0.00060760560667273
EHI_037540	hypothetical protein	-0.323	0.987	1.31	0.000253784545318816
EHI_135730	tyrosine kinase putative	-0.91	0.399	1.309	0.00839810542934948
EHI_004620	hypothetical protein conserved	-0.676	0.629	1.305	0.0289289986236488
EHI_177550	Rab family GTPase	-0.676	0.627	1.303	0.000250284691861713
EHI_016430	myotubularin putative	-0.865	0.43	1.294	0.000147423123010946
EHI_031270	DNA damage-binding protein putative	-0.291	1	1.291	0.000599270552213757
EHI_185270	Dedicator of cytokinesis domain containing protein	-0.496	0.794	1.29	0.0131863675330156
EHI_128160	RNA-binding protein putative	-0.35	0.939	1.289	0.00424683836084403
EHI_115500	leucine rich repeat protein BspA family	-0.667	0.619	1.286	0.000393077740010913
EHI_044610	ribosome biogenesis protein NEP1 putative	-0.315	0.97	1.285	0.0128287609531042
EHI_072080	RhoGAP domain containing protein	-0.292	0.99	1.282	0.0342160619485174
EHI_053110	hypothetical protein	-0.687	0.586	1.273	9.45450942455654e-07
EHI_091460	TFIID subunit putative	-0.246	1.013	1.259	0.00449127569528663
EHI_006800	casein kinase putative	-0.934	0.322	1.256	0.0129667590089874
EHI_142060	zinc finger domain containing protein	-0.673	0.582	1.255	0.00112683118431551
EHI_143590	hypothetical protein	-0.24	1.013	1.254	0.0130343209663065
EHI_078220	hypothetical protein	-0.378	0.875	1.253	0.000464989819600974
EHI_178450	hypothetical protein	-0.632	0.619	1.251	0.0219675738348693
EHI_119320	histone deacetylase putative	-0.144	1.1	1.245	0.0121978564905395
EHI_010330	hypothetical protein	-1.021	0.222	1.244	0.00364664401034194
EHI_097910	hypothetical protein	-0.73	0.511	1.241	0.0239660180007376
EHI_065500	tyrosin kinase putative	-0.265	0.97	1.235	0.00580089086381032
EHI_139310	hydrolase carbon-nitrogen family	-0.578	0.657	1.235	0.0012544388166089
EHI_151790	F-box WD domain containing protein	-0.55	0.679	1.229	0.00426251833346809
EHI_009370	fatty acid elongase putative	-1.12	0.105	1.225	0.0276858662923134
EHI_127300	hypothetical protein	-0.195	1.024	1.22	0.000180214803603325
EHI_164360	hypothetical protein	-0.733	0.484	1.217	0.018203491381397
EHI_106680	hypothetical protein conserved	-0.142	1.072	1.214	0.00143042649902434
EHI_042710	hypothetical protein	-0.45	0.76	1.21	0.0169979775555939
EHI_013310	hypothetical protein	-0.772	0.436	1.207	0.0200995964943532
EHI_193360	histone H3 putative	0.197	1.401	1.204	0.0447340227022485
EHI_129960	hypothetical protein conserved	-0.27	0.931	1.201	0.00273068888984098
EHI_192490	hypothetical protein	-0.617	0.58	1.198	0.0133115397976765
EHI_042740	hypothetical protein conserved	-0.136	1.06	1.196	0.000307318759471015
EHI_176830	lipid phosphate phosphatase putative	0.105	1.301	1.196	0.00887087407985085
EHI_019120	hypothetical protein	-0.629	0.565	1.194	0.00572375318401297
EHI_043020	protein kinase domain containing protein	-0.645	0.548	1.193	0.0046987319382243
EHI_062770	C2 domain containing protein	-0.17	1.017	1.187	0.00834661301425833
EHI_020480	hypothetical protein	-0.822	0.351	1.173	0.00123767938487838
EHI_155370	heat shock protein 70 putative	-0.404	0.769	1.173	0.00543386338183994
EHI_049170	splicing factor 3B subunit 1 putative	-0.472	0.699	1.172	0.00610434452890898
EHI_193450	hypothetical protein	-0.472	0.693	1.165	0.00247869959279667
EHI_114160	protein tyrosine kinase domain-containing protein	-0.154	1.008	1.162	0.0447935790270928
EHI_114210	Rab family GTPase	-0.022	1.138	1.16	0.0293984478283202
EHI_042130	hypothetical protein	-0.719	0.438	1.157	0.0180738661030948
EHI_128700	SH2-protein kinase domain containing protein	0.554	1.71	1.156	0.0246512941679341
EHI_137840	hypothetical protein	-0.514	0.642	1.156	0.0146751743411879
EHI_172500	hypothetical protein	-0.59	0.566	1.156	0.00889381695308522
EHI_011960	hypothetical protein	-0.351	0.8	1.152	0.0142555699527569
EHI_004210	Rap Ran GTPase-activating protein putative	0.559	1.71	1.15	0.0215681734359657
EHI_064490	tyrosine kinase putative	-0.126	1.023	1.149	0.0157388631092553
EHI_107320	phosphatidylinositol-glycan biosynthesis class O protein putative	-0.605	0.544	1.149	0.00162372893036874
EHI_153320	hypothetical protein	-0.674	0.473	1.147	0.00184039711744456
EHI_109830	leucine-rich repeat containing protein	-0.451	0.689	1.141	0.000140418525587496
EHI_146930	Ras GTPase-activating protein putative	-0.403	0.727	1.13	0.0158206375706554
EHI_124490	hypothetical protein	-0.66	0.467	1.127	0.0461007848458743
EHI_186860	chloride channel protein 2 putative	-0.701	0.426	1.127	0.000365928380826668
EHI_192080	zinc finger protein putative	-0.803	0.324	1.127	0.0232868814661704
EHI_024570	hypothetical protein	-0.726	0.398	1.124	0.0136317788995651
EHI_141380	leucine-rich repeat containing protein	-0.565	0.559	1.124	0.0310691500795071
EHI_065680	MmpL efflux pump putative	-0.319	0.804	1.123	0.015488744112056
EHI_120890	AMP deaminase putative	-0.632	0.485	1.117	0.00828766993483247
EHI_178540	calmodulin putative	-0.69	0.426	1.116	0.0241820372510873
EHI_004870	hypothetical protein	-0.761	0.352	1.114	6.34381128653875e-07
EHI_111080	hsp70 family protein	-0.76	0.35	1.11	0.00494506993098994
EHI_006120	hypothetical protein	-0.647	0.455	1.102	0.0484137078557767
EHI_118000	hypothetical protein	-0.451	0.651	1.102	0.00103277809751281
EHI_182020	short chain dehydrogenase family protein	0.453	1.541	1.088	0.0411830885150582
EHI_132410	DNA repair helicase putative	-0.695	0.392	1.087	0.000137769402005365
EHI_103490	hypothetical protein conserved	0.137	1.223	1.086	0.0469574640785054
EHI_169870	hypothetical protein	-0.413	0.672	1.085	0.00575297162460069
EHI_138760	hypothetical protein	-0.281	0.798	1.079	0.0380493135509558
EHI_148340	long-chain-fatty-acid--CoA ligase putative	-0.72	0.353	1.074	0.00204532918234293
EHI_069260	hypothetical protein	-0.587	0.486	1.073	0.00553115376114807
EHI_140490	WD domain containing protein	-0.335	0.737	1.072	0.0136765648621188
EHI_050410	hypothetical protein	-0.501	0.564	1.065	0.0144884712302771
EHI_148370	hypothetical protein conserved domain containing	-0.482	0.571	1.053	0.0265174486131029
EHI_170030	F-box WD domain containing protein	0.14	1.193	1.053	0.03648423329731
EHI_118180	cullin family protein	0.109	1.161	1.052	0.00418972484416834
EHI_122760	zinc finger protein putative	-0.628	0.423	1.051	0.0138082365036193
EHI_153120	protein kinase domain containing protein	0.101	1.153	1.051	0.0106529256818644
EHI_049780	myotubularin putative	-0.16	0.887	1.047	0.0261383429282028
EHI_103740	hypothetical protein	-0.935	0.112	1.047	0.0476291747122825
EHI_132360	serine threonine-protein kinase putative	-0.783	0.262	1.045	0.00577443575392286
EHI_008070	molybdenum cofactor sulfurase putative	-0.542	0.502	1.044	0.00445677370220474
EHI_155500	hypothetical protein	-0.795	0.241	1.036	0.0101290204508771
EHI_142070	hypothetical protein	-0.597	0.438	1.035	0.0169979775555939
EHI_187070	Rap Ran GTPase-activating protein putative	-0.49	0.545	1.035	0.0211756893066775
EHI_029590	protein kinase domain containing protein	-0.568	0.463	1.031	0.0376281181491249
EHI_095930	hypothetical protein	-0.716	0.314	1.031	7.62136552623485e-05
EHI_010660	Rab family GTPase	-0.377	0.653	1.03	0.00212363136108882
EHI_056360	hypothetical protein conserved domain containing	-0.508	0.519	1.027	0.00226921530131956
EHI_161880	hypothetical protein	-0.673	0.351	1.024	0.00427979605607435
EHI_079990	hypothetical protein	-0.47	0.545	1.014	0.00900790950648087
EHI_166430	hypothetical protein	-0.571	0.442	1.013	0.0461086386803764
EHI_180150	protein tyrosine kinase domain-containing protein	-0.394	0.618	1.011	0.0392979440952278
EHI_178990	endonuclease exonuclease phosphatase domain containing protein	-0.54	0.468	1.009	0.0142957339152404
EHI_014140	hypothetical protein	-0.344	0.656	1	0.0397175613224593
EHI_000750	TBP interacting protein putative	-0.55	0.449	0.999	0.00630122556059942
EHI_185440	hypothetical protein	-0.496	0.501	0.996	0.0266786741137138
EHI_158620	hypothetical protein	-0.441	0.55	0.991	0.0204614614133186
EHI_105800	protein kinase domain containing protein	-0.611	0.375	0.986	0.000345831983281355
EHI_001770	sodium calcium exchanger protein putative	-0.648	0.332	0.98	0.0250718258534978
EHI_068370	hypothetical protein	-0.597	0.376	0.974	0.000277398238083113
EHI_083630	Mob1 phocein family protein	-0.749	0.222	0.972	0.00146720944132238
EHI_132400	5 27-3 27 exonuclease domain containing protein	-0.487	0.484	0.971	0.00428177919071193
EHI_050420	hypothetical protein	-0.599	0.371	0.97	0.00213092841771391
EHI_197110	snRNA activating protein complex subunit putative	-0.544	0.426	0.97	0.0101414690520927
EHI_127090	hypothetical protein conserved	-0.272	0.678	0.95	0.0105622613550411
EHI_009630	Ran-binding protein putative	-0.371	0.576	0.947	0.00357774105465109
EHI_104480	hypothetical protein	-0.585	0.36	0.945	0.00793847107968235
EHI_063580	hypothetical protein	-0.011	0.933	0.944	0.0380224891443142
EHI_050440	hypothetical protein	-0.403	0.54	0.943	0.0483997706283062
EHI_091080	TBC domain containing protein	-0.24	0.703	0.943	0.0378922889821367
EHI_153170	hypothetical protein	0.044	0.983	0.939	0.028796761738451
EHI_183050	DnaJ domain containing protein	-0.636	0.297	0.933	0.0312248965287364
EHI_175270	hypothetical protein	-0.056	0.874	0.93	0.00562837087714821
EHI_035260	endoglucanase putative	-0.071	0.857	0.928	0.0192420480922028
EHI_049040	hypothetical protein	-0.217	0.707	0.925	0.0170935722326713
EHI_096810	hypothetical protein	-0.575	0.348	0.924	0.000995014258767979
EHI_151690	hypothetical protein	-0.782	0.142	0.924	0.0162493442392115
EHI_064470	heat shock protein 70 putative	-0.265	0.658	0.923	0.0362637373579902
EHI_142040	exocyst complex component exo70 putative	-0.523	0.394	0.918	0.018055236624794
EHI_119930	protein kinase domain containing protein	-0.577	0.337	0.914	0.00587097733600884
EHI_177580	citrate transporter putative	-0.512	0.398	0.91	0.0109071090988194
EHI_015230	hypothetical protein	-0.694	0.211	0.905	0.00084200302597043
EHI_012200	hypothetical protein	-0.358	0.546	0.904	0.047681093202882
EHI_036840	hypothetical protein	-0.218	0.681	0.899	0.0463789182595626
EHI_009950	putative XPA-binding protein 1	0.766	1.662	0.896	0.0428062144372048
EHI_010270	hypothetical protein	-0.595	0.301	0.896	0.00283677659040581
EHI_152300	hypothetical protein	-0.474	0.413	0.888	0.0131405777728986
EHI_148530	leucine rich repeat protein BspA family	-0.263	0.624	0.887	0.00122265323086329
EHI_198860	protein phosphatase domain-containing protein	0.018	0.904	0.887	0.0375237084353934
EHI_155620	hypothetical protein	0.061	0.947	0.886	0.0277421096681257
EHI_165290	Rab GTPase activating protein putative	-0.442	0.434	0.876	0.0385423346677233
EHI_131900	hypothetical protein	-0.674	0.199	0.874	0.0446059312046448
EHI_151200	hypothetical protein conserved	-0.004	0.862	0.865	0.0329675090843328
EHI_105260	hypothetical protein	-0.664	0.198	0.862	0.000470409583083149
EHI_099260	hypothetical protein	-0.242	0.611	0.853	0.0288471711993751
EHI_166890	ABC transporter putative	-0.315	0.522	0.837	0.0218283892788235
EHI_169070	hypothetical protein	0.052	0.889	0.837	0.0260081731102538
EHI_068190	leucine-rich repeat containing protein	-0.629	0.204	0.833	0.0166090762738753
EHI_016400	Ras guanine nucleotide exchange factor putative	-0.041	0.783	0.825	0.0311046820912841
EHI_151750	hypothetical protein	-0.306	0.519	0.825	0.0434407975121581
EHI_175060	hypothetical protein	-0.285	0.54	0.825	0.0165025352151317
EHI_154220	hypothetical protein	-0.461	0.362	0.823	0.0260506943197493
EHI_199620	tRNA pseudouridine synthase D domain-containing protein	0.207	1.028	0.821	0.0249058212860487
EHI_008460	ribose-phosphate pyrophosphokinase putative	-0.197	0.623	0.82	0.0472833778902239
EHI_021250	hypothetical protein	-0.027	0.785	0.812	0.0398203997145599
EHI_128080	hypothetical protein	-0.483	0.32	0.803	0.0143789364528564
EHI_053620	hypothetical protein	-0.538	0.255	0.792	0.0105883304137481
EHI_158170	GTP-binding protein EhRabX27 putative	-0.684	0.107	0.791	0.0491370446151209
EHI_124900	importin alpha-1 subunit putative	-0.333	0.455	0.789	0.0322895005591389
EHI_104530	hypothetical protein	-0.633	0.154	0.788	0.0258150239415359
EHI_087600	protein kinase putative	-0.096	0.686	0.782	0.0244499002002519
EHI_023120	protein kinase domain containing protein	-0.422	0.349	0.771	0.0214799826922879
EHI_177530	hypothetical protein conserved	0.173	0.941	0.768	0.0463789182595626
EHI_111780	LIM zinc finger domain containing protein	-0.237	0.516	0.753	0.00856961990339714
EHI_163600	hypothetical protein	-0.433	0.301	0.734	0.0284772121264199
EHI_155280	serine threonine- protein kinase DCAMKL3 putative	-0.499	0.231	0.73	0.00839810542934948
EHI_098320	SP-RING zinc finger domain containing protein	-0.341	0.38	0.721	0.0286057124298182
EHI_008370	hypothetical protein	0.11	0.82	0.71	0.04065094818388
EHI_166480	hypothetical protein	-0.505	0.193	0.698	0.00456703525742375
EHI_007880	hypothetical protein	-0.592	0.074	0.666	0.0407650113095664
EHI_070120	myotubularin putative	-0.207	0.457	0.664	0.0373139192222472
EHI_008760	hypothetical protein	-0.285	0.369	0.654	0.0201175981355057
EHI_179320	hypothetical protein	-0.454	0.16	0.614	0.0359225822423143
EHI_031510	pumilio family RNA-binding protein	-0.291	0.3	0.591	0.0468027530786151
EHI_051810	hypothetical protein conserved	-0.359	0.222	0.581	0.0395758685171153
EHI_188210	phospholipid-transporting P-type ATPase putative	-0.362	0.215	0.577	0.0468027530786151
EHI_124440	TBC Rab GTPase activating domain containing protein	-0.35	0.223	0.573	0.0269757561662724
EHI_134670	hypothetical protein	-0.387	0.126	0.512	0.0404997917271486
