# Supplementary material for: Enteric bacteria boost defences against oxidative stress in Entamoeba histolytica
Source: Sci Rep. 2018 Jun 13;8:9042. doi: 10.1038/s41598-018-27086-w (PMC5998147; doi:10.1038/s41598-018-27086-w)
Supplement: Supplementary file 4 — Table S3 [file 41598_2018_27086_MOESM4_ESM.xlsx]

## Sheet: Info
Enteric bacteria boost defences against oxidative stress in Entamoeba histolytica Hugo Varet, Yana Shaulov, Odile Sismeiro, Meirav Trebicz-Geffen, Rachel Legendre, Jean-Yves Coppée, Serge Ankri and Nancy Guillen Scientific Reports, 2018 ______________________________________________________Table S3. All protein classes in each functional category

## Sheet: Binding
GENE ID	MAPPED ID	GENE NAME	PANTHER FAMILY/SUBFAMILY	PANTHER PROTEIN CLASS
CATEGORY - CLUSTER 1 - BINDING
ENTHI|EnsemblGenome=EHI_103450|UniProtKB=C4LVI9	EHI_103450	Actin binding protein, putative;EHI_103450;ortholog	EHBP-1 (PTHR11915:SF352)	non-motor actin binding protein(PC00085)
ENTHI|EnsemblGenome=EHI_138360|UniProtKB=C4M3H8	EHI_138360	ARF GTPase activating protein, putative;EHI_138360;ortholog	ARF-GAP DOMAIN AND FG REPEAT-CONTAINING PROTEIN 1 (PTHR23180:SF367)	G-protein modulator(PC00095);nucleic acid binding(PC00022)
ENTHI|EnsemblGenome=EHI_152090|UniProtKB=C4LSP7	EHI_152090	ARF GTPase activating protein, putative;EHI_152090;ortholog	CENTAURIN BETA 1A (PTHR23180:SF357)	G-protein modulator(PC00095);nucleic acid binding(PC00022)
ENTHI|EnsemblGenome=EHI_117470|UniProtKB=B1N2S2	EHI_117470	Calmodulin, putative;EHI_117470;ortholog	EF-HAND CALCIUM-BINDING DOMAIN-CONTAINING PROTEIN 7 (PTHR23050:SF288)	calmodulin(PC00060)
ENTHI|EnsemblGenome=EHI_141840|UniProtKB=B1N2S2	EHI_117470	Calmodulin, putative;EHI_117470;ortholog	EF-HAND CALCIUM-BINDING DOMAIN-CONTAINING PROTEIN 7 (PTHR23050:SF288)	calmodulin(PC00060)
ENTHI|EnsemblGenome=EHI_035250|UniProtKB=C4M4Z2	EHI_035250	Casein kinase II subunit beta;EHI_035250;ortholog	CASEIN KINASE II SUBUNIT BETA (PTHR11740:SF12)	kinase modulator(PC00095)
ENTHI|EnsemblGenome=EHI_075700|UniProtKB=C4M993	EHI_075700	Casein kinase II subunit beta;EHI_075700;ortholog	CASEIN KINASE II SUBUNIT BETA (PTHR11740:SF12)	kinase modulator(PC00095)
ENTHI|EnsemblGenome=EHI_127420|UniProtKB=C4LX13	EHI_127420	Cell division control protein CDC24, putative;EHI_127420;ortholog	LD03170P (PTHR12673:SF159)	guanyl-nucleotide exchange factor(PC00095)
ENTHI|EnsemblGenome=EHI_170070|UniProtKB=C4M1C9	EHI_170070	Cleavage stimulation factor, putative;EHI_170070;ortholog	CLEAVAGE STIMULATION FACTOR SUBUNIT 3 (PTHR19980:SF1)	mRNA polyadenylation factor(PC00171)
ENTHI|EnsemblGenome=EHI_191900|UniProtKB=C4M741	EHI_191900	Cortexillin, putative;EHI_191900;ortholog	SUBFAMILY NOT NAMED (PTHR11915:SF369)	non-motor actin binding protein(PC00085)
ENTHI|EnsemblGenome=EHI_061010|UniProtKB=C4M9N4	EHI_061010	Cullin, putative;EHI_061010;ortholog	CULLIN-2 (PTHR11932:SF118)	ubiquitin-protein ligase(PC00142)
ENTHI|EnsemblGenome=EHI_069300|UniProtKB=C4LWL8	EHI_069300	Cullin, putative;EHI_069300;ortholog	CULLIN-2 (PTHR11932:SF118)	ubiquitin-protein ligase(PC00142)
ENTHI|EnsemblGenome=EHI_148160|UniProtKB=C4LSY6	EHI_148160	Cullin, putative;EHI_148160;ortholog	CULLIN-2 (PTHR11932:SF118)	ubiquitin-protein ligase(PC00142)
ENTHI|EnsemblGenome=EHI_156450|UniProtKB=C4M4E3	EHI_156450	Cullin, putative;EHI_156450;ortholog	CULLIN-2 (PTHR11932:SF118)	ubiquitin-protein ligase(PC00142)
ENTHI|EnsemblGenome=EHI_003890|UniProtKB=C4M9B2	EHI_003890	Cyclin, putative;EHI_003890;ortholog	G2/MITOTIC-SPECIFIC CYCLIN-B (PTHR10177:SF282)	kinase activator(PC00095)
ENTHI|EnsemblGenome=EHI_166420|UniProtKB=C4M7E8	EHI_166420	Cyclin, putative;EHI_166420;ortholog	G2/MITOTIC-SPECIFIC CYCLIN-B (PTHR10177:SF282)	kinase activator(PC00095)
ENTHI|EnsemblGenome=EHI_194860|UniProtKB=C4M401	EHI_194860	Damaged DNA binding protein, putative;EHI_194860;ortholog	DNA DAMAGE-BINDING PROTEIN 1 (PTHR10644:SF11)	damaged DNA-binding protein(PC00171);mRNA polyadenylation factor(PC00009)
ENTHI|EnsemblGenome=EHI_024650|UniProtKB=C4M0K7	EHI_024650	Diaphanous protein, homolog 3, putative;EHI_024650;ortholog	FORMIN-C (PTHR23213:SF291)	non-motor actin binding protein(PC00085)
ENTHI|EnsemblGenome=EHI_077260|UniProtKB=C4M2T5	EHI_077260	DNA repair helicase, putative;EHI_077260;ortholog	TFIIH BASAL TRANSCRIPTION FACTOR COMPLEX HELICASE XPB SUBUNIT (PTHR11274:SF9)	DNA helicase(PC00171);hydrolase(PC00009)
ENTHI|EnsemblGenome=EHI_197850|UniProtKB=C4M8K7	EHI_197850	DNA repair helicase, putative;EHI_197850;ortholog	TFIIH BASAL TRANSCRIPTION FACTOR COMPLEX HELICASE XPD SUBUNIT (PTHR11472:SF50)	DNA helicase(PC00171)
ENTHI|EnsemblGenome=EHI_122860|UniProtKB=C4M5L7	EHI_122860	DNA repair protein RAD51C, putative;EHI_122860;ortholog	DNA REPAIR PROTEIN RAD51 HOMOLOG 3 (PTHR22942:SF53)	DNA strand-pairing protein(PC00171);hydrolase(PC00009)
ENTHI|EnsemblGenome=EHI_042880|UniProtKB=C4M656	EHI_042880	DNA topoisomerase;EHI_042880;ortholog	DNA TOPOISOMERASE 3-BETA-1 (PTHR11390:SF30)	enzyme modulator(PC00095);isomerase(PC00135);nucleic acid binding(PC00171)
ENTHI|EnsemblGenome=EHI_016120|UniProtKB=C4MAN5	EHI_016120	EF-hand calcium-binding domain containing protein;EHI_016120;ortholog	CALFUMIRIN-1 (PTHR10891:SF722)	calmodulin(PC00060);enzyme modulator(PC00131);signaling molecule(PC00061)
ENTHI|EnsemblGenome=EHI_044900|UniProtKB=C4LTA9	EHI_044900	EF-hand calcium-binding domain containing protein;EHI_044900;ortholog	CALCYPHOSIN-2 (PTHR10891:SF661)	calmodulin(PC00060);enzyme modulator(PC00131);signaling molecule(PC00061)
ENTHI|EnsemblGenome=EHI_118790|UniProtKB=C4LYM7	EHI_118790	Endonuclease III, putative;EHI_118790;ortholog	ENDONUCLEASE III-LIKE PROTEIN 1 (PTHR43286:SF1)	DNA glycosylase(PC00171);endodeoxyribonuclease(PC00009);glycosidase(PC00010)
ENTHI|EnsemblGenome=EHI_021400|UniProtKB=C4M054	EHI_021400	Exosome component 10, putative;EHI_021400;ortholog	EXOSOME COMPONENT 10 (PTHR12124:SF54)	exoribonuclease(PC00171);hydrolase(PC00031)
ENTHI|EnsemblGenome=EHI_029040|UniProtKB=C4M4W8	EHI_029040	Exportin T, putative;EHI_029040;ortholog	EXPORTIN-T (PTHR15952:SF12)	RNA binding protein(PC00171)
ENTHI|EnsemblGenome=EHI_090250|UniProtKB=C4M8H3	EHI_090250	Formin homology 2 domain containing protein;EHI_090250;ortholog	FORMIN-C (PTHR23213:SF291)	non-motor actin binding protein(PC00085)
ENTHI|EnsemblGenome=EHI_197230|UniProtKB=C4LVE0	EHI_197230	Formin homology 2 domain containing protein;EHI_197230;ortholog	FORMIN-C (PTHR23213:SF291)	non-motor actin binding protein(PC00085)
ENTHI|EnsemblGenome=EHI_142080|UniProtKB=C4LW53	EHI_142080	Glycosyltransferase, putative;EHI_142080;ortholog	N-ACETYLGLUCOSAMINE-1-PHOSPHOTRANSFERASE SUBUNITS ALPHA/BETA (PTHR24045:SF23)	transcription factor(PC00218)
ENTHI|EnsemblGenome=EHI_125160|UniProtKB=C4M619	EHI_125160	Guanine nucleotide exchange factor, putative;EHI_125160;ortholog	SUBFAMILY NOT NAMED (PTHR12673:SF211)	guanyl-nucleotide exchange factor(PC00095)
ENTHI|EnsemblGenome=EHI_182740|UniProtKB=C4LV55	EHI_182740	Guanine nucleotide exchange factor, putative;EHI_182740;ortholog	Y105E8A.24, ISOFORM A (PTHR12673:SF156)	guanyl-nucleotide exchange factor(PC00095)
ENTHI|EnsemblGenome=EHI_064450|UniProtKB=C4M0B4	EHI_064450	HEAT repeat domain containing protein;EHI_064450;ortholog	FI07923P (PTHR10527:SF38)	G-protein modulator(PC00095);transfer/carrier protein(PC00022);transporter(PC00219)
ENTHI|EnsemblGenome=EHI_097470|UniProtKB=C4M930	EHI_097470	HEAT repeat domain containing protein;EHI_097470;ortholog	IMPORTIN-4 (PTHR10527:SF43)	transfer/carrier protein(PC00219);transporter(PC00227)
ENTHI|EnsemblGenome=EHI_073570|UniProtKB=C4LXL7	EHI_073570	Histone acetyltransferase, putative;EHI_073570;ortholog	HISTONE ACETYLTRANSFERASE TYPE B CATALYTIC SUBUNIT (PTHR12046:SF1)	acetyltransferase(PC00220)
ENTHI|EnsemblGenome=EHI_142000|UniProtKB=Q5U8N1	EHI_142000	Histone acetyltransferase;EHI_142000;ortholog	HISTONE ACETYLTRANSFERASE KAT8 (PTHR10615:SF134)	acetyltransferase(PC00220);chromatin/chromatin-binding protein(PC00038);zinc finger transcription factor(PC00171)
ENTHI|EnsemblGenome=EHI_025350|UniProtKB=C4M322	EHI_025350	Importin alpha, putative;EHI_025350;ortholog	IMPORTIN SUBUNIT ALPHA (PTHR23316:SF36)	transfer/carrier protein(PC00219)
ENTHI|EnsemblGenome=EHI_148070|UniProtKB=C4LSX7	EHI_148070	Importin alpha, putative;EHI_148070;ortholog	IMPORTIN SUBUNIT ALPHA (PTHR23316:SF36)	transfer/carrier protein(PC00219)
ENTHI|EnsemblGenome=EHI_098400|UniProtKB=C4LXC2	EHI_098400	Importin beta-3 family protein, putative;EHI_098400;ortholog	IMPORTIN SUBUNIT BETA-1 (PTHR10527:SF32)	transfer/carrier protein(PC00219);transporter(PC00227)
ENTHI|EnsemblGenome=EHI_196970|UniProtKB=C4LVB5	EHI_196970	Importin beta-3 subunit family protein, putative;EHI_196970;ortholog	FI07923P (PTHR10527:SF38)	G-protein modulator(PC00095);transfer/carrier protein(PC00022);transporter(PC00219)
ENTHI|EnsemblGenome=EHI_036520|UniProtKB=C4M8F5	EHI_036520	Importin beta, putative;EHI_036520;ortholog	IMPORTIN SUBUNIT BETA-1 (PTHR10527:SF32)	transfer/carrier protein(PC00219);transporter(PC00227)
ENTHI|EnsemblGenome=EHI_183260|UniProtKB=C4LV97	EHI_183260	Leucine-rich repeat containing protein;EHI_183260;ortholog	SERINE/THREONINE-PROTEIN KINASE 11-INTERACTING PROTEIN (PTHR15454:SF20)	enzyme modulator(PC00095)
ENTHI|EnsemblGenome=EHI_022910|UniProtKB=Q1EPY7	EHI_022910	Longin-type vesicle-associated membrane protein, putative (Fragment);EHI_022910;ortholog	SYNAPTOBREVIN HOMOLOG YKT6 (PTHR21136:SF154)	SNARE protein(PC00150)
ENTHI|EnsemblGenome=EHI_025840|UniProtKB=C4M939	EHI_025840	LSM domain containing protein;EHI_025840;ortholog	U6 SNRNA-ASSOCIATED SM-LIKE PROTEIN LSM7 (PTHR10553:SF11)	mRNA splicing factor(PC00171)
ENTHI|EnsemblGenome=EHI_168310|UniProtKB=C4M4P1	EHI_168310	Myb-like DNA-binding domain containing protein;EHI_168310;ortholog	SUBFAMILY NOT NAMED (PTHR10641:SF687)	DNA binding protein(PC00171);transcription factor(PC00009)
ENTHI|EnsemblGenome=EHI_182610|UniProtKB=C4LV42	EHI_182610	Myb-like DNA-binding domain containing protein;EHI_182610;ortholog	SUBFAMILY NOT NAMED (PTHR10641:SF736)	DNA binding protein(PC00171);transcription factor(PC00009)
ENTHI|EnsemblGenome=EHI_076830|UniProtKB=C4M2S5	EHI_076830	Nuclear transcription factor, putative;EHI_076830;ortholog	NUCLEAR TRANSCRIPTION FACTOR Y SUBUNIT GAMMA (PTHR10252:SF59)	DNA-directed DNA polymerase(PC00171);chromatin/chromatin-binding protein(PC00009);transcription factor(PC00018)
ENTHI|EnsemblGenome=EHI_166900|UniProtKB=C4LY94	EHI_166900	Nuclear transport receptor, putative;EHI_166900;ortholog	TRANSPORTIN-3 (PTHR12363:SF41)	transporter(PC00227)
ENTHI|EnsemblGenome=EHI_048280|UniProtKB=C4M4B8	EHI_048280	Nucleosome assembly protein, putative;EHI_048280;ortholog	AT14585P-RELATED (PTHR11875:SF90)	phosphatase inhibitor(PC00095)
ENTHI|EnsemblGenome=EHI_120340|UniProtKB=C4M8H9	EHI_120340	Nucleosome assembly protein, putative;EHI_120340;ortholog	AT14585P-RELATED (PTHR11875:SF90)	phosphatase inhibitor(PC00095)
ENTHI|EnsemblGenome=EHI_049310|UniProtKB=C4LUD3	EHI_049310	PH domain containing protein;EHI_049310;ortholog	INNER MEMBRANE PROTEIN YRBG (PTHR10846:SF49)	transporter(PC00227)
ENTHI|EnsemblGenome=EHI_081270|UniProtKB=C4M5B2	EHI_081270	Prefoldin subunit 3, putative;EHI_081270;ortholog	PREFOLDIN SUBUNIT 3 (PTHR12409:SF1)	chaperone(PC00072)
ENTHI|EnsemblGenome=EHI_143800|UniProtKB=Q761X1	EHI_143800	Protein kinase, putative;EHI_143800;ortholog	SERINE/THREONINE-PROTEIN KINASE CG17528 (PTHR24349:SF193)	non-motor microtubule binding protein(PC00085);non-receptor serine/threonine protein kinase(PC00157)
ENTHI|EnsemblGenome=EHI_051820|UniProtKB=C4LY76	EHI_051820	Protein with RhoGEF and ArfGAP domains;EHI_051820;ortholog	SUBFAMILY NOT NAMED (PTHR12673:SF211)	guanyl-nucleotide exchange factor(PC00095)
ENTHI|EnsemblGenome=EHI_194630|UniProtKB=C4LZX4	EHI_194630	Protein with RhoGEF and ArfGAP domains;EHI_194630;ortholog	SUBFAMILY NOT NAMED (PTHR12673:SF211)	guanyl-nucleotide exchange factor(PC00095)
ENTHI|EnsemblGenome=EHI_012320|UniProtKB=C4LTM5	EHI_012320	Pumilio domain-containing protein C6G9.14, putative;EHI_012320;ortholog	PUMILIO HOMOLOGY DOMAIN FAMILY MEMBER 4 (PTHR12537:SF80)	mRNA processing factor(PC00171);translation factor(PC00031)
ENTHI|EnsemblGenome=EHI_000450|UniProtKB=C4LZ96	EHI_000450	Pumilio family RNA-binding protein;EHI_000450;ortholog	MATERNAL PROTEIN PUMILIO (PTHR12537:SF105)	mRNA processing factor(PC00171);translation factor(PC00031)
ENTHI|EnsemblGenome=EHI_069540|UniProtKB=C4LWP2	EHI_069540	Pumilio family RNA-binding protein;EHI_069540;ortholog	MATERNAL PROTEIN PUMILIO (PTHR12537:SF105)	mRNA processing factor(PC00171);translation factor(PC00031)
ENTHI|EnsemblGenome=EHI_147880|UniProtKB=C4M905	EHI_147880	Pumilio family RNA-binding protein;EHI_147880;ortholog	MATERNAL PROTEIN PUMILIO (PTHR12537:SF105)	mRNA processing factor(PC00171);translation factor(PC00031)
ENTHI|EnsemblGenome=EHI_148330|UniProtKB=C4LT03	EHI_148330	Pumilio family RNA-binding protein;EHI_148330;ortholog	MATERNAL PROTEIN PUMILIO (PTHR12537:SF105)	mRNA processing factor(PC00171);translation factor(PC00031)
ENTHI|EnsemblGenome=EHI_055400|UniProtKB=B1N4I3	EHI_055400	Putative uncharacterized protein;EHI_055400;ortholog	NNT-1 (PTHR10160:SF26)	dehydrogenase(PC00176)
ENTHI|EnsemblGenome=EHI_076840|UniProtKB=B1N3I3	EHI_076840	Putative uncharacterized protein;EHI_076840;ortholog	U6 SNRNA-ASSOCIATED SM-LIKE PROTEIN LSM5 (PTHR20971:SF1)	mRNA splicing factor(PC00171)
ENTHI|EnsemblGenome=EHI_087830|UniProtKB=C4LXW3	EHI_087830	Putative uncharacterized protein;EHI_087830;ortholog	G2/MITOTIC-SPECIFIC CYCLIN-B (PTHR10177:SF282)	kinase activator(PC00095)
ENTHI|EnsemblGenome=EHI_138500|UniProtKB=C4M3J2	EHI_138500	Putative uncharacterized protein;EHI_138500;ortholog	GTPASE-ACTIVATING RAP/RAN-GAP DOMAIN-LIKE PROTEIN 3 (PTHR15711:SF32)	G-protein modulator(PC00095)
ENTHI|EnsemblGenome=EHI_151980|UniProtKB=C4LSN7	EHI_151980	Putative uncharacterized protein;EHI_151980;ortholog	VPS9 DOMAIN-CONTAINING PROTEIN 1 (PTHR23101:SF91)	guanyl-nucleotide exchange factor(PC00095);membrane trafficking regulatory protein(PC00022)
ENTHI|EnsemblGenome=EHI_074100|UniProtKB=C4M2Z9	EHI_074100	Rab GDP dissociation inhibitor, putative;EHI_074100;ortholog	RAB PROTEINS GERANYLGERANYLTRANSFERASE COMPONENT A (PTHR11787:SF16)	G-protein modulator(PC00095);acyltransferase(PC00022)
ENTHI|EnsemblGenome=EHI_010690|UniProtKB=C4LYV6	EHI_010690	Rab GTPase activating protein, putative;EHI_010690;ortholog	RELATED TO THE N TERMINUS OF TRE ONCOGENE, ISOFORM A (PTHR22957:SF379)	G-protein modulator(PC00095);hydrolase(PC00022)
ENTHI|EnsemblGenome=EHI_038840|UniProtKB=C4LZQ7	EHI_038840	Rab GTPase activating protein, putative;EHI_038840;ortholog	SUBFAMILY NOT NAMED (PTHR22957:SF381)	G-protein modulator(PC00095);hydrolase(PC00022)
ENTHI|EnsemblGenome=EHI_049830|UniProtKB=C4LUI2	EHI_049830	Rab GTPase activating protein, putative;EHI_049830;ortholog	RELATED TO THE N TERMINUS OF TRE ONCOGENE, ISOFORM A (PTHR22957:SF379)	G-protein modulator(PC00095);hydrolase(PC00022)
ENTHI|EnsemblGenome=EHI_094140|UniProtKB=C4LYK1	EHI_094140	Rab GTPase activating protein, putative;EHI_094140;ortholog	TBC1 DOMAIN FAMILY MEMBER 21 (PTHR22957:SF337)	G-protein modulator(PC00095);hydrolase(PC00022)
ENTHI|EnsemblGenome=EHI_196990|UniProtKB=C4LVB7	EHI_196990	Rab GTPase activating protein, putative;EHI_196990;ortholog	TBC1 DOMAIN FAMILY MEMBER 22B (PTHR22957:SF335)	G-protein modulator(PC00095);hydrolase(PC00022)
ENTHI|EnsemblGenome=EHI_010370|UniProtKB=C4LYT4	EHI_010370	Ran binding protein, putative;EHI_010370;ortholog	RAN-BINDING PROTEIN 16 (PTHR12596:SF16)	transfer/carrier protein(PC00219)
ENTHI|EnsemblGenome=EHI_170140|UniProtKB=Q769I8	EHI_170140	Rap GTPase;Ehras4;ortholog	RAS-LIKE PROTEIN 3 (PTHR24070:SF341)	small GTPase(PC00095)
ENTHI|EnsemblGenome=EHI_108700|UniProtKB=C4M834	EHI_108700	Rap/Ran GTPase activating protein, putative;EHI_108700;ortholog	GTPASE-ACTIVATING RAP/RAN-GAP DOMAIN-LIKE PROTEIN 3 (PTHR15711:SF32)	G-protein modulator(PC00095)
ENTHI|EnsemblGenome=EHI_151270|UniProtKB=C4LSH0	EHI_151270	Rap/Ran GTPase activating protein, putative;EHI_151270;ortholog	GTPASE-ACTIVATING RAP/RAN-GAP DOMAIN-LIKE PROTEIN 3 (PTHR15711:SF32)	G-protein modulator(PC00095)
ENTHI|EnsemblGenome=EHI_060370|UniProtKB=C4M6J2	EHI_060370	Ras family GTPase;EHI_060370;ortholog	RAS-RELATED PROTEIN R-RAS2 (PTHR24070:SF329)	small GTPase(PC00095)
ENTHI|EnsemblGenome=EHI_178900|UniProtKB=C4LUV4	EHI_178900	Ras family protein;EHI_178900;ortholog	GTP-BINDING PROTEIN RHEB HOMOLOG (PTHR24070:SF313)	small GTPase(PC00095)
ENTHI|EnsemblGenome=EHI_020210|UniProtKB=C4M7T7	EHI_020210	Ras guanine nucleotide exchange factor, putative;EHI_020210;ortholog	PROTEIN SON OF SEVENLESS (PTHR23113:SF247)	guanyl-nucleotide exchange factor(PC00095)
ENTHI|EnsemblGenome=EHI_023270|UniProtKB=C4LUN8	EHI_023270	Ras guanine nucleotide exchange factor, putative;EHI_023270;ortholog	BUD SITE SELECTION PROTEIN 5 (PTHR23113:SF254)	guanyl-nucleotide exchange factor(PC00095)
ENTHI|EnsemblGenome=EHI_030740|UniProtKB=C4M1E3	EHI_030740	Ras guanine nucleotide exchange factor, putative;EHI_030740;ortholog	PROTEIN SON OF SEVENLESS (PTHR23113:SF247)	guanyl-nucleotide exchange factor(PC00095)
ENTHI|EnsemblGenome=EHI_070760|UniProtKB=C4M5T3	EHI_070760	Ras guanine nucleotide exchange factor, putative;EHI_070760;ortholog	RAS GUANINE NUCLEOTIDE EXCHANGE FACTOR W (PTHR23113:SF235)	guanyl-nucleotide exchange factor(PC00095)
ENTHI|EnsemblGenome=EHI_107910|UniProtKB=C4M9J6	EHI_107910	Ras guanine nucleotide exchange factor, putative;EHI_107910;ortholog	BUD SITE SELECTION PROTEIN 5 (PTHR23113:SF254)	guanyl-nucleotide exchange factor(PC00095)
ENTHI|EnsemblGenome=EHI_113430|UniProtKB=C4M9W1	EHI_113430	Ras guanine nucleotide exchange factor, putative;EHI_113430;ortholog	BUD SITE SELECTION PROTEIN 5 (PTHR23113:SF254)	guanyl-nucleotide exchange factor(PC00095)
ENTHI|EnsemblGenome=EHI_131260|UniProtKB=C4LXJ2	EHI_131260	Ras guanine nucleotide exchange factor, putative;EHI_131260;ortholog	SUBFAMILY NOT NAMED (PTHR23113:SF241)	guanyl-nucleotide exchange factor(PC00095)
ENTHI|EnsemblGenome=EHI_158330|UniProtKB=C4M2F2	EHI_158330	Ras guanine nucleotide exchange factor, putative;EHI_158330;ortholog	PROTEIN SON OF SEVENLESS (PTHR23113:SF247)	guanyl-nucleotide exchange factor(PC00095)
ENTHI|EnsemblGenome=EHI_164860|UniProtKB=C4M1X9	EHI_164860	Ras guanine nucleotide exchange factor, putative;EHI_164860;ortholog	RCC1 DOMAIN-CONTAINING PROTEIN 1 (PTHR22870:SF245)	chromatin/chromatin-binding protein(PC00171);guanyl-nucleotide exchange factor(PC00009)
ENTHI|EnsemblGenome=EHI_170600|UniProtKB=C4M6V3	EHI_170600	Ras guanine nucleotide exchange factor, putative;EHI_170600;ortholog	BUD SITE SELECTION PROTEIN 5 (PTHR23113:SF254)	guanyl-nucleotide exchange factor(PC00095)
ENTHI|EnsemblGenome=EHI_134000|UniProtKB=C4M1M9	EHI_134000	Regulator of nonsense transcripts, putative;EHI_134000;ortholog	REGULATOR OF NONSENSE TRANSCRIPTS 1 HOMOLOG (PTHR10887:SF410)	DNA helicase(PC00171);RNA helicase(PC00009);endoribonuclease(PC00011);hydrolase(PC00031)
ENTHI|EnsemblGenome=EHI_126310|UniProtKB=C4LW15	EHI_126310	Rho family GTPase;EHI_126310;ortholog	RHO-RELATED PROTEIN RACD (PTHR24072:SF207)	small GTPase(PC00095)
ENTHI|EnsemblGenome=EHI_153460|UniProtKB=C4LSD7	EHI_153460	Rho family GTPase;EHI_153460;ortholog	RHO-RELATED GTP-BINDING PROTEIN RHOB (PTHR24072:SF182)	small GTPase(PC00095)
ENTHI|EnsemblGenome=EHI_006140|UniProtKB=C4M2P8	EHI_006140	Rho guanine nucleotide exchange factor, putative;EHI_006140;ortholog	LD03170P (PTHR12673:SF159)	guanyl-nucleotide exchange factor(PC00095)
ENTHI|EnsemblGenome=EHI_038870|UniProtKB=C4LZQ9	EHI_038870	Rho guanine nucleotide exchange factor, putative;EHI_038870;ortholog	LD03170P (PTHR12673:SF159)	guanyl-nucleotide exchange factor(PC00095)
ENTHI|EnsemblGenome=EHI_039480|UniProtKB=C4M8C8	EHI_039480	Rho guanine nucleotide exchange factor, putative;EHI_039480;ortholog	LD03170P (PTHR12673:SF159)	guanyl-nucleotide exchange factor(PC00095)
ENTHI|EnsemblGenome=EHI_112000|UniProtKB=C4M7I2	EHI_112000	Rho guanine nucleotide exchange factor, putative;EHI_112000;ortholog	LD03170P (PTHR12673:SF159)	guanyl-nucleotide exchange factor(PC00095)
ENTHI|EnsemblGenome=EHI_126000|UniProtKB=C4LVY5	EHI_126000	Rho guanine nucleotide exchange factor, putative;EHI_126000;ortholog	LD03170P (PTHR12673:SF159)	guanyl-nucleotide exchange factor(PC00095)
ENTHI|EnsemblGenome=EHI_138390|UniProtKB=C4M3I1	EHI_138390	Rho guanine nucleotide exchange factor, putative;EHI_138390;ortholog	SUBFAMILY NOT NAMED (PTHR12673:SF211)	guanyl-nucleotide exchange factor(PC00095)
ENTHI|EnsemblGenome=EHI_141880|UniProtKB=C4LW34	EHI_141880	Rho guanine nucleotide exchange factor, putative;EHI_141880;ortholog	SUBFAMILY NOT NAMED (PTHR12673:SF211)	guanyl-nucleotide exchange factor(PC00095)
ENTHI|EnsemblGenome=EHI_145730|UniProtKB=C4M6F4	EHI_145730	Rho guanine nucleotide exchange factor, putative;EHI_145730;ortholog	LD03170P (PTHR12673:SF159)	guanyl-nucleotide exchange factor(PC00095)
ENTHI|EnsemblGenome=EHI_183580|UniProtKB=C4M737	EHI_183580	Rho guanine nucleotide exchange factor, putative;EHI_183580;ortholog	LD03170P (PTHR12673:SF159)	guanyl-nucleotide exchange factor(PC00095)
ENTHI|EnsemblGenome=EHI_011070|UniProtKB=C4MBC3	EHI_011070	RhoGAP domain containing protein;EHI_011070;ortholog	RGA-2 (PTHR23179:SF34)	G-protein modulator(PC00095)
ENTHI|EnsemblGenome=EHI_039030|UniProtKB=C4LZS4	EHI_039030	RhoGAP domain containing protein;EHI_039030;ortholog	RGA-2 (PTHR23179:SF34)	G-protein modulator(PC00095)
ENTHI|EnsemblGenome=EHI_117610|UniProtKB=C4M676	EHI_117610	RhoGAP domain containing protein;EHI_117610;ortholog	RGA-2 (PTHR23179:SF34)	G-protein modulator(PC00095)
ENTHI|EnsemblGenome=EHI_151700|UniProtKB=C4LSL1	EHI_151700	RhoGAP domain containing protein;EHI_151700;ortholog	RGA-2 (PTHR23179:SF34)	G-protein modulator(PC00095)
ENTHI|EnsemblGenome=EHI_182500|UniProtKB=C4LVA5	EHI_182500	RhoGAP domain containing protein;EHI_182500;ortholog	RGA-2 (PTHR23179:SF34)	G-protein modulator(PC00095)
ENTHI|EnsemblGenome=EHI_086240|UniProtKB=C4M379	EHI_086240	Ribonuclease P protein subunit p30, putative;EHI_086240;ortholog	RIBONUCLEASE P PROTEIN SUBUNIT P30 (PTHR13031:SF1)	endoribonuclease(PC00171);hydrolase(PC00031)
ENTHI|EnsemblGenome=EHI_029200|UniProtKB=C4MAW7	EHI_029200	Ribosome biogenesis protein, putative;EHI_029200;ortholog	RIBOSOME PRODUCTION FACTOR 2 HOMOLOG (PTHR12728:SF1)	nuclease(PC00171)
ENTHI|EnsemblGenome=EHI_047740|UniProtKB=C4M7W6	EHI_047740	RNA methyltransferase, putative;EHI_047740;ortholog	TRNA (URACIL(54)-C(5))-METHYLTRANSFERASE (PTHR11061:SF39)	RNA methyltransferase(PC00171)
ENTHI|EnsemblGenome=EHI_077270|UniProtKB=C4M2T6	EHI_077270	rRNA biogenesis protein RRP5, putative;EHI_077270;ortholog	PROTEIN RRP5 HOMOLOG (PTHR23270:SF11)
ENTHI|EnsemblGenome=EHI_122820|UniProtKB=C4M5M8	EHI_122820	Sedlin, putative;EHI_122820;ortholog	TRAFFICKING PROTEIN PARTICLE COMPLEX SUBUNIT 2 (PTHR12403:SF19)	transcription factor(PC00218)
ENTHI|EnsemblGenome=EHI_137250|UniProtKB=C4M5Y4	EHI_137250	Ser/thr protein phosphatase family protein;EHI_137250;ortholog	TRANSMEMBRANE PROTEIN 62 (PTHR14795:SF5)	RNA helicase(PC00171)
ENTHI|EnsemblGenome=EHI_114170|UniProtKB=C4M424	EHI_114170	Serine/threonine-protein phosphatase;EHI_114170;ortholog	SERINE/THREONINE-PROTEIN PHOSPHATASE 5 (PTHR11668:SF326)	calcium-binding protein(PC00060);protein phosphatase(PC00121)
ENTHI|EnsemblGenome=EHI_178030|UniProtKB=C4M556	EHI_178030	Serine/threonine-protein phosphatase;EHI_178030;ortholog	SERINE/THREONINE-PROTEIN PHOSPHATASE 2B CATALYTIC SUBUNIT 1-RELATED (PTHR11668:SF367)	calcium-binding protein(PC00060);protein phosphatase(PC00121)
ENTHI|EnsemblGenome=EHI_106280|UniProtKB=C4M392	EHI_106280	SMC5 protein, putative;EHI_106280;ortholog	STRUCTURAL MAINTENANCE OF CHROMOSOMES PROTEIN 5 (PTHR19306:SF7)	nucleic acid binding(PC00171)
ENTHI|EnsemblGenome=EHI_030160|UniProtKB=C4M450	EHI_030160	SOH1 protein, putative;EHI_030160;ortholog	MEDIATOR OF RNA POLYMERASE II TRANSCRIPTION SUBUNIT 31 (PTHR13186:SF1)	DNA-directed RNA polymerase(PC00171)
ENTHI|EnsemblGenome=EHI_144720|UniProtKB=C4MA02	EHI_144720	Splicing factor 3B subunit 3, putative;EHI_144720;ortholog	SPLICING FACTOR 3B SUBUNIT 3 (PTHR10644:SF13)	damaged DNA-binding protein(PC00171);mRNA polyadenylation factor(PC00009);mRNA splicing factor(PC00086)
ENTHI|EnsemblGenome=EHI_126960|UniProtKB=C4LWX2	EHI_126960	Synbindin, putative;EHI_126960;ortholog	TRAFFICKING PROTEIN PARTICLE COMPLEX SUBUNIT 4 (PTHR23249:SF17)	membrane traffic protein(PC00150)
ENTHI|Gene=EHI_077240|UniProtKB=A7UFC2	EHI_077240	TATA-box-binding protein-like protein 1;trf1;ortholog	TATA-BOX-BINDING PROTEIN (PTHR10126:SF25)	nucleic acid binding(PC00171);transcription factor(PC00218)
ENTHI|EnsemblGenome=EHI_035150|UniProtKB=C4M4Z5	EHI_035150	TBC domain containing protein;EHI_035150;ortholog	GTPASE ACTIVATING PROTEIN AND CENTROSOME-ASSOCIATED ORTHOLOG, ISOFORM B (PTHR22957:SF372)	G-protein modulator(PC00095);hydrolase(PC00022)
ENTHI|EnsemblGenome=EHI_110550|UniProtKB=C4LUA4	EHI_110550	TBC domain containing protein;EHI_110550;ortholog	SUBFAMILY NOT NAMED (PTHR22957:SF433)	G-protein modulator(PC00095);hydrolase(PC00022)
ENTHI|EnsemblGenome=EHI_142920|UniProtKB=C4M6D9	EHI_142920	TBC domain containing protein;EHI_142920;ortholog	TBC1 DOMAIN FAMILY MEMBER 22A (PTHR22957:SF401)	G-protein modulator(PC00095);hydrolase(PC00022)
ENTHI|EnsemblGenome=EHI_045210|UniProtKB=C4LTD4	EHI_045210	TBC/Rab GTPase activating domain containing protein;EHI_045210;ortholog	TBC1 DOMAIN FAMILY MEMBER 21 (PTHR22957:SF337)	G-protein modulator(PC00095);hydrolase(PC00022)
ENTHI|EnsemblGenome=EHI_052170|UniProtKB=C4M857	EHI_052170	TBC/Rab GTPase activating domain containing protein;EHI_052170;ortholog	TBC1 DOMAIN FAMILY MEMBER 13 (PTHR22957:SF354)	G-protein modulator(PC00095);hydrolase(PC00022)
ENTHI|EnsemblGenome=EHI_182880|UniProtKB=C4LV67	EHI_182880	TFIIH basal transcription factor complex subunit, putative;EHI_182880;ortholog	GENERAL TRANSCRIPTION FACTOR IIH SUBUNIT 2-RELATED (PTHR12695:SF3)	transcription factor(PC00218)
ENTHI|EnsemblGenome=EHI_087330|UniProtKB=C4LXS6	EHI_087330	Topoisomerase, putative;EHI_087330;ortholog	SUBFAMILY NOT NAMED (PTHR23092:SF34)	DNA-directed DNA polymerase(PC00171)
ENTHI|EnsemblGenome=EHI_142940|UniProtKB=C4M6D0	EHI_142940	TPR repeat protein;EHI_142940;ortholog	RNA POLYMERASE-ASSOCIATED PROTEIN CTR9 HOMOLOG (PTHR14027:SF3)
ENTHI|EnsemblGenome=EHI_093340|UniProtKB=C4MB91	EHI_093340	tRNA (guanine-N(7)-)-methyltransferase non-catalytic subunit;EHI_093340;ortholog	TRNA (GUANINE-N(7)-)-METHYLTRANSFERASE NON-CATALYTIC SUBUNIT WDR4 (PTHR16288:SF1)	mRNA processing factor(PC00171)
ENTHI|EnsemblGenome=EHI_111220|UniProtKB=C4M5H1	EHI_111220	tRNA splicing endonuclease, putative;EHI_111220;ortholog	DNA2/NAM7 HELICASE FAMILY PROTEIN (PTHR10887:SF382)	DNA helicase(PC00171);RNA helicase(PC00009);endoribonuclease(PC00011);hydrolase(PC00031)
ENTHI|Gene=EHI_103790|UniProtKB=C4LVM1	EHI_103790	Tubulin interacting protein, putative;EHI_103790;ortholog	GAMMA-TUBULIN COMPLEX COMPONENT 3 (PTHR19302:SF48)	non-motor microtubule binding protein(PC00085)
ENTHI|EnsemblGenome=EHI_004900|UniProtKB=C4M085	EHI_004900	U3 small nucleolar ribonucleoprotein protein IMP4, putative;EHI_004900;ortholog	U3 SMALL NUCLEOLAR RIBONUCLEOPROTEIN PROTEIN IMP4 (PTHR22734:SF4)	ribonucleoprotein(PC00171)
ENTHI|Gene=EHI_068580|UniProtKB=C4LU49	EHI_068580	U6 snRNA-associated Sm-like protein LSm2, putative;EHI_068580;ortholog	U6 SNRNA-ASSOCIATED SM-LIKE PROTEIN LSM2 (PTHR13829:SF3)	ribonucleoprotein(PC00171)
ENTHI|EnsemblGenome=EHI_151310|UniProtKB=C4LSH4	EHI_151310	U6 snRNA-associated Sm-like protein LSm3, putative;EHI_151310;ortholog	U6 SNRNA-ASSOCIATED SM-LIKE PROTEIN LSM3 (PTHR13110:SF3)	mRNA splicing factor(PC00171)
ENTHI|EnsemblGenome=EHI_049740|UniProtKB=C4LUH3	EHI_049740	Ubiquitin-conjugating enzyme family protein;EHI_049740;ortholog	UBIQUITIN-CONJUGATING ENZYME E2 J1 (PTHR24067:SF208)
ENTHI|EnsemblGenome=EHI_074020|UniProtKB=C4M2Z1	EHI_074020	V-type proton ATPase subunit a;EHI_074020;ortholog	V-TYPE PROTON ATPASE SUBUNIT A (PTHR11629:SF83)	ATP synthase(PC00227)
ENTHI|EnsemblGenome=EHI_045320|UniProtKB=C4LTE5	EHI_045320	Vacuolar protein sorting 36, putative;EHI_045320;ortholog	VACUOLAR PROTEIN-SORTING-ASSOCIATED PROTEIN 36 (PTHR13128:SF13)
ENTHI|EnsemblGenome=EHI_195080|UniProtKB=C4M413	EHI_195080	Vacuolar sorting protein 9 (VPS9) domain, putative;EHI_195080;ortholog	VPS9 DOMAIN-CONTAINING PROTEIN 1 (PTHR23101:SF91)	guanyl-nucleotide exchange factor(PC00095);membrane trafficking regulatory protein(PC00022)
ENTHI|EnsemblGenome=EHI_127450|UniProtKB=C4LX16	EHI_127450	Vacuolar sorting protein VPS9, putative;EHI_127450;ortholog	VPS9 DOMAIN-CONTAINING PROTEIN 1 (PTHR23101:SF91)	guanyl-nucleotide exchange factor(PC00095);membrane trafficking regulatory protein(PC00022)
ENTHI|EnsemblGenome=EHI_007950|UniProtKB=C4LYD2	EHI_007950	Villidin, putative;EHI_007950;ortholog	PROTEIN FLIGHTLESS-1 HOMOLOG (PTHR11977:SF69)	non-motor actin binding protein(PC00085)
ENTHI|EnsemblGenome=EHI_093850|UniProtKB=C4LYH6	EHI_093850	Viral A-type inclusion protein repeat, putative;EHI_093850;ortholog	COILED-COIL DOMAIN-CONTAINING PROTEIN 158 (PTHR13140:SF590)	G-protein modulator(PC00095);actin binding motor protein(PC00022);cell junction protein(PC00085)
ENTHI|EnsemblGenome=EHI_056440|UniProtKB=C4M6Z3	EHI_056440	WD domain containing protein;EHI_056440;ortholog	PROTEIN HIRA (PTHR13831:SF3)	chromatin/chromatin-binding protein(PC00171)
ENTHI|EnsemblGenome=EHI_124430|UniProtKB=C4LZH9	EHI_124430	Zn-dependent peptidase, putative;EHI_124430;ortholog	PRESEQUENCE PROTEASE, MITOCHONDRIAL (PTHR43016:SF6)	metalloprotease(PC00121)
CATEGORY - CLUSTER 2 - BINDING
ENTHI|EnsemblGenome=EHI_053440|UniProtKB=C4M8P0	EHI_053440	13 kDa ribonucleoprotein-associated protein, putative;EHI_053440;ortholog	NHP2-LIKE PROTEIN 1 (PTHR23105:SF93)	ribosomal protein(PC00171)
ENTHI|EnsemblGenome=EHI_177320|UniProtKB=C4LY36	EHI_177320	26S protease regulatory subunit, putative;EHI_177320;ortholog	26S PROTEASE REGULATORY SUBUNIT 6B (PTHR23073:SF50)	hydrolase(PC00121)
ENTHI|EnsemblGenome=EHI_180350|UniProtKB=C4M285	EHI_180350	26S protease regulatory subunit, putative;EHI_180350;ortholog	26S PROTEASE REGULATORY SUBUNIT 4 (PTHR23073:SF40)	hydrolase(PC00121)
ENTHI|EnsemblGenome=EHI_185410|UniProtKB=C4M8D7	EHI_185410	26S protease regulatory subunit, putative;EHI_185410;ortholog	26S PROTEASE REGULATORY SUBUNIT 8 (PTHR23073:SF51)	hydrolase(PC00121)
ENTHI|EnsemblGenome=EHI_164750|UniProtKB=C4M1W8	EHI_164750	26S proteasome non-ATPase regulatory subunit 14, putative;EHI_164750;ortholog	26S PROTEASOME NON-ATPASE REGULATORY SUBUNIT 14 (PTHR10410:SF8)	transcription factor(PC00218)
ENTHI|EnsemblGenome=EHI_188080|UniProtKB=C4M182	EHI_188080	3' exoribonuclease family protein;EHI_188080;ortholog	EXOSOME COMPLEX COMPONENT RRP42 (PTHR11097:SF16)	exoribonuclease(PC00171);hydrolase(PC00031)
ENTHI|EnsemblGenome=EHI_193350|UniProtKB=C4M4T9	EHI_193350	3'(2'),5'-bisphosphate nucleotidase, putative;EHI_193350;ortholog	3'(2'),5'-BISPHOSPHATE NUCLEOTIDASE (PTHR43200:SF6)	phosphatase(PC00121)
ENTHI|EnsemblGenome=EHI_074090|UniProtKB=B1N2I3	EHI_074090	40S ribosomal protein S14, putative;EHI_012360;ortholog	40S RIBOSOMAL PROTEIN S14 (PTHR11759:SF13)	ribosomal protein(PC00171)
ENTHI|EnsemblGenome=EHI_012360|UniProtKB=B1N2I3	EHI_074090	40S ribosomal protein S14, putative;EHI_012360;ortholog	40S RIBOSOMAL PROTEIN S14 (PTHR11759:SF13)	ribosomal protein(PC00171)
ENTHI|EnsemblGenome=EHI_039010|UniProtKB=C4LZS2	EHI_039010	40S ribosomal protein S26, putative;EHI_039010;ortholog	40S RIBOSOMAL PROTEIN S26-RELATED (PTHR12538:SF5)	ribosomal protein(PC00171)
ENTHI|EnsemblGenome=EHI_105180|UniProtKB=C4M123	EHI_105180	40S ribosomal protein S26, putative;EHI_105180;ortholog	40S RIBOSOMAL PROTEIN S26-RELATED (PTHR12538:SF5)	ribosomal protein(PC00171)
ENTHI|EnsemblGenome=EHI_158550|UniProtKB=C4M7G9	EHI_158550	40S ribosomal protein S26, putative;EHI_158550;ortholog	40S RIBOSOMAL PROTEIN S26-RELATED (PTHR12538:SF5)	ribosomal protein(PC00171)
ENTHI|EnsemblGenome=EHI_146340|UniProtKB=C4LT02	EHI_146340,EHI_148320	40S ribosomal protein S3, putative;EHI_146340;ortholog	40S RIBOSOMAL PROTEIN S3 (PTHR11760:SF26)	ribosomal protein(PC00171)
ENTHI|EnsemblGenome=EHI_148320|UniProtKB=C4LT02	EHI_146340,EHI_148320	40S ribosomal protein S3, putative;EHI_146340;ortholog	40S RIBOSOMAL PROTEIN S3 (PTHR11760:SF26)	ribosomal protein(PC00171)
ENTHI|EnsemblGenome=EHI_137870|UniProtKB=C4LT81	EHI_137870,EHI_044590	40S ribosomal protein S5;EHI_044590;ortholog	40S RIBOSOMAL PROTEIN S5 (PTHR11205:SF30)	ribosomal protein(PC00171)
ENTHI|EnsemblGenome=EHI_044590|UniProtKB=C4LT81	EHI_137870,EHI_044590	40S ribosomal protein S5;EHI_044590;ortholog	40S RIBOSOMAL PROTEIN S5 (PTHR11205:SF30)	ribosomal protein(PC00171)
ENTHI|EnsemblGenome=EHI_179000|UniProtKB=C4LUW3	EHI_179000	40S ribosomal protein S9;EHI_179000;ortholog	40S RIBOSOMAL PROTEIN S9 (PTHR11831:SF16)	ribosomal protein(PC00171)
ENTHI|EnsemblGenome=EHI_133330|UniProtKB=C4MB40	EHI_133330	5'-3' exonuclease domain containing protein;EHI_133330;ortholog	5'-3' EXORIBONUCLEASE 2 (PTHR12341:SF41)	exoribonuclease(PC00171)
ENTHI|EnsemblGenome=EHI_042920|UniProtKB=C4M660	EHI_042920	60S acidic riboomal protein P1, putative;EHI_042920;ortholog	60S ACIDIC RIBOSOMAL PROTEIN P1 (PTHR21141:SF55)	ribosomal protein(PC00171)
ENTHI|EnsemblGenome=EHI_175460|UniProtKB=B1N2Z3	EHI_148850,EHI_177630	60S acidic ribosomal protein P0, putative;EHI_090400;ortholog	60S ACIDIC RIBOSOMAL PROTEIN P0 (PTHR21141:SF66)	ribosomal protein(PC00171)
ENTHI|EnsemblGenome=EHI_148850|UniProtKB=B1N2Z3	EHI_148850,EHI_177630	60S acidic ribosomal protein P0, putative;EHI_090400;ortholog	60S ACIDIC RIBOSOMAL PROTEIN P0 (PTHR21141:SF66)	ribosomal protein(PC00171)
ENTHI|EnsemblGenome=EHI_090400|UniProtKB=B1N2Z3	EHI_148850,EHI_177630	60S acidic ribosomal protein P0, putative;EHI_090400;ortholog	60S ACIDIC RIBOSOMAL PROTEIN P0 (PTHR21141:SF66)	ribosomal protein(PC00171)
ENTHI|EnsemblGenome=EHI_177630|UniProtKB=B1N2Z3	EHI_148850,EHI_177630	60S acidic ribosomal protein P0, putative;EHI_090400;ortholog	60S ACIDIC RIBOSOMAL PROTEIN P0 (PTHR21141:SF66)	ribosomal protein(PC00171)
ENTHI|Gene=EHI_042930|UniProtKB=C4M661	EHI_042930	60S acidic ribosomal protein P1, putative;EHI_042930;ortholog	60S ACIDIC RIBOSOMAL PROTEIN P1 (PTHR21141:SF55)	ribosomal protein(PC00171)
ENTHI|EnsemblGenome=EHI_104660|UniProtKB=C4LZ75	EHI_104660	60S acidic ribosomal protein P1, putative;EHI_104660;ortholog	60S ACIDIC RIBOSOMAL PROTEIN P1 (PTHR21141:SF55)	ribosomal protein(PC00171)
ENTHI|Gene=EHI_138770|UniProtKB=C4M4I3	EHI_138770	60S acidic ribosomal protein P2, putative;EHI_138770;ortholog	60S ACIDIC RIBOSOMAL PROTEIN P1 (PTHR21141:SF55)	ribosomal protein(PC00171)
ENTHI|EnsemblGenome=EHI_179980|UniProtKB=C4M649	EHI_179980	60S acidic ribosomal protein P2, putative;EHI_179980;ortholog	60S ACIDIC RIBOSOMAL PROTEIN P1 (PTHR21141:SF55)	ribosomal protein(PC00171)
ENTHI|EnsemblGenome=EHI_186830|UniProtKB=C4LVQ0	EHI_186830	60S acidic ribosomal protein P2, putative;EHI_186830;ortholog	60S ACIDIC RIBOSOMAL PROTEIN P1 (PTHR21141:SF55)	ribosomal protein(PC00171)
ENTHI|EnsemblGenome=EHI_048680|UniProtKB=C4M1E1	EHI_048680,EHI_191750,EHI_030710	60S ribosomal protein L12, putative;EHI_030710;ortholog	60S RIBOSOMAL PROTEIN L12 (PTHR11661:SF12)	ribosomal protein(PC00171)
ENTHI|EnsemblGenome=EHI_030710|UniProtKB=C4M1E1	EHI_048680,EHI_191750,EHI_030710	60S ribosomal protein L12, putative;EHI_030710;ortholog	60S RIBOSOMAL PROTEIN L12 (PTHR11661:SF12)	ribosomal protein(PC00171)
ENTHI|EnsemblGenome=EHI_191750|UniProtKB=C4M1E1	EHI_048680,EHI_191750,EHI_030710	60S ribosomal protein L12, putative;EHI_030710;ortholog	60S RIBOSOMAL PROTEIN L12 (PTHR11661:SF12)	ribosomal protein(PC00171)
ENTHI|EnsemblGenome=EHI_017700|UniProtKB=C4M3F3	EHI_099730,EHI_017700	60S ribosomal protein L13, putative;EHI_017700;ortholog	60S RIBOSOMAL PROTEIN L13A-RELATED (PTHR11545:SF8)	ribosomal protein(PC00171)
ENTHI|EnsemblGenome=EHI_099730|UniProtKB=C4M3F3	EHI_099730,EHI_017700	60S ribosomal protein L13, putative;EHI_017700;ortholog	60S RIBOSOMAL PROTEIN L13A-RELATED (PTHR11545:SF8)	ribosomal protein(PC00171)
ENTHI|EnsemblGenome=EHI_181560|UniProtKB=C4M8R8	EHI_181560	60S ribosomal protein L13, putative;EHI_181560;ortholog	60S RIBOSOMAL PROTEIN L13 (PTHR11722:SF2)	ribosomal protein(PC00171)
ENTHI|EnsemblGenome=EHI_187150|UniProtKB=C4LVT2	EHI_187150	60S ribosomal protein L13, putative;EHI_187150;ortholog	60S RIBOSOMAL PROTEIN L13 (PTHR11722:SF2)	ribosomal protein(PC00171)
ENTHI|EnsemblGenome=EHI_187740|UniProtKB=C4LXC8	EHI_187740,EHI_098470,EHI_079190	60S ribosomal protein L18, putative;EHI_079190;ortholog	60S RIBOSOMAL PROTEIN L18 (PTHR10934:SF7)
ENTHI|EnsemblGenome=EHI_098470|UniProtKB=C4LXC8	EHI_187740,EHI_098470,EHI_079190	60S ribosomal protein L18, putative;EHI_079190;ortholog	60S RIBOSOMAL PROTEIN L18 (PTHR10934:SF7)
ENTHI|EnsemblGenome=EHI_079190|UniProtKB=C4LXC8	EHI_187740,EHI_098470,EHI_079190	60S ribosomal protein L18, putative;EHI_079190;ortholog	60S RIBOSOMAL PROTEIN L18 (PTHR10934:SF7)
ENTHI|EnsemblGenome=EHI_193330|UniProtKB=C4LVB0	EHI_193330,EHI_051710,EHI_196920	60S ribosomal protein L23, putative;EHI_051710;ortholog	60S RIBOSOMAL PROTEIN L23 (PTHR11761:SF20)	ribosomal protein(PC00171)
ENTHI|EnsemblGenome=EHI_196920|UniProtKB=C4LVB0	EHI_193330,EHI_196920,EHI_051710	60S ribosomal protein L23, putative;EHI_051710;ortholog	60S RIBOSOMAL PROTEIN L23 (PTHR11761:SF20)	ribosomal protein(PC00171)
ENTHI|EnsemblGenome=EHI_051710|UniProtKB=C4LVB0	EHI_193330,EHI_196920,EHI_051710	60S ribosomal protein L23, putative;EHI_051710;ortholog	60S RIBOSOMAL PROTEIN L23 (PTHR11761:SF20)	ribosomal protein(PC00171)
ENTHI|EnsemblGenome=EHI_065740|UniProtKB=C4LZZ0	EHI_065740	60S ribosomal protein L30, putative;EHI_065740;ortholog	60S RIBOSOMAL PROTEIN L30 (PTHR11449:SF5)	ribosomal protein(PC00171)
ENTHI|EnsemblGenome=EHI_192800|UniProtKB=C4M919	EHI_192800	60S ribosomal protein L30, putative;EHI_192800;ortholog	60S RIBOSOMAL PROTEIN L30 (PTHR11449:SF5)	ribosomal protein(PC00171)
ENTHI|EnsemblGenome=EHI_164870|UniProtKB=C4M1Y0	EHI_164870	60S ribosomal protein L34, putative;EHI_164870;ortholog	60S RIBOSOMAL PROTEIN L34 (PTHR10759:SF19)	ribosomal protein(PC00171)
ENTHI|EnsemblGenome=EHI_167050|UniProtKB=C4LYA7	EHI_167050	60S ribosomal protein L34, putative;EHI_167050;ortholog	60S RIBOSOMAL PROTEIN L34 (PTHR10759:SF19)	ribosomal protein(PC00171)
ENTHI|EnsemblGenome=EHI_189940|UniProtKB=C4M712	EHI_189940	60S ribosomal protein L34, putative;EHI_189940;ortholog	60S RIBOSOMAL PROTEIN L34 (PTHR10759:SF19)	ribosomal protein(PC00171)
ENTHI|EnsemblGenome=EHI_042720|UniProtKB=C4MB46	EHI_042720	60S ribosomal protein L35, putative;EHI_042720;ortholog	60S RIBOSOMAL PROTEIN L35 (PTHR13872:SF33)	glycosyltransferase(PC00220);ribosomal protein(PC00111)
ENTHI|EnsemblGenome=EHI_156690|UniProtKB=C4M0X0	EHI_015320,EHI_158270,EHI_048990,EHI_156690	60S ribosomal protein L37-A, putative;EHI_015320;ortholog	RIBOSOMAL PROTEIN L37 (PTHR10768:SF7)	ribosomal protein(PC00171)
ENTHI|EnsemblGenome=EHI_048990|UniProtKB=C4M0X0	EHI_015320,EHI_158270,EHI_048990,EHI_156690	60S ribosomal protein L37-A, putative;EHI_015320;ortholog	RIBOSOMAL PROTEIN L37 (PTHR10768:SF7)	ribosomal protein(PC00171)
ENTHI|EnsemblGenome=EHI_158270|UniProtKB=C4M0X0	EHI_015320,EHI_158270,EHI_048990,EHI_156690	60S ribosomal protein L37-A, putative;EHI_015320;ortholog	RIBOSOMAL PROTEIN L37 (PTHR10768:SF7)	ribosomal protein(PC00171)
ENTHI|EnsemblGenome=EHI_015320|UniProtKB=C4M0X0	EHI_015320,EHI_158270,EHI_048990,EHI_156690	60S ribosomal protein L37-A, putative;EHI_015320;ortholog	RIBOSOMAL PROTEIN L37 (PTHR10768:SF7)	ribosomal protein(PC00171)
ENTHI|EnsemblGenome=EHI_143430|UniProtKB=C4LTA2	EHI_044830,EHI_143430	60S ribosomal protein L39, putative;EHI_044830;ortholog	60S RIBOSOMAL PROTEIN L39 (PTHR19970:SF16)	ribosomal protein(PC00171)
ENTHI|EnsemblGenome=EHI_044830|UniProtKB=C4LTA2	EHI_044830,EHI_143430	60S ribosomal protein L39, putative;EHI_044830;ortholog	60S RIBOSOMAL PROTEIN L39 (PTHR19970:SF16)	ribosomal protein(PC00171)
ENTHI|EnsemblGenome=EHI_006860|UniProtKB=C4LU56	EHI_006860,EHI_068660	60S ribosomal protein L5, putative;EHI_006860;ortholog	60S RIBOSOMAL PROTEIN L5 (PTHR23410:SF16)	ribosomal protein(PC00171)
ENTHI|EnsemblGenome=EHI_068660|UniProtKB=C4LU56	EHI_006860,EHI_068660	60S ribosomal protein L5, putative;EHI_006860;ortholog	60S RIBOSOMAL PROTEIN L5 (PTHR23410:SF16)	ribosomal protein(PC00171)
ENTHI|EnsemblGenome=EHI_035090|UniProtKB=B1N3R9	EHI_029530,EHI_169360,EHI_035090	60S ribosomal protein L7a, putative;EHI_029530;ortholog	60S RIBOSOMAL PROTEIN L7A (PTHR23105:SF77)	ribosomal protein(PC00171)
ENTHI|EnsemblGenome=EHI_169360|UniProtKB=B1N3R9	EHI_029530,EHI_169360,EHI_035090	60S ribosomal protein L7a, putative;EHI_029530;ortholog	60S RIBOSOMAL PROTEIN L7A (PTHR23105:SF77)	ribosomal protein(PC00171)
ENTHI|EnsemblGenome=EHI_029530|UniProtKB=B1N3R9	EHI_029530,EHI_169360,EHI_035090	60S ribosomal protein L7a, putative;EHI_029530;ortholog	60S RIBOSOMAL PROTEIN L7A (PTHR23105:SF77)	ribosomal protein(PC00171)
ENTHI|EnsemblGenome=EHI_103310|UniProtKB=C4LVH6	EHI_103310	60S ribosomal protein L7a, putative;EHI_103310;ortholog	60S RIBOSOMAL PROTEIN L7A (PTHR23105:SF77)	ribosomal protein(PC00171)
ENTHI|EnsemblGenome=EHI_126140|UniProtKB=C4LVZ9	EHI_126140	60S ribosomal protein L9, putative;EHI_126140;ortholog	60S RIBOSOMAL PROTEIN L9 (PTHR11655:SF20)	ribosomal protein(PC00171)
ENTHI|EnsemblGenome=EHI_193080|UniProtKB=C4M9B0	EHI_193080	60S ribosomal protein L9, putative;EHI_193080;ortholog	60S RIBOSOMAL PROTEIN L9 (PTHR11655:SF20)	ribosomal protein(PC00171)
ENTHI|EnsemblGenome=EHI_187240|UniProtKB=C4LVU1	EHI_187240	AAA family ATPase, putative;EHI_187240;ortholog	ATPASE WRNIP1 (PTHR13779:SF33)	DNA helicase(PC00171)
ENTHI|EnsemblGenome=EHI_086540|UniProtKB=C4M8Z1	EHI_086540	Activator 1 40 kDa subunit, putative;EHI_086540;ortholog	REPLICATION FACTOR C SUBUNIT 5 (PTHR11669:SF33)	DNA-directed DNA polymerase(PC00171);nucleotidyltransferase(PC00009)
ENTHI|EnsemblGenome=EHI_197480|UniProtKB=C4LVG4	EHI_197480	Actophorin, putative;EHI_197480;ortholog	CFL1 PROTEIN-RELATED (PTHR11913:SF36)	non-motor actin binding protein(PC00085)
ENTHI|EnsemblGenome=EHI_073470|UniProtKB=C4LXL1	EHI_073470,EHI_137720	ADP-ribosylation factor 1, putative;EHI_073470;ortholog	ADP-RIBOSYLATION FACTOR 1 (PTHR11711:SF273)	small GTPase(PC00095)
ENTHI|EnsemblGenome=EHI_137720|UniProtKB=C4LXL1	EHI_073470,EHI_137720	ADP-ribosylation factor 1, putative;EHI_073470;ortholog	ADP-RIBOSYLATION FACTOR 1 (PTHR11711:SF273)	small GTPase(PC00095)
ENTHI|EnsemblGenome=EHI_092730|UniProtKB=Q1EQ54	EHI_092730	ADP-ribosylation factor, putative (Fragment);EHI_092730;ortholog	ADP-RIBOSYLATION FACTOR-LIKE PROTEIN 1 (PTHR11711:SF276)	small GTPase(PC00095)
ENTHI|EnsemblGenome=EHI_198790|UniProtKB=C4LWS5	EHI_198790	Alanine--tRNA ligase, cytoplasmic;EHI_198790;ortholog	ALANINE--TRNA LIGASE, CYTOPLASMIC (PTHR11777:SF23)	RNA binding protein(PC00171)
ENTHI|EnsemblGenome=EHI_083250|UniProtKB=C4M758	EHI_083250	Alpha-NAC protein, putative;EHI_083250;ortholog	HMR-RELATED (PTHR21713:SF9)	basic helix-loop-helix transcription factor(PC00218)
ENTHI|EnsemblGenome=EHI_064680|UniProtKB=C4M0D4	EHI_064680	Alpha-soluble NSF attachment protein, putative;EHI_064680;ortholog	SOLUBLE NSF ATTACHMENT PROTEIN (PTHR13768:SF15)	membrane traffic protein(PC00150)
ENTHI|EnsemblGenome=EHI_012490|UniProtKB=C4LTN6	EHI_012490	ARF GTPase activating protein, putative;EHI_012490;ortholog	SUBFAMILY NOT NAMED (PTHR23180:SF360)	G-protein modulator(PC00095);nucleic acid binding(PC00022)
ENTHI|EnsemblGenome=EHI_028910|UniProtKB=B1N3R0	EHI_028910	ARF GTPase activating protein, putative;EHI_028910;ortholog	F23H11.4, ISOFORM A (PTHR23180:SF353)	G-protein modulator(PC00095);nucleic acid binding(PC00022)
ENTHI|EnsemblGenome=EHI_069440|UniProtKB=C4LWN2	EHI_069440	ARF GTPase activating protein, putative;EHI_069440;ortholog	F23H11.4, ISOFORM A (PTHR23180:SF353)	G-protein modulator(PC00095);nucleic acid binding(PC00022)
ENTHI|EnsemblGenome=EHI_177620|UniProtKB=C4LY16	EHI_177620	Calcium binding family protein;EHI_177620;ortholog	MYOSIN-2 ESSENTIAL LIGHT CHAIN (PTHR23048:SF22)	actin family cytoskeletal protein(PC00085);calmodulin(PC00041)
ENTHI|Gene=EHI_137120|UniProtKB=B1N3W3	EHI_137120	Calcium-dependent protein kinase 2, putative;EHI_137120;ortholog	CALCIUM/CALMODULIN-DEPENDENT PROTEIN KINASE TYPE 1 (PTHR24347:SF308)	non-receptor serine/threonine protein kinase(PC00220)
ENTHI|Gene=EHI_000130|UniProtKB=C4MB98	EHI_000130	Calmodulin, putative;EHI_000130;ortholog	CALMODULIN (PTHR23050:SF254)	calmodulin(PC00060)
ENTHI|EnsemblGenome=EHI_044820|UniProtKB=C4LTA1	EHI_044820	Calmodulin, putative;EHI_044820;ortholog	EF-HAND CALCIUM-BINDING DOMAIN-CONTAINING PROTEIN 7 (PTHR23050:SF288)	calmodulin(PC00060)
ENTHI|EnsemblGenome=EHI_100270|UniProtKB=C4M0U8	EHI_100270	Calmodulin, putative;EHI_100270;ortholog	CALMODULIN (PTHR23050:SF254)	calmodulin(PC00060)
ENTHI|EnsemblGenome=EHI_143440|UniProtKB=C4M815	EHI_143440	Calmodulin, putative;EHI_143440;ortholog	EF-HAND CALCIUM-BINDING DOMAIN-CONTAINING PROTEIN 7 (PTHR23050:SF288)	calmodulin(PC00060)
ENTHI|EnsemblGenome=EHI_171750|UniProtKB=C4MAH0	EHI_171750	Cysteine synthase 2, putative;EHI_171750;ortholog	CYSTEINE SYNTHASE 1 (PTHR10314:SF139)	deaminase(PC00121);dehydratase(PC00088);epimerase/racemase(PC00144)
ENTHI|EnsemblGenome=EHI_013870|UniProtKB=C4LXN0	EHI_013870	Dimethyladenosine transferase, putative;EHI_013870;ortholog	DIMETHYLADENOSINE TRANSFERASE-RELATED (PTHR11727:SF19)	RNA methyltransferase(PC00171)
ENTHI|EnsemblGenome=EHI_158110|UniProtKB=C4M2D0	EHI_158110	DNA helicase;EHI_158110;ortholog	DNA REPLICATION LICENSING FACTOR MCM7 (PTHR11630:SF78)	DNA helicase(PC00171);hydrolase(PC00009)
ENTHI|EnsemblGenome=EHI_187720|UniProtKB=C4M9H9	EHI_187720	DNA replication licensing factor, putative;EHI_187720;ortholog	DNA REPLICATION LICENSING FACTOR MCM4 (PTHR11630:SF79)	DNA helicase(PC00171);hydrolase(PC00009)
ENTHI|EnsemblGenome=EHI_095840|UniProtKB=C4M3E1	EHI_095840	DNA-damage inducible protein, putative;EHI_095840;ortholog	AT13091P (PTHR12917:SF27)	aspartic protease(PC00121);transcription cofactor(PC00190)
ENTHI|EnsemblGenome=EHI_122780|UniProtKB=C4M5M4	EHI_122780	DNA-directed RNA polymerase subunit N, putative;EHI_122780;ortholog	DNA-DIRECTED RNA POLYMERASES I, II, AND III SUBUNIT RPABC5 (PTHR23431:SF7)	DNA-directed RNA polymerase(PC00171);nucleotidyltransferase(PC00031)
ENTHI|EnsemblGenome=EHI_008730|UniProtKB=Q1EQ50	EHI_008730	EhSec23A;EHI_008730;ortholog	SEC23 ORTHOLOG, ISOFORM E (PTHR11141:SF12)	G-protein modulator(PC00095)
ENTHI|EnsemblGenome=EHI_083460|UniProtKB=C4M764	EHI_083460	Endonuclease III, putative;EHI_083460;ortholog	ENDONUCLEASE III-LIKE PROTEIN 1 (PTHR43286:SF1)	DNA glycosylase(PC00171);endodeoxyribonuclease(PC00009);glycosidase(PC00010)
ENTHI|EnsemblGenome=EHI_052870|UniProtKB=B1N3L7	EHI_052870	ENTH domain protein, putative;EHI_052870;ortholog	AT21416P (PTHR11216:SF85)	G-protein modulator(PC00095);calcium-binding protein(PC00022);membrane traffic protein(PC00060)
ENTHI|EnsemblGenome=EHI_000580|UniProtKB=C4LZA9	EHI_000580	Exosome complex exonuclease, putative;EHI_000580;ortholog	EXOSOME COMPLEX COMPONENT RRP45 (PTHR11097:SF17)	exoribonuclease(PC00171);hydrolase(PC00031)
ENTHI|EnsemblGenome=EHI_140640|UniProtKB=C4M3N6	EHI_033740,EHI_140640	F-actin capping protein alpha subunit, putative;EHI_033740;ortholog	CAPPING PROTEIN (ACTIN FILAMENT) MUSCLE Z-LINE, ALPHA 1-RELATED (PTHR10653:SF10)	non-motor actin binding protein(PC00085)
ENTHI|EnsemblGenome=EHI_033740|UniProtKB=C4M3N6	EHI_033740,EHI_140640	F-actin capping protein alpha subunit, putative;EHI_033740;ortholog	CAPPING PROTEIN (ACTIN FILAMENT) MUSCLE Z-LINE, ALPHA 1-RELATED (PTHR10653:SF10)	non-motor actin binding protein(PC00085)
ENTHI|EnsemblGenome=EHI_134490|UniProtKB=B1N371	EHI_134490	F-actin capping protein subunit beta, putative;EHI_134490;ortholog	F-ACTIN-CAPPING PROTEIN SUBUNIT BETA (PTHR10619:SF1)	non-motor actin binding protein(PC00085)
ENTHI|EnsemblGenome=EHI_049620|UniProtKB=Q8MU40	EHI_049620	Fe-S cluster assembly protein NifU, putative;EHI_049620;ortholog	IRON-SULFUR CLUSTER ASSEMBLY SCAFFOLD PROTEIN ISCU (PTHR10093:SF7)
ENTHI|EnsemblGenome=EHI_093330|UniProtKB=C4MB90	EHI_093330	Helix-turn-helix protein, putative;EHI_093330;ortholog	ENDOTHELIAL DIFFERENTIATION-RELATED FACTOR 1 (PTHR10245:SF69)	nucleic acid binding(PC00171);transcription cofactor(PC00218)
ENTHI|EnsemblGenome=EHI_126210|UniProtKB=C4LW06	EHI_126210	Histone H2A;EHI_126210;ortholog	HISTONE H2A (PTHR23430:SF137)	histone(PC00171)
ENTHI|EnsemblGenome=EHI_051840|UniProtKB=C4LY78	EHI_051840	Histone H3, putative;EHI_051840;ortholog	HISTONE H3-LIKE CENTROMERIC PROTEIN CID (PTHR11426:SF112)	histone(PC00171)
ENTHI|EnsemblGenome=EHI_193360|UniProtKB=C4LWH7	EHI_096650	Histone H3, putative;EHI_096650;ortholog	HISTONE H3-LIKE CENTROMERIC PROTEIN CID (PTHR11426:SF112)	histone(PC00171)
ENTHI|EnsemblGenome=EHI_096650|UniProtKB=C4LWH7	EHI_096650	Histone H3, putative;EHI_096650;ortholog	HISTONE H3-LIKE CENTROMERIC PROTEIN CID (PTHR11426:SF112)	histone(PC00171)
ENTHI|EnsemblGenome=EHI_135080|UniProtKB=C4M0Z4	EHI_135080	Histone H3, putative;EHI_135080;ortholog	HISTONE H3-LIKE CENTROMERIC PROTEIN CID (PTHR11426:SF112)	histone(PC00171)
ENTHI|EnsemblGenome=EHI_023230|UniProtKB=C4LUN4	EHI_023230	Histone H4;EHI_023230;ortholog	HISTONE H4 (PTHR10484:SF118)	histone(PC00171)
ENTHI|EnsemblGenome=EHI_120320|UniProtKB=C4M8I4	EHI_120320	IBR domain containing protein;EHI_120320;ortholog	SUBFAMILY NOT NAMED (PTHR11685:SF169)	ubiquitin-protein ligase(PC00142)
ENTHI|EnsemblGenome=EHI_126880|UniProtKB=C4LWW4	EHI_126880	Methionine aminopeptidase 2;EHI_126880;ortholog	METHIONINE AMINOPEPTIDASE 2 (PTHR10804:SF118)	metalloprotease(PC00121);nucleic acid binding(PC00190);transcription factor(PC00153)
ENTHI|EnsemblGenome=EHI_065750|UniProtKB=C4LZZ1	EHI_065750	Mob1/phocein family protein;EHI_065750;ortholog	MOB KINASE ACTIVATOR 1B (PTHR22599:SF32)	kinase activator(PC00095)
ENTHI|EnsemblGenome=EHI_000720|UniProtKB=C4LZC1	EHI_000720	MTA/SAH nucleosidase, putative;EHI_000720;ortholog	H14E04.2, ISOFORM C (PTHR21234:SF36)	nuclease(PC00171);phosphorylase(PC00170)
ENTHI|EnsemblGenome=EHI_092160|UniProtKB=C4LUY1	EHI_092160	Myb family DNA-binding protein, SHAQKYF family;EHI_092160;ortholog	MPN DOMAIN-CONTAINING PROTEIN CG4751 (PTHR12802:SF78)	chromatin/chromatin-binding protein(PC00171);transcription cofactor(PC00009)
ENTHI|EnsemblGenome=EHI_000550|UniProtKB=C4LZA6	EHI_000550	Myb-like DNA-binding domain containing protein;EHI_000550;ortholog	CELL DIVISION CYCLE 5-LIKE PROTEIN (PTHR10641:SF805)	DNA binding protein(PC00171);transcription factor(PC00009)
ENTHI|EnsemblGenome=EHI_129790|UniProtKB=C4M5R0	EHI_129790	Myb-like DNA-binding domain containing protein;EHI_129790;ortholog	SUBFAMILY NOT NAMED (PTHR10641:SF687)	DNA binding protein(PC00171);transcription factor(PC00009)
ENTHI|EnsemblGenome=EHI_175410|UniProtKB=C4M3A8	EHI_175410	Myo-inositol monophosphatase, putative;EHI_175410;ortholog	INOSITOL MONOPHOSPHATASE TTX-7 (PTHR20854:SF41)	phosphatase(PC00121)
ENTHI|Gene=EHI_000300|UniProtKB=B1N344	EHI_000300	N-ethylmaleimide-sensitive factor attachment protein, alpha, putative;EHI_000300;ortholog	SOLUBLE NSF ATTACHMENT PROTEIN (PTHR13768:SF15)	membrane traffic protein(PC00150)
ENTHI|EnsemblGenome=EHI_120280|UniProtKB=C4M8I1	EHI_120280	NAD-dependent deacetylase 1, putative;EHI_120280;ortholog	NAD-DEPENDENT PROTEIN DEACETYLASE SIRTUIN-6 (PTHR11085:SF28)	chromatin/chromatin-binding protein(PC00171);deacetylase(PC00009)
ENTHI|EnsemblGenome=EHI_044930|UniProtKB=C4LTB2	EHI_044930	Nascent polypeptide-associated complex subunit beta;EHI_044930;ortholog	HMR-RELATED (PTHR21713:SF9)	basic helix-loop-helix transcription factor(PC00218)
ENTHI|EnsemblGenome=EHI_148900|UniProtKB=C4LT57	EHI_148900	Non-specific serine/threonine protein kinase;EHI_148900;ortholog	NON-SPECIFIC SERINE/THREONINE PROTEIN KINASE (PTHR24361:SF576)
ENTHI|EnsemblGenome=EHI_186750|UniProtKB=C4LVP2	EHI_186750	Non-specific serine/threonine protein kinase;EHI_186750;ortholog	NON-SPECIFIC SERINE/THREONINE PROTEIN KINASE (PTHR24361:SF576)
ENTHI|EnsemblGenome=EHI_192540|UniProtKB=C4M1H4	EHI_192540	Non-specific serine/threonine protein kinase;EHI_192540;ortholog	NON-SPECIFIC SERINE/THREONINE PROTEIN KINASE (PTHR24361:SF576)
ENTHI|EnsemblGenome=EHI_148270|UniProtKB=C4LSZ7	EHI_148270	Obg-like ATPase 1;EHI_148270;ortholog	OBG-LIKE ATPASE 1 (PTHR23305:SF17)	G-protein(PC00095)
ENTHI|EnsemblGenome=EHI_012390|UniProtKB=C4LTN0	EHI_012390	Peptidyl-prolyl cis-trans isomerase;EHI_012390;ortholog	INACTIVE PEPTIDYL-PROLYL CIS-TRANS ISOMERASE SHUTDOWN-RELATED (PTHR10516:SF368)	calcium-binding protein(PC00060);chaperone(PC00072);isomerase(PC00135)
ENTHI|EnsemblGenome=EHI_148430|UniProtKB=C4LT13	EHI_148430	Polynucleotide kinase-3'-phosphatase, putative;EHI_148430;ortholog	BIFUNCTIONAL POLYNUCLEOTIDE PHOSPHATASE/KINASE (PTHR12083:SF17)	nucleotide kinase(PC00220);nucleotide phosphatase(PC00137)
ENTHI|EnsemblGenome=EHI_155420|UniProtKB=C4LW93	EHI_155420	Prefoldin subunit 6, putative;EHI_155420;ortholog	PREFOLDIN SUBUNIT 6 (PTHR21431:SF1)
ENTHI|EnsemblGenome=EHI_109900|UniProtKB=C4M3K9	EHI_109900	Profilin;EHI_109900;ortholog	PROFILIN (PTHR11604:SF18)	non-motor actin binding protein(PC00085)
ENTHI|EnsemblGenome=EHI_062760|UniProtKB=C4M1Q2	EHI_062760	Programmed cell death protein 2, putative;EHI_062760;ortholog	PROGRAMMED CELL DEATH PROTEIN 2 (PTHR12298:SF28)	transcription cofactor(PC00218)
ENTHI|EnsemblGenome=EHI_040400|UniProtKB=C4M2G9	EHI_040400	Prolyl-tRNA synthetase, putative;EHI_040400;ortholog	BIFUNCTIONAL GLUTAMATE/PROLINE--TRNA LIGASE (PTHR43382:SF3)	ligase(PC00142)
ENTHI|EnsemblGenome=EHI_186820|UniProtKB=C4LVP9	EHI_186820	Protein kinase domain containing protein;EHI_186820;ortholog	SERINE/THREONINE-PROTEIN KINASE CG17528 (PTHR24349:SF193)	non-motor microtubule binding protein(PC00085);non-receptor serine/threonine protein kinase(PC00157)
ENTHI|EnsemblGenome=EHI_179330|UniProtKB=C4M9X3	EHI_179330	Protein phosphatase family protein;EHI_179330;ortholog	CA(2+)/CALMODULIN-DEPENDENT PROTEIN KINASE PHOSPHATASE (PTHR13832:SF397)	kinase inhibitor(PC00095);protein phosphatase(PC00140)
ENTHI|EnsemblGenome=EHI_056420|UniProtKB=C4M6Z2	EHI_056420	Protein phosphatase, putative;EHI_056420;ortholog	AT28366P (PTHR13832:SF469)	kinase inhibitor(PC00095);protein phosphatase(PC00140)
ENTHI|EnsemblGenome=EHI_086040|UniProtKB=C4M359	EHI_086040	Protein phosphatase, putative;EHI_086040;ortholog	CA(2+)/CALMODULIN-DEPENDENT PROTEIN KINASE PHOSPHATASE (PTHR13832:SF397)	kinase inhibitor(PC00095);protein phosphatase(PC00140)
ENTHI|EnsemblGenome=EHI_162200|UniProtKB=C4M8I7	EHI_162200	Protein phosphatase, putative;EHI_162200;ortholog	SERINE/THREONINE-PROTEIN PHOSPHATASE 5 (PTHR11668:SF326)	calcium-binding protein(PC00060);protein phosphatase(PC00121)
ENTHI|EnsemblGenome=EHI_156290|UniProtKB=C4M4C9	EHI_156290	Putative uncharacterized protein;EHI_156290;ortholog	REGULATOR OF TY1 TRANSPOSITION PROTEIN 107 (PTHR13561:SF40)	nucleic acid binding(PC00171)
ENTHI|EnsemblGenome=EHI_169850|UniProtKB=C4M1A8	EHI_169850	Rab GTPase activating protein, putative;EHI_169850;ortholog	TBC1 DOMAIN FAMILY MEMBER 21 (PTHR22957:SF337)	G-protein modulator(PC00095);hydrolase(PC00022)
ENTHI|EnsemblGenome=EHI_001400|UniProtKB=C4MAR5	EHI_001400	RAD23 protein, putative;EHI_001400;ortholog	AT15685P-RELATED (PTHR10621:SF23)	damaged DNA-binding protein(PC00171)
ENTHI|EnsemblGenome=EHI_067890|UniProtKB=C4LTY5	EHI_067890	Ras guanine nucleotide exchange factor, putative;EHI_067890;ortholog	SUBFAMILY NOT NAMED (PTHR23113:SF271)	guanyl-nucleotide exchange factor(PC00095)
ENTHI|EnsemblGenome=EHI_105270|UniProtKB=C4M131	EHI_105270	Receptor mediated endocytosis protein, putative;EHI_105270;ortholog	AT21416P (PTHR11216:SF85)	G-protein modulator(PC00095);calcium-binding protein(PC00022);membrane traffic protein(PC00060)
ENTHI|EnsemblGenome=EHI_014000|UniProtKB=C4LXP1	EHI_014000	Retinoblatoma-binding protein 6, putative;EHI_014000;ortholog	SOMETHING THAT STICKS LIKE GLUE, ISOFORM A (PTHR15439:SF12)	nuclease(PC00171)
ENTHI|EnsemblGenome=EHI_012240|UniProtKB=C4LTL7	EHI_012240	Rho family GTPase;EHI_012240;ortholog	RHO-RELATED PROTEIN RAC1A-RELATED (PTHR24072:SF223)	small GTPase(PC00095)
ENTHI|EnsemblGenome=EHI_013260|UniProtKB=C4LX92	EHI_013260	Rho family GTPase;EHI_013260;ortholog	RHO-RELATED PROTEIN RAC1A-RELATED (PTHR24072:SF223)	small GTPase(PC00095)
ENTHI|EnsemblGenome=EHI_015440|UniProtKB=C4M0Y0	EHI_015440	Rho family GTPase;EHI_015440;ortholog	RAS-LIKE GTP-BINDING PROTEIN RHO1 (PTHR24072:SF188)	small GTPase(PC00095)
ENTHI|EnsemblGenome=EHI_029020|UniProtKB=C4M4W4	EHI_029020	Rho family GTPase;EHI_029020;ortholog	RAS-LIKE GTP-BINDING PROTEIN RHO1 (PTHR24072:SF188)	small GTPase(PC00095)
ENTHI|EnsemblGenome=EHI_052150|UniProtKB=C4M855	EHI_052150	Rho family GTPase;EHI_052150;ortholog	RAS-LIKE GTP-BINDING PROTEIN RHO1 (PTHR24072:SF188)	small GTPase(PC00095)
ENTHI|EnsemblGenome=EHI_070730|UniProtKB=C4M5T0	EHI_070730	Rho family GTPase;EHI_070730;ortholog	RHO-RELATED PROTEIN RACC (PTHR24072:SF244)	small GTPase(PC00095)
ENTHI|EnsemblGenome=EHI_129750|UniProtKB=C4M5Q7	EHI_129750	Rho family GTPase;EHI_129750;ortholog	RHO-RELATED PROTEIN RAC1A-RELATED (PTHR24072:SF223)	small GTPase(PC00095)
ENTHI|EnsemblGenome=EHI_178680|UniProtKB=C4LUT2	EHI_178680	Rho family GTPase;EHI_178680;ortholog	AT17867P (PTHR24072:SF184)	small GTPase(PC00095)
ENTHI|EnsemblGenome=EHI_190440|UniProtKB=C4M9T7	EHI_190440	Rho family GTPase;EHI_190440;ortholog	AT17867P (PTHR24072:SF184)	small GTPase(PC00095)
ENTHI|EnsemblGenome=EHI_194390|UniProtKB=C4LZV2	EHI_194390	Rho family GTPase;EHI_194390;ortholog	RHO-RELATED PROTEIN RACD (PTHR24072:SF207)	small GTPase(PC00095)
ENTHI|EnsemblGenome=EHI_147570|UniProtKB=C4M6L6	EHI_147570	Rho GDP exchange inhibitor, putative;EHI_147570;ortholog	LD16419P (PTHR10980:SF22)	G-protein modulator(PC00095);signaling molecule(PC00022)
ENTHI|EnsemblGenome=EHI_039850|UniProtKB=C4MA89	EHI_039850	Rho guanine nucleotide exchange factor, putative;EHI_039850;ortholog	SUBFAMILY NOT NAMED (PTHR12673:SF211)	guanyl-nucleotide exchange factor(PC00095)
ENTHI|EnsemblGenome=EHI_078740|UniProtKB=C4M4E9	EHI_078740	Rho guanine nucleotide exchange factor, putative;EHI_078740;ortholog	SUBFAMILY NOT NAMED (PTHR12673:SF211)	guanyl-nucleotide exchange factor(PC00095)
ENTHI|EnsemblGenome=EHI_035710|UniProtKB=C4LY00	EHI_035710	RhoGAP domain containing protein;EHI_035710;ortholog	RGA-2 (PTHR23179:SF34)	G-protein modulator(PC00095)
ENTHI|EnsemblGenome=EHI_153150|UniProtKB=C4LSA7	EHI_153150	RhoGAP domain containing protein;EHI_153150;ortholog	RGA-2 (PTHR23179:SF34)	G-protein modulator(PC00095)
ENTHI|EnsemblGenome=EHI_030070|UniProtKB=C4LW10	EHI_126250	Ribosomal protein S29, putative;EHI_030070;ortholog	RIBOSOMAL PROTEIN S29 (PTHR12010:SF10)
ENTHI|EnsemblGenome=EHI_126250|UniProtKB=C4LW10	EHI_126250	Ribosomal protein S29, putative;EHI_030070;ortholog	RIBOSOMAL PROTEIN S29 (PTHR12010:SF10)
ENTHI|EnsemblGenome=EHI_131470|UniProtKB=C4M9Y2	EHI_131470	Ribosome biogenesis protein Nop10, putative;EHI_131470;ortholog	H/ACA RIBONUCLEOPROTEIN COMPLEX SUBUNIT 3 (PTHR13305:SF1)	ribosomal protein(PC00171)
ENTHI|EnsemblGenome=EHI_023310|UniProtKB=C4LUP2	EHI_023310	RING zinc finger protein, putative;EHI_023310;ortholog	SUBFAMILY NOT NAMED (PTHR11685:SF196)	ubiquitin-protein ligase(PC00142)
ENTHI|EnsemblGenome=EHI_006720|UniProtKB=C4M0E5	EHI_006720	RNA methyltransferase, TrmH family, putative;EHI_006720;ortholog	TRNA (CYTIDINE/URIDINE-2'-O-)-METHYLTRANSFERASE TRMJ (PTHR42786:SF2)	RNA methyltransferase(PC00171)
ENTHI|EnsemblGenome=EHI_026440|UniProtKB=C4M5W4	EHI_026440	RNA recognition motif domain containing protein;EHI_026440;ortholog	RNA ANNEALING PROTEIN YRA1 (PTHR19965:SF39)	RNA binding protein(PC00171)
ENTHI|EnsemblGenome=EHI_183240|UniProtKB=C4LV95	EHI_183240	RNA recognition motif domain containing protein;EHI_183240;ortholog	TRANSFORMER-2 SEX-DETERMINING PROTEIN (PTHR15241:SF7)	mRNA splicing factor(PC00171)
ENTHI|EnsemblGenome=EHI_193510|UniProtKB=C4M4V3	EHI_193510	RNA-binding protein, putative;EHI_193510;ortholog	SPLICING FACTOR 1 (PTHR11208:SF62)	mRNA splicing factor(PC00171);transcription cofactor(PC00031)
ENTHI|EnsemblGenome=EHI_126930|UniProtKB=C4LWW9	EHI_126930	Serine/threonine protein phosphatase type 5, putative;EHI_126930;ortholog	SERINE/THREONINE-PROTEIN PHOSPHATASE 5 (PTHR11668:SF326)	calcium-binding protein(PC00060);protein phosphatase(PC00121)
ENTHI|EnsemblGenome=EHI_164910|UniProtKB=C4M1Y4	EHI_164910	Serine/threonine-protein kinase, putative;EHI_164910;ortholog	NON-SPECIFIC SERINE/THREONINE PROTEIN KINASE (PTHR24361:SF576)
ENTHI|EnsemblGenome=EHI_010290|UniProtKB=C4LYS6	EHI_010290	Serine/threonine-protein phosphatase;EHI_010290;ortholog	SERINE/THREONINE-PROTEIN PHOSPHATASE 4 CATALYTIC SUBUNIT (PTHR11668:SF318)	calcium-binding protein(PC00060);protein phosphatase(PC00121)
ENTHI|EnsemblGenome=EHI_051890|UniProtKB=C4LY80	EHI_051890	Serine/threonine-protein phosphatase;EHI_051890;ortholog	SERINE/THREONINE-PROTEIN PHOSPHATASE 6 CATALYTIC SUBUNIT (PTHR11668:SF332)	calcium-binding protein(PC00060);protein phosphatase(PC00121)
ENTHI|EnsemblGenome=EHI_056650|UniProtKB=C4M9T0	EHI_056650	Serine/threonine-protein phosphatase;EHI_056650;ortholog	SUBFAMILY NOT NAMED (PTHR11668:SF370)	calcium-binding protein(PC00060);protein phosphatase(PC00121)
ENTHI|EnsemblGenome=EHI_147720|UniProtKB=C4M907	EHI_147720	Serine/threonine-protein phosphatase;EHI_147720;ortholog	SERINE/THREONINE-PROTEIN PHOSPHATASE 4 CATALYTIC SUBUNIT (PTHR11668:SF318)	calcium-binding protein(PC00060);protein phosphatase(PC00121)
ENTHI|EnsemblGenome=EHI_151480|UniProtKB=C4LSJ0	EHI_151480	Serine/threonine-protein phosphatase;EHI_151480;ortholog	SERINE/THREONINE-PROTEIN PHOSPHATASE 6 CATALYTIC SUBUNIT (PTHR11668:SF332)	calcium-binding protein(PC00060);protein phosphatase(PC00121)
ENTHI|EnsemblGenome=EHI_199120|UniProtKB=C4LWV7	EHI_199120	Serine/threonine-protein phosphatase;EHI_199120;ortholog	SERINE/THREONINE-PROTEIN PHOSPHATASE 2B CATALYTIC SUBUNIT 1-RELATED (PTHR11668:SF367)	calcium-binding protein(PC00060);protein phosphatase(PC00121)
ENTHI|EnsemblGenome=EHI_004750|UniProtKB=C4M071	EHI_004750	Signal recognition particle protein SRP54, putative;EHI_004750;ortholog	SIGNAL RECOGNITION PARTICLE 54 KDA PROTEIN (PTHR11564:SF20)	G-protein(PC00095);RNA binding protein(PC00020)
ENTHI|EnsemblGenome=EHI_200840|UniProtKB=C4M3Y9	EHI_200840	Signal recognition particle receptor alpha subunit, putative;EHI_200840;ortholog	SIGNAL RECOGNITION PARTICLE RECEPTOR SUBUNIT ALPHA (PTHR43134:SF3)	G-protein(PC00095);RNA binding protein(PC00020);receptor(PC00171)
ENTHI|EnsemblGenome=EHI_007500|UniProtKB=C4LYC2	EHI_007500	Sir2 family transcriptional regulator, putative;EHI_007500;ortholog	NAD-DEPENDENT PROTEIN DEACETYLASE SIRTUIN-6 (PTHR11085:SF28)	chromatin/chromatin-binding protein(PC00171);deacetylase(PC00009)
ENTHI|EnsemblGenome=EHI_199600|UniProtKB=C4M771	EHI_199600	SKIP/SNW domain protein;EHI_199600;ortholog	SNW DOMAIN-CONTAINING PROTEIN 1 (PTHR12096:SF2)	transcription factor(PC00218)
ENTHI|EnsemblGenome=EHI_194040|UniProtKB=C4LZT0	EHI_194040	snoRNP protein gar1, putative;EHI_194040;ortholog	H/ACA RIBONUCLEOPROTEIN COMPLEX SUBUNIT 1 (PTHR23237:SF9)	ribosomal protein(PC00171)
ENTHI|Gene=EHI_020610|UniProtKB=P52653	EHI_020610	TATA-box-binding protein 1;TBP;ortholog	TATA-BOX-BINDING PROTEIN (PTHR10126:SF25)	nucleic acid binding(PC00171);transcription factor(PC00218)
ENTHI|EnsemblGenome=EHI_170310|UniProtKB=B1N441	EHI_170310	TBC1 domain family member 5, putative;EHI_170310;ortholog	TBC1 DOMAIN FAMILY MEMBER 21 (PTHR22957:SF337)	G-protein modulator(PC00095);hydrolase(PC00022)
ENTHI|EnsemblGenome=EHI_137090|UniProtKB=C4M5Y7	EHI_137090	TFIID subunit, putative;EHI_137090;ortholog	TAF7 RNA POLYMERASE II, TATA BOX BINDING PROTEIN (TBP)-ASSOCIATED FACTOR (PTHR12228:SF9)	transcription factor(PC00218)
ENTHI|EnsemblGenome=EHI_198870|UniProtKB=C4LWT3	EHI_198870	Transcription factor BTF3, putative;EHI_198870;ortholog	LD40663P-RELATED (PTHR10351:SF57)	transcription factor(PC00218)
ENTHI|EnsemblGenome=EHI_054790|UniProtKB=C4M2J8	EHI_054790	tRNA nucleotidyltransferase, putative;EHI_054790;ortholog	CCA TRNA NUCLEOTIDYLTRANSFERASE 1, MITOCHONDRIAL (PTHR13734:SF56)	mRNA polyadenylation factor(PC00171);nucleotidyltransferase(PC00031)
ENTHI|EnsemblGenome=EHI_067570|UniProtKB=C4M9G3	EHI_067570	tRNA-specific adenosine deaminase, putative;EHI_067570;ortholog	TRNA-SPECIFIC ADENOSINE DEAMINASE 1 (PTHR10910:SF122)	DNA binding protein(PC00171);RNA binding protein(PC00009);deaminase(PC00031);defense/immunity protein(PC00121);kinase activator(PC00088)
ENTHI|EnsemblGenome=EHI_153670|UniProtKB=C4LSE9	EHI_153670	U1 small nuclear ribonucleoprotein subunit, putative;EHI_153670;ortholog	U1 SMALL NUCLEAR RIBONUCLEOPROTEIN 70 KDA (PTHR13952:SF7)	mRNA splicing factor(PC00171)
ENTHI|EnsemblGenome=EHI_016140|UniProtKB=C4MAN7	EHI_016140	U2 snRNP auxiliary factor small subunit, putative;EHI_016140;ortholog	U2SNRNP AUXILIARY FACTOR SMALL SUBUNIT (PTHR12620:SF22)	ribonucleoprotein(PC00171)
ENTHI|EnsemblGenome=EHI_003010|UniProtKB=C4M9L2	EHI_003010	Ubiquitin-conjugating enzyme family protein;EHI_003010;ortholog	NEDD8-CONJUGATING ENZYME UBE2F (PTHR24067:SF176)
ENTHI|EnsemblGenome=EHI_023880|UniProtKB=C4M7J0	EHI_023880	Ubiquitin-conjugating enzyme family protein;EHI_023880;ortholog	UBIQUITIN-CONJUGATING ENZYME E2 B (PTHR24067:SF170)
ENTHI|EnsemblGenome=EHI_048700|UniProtKB=C4M2Y3	EHI_048700	Ubiquitin-conjugating enzyme family protein;EHI_048700;ortholog	UBIQUITIN-CONJUGATING ENZYME E2 G1 (PTHR24067:SF216)
ENTHI|EnsemblGenome=EHI_100110|UniProtKB=C4M0U2	EHI_100110	Ubiquitin-conjugating enzyme family protein;EHI_100110;ortholog	UBIQUITIN-CONJUGATING ENZYME E2 G1 (PTHR24067:SF216)
ENTHI|EnsemblGenome=EHI_124480|UniProtKB=C4LZI4	EHI_124480	Ubiquitin-conjugating enzyme family protein;EHI_124480;ortholog	UBIQUITIN-CONJUGATING ENZYME E2 G2 (PTHR24067:SF199)
ENTHI|EnsemblGenome=EHI_178500|UniProtKB=C4LUR6	EHI_178500	Ubiquitin-conjugating enzyme family protein;EHI_178500;ortholog	SUMO-CONJUGATING ENZYME UBC9 (PTHR24067:SF164)
ENTHI|EnsemblGenome=EHI_103510|UniProtKB=C4LVJ5	EHI_103510	Ubiquitin-like, putative;EHI_103510;ortholog	NEDD8 (PTHR10666:SF202)	ribosomal protein(PC00171)
ENTHI|EnsemblGenome=EHI_166800|UniProtKB=C4LY85	EHI_166800	Ubiquitin, putative;EHI_166800;ortholog	F52C6.3-RELATED (PTHR10666:SF165)	ribosomal protein(PC00171)
ENTHI|EnsemblGenome=EHI_106100|UniProtKB=C4M385	EHI_106100	UV excision repair protein RAD23, putative;EHI_106100;ortholog	AT15685P-RELATED (PTHR10621:SF23)	damaged DNA-binding protein(PC00171)
ENTHI|EnsemblGenome=EHI_081370|UniProtKB=Q1EPY8	EHI_081370	V-SNARE protein VampD3;EHI_081370;ortholog	NEURONAL SYNAPTOBREVIN, ISOFORM J (PTHR21136:SF152)	SNARE protein(PC00150)
ENTHI|EnsemblGenome=EHI_189850|UniProtKB=Q4VSM4	EHI_189850	V-type ATPase, B subunit, putative;EHI_189850;ortholog	ATPASE, H+ TRANSPORTING, LYSOSOMAL V1 SUBUNIT B2-RELATED (PTHR43389:SF5)	ATP synthase(PC00227);DNA binding protein(PC00068);anion channel(PC00002);ligand-gated ion channel(PC00171)
ENTHI|EnsemblGenome=EHI_025270|UniProtKB=Q9BI08	EHI_025270	Vacuolar protein sorting-associated protein 29;vsp;ortholog	VACUOLAR PROTEIN SORTING-ASSOCIATED PROTEIN 29 (PTHR11124:SF17)	vesicle coat protein(PC00150)
ENTHI|EnsemblGenome=EHI_098490|UniProtKB=B1N2W5	EHI_098490	Vesicle-associated membrane protein, putative;EHI_098490;ortholog	NEURONAL SYNAPTOBREVIN, ISOFORM J (PTHR21136:SF152)	SNARE protein(PC00150)
ENTHI|EnsemblGenome=EHI_035590|UniProtKB=C4LXY9	EHI_035590	WD domain containing protein;EHI_035590;ortholog	PROTEIN HIRA (PTHR13831:SF3)	chromatin/chromatin-binding protein(PC00171)
ENTHI|EnsemblGenome=EHI_051010|UniProtKB=C4LTX1	EHI_051010	WD domain containing protein;EHI_051010;ortholog	FIZZY-RELATED PROTEIN HOMOLOG (PTHR19918:SF27)	enzyme modulator(PC00095)
ENTHI|EnsemblGenome=EHI_009640|UniProtKB=C4LZ38	EHI_009640	WD repeat protein;EHI_009640;ortholog	WD REPEAT DOMAIN PHOSPHOINOSITIDE-INTERACTING PROTEIN 3 (PTHR11227:SF36)
ENTHI|EnsemblGenome=EHI_118160|UniProtKB=C4LZ00	EHI_118160	WD repeat protein;EHI_118160;ortholog	WD REPEAT-CONTAINING PROTEIN 1 (PTHR19856:SF2)	non-motor actin binding protein(PC00085)
ENTHI|EnsemblGenome=EHI_121490|UniProtKB=C4M926	EHI_121490	WD repeat protein;EHI_121490;ortholog	WD REPEAT DOMAIN PHOSPHOINOSITIDE-INTERACTING PROTEIN 3 (PTHR11227:SF36)
ENTHI|EnsemblGenome=EHI_010070|UniProtKB=C4M0S1	EHI_010070	Xaa-Pro dipeptidase, putative;EHI_010070;ortholog	XAA-PRO DIPEPTIDASE (PTHR43226:SF1)	metalloprotease(PC00121);nucleic acid binding(PC00190);transcription factor(PC00153)
ENTHI|EnsemblGenome=EHI_058540|UniProtKB=C4M5G0	EHI_058540	Zinc finger domain containing protein;EHI_058540;ortholog	ZINC FINGER PROTEIN-LIKE 1 (PTHR12981:SF1)	zinc finger transcription factor(PC00218)
ENTHI|EnsemblGenome=EHI_141890|UniProtKB=C4LW35	EHI_141890	Zinc finger protein containing CCHC type domain;EHI_141890;ortholog	ZINC FINGER CCHC DOMAIN-CONTAINING PROTEIN 9 (PTHR23002:SF95)	nucleic acid binding(PC00171)
ENTHI|EnsemblGenome=EHI_008770|UniProtKB=C4M0P1	EHI_008770	Zinc finger protein, putative;EHI_008770;ortholog	CTH1 (PTHR12547:SF92)	RNA binding protein(PC00171)
ENTHI|EnsemblGenome=EHI_017720|UniProtKB=C4M3F5	EHI_017720	Zinc finger protein, putative;EHI_017720;ortholog	ZINC FINGER PROTEIN 593 (PTHR20863:SF47)	nucleic acid binding(PC00171);transfer/carrier protein(PC00219)
ENTHI|EnsemblGenome=EHI_055640|UniProtKB=C4M7A6	EHI_055640	Zinc finger protein, putative;EHI_055640;ortholog	CELLULAR NUCLEIC ACID-BINDING PROTEIN (PTHR23002:SF80)	nucleic acid binding(PC00171)
ENTHI|EnsemblGenome=EHI_067580|UniProtKB=C4M9G4	EHI_067580	Zinc finger protein, putative;EHI_067580;ortholog	CLEAVAGE AND POLYADENYLATION SPECIFICITY FACTOR SUBUNIT 4 (PTHR23102:SF23)	endoribonuclease(PC00171)
ENTHI|EnsemblGenome=EHI_093840|UniProtKB=C4LYH5	EHI_093840	Zinc finger protein, putative;EHI_093840;ortholog	SUBFAMILY NOT NAMED (PTHR11685:SF159)	ubiquitin-protein ligase(PC00142)
CATEGORY - CLUSTER 3 - BINDING
ENTHI|EnsemblGenome=EHI_104600|UniProtKB=C4LZ69	EHI_104600	13 kDa ribonucleoprotein-associated protein, putative;EHI_104600;ortholog	NHP2-LIKE PROTEIN 1 (PTHR23105:SF93)	ribosomal protein(PC00171)
ENTHI|EnsemblGenome=EHI_027600|UniProtKB=C4M1U6	EHI_027600	4-methyl-5(B-hydroxyethyl)-thiazol monophosphate biosynthesis enzyme, putative;EHI_027600;ortholog	PROTEIN DEGLYCASE DJ-1 (PTHR43444:SF1)	RNA binding protein(PC00171);cysteine protease(PC00031);transcription factor(PC00121)
ENTHI|EnsemblGenome=EHI_175460|UniProtKB=B1N2Z3	EHI_090400,EHI_175460	60S acidic ribosomal protein P0, putative;EHI_090400;ortholog	60S ACIDIC RIBOSOMAL PROTEIN P0 (PTHR21141:SF66)	ribosomal protein(PC00171)
ENTHI|EnsemblGenome=EHI_148850|UniProtKB=B1N2Z3	EHI_090400,EHI_175460	60S acidic ribosomal protein P0, putative;EHI_090400;ortholog	60S ACIDIC RIBOSOMAL PROTEIN P0 (PTHR21141:SF66)	ribosomal protein(PC00171)
ENTHI|EnsemblGenome=EHI_090400|UniProtKB=B1N2Z3	EHI_090400,EHI_175460	60S acidic ribosomal protein P0, putative;EHI_090400;ortholog	60S ACIDIC RIBOSOMAL PROTEIN P0 (PTHR21141:SF66)	ribosomal protein(PC00171)
ENTHI|EnsemblGenome=EHI_177630|UniProtKB=B1N2Z3	EHI_090400,EHI_175460	60S acidic ribosomal protein P0, putative;EHI_090400;ortholog	60S ACIDIC RIBOSOMAL PROTEIN P0 (PTHR21141:SF66)	ribosomal protein(PC00171)
ENTHI|EnsemblGenome=EHI_044850|UniProtKB=C4LTA4	EHI_044850	70 kDa peptidyl-prolyl isomerase, putative;EHI_044850;ortholog	PEPTIDYL-PROLYL CIS-TRANS ISOMERASE FKBP42-RELATED (PTHR43811:SF15)	calcium-binding protein(PC00060);chaperone(PC00072);isomerase(PC00135)
ENTHI|EnsemblGenome=EHI_168340|UniProtKB=C4M4P4	EHI_168340	Actin-binding protein, cofilin/tropomyosin family;EHI_168340;ortholog	COACTOSIN (PTHR10829:SF38)	non-motor actin binding protein(PC00085)
ENTHI|EnsemblGenome=EHI_186840|UniProtKB=C4LVQ1	EHI_186840	Actin-binding protein, cofilin/tropomyosin family;EHI_186840;ortholog	COACTOSIN (PTHR10829:SF38)	non-motor actin binding protein(PC00085)
ENTHI|EnsemblGenome=EHI_045000|UniProtKB=C4LTB5	EHI_045000	Actin-related protein 2/3 complex subunit 1A, putative;EHI_045000;ortholog	ACTIN RELATED COMPLEX P41 SUBUNIT (PTHR10709:SF20)	actin family cytoskeletal protein(PC00085)
ENTHI|Gene=EHI_189300|UniProtKB=B1N3Q3	EHI_189300	Alpha-1,4 glucan phosphorylase;EHI_189300;ortholog	GLYCOGEN PHOSPHORYLASE (PTHR11468:SF22)
ENTHI|EnsemblGenome=EHI_094120|UniProtKB=C4LYJ9	EHI_094120	ARP2/3 complex 41 kDa subunit, putative;EHI_094120;ortholog	ACTIN RELATED COMPLEX P41 SUBUNIT (PTHR10709:SF20)	actin family cytoskeletal protein(PC00085)
ENTHI|EnsemblGenome=EHI_175050|UniProtKB=C4LZN0	EHI_175050	Aspartyl-tRNA synthetase, putative;EHI_175050;ortholog	ASPARTATE--TRNA LIGASE, CYTOPLASMIC (PTHR43450:SF1)	RNA binding protein(PC00171);aminoacyl-tRNA synthetase(PC00031)
ENTHI|EnsemblGenome=EHI_010020|UniProtKB=Q6R3G0	EHI_010020	Calcium binding protein 2;EHI_010020;ortholog	CALCIUM-BINDING PROTEIN 4A-RELATED (PTHR10891:SF668)	calmodulin(PC00060);enzyme modulator(PC00131);signaling molecule(PC00061)
ENTHI|EnsemblGenome=EHI_148890|UniProtKB=C4LT56	EHI_148890	Calmodulin, putative;EHI_148890;ortholog	MYOSIN-2 ESSENTIAL LIGHT CHAIN (PTHR23048:SF22)	actin family cytoskeletal protein(PC00085);calmodulin(PC00041)
ENTHI|EnsemblGenome=EHI_164920|UniProtKB=C4M1Y5	EHI_164920	Calponin homology domain protein, putative;EHI_164920;ortholog	EHBP-1 (PTHR11915:SF352)	non-motor actin binding protein(PC00085)
ENTHI|EnsemblGenome=EHI_199000|UniProtKB=C4LWU6	EHI_199000	Calponin homology domain protein, putative;EHI_199000;ortholog	EPIPLAKIN (PTHR11915:SF340)	non-motor actin binding protein(PC00085)
ENTHI|EnsemblGenome=EHI_136160|UniProtKB=C4M296	EHI_136160	Calreticulin, putative;EHI_136160;ortholog	CALRETICULIN (PTHR11073:SF20)	calcium-binding protein(PC00060)
ENTHI|EnsemblGenome=EHI_054140|UniProtKB=C4M6U7	EHI_054140	CCAAT-binding transcription factor, putative;EHI_054140;ortholog	NUCLEAR TRANSCRIPTION FACTOR Y SUBUNIT ALPHA (PTHR12632:SF24)	nucleic acid binding(PC00171);transcription factor(PC00218)
ENTHI|EnsemblGenome=EHI_121830|UniProtKB=C4M5C9	EHI_121830	Cyclin, putative;EHI_121830;ortholog	G2/MITOTIC-SPECIFIC CYCLIN-B (PTHR10177:SF282)	kinase activator(PC00095)
ENTHI|EnsemblGenome=EHI_189420|UniProtKB=C4M4M6	EHI_189420	Deoxyuridine 5'-triphosphate nucleotidohydrolase, putative;EHI_189420;ortholog	BCDNA.LD08534 (PTHR11241:SF9)	phosphatase(PC00121)
ENTHI|EnsemblGenome=EHI_121470|UniProtKB=C4M924	EHI_121470	DNA methyltransferase, putative;EHI_121470;ortholog	HEMK METHYLTRANSFERASE FAMILY MEMBER 2 (PTHR18895:SF80)	DNA methyltransferase(PC00171);RNA methyltransferase(PC00009)
ENTHI|EnsemblGenome=EHI_019060|UniProtKB=B1N483	EHI_019060	DNA mismatch repair protein mutS, putative;EHI_019060;ortholog	MUTS PROTEIN HOMOLOG 5 (PTHR11361:SF101)	DNA binding protein(PC00171)
ENTHI|EnsemblGenome=EHI_100400|UniProtKB=C4M0V9	EHI_100400	DNA-repair protein, putative;EHI_100400;ortholog	EXONUCLEASE 1 (PTHR11081:SF33)	damaged DNA-binding protein(PC00171);endodeoxyribonuclease(PC00009);exodeoxyribonuclease(PC00086);hydrolase(PC00093)
ENTHI|EnsemblGenome=EHI_009610|UniProtKB=C4LZ35	EHI_009610	Dr1-associated corepressor, putative;EHI_009610;ortholog	DR1-ASSOCIATED COREPRESSOR (PTHR10252:SF51)	DNA-directed DNA polymerase(PC00171);chromatin/chromatin-binding protein(PC00009);transcription factor(PC00018)
ENTHI|EnsemblGenome=EHI_175480|UniProtKB=Q1EQ49	EHI_175480	EhSec23B;EHI_175480;ortholog	SEC23 ORTHOLOG, ISOFORM E (PTHR11141:SF12)	G-protein modulator(PC00095)
ENTHI|EnsemblGenome=EHI_073390|UniProtKB=C4LXK4	EHI_073390	Fe-hydrogenase, putative;EHI_073390;ortholog	SUBFAMILY NOT NAMED (PTHR11615:SF195)	dehydrogenase(PC00176);reductase(PC00092)
ENTHI|EnsemblGenome=EHI_140350|UniProtKB=C4M483	EHI_140350	G protein alpha subunit, putative;EHI_140350;ortholog	G PROTEIN ALPHA Q SUBUNIT (PTHR10218:SF285)	heterotrimeric G-protein(PC00095)
ENTHI|EnsemblGenome=EHI_062700|UniProtKB=C4M1P6	EHI_062700	Glutaminyl-tRNA synthetase, putative;EHI_062700;ortholog	GLUTAMINE--TRNA LIGASE-RELATED (PTHR43097:SF3)	ligase(PC00142)
ENTHI|EnsemblGenome=EHI_140140|UniProtKB=C4M463	EHI_140140	Gtpase activating protein, putative;EHI_140140;ortholog	W09D10.1 (PTHR23180:SF346)	G-protein modulator(PC00095);nucleic acid binding(PC00022)
ENTHI|EnsemblGenome=EHI_004230|UniProtKB=C4LYP7	EHI_004230	Guanine nucleotide regulatory protein, putative;EHI_004230;ortholog	G1 TO S PHASE TRANSITION 1 (PTHR23115:SF208)	G-protein(PC00095);hydrolase(PC00020);translation elongation factor(PC00121);translation initiation factor(PC00171);translation release factor(PC00031)
ENTHI|EnsemblGenome=EHI_188960|UniProtKB=C4M2W3	EHI_188960	Histone H2A;EHI_188960;ortholog	HISTONE H2A (PTHR23430:SF137)	histone(PC00171)
ENTHI|EnsemblGenome=EHI_178590|UniProtKB=C4LUS4	EHI_178590	Histone RNA hairpin-binding protein, putative;EHI_178590;ortholog	HISTONE RNA HAIRPIN-BINDING PROTEIN (PTHR17408:SF12)	RNA binding protein(PC00171)
ENTHI|EnsemblGenome=EHI_178020|UniProtKB=C4M555	EHI_178020	Leucine rich repeat / protein phosphatase 2C domain containing protein;EHI_178020;ortholog	AT28366P (PTHR13832:SF469)	kinase inhibitor(PC00095);protein phosphatase(PC00140)
ENTHI|EnsemblGenome=EHI_170040|UniProtKB=Q7Z0T4	EHI_170040	Longin-type vesicle-associated membrane protein, putative;SYBL2;ortholog	NEURONAL SYNAPTOBREVIN, ISOFORM J (PTHR21136:SF152)	SNARE protein(PC00150)
ENTHI|EnsemblGenome=EHI_135150|UniProtKB=C4M101	EHI_135150	Myb family DNA-binding protein, SHAQKYF family;EHI_135150;ortholog	MPN DOMAIN-CONTAINING PROTEIN CG4751 (PTHR12802:SF78)	chromatin/chromatin-binding protein(PC00171);transcription cofactor(PC00009)
ENTHI|EnsemblGenome=EHI_197980|UniProtKB=C4MB69	EHI_197980	Myb family DNA-binding protein, SHAQKYF family;EHI_197980;ortholog	MYB-LIKE PROTEIN G (PTHR12802:SF71)	chromatin/chromatin-binding protein(PC00171);transcription cofactor(PC00009)
ENTHI|EnsemblGenome=EHI_063550|UniProtKB=C4LTN2	EHI_063550,EHI_012420	Myb-like DNA-binding domain containing protein;EHI_012420;ortholog	SUBFAMILY NOT NAMED (PTHR10641:SF736)	DNA binding protein(PC00171);transcription factor(PC00009)
ENTHI|EnsemblGenome=EHI_012420|UniProtKB=C4LTN2	EHI_063550,EHI_012420	Myb-like DNA-binding domain containing protein;EHI_012420;ortholog	SUBFAMILY NOT NAMED (PTHR10641:SF736)	DNA binding protein(PC00171);transcription factor(PC00009)
ENTHI|EnsemblGenome=EHI_053000|UniProtKB=C4M3B8	EHI_053000	Myb-like DNA-binding domain containing protein;EHI_053000;ortholog	SUBFAMILY NOT NAMED (PTHR10641:SF736)	DNA binding protein(PC00171);transcription factor(PC00009)
ENTHI|EnsemblGenome=EHI_130710|UniProtKB=C4LXE9	EHI_130710	Myb-like DNA-binding domain containing protein;EHI_130710;ortholog	SUBFAMILY NOT NAMED (PTHR10641:SF827)	DNA binding protein(PC00171);transcription factor(PC00009)
ENTHI|EnsemblGenome=EHI_166410|UniProtKB=B1N434	EHI_166410	Myb-like DNA-binding domain containing protein;EHI_166410;ortholog	SUBFAMILY NOT NAMED (PTHR10641:SF687)	DNA binding protein(PC00171);transcription factor(PC00009)
ENTHI|EnsemblGenome=EHI_148280|UniProtKB=Q5FZP2	EHI_148280	Non-specific serine/threonine protein kinase;EHI_148280;ortholog	NON-SPECIFIC SERINE/THREONINE PROTEIN KINASE (PTHR24361:SF576)
ENTHI|EnsemblGenome=EHI_139460|UniProtKB=C4M6X1	EHI_139460	Nucleosome assembly protein, putative;EHI_139460;ortholog	AT14585P-RELATED (PTHR11875:SF90)	phosphatase inhibitor(PC00095)
ENTHI|EnsemblGenome=EHI_175020|UniProtKB=C4LZM7	EHI_175020	Peptidase, putative;EHI_175020;ortholog	PROLIFERATION-ASSOCIATED PROTEIN 2G4 (PTHR10804:SF123)	metalloprotease(PC00121);nucleic acid binding(PC00190);transcription factor(PC00153)
ENTHI|EnsemblGenome=EHI_176140|UniProtKB=C4MB21	EHI_176140	Profilin;EHI_176140;ortholog	PROFILIN (PTHR11604:SF18)	non-motor actin binding protein(PC00085)
ENTHI|EnsemblGenome=EHI_088490|UniProtKB=C4MA18	EHI_088490	Protein kinase, putative;EHI_088490;ortholog	CALCIUM/CALMODULIN-DEPENDENT PROTEIN KINASE TYPE 1 (PTHR24347:SF308)	non-receptor serine/threonine protein kinase(PC00220)
ENTHI|EnsemblGenome=EHI_152540|UniProtKB=C4LSU1	EHI_152540	Protein kinase, putative;EHI_152540;ortholog	SUBFAMILY NOT NAMED (PTHR24361:SF477)
ENTHI|EnsemblGenome=EHI_186950|UniProtKB=C4LVR2	EHI_186950	Protein phosphatase domain-containing protein;EHI_186950;ortholog	PROTEIN PHOSPHATASE 1K, MITOCHONDRIAL (PTHR13832:SF493)	kinase inhibitor(PC00095);protein phosphatase(PC00140)
ENTHI|EnsemblGenome=EHI_194220|UniProtKB=C4LZT7	EHI_194220	Protein phosphatase domain-containing protein;EHI_194220;ortholog	PROTEIN PHOSPHATASE 1K, MITOCHONDRIAL (PTHR13832:SF493)	kinase inhibitor(PC00095);protein phosphatase(PC00140)
ENTHI|EnsemblGenome=EHI_110320|UniProtKB=C4LU84	EHI_110320	Protein phosphatase, putative;EHI_110320;ortholog	AT28366P (PTHR13832:SF469)	kinase inhibitor(PC00095);protein phosphatase(PC00140)
ENTHI|EnsemblGenome=EHI_036580|UniProtKB=C4M8G0	EHI_036580	Putative uncharacterized protein;EHI_036580;ortholog	REGULATOR OF TY1 TRANSPOSITION PROTEIN 107 (PTHR13561:SF40)	nucleic acid binding(PC00171)
ENTHI|EnsemblGenome=EHI_013650|UniProtKB=B1N5I9	EHI_068240	Rac-like GTP-binding protein RAC2, putative;EHI_013650;ortholog	RHO GTPASE (PTHR24072:SF232)	small GTPase(PC00095)
ENTHI|EnsemblGenome=EHI_068240|UniProtKB=B1N5I9	EHI_068240	Rac-like GTP-binding protein RAC2, putative;EHI_013650;ortholog	RHO GTPASE (PTHR24072:SF232)	small GTPase(PC00095)
ENTHI|EnsemblGenome=EHI_185290|UniProtKB=C4M3Z7	EHI_185290	Ran GTPase-activating protein, putative;EHI_185290;ortholog	RAN-SPECIFIC GTPASE-ACTIVATING PROTEIN 1 (PTHR23138:SF112)	G-protein modulator(PC00095)
ENTHI|EnsemblGenome=EHI_004860|UniProtKB=C4M081	EHI_004860	Ras family GTPase;EHI_004860;ortholog	RAS-LIKE PROTEIN 3 (PTHR24070:SF341)	small GTPase(PC00095)
ENTHI|EnsemblGenome=EHI_058090|UniProtKB=C4M8B0	EHI_058090	Ras family GTPase;EHI_058090;ortholog	RAS-LIKE PROTEIN 3 (PTHR24070:SF341)	small GTPase(PC00095)
ENTHI|EnsemblGenome=EHI_124520|UniProtKB=B1N354	EHI_124520	Ras-1, putative;EHI_124520;ortholog	RAS-RELATED PROTEIN R-RAS2 (PTHR24070:SF329)	small GTPase(PC00095)
ENTHI|EnsemblGenome=EHI_135450|UniProtKB=C4M9S3	EHI_135450	Rho family GTPase;EHI_135450;ortholog	RHO-RELATED PROTEIN RAC1A-RELATED (PTHR24072:SF223)	small GTPase(PC00095)
ENTHI|EnsemblGenome=EHI_144600|UniProtKB=C4MAS8	EHI_144600	Rho family GTPase;EHI_144600;ortholog	AT17867P (PTHR24072:SF184)	small GTPase(PC00095)
ENTHI|EnsemblGenome=EHI_146180|UniProtKB=C4M3R0	EHI_146180	Rho family GTPase;EHI_146180;ortholog	GTP-BINDING PROTEIN RHO5 (PTHR24072:SF224)	small GTPase(PC00095)
ENTHI|EnsemblGenome=EHI_181250|UniProtKB=C4M5Z7	EHI_181250	Rho family GTPase;EHI_181250;ortholog	RHO-RELATED PROTEIN RAC1A-RELATED (PTHR24072:SF223)	small GTPase(PC00095)
ENTHI|EnsemblGenome=EHI_192450|UniProtKB=C4M1G5	EHI_192450	Rho family GTPase;EHI_192450;ortholog	GTP-BINDING PROTEIN RHO5 (PTHR24072:SF224)	small GTPase(PC00095)
ENTHI|EnsemblGenome=EHI_197840|UniProtKB=C4M8K6	EHI_197840	Rho family GTPase;EHI_197840;ortholog	RHO-RELATED PROTEIN RAC1A-RELATED (PTHR24072:SF223)	small GTPase(PC00095)
ENTHI|EnsemblGenome=EHI_006900|UniProtKB=C4M0G3	EHI_006900	Ribulose-phosphate 3-epimerase;EHI_006900;ortholog	RIBULOSE-PHOSPHATE 3-EPIMERASE (PTHR11749:SF10)
ENTHI|EnsemblGenome=EHI_115370|UniProtKB=C4M8E8	EHI_115370	RNA 3'-terminal phosphate cyclase, putative;EHI_115370;ortholog	RNA 3'-TERMINAL PHOSPHATE CYCLASE-LIKE PROTEIN (PTHR11096:SF3)	RNA binding protein(PC00171);cyclase(PC00031)
ENTHI|EnsemblGenome=EHI_121790|UniProtKB=C4M5C5	EHI_121790	Ser/thr protein phosphatase family protein;EHI_121790;ortholog	VACUOLAR PROTEIN SORTING-ASSOCIATED PROTEIN 29 (PTHR11124:SF17)	vesicle coat protein(PC00150)
ENTHI|EnsemblGenome=EHI_148200|UniProtKB=C4LSZ0	EHI_148200	Serine/threonine-protein kinase, putative;EHI_148200;ortholog	NON-SPECIFIC SERINE/THREONINE PROTEIN KINASE (PTHR24361:SF576)
ENTHI|EnsemblGenome=EHI_006050|UniProtKB=C4M2N9	EHI_006050	Serine/threonine-protein phosphatase;EHI_006050;ortholog	SERINE/THREONINE-PROTEIN PHOSPHATASE 6 CATALYTIC SUBUNIT (PTHR11668:SF332)	calcium-binding protein(PC00060);protein phosphatase(PC00121)
ENTHI|EnsemblGenome=EHI_015340|UniProtKB=C4M0X2	EHI_015340	Serine/threonine-protein phosphatase;EHI_015340;ortholog	SERINE/THREONINE-PROTEIN PHOSPHATASE (PTHR11668:SF305)	calcium-binding protein(PC00060);protein phosphatase(PC00121)
ENTHI|EnsemblGenome=EHI_167510|UniProtKB=C4MAY5	EHI_167510	Serine/threonine-protein phosphatase;EHI_167510;ortholog	SERINE/THREONINE-PROTEIN PHOSPHATASE 2B CATALYTIC SUBUNIT 1-RELATED (PTHR11668:SF367)	calcium-binding protein(PC00060);protein phosphatase(PC00121)
ENTHI|EnsemblGenome=EHI_178880|UniProtKB=C4LUV2	EHI_178880	Serine/threonine-protein phosphatase;EHI_178880;ortholog	SERINE/THREONINE-PROTEIN PHOSPHATASE 6 CATALYTIC SUBUNIT (PTHR11668:SF332)	calcium-binding protein(PC00060);protein phosphatase(PC00121)
ENTHI|EnsemblGenome=EHI_188130|UniProtKB=C4M187	EHI_188130	Small nuclear ribonucleoprotein F;EHI_188130;ortholog	SMALL NUCLEAR RIBONUCLEOPROTEIN F (PTHR11021:SF7)	mRNA splicing factor(PC00171)
ENTHI|EnsemblGenome=EHI_136210|UniProtKB=C4M2A1	EHI_136210	Soluble NSF attachment protein gamma isoform, putative;EHI_136210;ortholog	GAMMA-SOLUBLE NSF ATTACHMENT PROTEIN (PTHR13768:SF18)	membrane traffic protein(PC00150)
ENTHI|EnsemblGenome=EHI_013250|UniProtKB=C4LX91	EHI_013250	Splicing factor, putative;EHI_013250;ortholog	SERINE/ARGININE REPETITIVE MATRIX PROTEIN 1 (PTHR23148:SF1)	mRNA processing factor(PC00171)
ENTHI|EnsemblGenome=EHI_126080|UniProtKB=C4LVZ3	EHI_126080	Threonine dehydratase, putative;EHI_126080;ortholog	K01C8.1 (PTHR43419:SF9)	deaminase(PC00121);dehydratase(PC00088);epimerase/racemase(PC00144)
ENTHI|EnsemblGenome=EHI_049910|UniProtKB=C4LUI9	EHI_049910	Threonine dehydratase;EhTD2;ortholog	K01C8.1 (PTHR43419:SF9)	deaminase(PC00121);dehydratase(PC00088);epimerase/racemase(PC00144)
ENTHI|EnsemblGenome=EHI_103730|UniProtKB=C4LVL5	EHI_103730	Threonyl-tRNA synthetase, putative;EHI_103730;ortholog	FI05224P (PTHR11451:SF46)	ligase(PC00142)
ENTHI|EnsemblGenome=EHI_192500|UniProtKB=C4M1H0	EHI_192500	U2 snRNP auxiliary factor, putative;EHI_192500;ortholog	U2SNRNP AUXILIARY FACTOR SMALL SUBUNIT (PTHR12620:SF22)	ribonucleoprotein(PC00171)
ENTHI|EnsemblGenome=EHI_069370|UniProtKB=Q1EPZ0	EHI_069370	V-SNARE protein VampD1 (Fragment);EHI_069370;ortholog	NEURONAL SYNAPTOBREVIN, ISOFORM J (PTHR21136:SF152)	SNARE protein(PC00150)
ENTHI|EnsemblGenome=EHI_035080|UniProtKB=C4M4Z9	EHI_035080	WD domain containing protein;EHI_035080;ortholog	PERIODIC TRYPTOPHAN PROTEIN 1 HOMOLOG (PTHR14091:SF5)	transcription factor(PC00218)
ENTHI|EnsemblGenome=EHI_140750|UniProtKB=C4M3P7	EHI_140750	WD domain containing protein;EHI_140750;ortholog	TRANSDUCIN BETA-LIKE PROTEIN 3 (PTHR19854:SF16)	G-protein coupled receptor(PC00197)
ENTHI|EnsemblGenome=EHI_099190|UniProtKB=C4M6B2	EHI_099190	WD repeat protein;EHI_099190;ortholog	WD REPEAT DOMAIN PHOSPHOINOSITIDE-INTERACTING PROTEIN 3 (PTHR11227:SF36)
ENTHI|EnsemblGenome=EHI_036640|UniProtKB=C4M8G3	EHI_036640	Zinc finger domain containing protein;EHI_036640;ortholog	ZINC FINGER PROTEIN-LIKE 1 (PTHR12981:SF1)	zinc finger transcription factor(PC00218)
CATEGORY - CLUSTER 3 - BINDING
ENTHI|EnsemblGenome=EHI_097990|UniProtKB=C4M496	EHI_097990	158792 GrfA protein, putative;EHI_097990;ortholog	LD03170P (PTHR12673:SF159)	guanyl-nucleotide exchange factor(PC00095)
ENTHI|EnsemblGenome=EHI_080270|UniProtKB=C4M8Y2	EHI_080270	5'-3' exonuclease domain containing protein;EHI_080270;ortholog	5'-3' EXORIBONUCLEASE 1 (PTHR12341:SF48)	exoribonuclease(PC00171)
ENTHI|EnsemblGenome=EHI_132400|UniProtKB=C4M8Q3	EHI_132400	5'-3' exonuclease domain containing protein;EHI_132400;ortholog	5'-3' EXORIBONUCLEASE 2 (PTHR12341:SF41)	exoribonuclease(PC00171)
ENTHI|EnsemblGenome=EHI_175240|UniProtKB=C4M3A3	EHI_175240	Activator 1 subunit, putative;EHI_175240;ortholog	REPLICATION FACTOR C SUBUNIT 3 (PTHR11669:SF40)	DNA-directed DNA polymerase(PC00171);nucleotidyltransferase(PC00009)
ENTHI|EnsemblGenome=EHI_008050|UniProtKB=C4LYE1	EHI_008050	Ankyrin repeat protein, putative;EHI_008050;ortholog	TRANSCRIPTION FACTOR GTE4 (PTHR22880:SF203)	acetyltransferase(PC00220);chromatin/chromatin-binding protein(PC00038)
ENTHI|EnsemblGenome=EHI_049490|UniProtKB=C4LUF0	EHI_049490	Bromodomain protein, putative;EHI_049490;ortholog	TRANSCRIPTION FACTOR GTE4 (PTHR22880:SF203)	acetyltransferase(PC00220);chromatin/chromatin-binding protein(PC00038)
ENTHI|EnsemblGenome=EHI_085030|UniProtKB=C4M1L3	EHI_085030	Bromodomain protein, putative;EHI_085030;ortholog	TRANSCRIPTION FACTOR GTE4 (PTHR22880:SF203)	acetyltransferase(PC00220);chromatin/chromatin-binding protein(PC00038)
ENTHI|EnsemblGenome=EHI_178540|UniProtKB=C4LUS0	EHI_178540	Calmodulin, putative;EHI_178540;ortholog	MYOSIN-2 ESSENTIAL LIGHT CHAIN (PTHR23048:SF22)	actin family cytoskeletal protein(PC00085);calmodulin(PC00041)
ENTHI|Gene=EHI_033130|UniProtKB=C4M6Y0	EHI_033130	Cleavage and polyadenylation specificity factor 100 kDa subunit, putative;EHI_033130;ortholog	CLEAVAGE AND POLYADENYLATION SPECIFICITY FACTOR SUBUNIT 3 (PTHR11203:SF46)	endoribonuclease(PC00171);mRNA polyadenylation factor(PC00031)
ENTHI|EnsemblGenome=EHI_106110|UniProtKB=C4M386	EHI_106110	Cleavage and polyadenylation specificity factor subunit, putative;EHI_106110;ortholog	CLEAVAGE AND POLYADENYLATION SPECIFICITY FACTOR SUBUNIT 1 (PTHR10644:SF12)	damaged DNA-binding protein(PC00171);mRNA polyadenylation factor(PC00009)
ENTHI|EnsemblGenome=EHI_118180|UniProtKB=C4LZ01	EHI_118180	Cullin, putative;EHI_118180;ortholog	CULLIN-2 (PTHR11932:SF118)	ubiquitin-protein ligase(PC00142)
ENTHI|EnsemblGenome=EHI_031270|UniProtKB=C4M4K9	EHI_031270	Damaged DNA binding protein, putative;EHI_031270;ortholog	DNA DAMAGE-BINDING PROTEIN 1 (PTHR10644:SF11)	damaged DNA-binding protein(PC00171);mRNA polyadenylation factor(PC00009)
ENTHI|EnsemblGenome=EHI_185270|UniProtKB=C4M3Z5	EHI_185270	Dedicator of cytokinesis domain containing protein;EHI_185270;ortholog	LD20667P (PTHR23317:SF92)	guanyl-nucleotide exchange factor(PC00095)
ENTHI|EnsemblGenome=EHI_129950|UniProtKB=C4M5R1	EHI_129950	DNA mismatch repair protein MLH1, putative;EHI_129950;ortholog	DNA MISMATCH REPAIR PROTEIN MLH1 (PTHR10073:SF52)	DNA binding protein(PC00171)
ENTHI|EnsemblGenome=EHI_126120|UniProtKB=C4LVZ7	EHI_126120	DNA mismatch repair protein mutL, putative;EHI_126120;ortholog	MISMATCH REPAIR ENDONUCLEASE PMS2 (PTHR10073:SF51)	DNA binding protein(PC00171)
ENTHI|EnsemblGenome=EHI_148310|UniProtKB=C4LT01	EHI_148310	DNA repair endonuclease, putative;EHI_148310;ortholog	DNA REPAIR ENDONUCLEASE XPF (PTHR10150:SF1)	endodeoxyribonuclease(PC00171)
ENTHI|EnsemblGenome=EHI_132410|UniProtKB=C4M8Q4	EHI_132410	DNA repair helicase, putative;EHI_132410;ortholog	TFIIH BASAL TRANSCRIPTION FACTOR COMPLEX HELICASE XPD SUBUNIT (PTHR11472:SF50)	DNA helicase(PC00171)
ENTHI|EnsemblGenome=EHI_129310|UniProtKB=C4M9W4	EHI_129310	DNA repair/transcription protein Mms19, putative;EHI_129310;ortholog	MMS19 NUCLEOTIDE EXCISION REPAIR PROTEIN HOMOLOG (PTHR12891:SF1)	nucleic acid binding(PC00171);transcription cofactor(PC00218)
ENTHI|EnsemblGenome=EHI_151870|UniProtKB=C4LSM7	EHI_151870	Glycosyltransferase, putative;EHI_151870;ortholog	N-ACETYLGLUCOSAMINE-1-PHOSPHOTRANSFERASE SUBUNITS ALPHA/BETA (PTHR24045:SF23)	transcription factor(PC00218)
ENTHI|EnsemblGenome=EHI_171780|UniProtKB=C4MAH3	EHI_171780	Glycosyltransferase, putative;EHI_171780;ortholog	N-ACETYLGLUCOSAMINE-1-PHOSPHOTRANSFERASE SUBUNITS ALPHA/BETA (PTHR24045:SF23)	transcription factor(PC00218)
ENTHI|EnsemblGenome=EHI_175080|UniProtKB=C4LZN3	EHI_175080	Guanylate binding protein, putative;EHI_175080;ortholog	GUANYLATE-BINDING FAMILY PROTEIN (PTHR10751:SF65)	heterotrimeric G-protein(PC00095)
ENTHI|EnsemblGenome=EHI_093930|UniProtKB=C4LYI4	EHI_093930	Guanylate-binding protein, putative;EHI_093930;ortholog	GUANYLATE-BINDING FAMILY PROTEIN (PTHR10751:SF65)	heterotrimeric G-protein(PC00095)
ENTHI|EnsemblGenome=EHI_078260|UniProtKB=C4M541	EHI_078260	HEAT repeat domain containing protein;EHI_078260;ortholog	TRANSLATIONAL ACTIVATOR GCN1 (PTHR23346:SF20)	kinase modulator(PC00095)
ENTHI|EnsemblGenome=EHI_141090|UniProtKB=C4M515	EHI_141090	HEAT repeat domain containing protein;EHI_141090;ortholog	CONDENSIN COMPLEX SUBUNIT 1 (PTHR14222:SF4)	nucleic acid binding(PC00171)
ENTHI|EnsemblGenome=EHI_201290|UniProtKB=C4M6Q8	EHI_201290	HEAT repeat domain containing protein;EHI_201290;ortholog	NIPPED-B-LIKE PROTEIN (PTHR21704:SF22)	chromatin/chromatin-binding protein(PC00171)
ENTHI|EnsemblGenome=EHI_119320|UniProtKB=Q5U8M9	EHI_119320	Histone deacetylase;HDAC;ortholog	HISTONE DEACETYLASE 2 (PTHR10625:SF170)	deacetylase(PC00121);nucleic acid binding(PC00087);reductase(PC00171)
ENTHI|EnsemblGenome=EHI_193360|UniProtKB=C4LWH7	EHI_193360	Histone H3, putative;EHI_096650;ortholog	HISTONE H3-LIKE CENTROMERIC PROTEIN CID (PTHR11426:SF112)	histone(PC00171)
ENTHI|EnsemblGenome=EHI_096650|UniProtKB=C4LWH7	EHI_193360	Histone H3, putative;EHI_096650;ortholog	HISTONE H3-LIKE CENTROMERIC PROTEIN CID (PTHR11426:SF112)	histone(PC00171)
ENTHI|EnsemblGenome=EHI_178480|UniProtKB=C4LUR4	EHI_178480	Histone H3, putative;EHI_178480;ortholog	HISTONE H3-LIKE CENTROMERIC PROTEIN CID (PTHR11426:SF112)	histone(PC00171)
ENTHI|EnsemblGenome=EHI_196540|UniProtKB=C4MAI2	EHI_196540	IBR domain containing protein;EHI_196540;ortholog	SUBFAMILY NOT NAMED (PTHR11685:SF196)	ubiquitin-protein ligase(PC00142)
ENTHI|EnsemblGenome=EHI_124900|UniProtKB=B1N4E7	EHI_124900	Importin alpha-1 subunit, putative;EHI_124900;ortholog	IMPORTIN SUBUNIT ALPHA (PTHR23316:SF36)	transfer/carrier protein(PC00219)
ENTHI|EnsemblGenome=EHI_081250|UniProtKB=C4M5B0	EHI_081250	Importin beta-3 family protein, putative;EHI_081250;ortholog	IMPORTIN SUBUNIT BETA-1 (PTHR10527:SF32)	transfer/carrier protein(PC00219);transporter(PC00227)
ENTHI|EnsemblGenome=EHI_188740|UniProtKB=C4M2U1	EHI_188740	Isoprenylated v-SNARE protein, putative;EHI_188740;ortholog	SYNAPTOBREVIN HOMOLOG YKT6 (PTHR21136:SF154)	SNARE protein(PC00150)
ENTHI|EnsemblGenome=EHI_042230|UniProtKB=C4M4H7	EHI_042230	Leucine rich repeat / protein phosphatase 2C domain containing protein;EHI_042230;ortholog	AT28366P (PTHR13832:SF469)	kinase inhibitor(PC00095);protein phosphatase(PC00140)
ENTHI|EnsemblGenome=EHI_068190|UniProtKB=C4LU12	EHI_068190	Leucine-rich repeat containing protein;EHI_068190;ortholog	SERINE/THREONINE-PROTEIN KINASE 11-INTERACTING PROTEIN (PTHR15454:SF20)	enzyme modulator(PC00095)
ENTHI|EnsemblGenome=EHI_109830|UniProtKB=C4M3K2	EHI_109830	Leucine-rich repeat containing protein;EHI_109830;ortholog	SERINE/THREONINE-PROTEIN KINASE 11-INTERACTING PROTEIN (PTHR15454:SF20)	enzyme modulator(PC00095)
ENTHI|EnsemblGenome=EHI_141380|UniProtKB=C4LW23	EHI_141380	Leucine-rich repeat containing protein;EHI_141380;ortholog	SERINE/THREONINE-PROTEIN KINASE 11-INTERACTING PROTEIN (PTHR15454:SF20)	enzyme modulator(PC00095)
ENTHI|EnsemblGenome=EHI_083630|UniProtKB=C4M947	EHI_083630	Mob1/phocein family protein;EHI_083630;ortholog	MOB KINASE ACTIVATOR 1B (PTHR22599:SF32)	kinase activator(PC00095)
ENTHI|EnsemblGenome=EHI_092700|UniProtKB=C4LV29	EHI_092700	Myb-like DNA-binding domain containing protein;EHI_092700;ortholog	SUBFAMILY NOT NAMED (PTHR10641:SF687)	DNA binding protein(PC00171);transcription factor(PC00009)
ENTHI|EnsemblGenome=EHI_153360|UniProtKB=C4LSC7	EHI_153360	Myb-like DNA-binding domain containing protein;EHI_153360;ortholog	SUBFAMILY NOT NAMED (PTHR10641:SF736)	DNA binding protein(PC00171);transcription factor(PC00009)
ENTHI|EnsemblGenome=EHI_179400|UniProtKB=C4M9Y0	EHI_179400	Nuclear pore protein, putative;EHI_179400;ortholog	NUCLEAR PORE COMPLEX PROTEIN NUP98-NUP96 (PTHR23198:SF9)	transporter(PC00227)
ENTHI|EnsemblGenome=EHI_198860|UniProtKB=C4LWT2	EHI_198860	Protein phosphatase domain-containing protein;EHI_198860;ortholog	GM14286P (PTHR13832:SF401)	kinase inhibitor(PC00095);protein phosphatase(PC00140)
ENTHI|EnsemblGenome=EHI_031510|UniProtKB=C4MB99	EHI_031510	Pumilio family RNA-binding protein;EHI_031510;ortholog	MATERNAL PROTEIN PUMILIO (PTHR12537:SF105)	mRNA processing factor(PC00171);translation factor(PC00031)
ENTHI|EnsemblGenome=EHI_004210|UniProtKB=C4LYP5	EHI_004210	Putative uncharacterized protein;EHI_004210;ortholog	GTPASE-ACTIVATING RAP/RAN-GAP DOMAIN-LIKE PROTEIN 3 (PTHR15711:SF32)	G-protein modulator(PC00095)
ENTHI|EnsemblGenome=EHI_009950|UniProtKB=C4M0R0	EHI_009950	Putative XPA-binding protein 1;EHI_009950;ortholog	GPN-LOOP GTPASE 1 (PTHR21231:SF9)	nucleic acid binding(PC00171)
ENTHI|EnsemblGenome=EHI_006780|UniProtKB=C4M0F1	EHI_006780	Rab GTPase activating protein, putative;EHI_006780;ortholog	TBC1 DOMAIN FAMILY MEMBER 21 (PTHR22957:SF337)	G-protein modulator(PC00095);hydrolase(PC00022)
ENTHI|EnsemblGenome=EHI_009970|UniProtKB=C4M0R1	EHI_009970	Rab GTPase activating protein, putative;EHI_009970;ortholog	TBC1 DOMAIN FAMILY MEMBER 21 (PTHR22957:SF337)	G-protein modulator(PC00095);hydrolase(PC00022)
ENTHI|EnsemblGenome=EHI_068360|UniProtKB=C4LU29	EHI_068360	Rab GTPase activating protein, putative;EHI_068360;ortholog	TBC1 DOMAIN FAMILY MEMBER 13 (PTHR22957:SF354)	G-protein modulator(PC00095);hydrolase(PC00022)
ENTHI|EnsemblGenome=EHI_149900|UniProtKB=C4M9C8	EHI_149900	Rab GTPase activating protein, putative;EHI_149900;ortholog	RELATED TO THE N TERMINUS OF TRE ONCOGENE, ISOFORM A (PTHR22957:SF379)	G-protein modulator(PC00095);hydrolase(PC00022)
ENTHI|EnsemblGenome=EHI_165290|UniProtKB=C4M207	EHI_165290	Rab GTPase activating protein, putative;EHI_165290;ortholog	RELATED TO THE N TERMINUS OF TRE ONCOGENE, ISOFORM A (PTHR22957:SF379)	G-protein modulator(PC00095);hydrolase(PC00022)
ENTHI|EnsemblGenome=EHI_175250|UniProtKB=C4M3A4	EHI_175250	Rab GTPase activating protein, putative;EHI_175250;ortholog	TBC1 DOMAIN FAMILY MEMBER 25 (PTHR22957:SF332)	G-protein modulator(PC00095);hydrolase(PC00022)
ENTHI|EnsemblGenome=EHI_009630|UniProtKB=C4LZ37	EHI_009630	Ran-binding protein, putative;EHI_009630;ortholog	RAN-BINDING PROTEIN 16 (PTHR12596:SF16)	transfer/carrier protein(PC00219)
ENTHI|EnsemblGenome=EHI_069400|UniProtKB=C4LWM8	EHI_069400	Rap GTPase;EHI_069400;ortholog	RAS-RELATED PROTEIN R-RAS2 (PTHR24070:SF329)	small GTPase(PC00095)
ENTHI|EnsemblGenome=EHI_070710|UniProtKB=C4M5S8	EHI_070710	Rap/Ran GTPase activating protein, putative;EHI_070710;ortholog	GTPASE-ACTIVATING RAP/RAN-GAP DOMAIN-LIKE PROTEIN 3 (PTHR15711:SF32)	G-protein modulator(PC00095)
ENTHI|EnsemblGenome=EHI_189470|UniProtKB=C4M4N1	EHI_189470	Rap/Ran GTPase activating protein, putative;EHI_189470;ortholog	GTPASE-ACTIVATING RAP/RAN-GAP DOMAIN-LIKE PROTEIN 3 (PTHR15711:SF32)	G-protein modulator(PC00095)
ENTHI|EnsemblGenome=EHI_187070|UniProtKB=C4LVS4	EHI_187070	Rap/Ran GTPase-activating protein, putative;EHI_187070;ortholog	GTPASE-ACTIVATING RAP/RAN-GAP DOMAIN-LIKE PROTEIN 3 (PTHR15711:SF32)	G-protein modulator(PC00095)
ENTHI|EnsemblGenome=EHI_109840|UniProtKB=C4M3K3	EHI_109840	Ras family GTPase;EHI_109840;ortholog	RAS-LIKE PROTEIN 3 (PTHR24070:SF341)	small GTPase(PC00095)
ENTHI|EnsemblGenome=EHI_013140|UniProtKB=C4LX81	EHI_013140	Ras guanine nucleotide exchange factor, putative;EHI_013140;ortholog	SUBFAMILY NOT NAMED (PTHR23113:SF283)	guanyl-nucleotide exchange factor(PC00095)
ENTHI|EnsemblGenome=EHI_016400|UniProtKB=C4M3W2	EHI_016400	Ras guanine nucleotide exchange factor, putative;EHI_016400;ortholog	SUBFAMILY NOT NAMED (PTHR23113:SF300)	guanyl-nucleotide exchange factor(PC00095)
ENTHI|EnsemblGenome=EHI_049030|UniProtKB=B1N4V4	EHI_049030	Ras-like protein 3, putative;EHI_049030;ortholog	RAS-LIKE PROTEIN 3 (PTHR24070:SF341)	small GTPase(PC00095)
ENTHI|EnsemblGenome=EHI_148970|UniProtKB=C4LT63	EHI_148970	Regulator of nonsense transcripts, putative;EHI_148970;ortholog	REGULATOR OF NONSENSE TRANSCRIPTS 1 HOMOLOG (PTHR10887:SF410)	DNA helicase(PC00171);RNA helicase(PC00009);endoribonuclease(PC00011);hydrolase(PC00031)
ENTHI|EnsemblGenome=EHI_046630|UniProtKB=C4M799	EHI_046630	Rho family GTPase;EHI_046630;ortholog	RHO-RELATED GTP-BINDING PROTEIN RHOB (PTHR24072:SF182)	small GTPase(PC00095)
ENTHI|EnsemblGenome=EHI_068050|UniProtKB=C4LU00	EHI_068050	Rho guanine nucleotide exchange factor, putative;EHI_068050;ortholog	SUBFAMILY NOT NAMED (PTHR12673:SF211)	guanyl-nucleotide exchange factor(PC00095)
ENTHI|EnsemblGenome=EHI_072080|UniProtKB=B1N3W6	EHI_072080	RhoGAP domain containing protein;EHI_072080;ortholog	RGA-2 (PTHR23179:SF34)	G-protein modulator(PC00095)
ENTHI|EnsemblGenome=EHI_171170|UniProtKB=C4MBR1	EHI_171170	RhoGAP domain containing protein;EHI_171170;ortholog	RGA-2 (PTHR23179:SF34)	G-protein modulator(PC00095)
ENTHI|EnsemblGenome=EHI_044610|UniProtKB=C4LT83	EHI_044610	Ribosome biogenesis protein NEP1, putative;EHI_044610;ortholog	RIBOSOMAL RNA SMALL SUBUNIT METHYLTRANSFERASE NEP1 (PTHR12636:SF11)	ribosomal protein(PC00171)
ENTHI|EnsemblGenome=EHI_177570|UniProtKB=C4LY11	EHI_177570	RNA 3'-terminal phosphate cyclase, putative;EHI_177570;ortholog	RNA 3'-TERMINAL PHOSPHATE CYCLASE (PTHR11096:SF2)	RNA binding protein(PC00171);cyclase(PC00031)
ENTHI|EnsemblGenome=EHI_139420|UniProtKB=C4M6W7	EHI_139420	RNA-directed RNA polymerase, putative;EHI_139420;ortholog	RRF-3 (PTHR23079:SF22)	RNA binding protein(PC00171)
ENTHI|EnsemblGenome=EHI_081420|UniProtKB=C4M5A1	EHI_081420	Sec6 protein, putative;EHI_081420;ortholog	EXOCYST COMPLEX COMPONENT 3 (PTHR21292:SF16)	membrane traffic protein(PC00150)
ENTHI|EnsemblGenome=EHI_004570|UniProtKB=C4LYR7	EHI_004570	Serine/threonine-protein phosphatase;EHI_004570;ortholog	SERINE/THREONINE-PROTEIN PHOSPHATASE 2A CATALYTIC SUBUNIT ALPHA ISOFORM (PTHR11668:SF313)	calcium-binding protein(PC00060);protein phosphatase(PC00121)
ENTHI|EnsemblGenome=EHI_038600|UniProtKB=C4LZP4	EHI_038600	Splicing factor 3A subunit 3, putative;EHI_038600;ortholog	SPLICING FACTOR 3A SUBUNIT 3 (PTHR12786:SF4)	mRNA splicing factor(PC00171)
ENTHI|EnsemblGenome=EHI_049170|UniProtKB=C4MAD8	EHI_049170	Splicing factor 3B subunit 1, putative;EHI_049170;ortholog	SPLICING FACTOR 3B SUBUNIT 1 (PTHR12097:SF3)	mRNA splicing factor(PC00171)
ENTHI|EnsemblGenome=EHI_048160|UniProtKB=C4M4A7	EHI_048160	Splicing factor 3b subunit 3, putative;EHI_048160;ortholog	SPLICING FACTOR 3B SUBUNIT 3 (PTHR10644:SF13)	damaged DNA-binding protein(PC00171);mRNA polyadenylation factor(PC00009);mRNA splicing factor(PC00086)
ENTHI|EnsemblGenome=EHI_042700|UniProtKB=C4MB44	EHI_042700	SWIRM domain protein;EHI_042700;ortholog	MPN DOMAIN-CONTAINING PROTEIN (PTHR12802:SF80)	chromatin/chromatin-binding protein(PC00171);transcription cofactor(PC00009)
ENTHI|EnsemblGenome=EHI_091080|UniProtKB=C4M7P5	EHI_091080	TBC domain containing protein;EHI_091080;ortholog	TBC1 DOMAIN FAMILY MEMBER 13 (PTHR22957:SF354)	G-protein modulator(PC00095);hydrolase(PC00022)
ENTHI|EnsemblGenome=EHI_124440|UniProtKB=C4LZI0	EHI_124440	TBC/Rab GTPase activating domain containing protein;EHI_124440;ortholog	SUBFAMILY NOT NAMED (PTHR22957:SF433)	G-protein modulator(PC00095);hydrolase(PC00022)
ENTHI|EnsemblGenome=EHI_000750|UniProtKB=C4LZC4	EHI_000750	TBP interacting protein, putative;EHI_000750;ortholog	HOMOLOGOUS-PAIRING PROTEIN 2 HOMOLOG (PTHR15938:SF1)	DNA binding protein(PC00171);enzyme modulator(PC00009);signaling molecule(PC00095)
ENTHI|EnsemblGenome=EHI_073170|UniProtKB=C4MBH4	EHI_073170	Topoisomerase, putative;EHI_073170;ortholog	SUBFAMILY NOT NAMED (PTHR23092:SF34)	DNA-directed DNA polymerase(PC00171)
ENTHI|EnsemblGenome=EHI_156380|UniProtKB=C4M4D8	EHI_156380	U2 auxiliary factor, putative;EHI_156380;ortholog	U2SNRNP AUXILIARY FACTOR SMALL SUBUNIT (PTHR12620:SF22)	ribonucleoprotein(PC00171)
ENTHI|EnsemblGenome=EHI_188020|UniProtKB=B1N3A8	EHI_188020	U6 snRNA-associated Sm-like protein LSm8, putative;EHI_188020;ortholog	U6 SNRNA-ASSOCIATED SM-LIKE PROTEIN LSM8 (PTHR15588:SF12)	mRNA splicing factor(PC00171);nuclease(PC00031)
ENTHI|EnsemblGenome=EHI_150370|UniProtKB=C4M218	EHI_150370	Ubiquitin-conjugating enzyme family protein;EHI_150370;ortholog	UBIQUITIN-CONJUGATING ENZYME E2 J2 (PTHR24067:SF178)	transfer/carrier protein(PC00219);ubiquitin-protein ligase(PC00142)
ENTHI|EnsemblGenome=EHI_122760|UniProtKB=C4M5N4	EHI_122760	Zinc finger protein, putative;EHI_122760;ortholog	Y49F6B.9, ISOFORM A (PTHR11685:SF165)	ubiquitin-protein ligase(PC00142)

## Sheet: Catalytic
CATEGORY-CATALYTIC ACTIVITY
GENE ID	MAPPED ID	GENE NAME	PANTHER FAMILY/SUBFAMILY	PANTHER PROTEIN CLASS
CLUSTER 1-CATALYTIC ACTIVITY
ENTHI|Gene=EHI_038160|UniProtKB=B1N4C6	EHI_038160	1,4-alpha-glucan branching enzyme, putative;EHI_038160;ortholog	1,4-ALPHA-GLUCAN-BRANCHING ENZYME (PTHR43651:SF1)	amylase(PC00121)
ENTHI|EnsemblGenome=EHI_123240|UniProtKB=C4MAL4	EHI_123240	Acetyltransferase, GNAT family;EHI_123240;ortholog	N-ALPHA-ACETYLTRANSFERASE 30 (PTHR23091:SF289)	acetyltransferase(PC00220)
ENTHI|EnsemblGenome=EHI_187730|UniProtKB=C4M9I0	EHI_187730	Acetyltransferase, GNAT family;EHI_187730;ortholog	GCN5-RELATED N-ACETYLTRANSFERASE (PTHR43617:SF6)	acetyltransferase(PC00220)
ENTHI|Gene=EHI_172510|UniProtKB=C4MA52	EHI_172510	Acid sphingomyelinase-like phosphodiesterase 3a, putative;EHI_172510;ortholog	ZK856.5 (PTHR10340:SF43)	phosphodiesterase(PC00121)
ENTHI|EnsemblGenome=EHI_094090|UniProtKB=Q5MAR2	EHI_094090	Aldose 1-epimerase;EHI_094090;ortholog	ALDOSE 1-EPIMERASE (PTHR10091:SF29)	epimerase/racemase(PC00135)
ENTHI|EnsemblGenome=EHI_001990|UniProtKB=C4M5L3	EHI_001990	Alpha-1,3-mannosyltransferase ALG2, putative;EHI_001990;ortholog	ALPHA-1,3/1,6-MANNOSYLTRANSFERASE ALG2 (PTHR12526:SF475)	carbohydrate phosphatase(PC00121);glycosyltransferase(PC00181);nucleotidyltransferase(PC00066)
ENTHI|EnsemblGenome=EHI_162230|UniProtKB=B1N4A4	EHI_162230	Alpha-1,3-mannosyltransferase ALG2, putative;EHI_162230;ortholog	ALPHA-1,3/1,6-MANNOSYLTRANSFERASE ALG2 (PTHR12526:SF475)	carbohydrate phosphatase(PC00121);glycosyltransferase(PC00181);nucleotidyltransferase(PC00066)
ENTHI|EnsemblGenome=EHI_138360|UniProtKB=C4M3H8	EHI_138360	ARF GTPase activating protein, putative;EHI_138360;ortholog	ARF-GAP DOMAIN AND FG REPEAT-CONTAINING PROTEIN 1 (PTHR23180:SF367)	G-protein modulator(PC00095);nucleic acid binding(PC00022)
ENTHI|EnsemblGenome=EHI_152090|UniProtKB=C4LSP7	EHI_152090	ARF GTPase activating protein, putative;EHI_152090;ortholog	CENTAURIN BETA 1A (PTHR23180:SF357)	G-protein modulator(PC00095);nucleic acid binding(PC00022)
ENTHI|EnsemblGenome=EHI_178580|UniProtKB=B1N2M5	EHI_178580	ATP-binding cassette protein, putative;EHI_178580;ortholog	MRP-8 (PTHR24223:SF319)	ATP-binding cassette (ABC) transporter(PC00227)
ENTHI|EnsemblGenome=EHI_152310|UniProtKB=C4LSR8	EHI_152310	Branched-chain amino acid aminotransferase, putative;EHI_152310;ortholog	BRANCHED-CHAIN-AMINO-ACID AMINOTRANSFERASE-LIKE PROTEIN 1-RELATED (PTHR42743:SF1)	transaminase(PC00220)
ENTHI|EnsemblGenome=EHI_075660|UniProtKB=C4M998	EHI_075660	CAAX prenyl protease, putative;EHI_075660;ortholog	CAAX PRENYL PROTEASE 1 HOMOLOG (PTHR10120:SF25)	metalloprotease(PC00121)
ENTHI|EnsemblGenome=EHI_035250|UniProtKB=C4M4Z2	EHI_035250	Casein kinase II subunit beta;EHI_035250;ortholog	CASEIN KINASE II SUBUNIT BETA (PTHR11740:SF12)	kinase modulator(PC00095)
ENTHI|EnsemblGenome=EHI_075700|UniProtKB=C4M993	EHI_075700	Casein kinase II subunit beta;EHI_075700;ortholog	CASEIN KINASE II SUBUNIT BETA (PTHR11740:SF12)	kinase modulator(PC00095)
ENTHI|EnsemblGenome=EHI_069630|UniProtKB=C4LWQ0	EHI_069630	CDP-diacylglycerol--inositol3-phosphatidyltransferase, putative;EHI_069630;ortholog	CDP-DIACYLGLYCEROL--INOSITOL 3-PHOSPHATIDYLTRANSFERASE (PTHR15362:SF18)	transferase(PC00220)
ENTHI|EnsemblGenome=EHI_127420|UniProtKB=C4LX13	EHI_127420	Cell division control protein CDC24, putative;EHI_127420;ortholog	LD03170P (PTHR12673:SF159)	guanyl-nucleotide exchange factor(PC00095)
ENTHI|EnsemblGenome=EHI_152340|UniProtKB=C4LSS1	EHI_152340	Choline/ethanolamine kinase, putative;EHI_152340;ortholog	CKA-1, ISOFORM A (PTHR22603:SF49)	kinase(PC00220)
ENTHI|EnsemblGenome=EHI_159560|UniProtKB=C4LX37	EHI_159560	Cyclin C, putative;EHI_159560;ortholog	CYCLIN-C (PTHR10026:SF86)	kinase activator(PC00095);mRNA processing factor(PC00140);transcription cofactor(PC00138)
ENTHI|EnsemblGenome=EHI_003890|UniProtKB=C4M9B2	EHI_003890	Cyclin, putative;EHI_003890;ortholog	G2/MITOTIC-SPECIFIC CYCLIN-B (PTHR10177:SF282)	kinase activator(PC00095)
ENTHI|EnsemblGenome=EHI_166420|UniProtKB=C4M7E8	EHI_166420	Cyclin, putative;EHI_166420;ortholog	G2/MITOTIC-SPECIFIC CYCLIN-B (PTHR10177:SF282)	kinase activator(PC00095)
ENTHI|EnsemblGenome=EHI_180170|UniProtKB=C4M277	EHI_180170	Cysteine protease, putative;EHI_180170;ortholog	CATHEPSIN O (PTHR12411:SF411)	cysteine protease(PC00121)
ENTHI|EnsemblGenome=EHI_169890|UniProtKB=C4M1B2	EHI_169890	Cytidine/deoxycytidylate deaminase family protein;EHI_169890;ortholog	TRNA-SPECIFIC ADENOSINE DEAMINASE 2 (PTHR11079:SF130)	deaminase(PC00121)
ENTHI|EnsemblGenome=EHI_082600|UniProtKB=C4M6A9	EHI_082600	DEAD/DEAH box helicase, putative;EHI_082600;ortholog	SUBFAMILY NOT NAMED (PTHR24031:SF423)	RNA helicase(PC00171)
ENTHI|EnsemblGenome=EHI_077260|UniProtKB=C4M2T5	EHI_077260	DNA repair helicase, putative;EHI_077260;ortholog	TFIIH BASAL TRANSCRIPTION FACTOR COMPLEX HELICASE XPB SUBUNIT (PTHR11274:SF9)	DNA helicase(PC00171);hydrolase(PC00009)
ENTHI|EnsemblGenome=EHI_197850|UniProtKB=C4M8K7	EHI_197850	DNA repair helicase, putative;EHI_197850;ortholog	TFIIH BASAL TRANSCRIPTION FACTOR COMPLEX HELICASE XPD SUBUNIT (PTHR11472:SF50)	DNA helicase(PC00171)
ENTHI|EnsemblGenome=EHI_122860|UniProtKB=C4M5L7	EHI_122860	DNA repair protein RAD51C, putative;EHI_122860;ortholog	DNA REPAIR PROTEIN RAD51 HOMOLOG 3 (PTHR22942:SF53)	DNA strand-pairing protein(PC00171);hydrolase(PC00009)
ENTHI|EnsemblGenome=EHI_042880|UniProtKB=C4M656	EHI_042880	DNA topoisomerase;EHI_042880;ortholog	DNA TOPOISOMERASE 3-BETA-1 (PTHR11390:SF30)	enzyme modulator(PC00095);isomerase(PC00135);nucleic acid binding(PC00171)
ENTHI|EnsemblGenome=EHI_028900|UniProtKB=C4M4V6	EHI_028900	Dolichyl-diphosphooligosaccharide--protein glycosyltransferase 48 kDa subunit;EHI_028900;ortholog	DOLICHYL-DIPHOSPHOOLIGOSACCHARIDE--PROTEIN GLYCOSYLTRANSFERASE 48 KDA SUBUNIT (PTHR10830:SF1)	glycosyltransferase(PC00220)
ENTHI|EnsemblGenome=EHI_069430|UniProtKB=C4LWN1	EHI_069430	Dolichyl-diphosphooligosaccharide--protein glycosyltransferase 48 kDa subunit;EHI_069430;ortholog	DOLICHYL-DIPHOSPHOOLIGOSACCHARIDE--PROTEIN GLYCOSYLTRANSFERASE 48 KDA SUBUNIT (PTHR10830:SF1)	glycosyltransferase(PC00220)
ENTHI|EnsemblGenome=EHI_029540|UniProtKB=C4M7V5	EHI_029540	Dolichyl-diphosphooligosaccharide--protein glycosyltransferase subunit 1;EHI_029540;ortholog	DOLICHYL-DIPHOSPHOOLIGOSACCHARIDE--PROTEIN GLYCOSYLTRANSFERASE SUBUNIT 1 (PTHR21049:SF3)	glycosyltransferase(PC00220)
ENTHI|EnsemblGenome=EHI_093790|UniProtKB=C4LYH0	EHI_093790	Dolichyl-diphosphooligosaccharide--protein glycosyltransferase subunit 1;EHI_093790;ortholog	DOLICHYL-DIPHOSPHOOLIGOSACCHARIDE--PROTEIN GLYCOSYLTRANSFERASE SUBUNIT 1 (PTHR21049:SF3)	glycosyltransferase(PC00220)
ENTHI|EnsemblGenome=EHI_190000|UniProtKB=C4M718	EHI_190000	Dolichyl-diphosphooligosaccharide--protein glycosyltransferase subunit 1;EHI_190000;ortholog	DOLICHYL-DIPHOSPHOOLIGOSACCHARIDE--PROTEIN GLYCOSYLTRANSFERASE SUBUNIT 1 (PTHR21049:SF3)	glycosyltransferase(PC00220)
ENTHI|EnsemblGenome=EHI_103780|UniProtKB=C4LVM0	EHI_103780	Dolichyl-diphosphooligosaccharide--protein glycosyltransferase subunit OST2;EHI_103780;ortholog	DOLICHYL-DIPHOSPHOOLIGOSACCHARIDE--PROTEIN GLYCOSYLTRANSFERASE SUBUNIT DAD1 (PTHR10705:SF1)	glycosyltransferase(PC00220)
ENTHI|EnsemblGenome=EHI_118790|UniProtKB=C4LYM7	EHI_118790	Endonuclease III, putative;EHI_118790;ortholog	ENDONUCLEASE III-LIKE PROTEIN 1 (PTHR43286:SF1)	DNA glycosylase(PC00171);endodeoxyribonuclease(PC00009);glycosidase(PC00010)
ENTHI|EnsemblGenome=EHI_021400|UniProtKB=C4M054	EHI_021400	Exosome component 10, putative;EHI_021400;ortholog	EXOSOME COMPONENT 10 (PTHR12124:SF54)	exoribonuclease(PC00171);hydrolase(PC00031)
ENTHI|EnsemblGenome=EHI_077230|UniProtKB=C4M2T2	EHI_077230	Geranylgeranyl transferase beta subunit;EHI_077230;ortholog	GERANYLGERANYL TRANSFERASE TYPE-1 SUBUNIT BETA (PTHR11774:SF14)	acyltransferase(PC00220)
ENTHI|EnsemblGenome=EHI_178770|UniProtKB=C4LUU1	EHI_178770	GTP-binding protein, putative;EHI_178770;ortholog	GH04846P (PTHR11259:SF14)	small GTPase(PC00095)
ENTHI|EnsemblGenome=EHI_125160|UniProtKB=C4M619	EHI_125160	Guanine nucleotide exchange factor, putative;EHI_125160;ortholog	SUBFAMILY NOT NAMED (PTHR12673:SF211)	guanyl-nucleotide exchange factor(PC00095)
ENTHI|EnsemblGenome=EHI_182740|UniProtKB=C4LV55	EHI_182740	Guanine nucleotide exchange factor, putative;EHI_182740;ortholog	Y105E8A.24, ISOFORM A (PTHR12673:SF156)	guanyl-nucleotide exchange factor(PC00095)
ENTHI|Gene=EHI_050150|UniProtKB=C4LTQ2	EHI_050150	HEAT repeat domain containing protein;EHI_050150;ortholog	PPFR-1, ISOFORM D (PTHR10648:SF15)	protein phosphatase(PC00121)
ENTHI|EnsemblGenome=EHI_124870|UniProtKB=C4M981	EHI_124870	HEAT repeat domain containing protein;EHI_124870;ortholog	PROTEIN PHOSPHATASE 2 (FORMERLY 2A), REGULATORY SUBUNIT A, BETA ISOFORM (PTHR10648:SF17)	protein phosphatase(PC00121)
ENTHI|EnsemblGenome=EHI_073570|UniProtKB=C4LXL7	EHI_073570	Histone acetyltransferase, putative;EHI_073570;ortholog	HISTONE ACETYLTRANSFERASE TYPE B CATALYTIC SUBUNIT (PTHR12046:SF1)	acetyltransferase(PC00220)
ENTHI|EnsemblGenome=EHI_142000|UniProtKB=Q5U8N1	EHI_142000	Histone acetyltransferase;EHI_142000;ortholog	HISTONE ACETYLTRANSFERASE KAT8 (PTHR10615:SF134)	acetyltransferase(PC00220);chromatin/chromatin-binding protein(PC00038);zinc finger transcription factor(PC00171)
ENTHI|EnsemblGenome=EHI_113570|UniProtKB=C4M9W2	EHI_113570	Kinesin-like protein;EHI_113570;ortholog	KINESIN-LIKE PROTEIN KIF11 (PTHR24115:SF599)	microtubule binding motor protein(PC00085)
ENTHI|EnsemblGenome=EHI_139080|UniProtKB=C4M4K0	EHI_139080	Longevity-assurance family protein;EHI_139080;ortholog	SUBFAMILY NOT NAMED (PTHR12560:SF25)
ENTHI|EnsemblGenome=EHI_029580|UniProtKB=C4M7V9	EHI_029580	Mannosyltransferase, putative;EHI_029580;ortholog	GPI MANNOSYLTRANSFERASE 1 (PTHR12886:SF1)	glycosyltransferase(PC00220)
ENTHI|EnsemblGenome=EHI_189910|UniProtKB=C4M722	EHI_189910	Meiotic check point regulator, putative;EHI_189910;ortholog	ANAPHASE-PROMOTING COMPLEX SUBUNIT 1 (PTHR12827:SF4)	ligase(PC00142)
ENTHI|EnsemblGenome=EHI_086180|UniProtKB=C4M373	EHI_086180	Membrane-bound O-acyltransferase (MBOAT ) family protein;EHI_086180;ortholog	OYSGEDART, ISOFORM A (PTHR13906:SF18)	acetyltransferase(PC00220)
ENTHI|EnsemblGenome=EHI_103460|UniProtKB=C4LVJ0	EHI_103460	Membrane-bound O-acyltransferase (MBOAT ) family protein;EHI_103460;ortholog	OYSGEDART, ISOFORM A (PTHR13906:SF18)	acetyltransferase(PC00220)
ENTHI|EnsemblGenome=EHI_109940|UniProtKB=C4M3L2	EHI_109940	mRNA capping enzyme, putative;EHI_109940;ortholog	MRNA-CAPPING ENZYME (PTHR10367:SF14)	nucleotidyltransferase(PC00220);phosphatase(PC00174)
ENTHI|EnsemblGenome=EHI_095040|UniProtKB=C4M4R7	EHI_095040	mRNA capping methyltransferase, putative;EHI_095040;ortholog	MRNA CAP GUANINE-N7 METHYLTRANSFERASE (PTHR12189:SF6)	RNA methyltransferase(PC00171)
ENTHI|EnsemblGenome=EHI_075150|UniProtKB=C4MA71	EHI_075150	NAD-specific glutamate dehydrogenase, putative;EHI_075150;ortholog	NAD-SPECIFIC GLUTAMATE DEHYDROGENASE (PTHR11606:SF21)	dehydrogenase(PC00176)
ENTHI|EnsemblGenome=EHI_076830|UniProtKB=C4M2S5	EHI_076830	Nuclear transcription factor, putative;EHI_076830;ortholog	NUCLEAR TRANSCRIPTION FACTOR Y SUBUNIT GAMMA (PTHR10252:SF59)	DNA-directed DNA polymerase(PC00171);chromatin/chromatin-binding protein(PC00009);transcription factor(PC00018)
ENTHI|EnsemblGenome=EHI_048280|UniProtKB=C4M4B8	EHI_048280	Nucleosome assembly protein, putative;EHI_048280;ortholog	AT14585P-RELATED (PTHR11875:SF90)	phosphatase inhibitor(PC00095)
ENTHI|EnsemblGenome=EHI_120340|UniProtKB=C4M8H9	EHI_120340	Nucleosome assembly protein, putative;EHI_120340;ortholog	AT14585P-RELATED (PTHR11875:SF90)	phosphatase inhibitor(PC00095)
ENTHI|EnsemblGenome=EHI_064430|UniProtKB=C4M0B2	EHI_064430	OTU-like cysteine protease, putative;EHI_064430;ortholog	UBIQUITIN THIOESTERASE OTU1 (PTHR13312:SF4)	protease(PC00121)
ENTHI|EnsemblGenome=EHI_060330|UniProtKB=C4M6J0	EHI_060330	Peptidase S54 (Rhomboid) family protein;EHI_060330;ortholog	INACTIVE RHOMBOID PROTEIN 1 (PTHR22936:SF57)	serine protease(PC00121)
ENTHI|EnsemblGenome=EHI_138540|UniProtKB=Q761W9	EHI_138540	PH-protein kinase domain containing protein;EHI_138540;ortholog	SERINE/THREONINE-PROTEIN KINASE SGK1 (PTHR24356:SF238)	annexin(PC00060);calmodulin(PC00050);non-receptor serine/threonine protein kinase(PC00131);transfer/carrier protein(PC00061)
ENTHI|EnsemblGenome=EHI_073560|UniProtKB=C4LXL6	EHI_073560	Phosphatidylinositol 3-kinase 1, putative;EHI_073560;ortholog	PHOSPHATIDYLINOSITOL 3-KINASE CATALYTIC SUBUNIT TYPE 3 (PTHR10048:SF83)	kinase(PC00220)
ENTHI|EnsemblGenome=EHI_095130|UniProtKB=C4M4S6	EHI_095130	Phosphatidylinositol 3-kinase, putative;EHI_095130;ortholog	PI-3 KINASE (PTHR10048:SF70)	kinase(PC00220)
ENTHI|EnsemblGenome=EHI_041900|UniProtKB=C4M4F5	EHI_041900	Phosphatidylinositol-3,4,5-trisphosphate 3-phosphatase, putative;EHI_041900;ortholog	PHOSPHATIDYLINOSITOL 3,4,5-TRISPHOSPHATE 3-PHOSPHATASE AND DUAL-SPECIFICITY PROTEIN PHOSPHATASE PTEN (PTHR12305:SF74)	protein phosphatase(PC00121)
ENTHI|EnsemblGenome=EHI_035390|UniProtKB=C4LXX0	EHI_035390	Phosphatidylinositol-glycan biosynthesis class O protein, putative;EHI_035390;ortholog	GPI ETHANOLAMINE PHOSPHATE TRANSFERASE 3 (PTHR23071:SF2)
ENTHI|EnsemblGenome=EHI_174280|UniProtKB=B1N3G4	EHI_174280	Phospholipid-transporting ATPase;EHI_174280;ortholog	PHOSPHOLIPID-TRANSPORTING ATPASE (PTHR24092:SF95)	cation transporter(PC00227);hydrolase(PC00068)
ENTHI|EnsemblGenome=EHI_135220|UniProtKB=C4M108	EHI_135220	Phospholipid-transporting P-type ATPase, putative;EHI_135220;ortholog	PHOSPHOLIPID-TRANSPORTING ATPASE IA (PTHR24092:SF127)	cation transporter(PC00227);hydrolase(PC00068)
ENTHI|EnsemblGenome=EHI_057660|UniProtKB=C4M6Z8	EHI_057660	Poly(ADP-ribose) glycohydrolase, putative;EHI_057660;ortholog	POLY(ADP-RIBOSE) GLYCOHYDROLASE (PTHR12837:SF2)	glycosidase(PC00121)
ENTHI|EnsemblGenome=EHI_006870|UniProtKB=C4M0G0	EHI_006870	Protein kinase domain containing protein;EHI_006870;ortholog	MITOGEN-ACTIVATED PROTEIN KINASE KINASE KINASE (PTHR23257:SF650)	non-receptor serine/threonine protein kinase(PC00220);non-receptor tyrosine protein kinase(PC00137)
ENTHI|EnsemblGenome=EHI_011180|UniProtKB=C4M7D1	EHI_011180	Protein kinase domain containing protein;EHI_011180;ortholog	SUBFAMILY NOT NAMED (PTHR43541:SF1)	protein kinase(PC00220)
ENTHI|EnsemblGenome=EHI_023050|UniProtKB=C4LUL7	EHI_023050	Protein kinase domain containing protein;EHI_023050;ortholog	SUBFAMILY NOT NAMED (PTHR23257:SF652)	non-receptor serine/threonine protein kinase(PC00220);non-receptor tyrosine protein kinase(PC00137)
ENTHI|EnsemblGenome=EHI_051900|UniProtKB=C4LY81	EHI_051900	Protein kinase domain containing protein;EHI_051900;ortholog	SUBFAMILY NOT NAMED (PTHR24362:SF311)	protein kinase(PC00220)
ENTHI|EnsemblGenome=EHI_103290|UniProtKB=C4LVH4	EHI_103290	Protein kinase domain containing protein;EHI_103290;ortholog	NUMB-ASSOCIATED KINASE, ISOFORM A (PTHR22967:SF81)	non-receptor serine/threonine protein kinase(PC00220)
ENTHI|EnsemblGenome=EHI_104620|UniProtKB=C4LZ71	EHI_104620	Protein kinase domain containing protein;EHI_104620;ortholog	SERINE/THREONINE-PROTEIN KINASE NEK10 (PTHR43671:SF2)	protein kinase(PC00220)
ENTHI|EnsemblGenome=EHI_109970|UniProtKB=C4M3L5	EHI_109970	Protein kinase domain containing protein;EHI_109970;ortholog	HOMEODOMAIN INTERACTING PROTEIN KINASE, ISOFORM A (PTHR24058:SF78)	non-receptor serine/threonine protein kinase(PC00220);non-receptor tyrosine protein kinase(PC00137)
ENTHI|EnsemblGenome=EHI_111230|UniProtKB=C4M5H2	EHI_111230	Protein kinase domain containing protein;EHI_111230;ortholog	SERINE/THREONINE-PROTEIN KINASE NEK10 (PTHR43671:SF2)	protein kinase(PC00220)
ENTHI|EnsemblGenome=EHI_117640|UniProtKB=C4M679	EHI_117640	Protein kinase domain containing protein;EHI_117640;ortholog	5'-AMP-ACTIVATED PROTEIN KINASE CATALYTIC SUBUNIT ALPHA-1 (PTHR24343:SF209)	non-receptor serine/threonine protein kinase(PC00220)
ENTHI|EnsemblGenome=EHI_137040|UniProtKB=C4M5X8	EHI_137040	Protein kinase domain containing protein;EHI_137040;ortholog	SUBFAMILY NOT NAMED (PTHR23257:SF652)	non-receptor serine/threonine protein kinase(PC00220);non-receptor tyrosine protein kinase(PC00137)
ENTHI|EnsemblGenome=EHI_138550|UniProtKB=C4M3J7	EHI_138550	Protein kinase domain containing protein;EHI_138550;ortholog	C42C1.9, ISOFORM A (PTHR24362:SF302)	protein kinase(PC00220)
ENTHI|EnsemblGenome=EHI_144590|UniProtKB=Q761W8	EHI_144590	Protein kinase domain containing protein;EHI_144590;ortholog	F32D8.1 (PTHR24347:SF320)	non-receptor serine/threonine protein kinase(PC00220)
ENTHI|EnsemblGenome=EHI_153310|UniProtKB=C4LSC2	EHI_153310	Protein kinase domain containing protein;EHI_153310;ortholog	SERINE/THREONINE-PROTEIN KINASE DDB_G0284491-RELATED (PTHR23257:SF646)	non-receptor serine/threonine protein kinase(PC00220);non-receptor tyrosine protein kinase(PC00137)
ENTHI|EnsemblGenome=EHI_171310|UniProtKB=C4M6P3	EHI_171310	Protein kinase domain containing protein;EHI_171310;ortholog	MITOGEN-ACTIVATED PROTEIN KINASE KINASE KINASE (PTHR23257:SF682)	non-receptor serine/threonine protein kinase(PC00220);non-receptor tyrosine protein kinase(PC00137)
ENTHI|EnsemblGenome=EHI_179890|UniProtKB=C4M640	EHI_179890	Protein kinase domain containing protein;EHI_179890;ortholog	EG:8D8.5 PROTEIN-RELATED (PTHR24362:SF316)	protein kinase(PC00220)
ENTHI|EnsemblGenome=EHI_023010|UniProtKB=C4LUL3	EHI_023010	Protein kinase, putative;EHI_023010;ortholog	HOMEODOMAIN INTERACTING PROTEIN KINASE, ISOFORM A (PTHR24058:SF78)	non-receptor serine/threonine protein kinase(PC00220);non-receptor tyrosine protein kinase(PC00137)
ENTHI|EnsemblGenome=EHI_052800|UniProtKB=C4M3R9	EHI_052800	Protein kinase, putative;EHI_052800;ortholog	SERINE/THREONINE-PROTEIN KINASE 3 (PTHR24361:SF509)
ENTHI|EnsemblGenome=EHI_053040|UniProtKB=C4M3C2	EHI_053040	Protein kinase, putative;EHI_053040;ortholog	SERINE/THREONINE-PROTEIN KINASE SGK1 (PTHR24356:SF238)	annexin(PC00060);calmodulin(PC00050);non-receptor serine/threonine protein kinase(PC00131);transfer/carrier protein(PC00061)
ENTHI|EnsemblGenome=EHI_057680|UniProtKB=C4M700	EHI_057680	Protein kinase, putative;EHI_057680;ortholog	MITOGEN-ACTIVATED PROTEIN KINASE KINASE KINASE (PTHR23257:SF650)	non-receptor serine/threonine protein kinase(PC00220);non-receptor tyrosine protein kinase(PC00137)
ENTHI|EnsemblGenome=EHI_105130|UniProtKB=C4M118	EHI_105130	Protein kinase, putative;EHI_105130;ortholog	PROTEIN FPGT-TNNI3K-RELATED (PTHR23257:SF674)	non-receptor serine/threonine protein kinase(PC00220);non-receptor tyrosine protein kinase(PC00137)
ENTHI|EnsemblGenome=EHI_123720|UniProtKB=C4MAM4	EHI_123720	Protein kinase, putative;EHI_123720;ortholog	CYCLIN-DEPENDENT KINASE 12 (PTHR24056:SF237)	non-receptor serine/threonine protein kinase(PC00220);non-receptor tyrosine protein kinase(PC00137)
ENTHI|EnsemblGenome=EHI_125930|UniProtKB=C4LVX8	EHI_125930	Protein kinase, putative;EHI_125930;ortholog	MITOGEN-ACTIVATED PROTEIN KINASE KINASE KINASE (PTHR23257:SF650)	non-receptor serine/threonine protein kinase(PC00220);non-receptor tyrosine protein kinase(PC00137)
ENTHI|EnsemblGenome=EHI_135190|UniProtKB=C4M105	EHI_135190	Protein kinase, putative;EHI_135190;ortholog	RECEPTOR-INTERACTING SERINE/THREONINE-PROTEIN KINASE 1 (PTHR23257:SF680)	non-receptor serine/threonine protein kinase(PC00220);non-receptor tyrosine protein kinase(PC00137)
ENTHI|EnsemblGenome=EHI_141820|UniProtKB=C4LW29	EHI_141820	Protein kinase, putative;EHI_141820;ortholog	RECEPTOR-INTERACTING SERINE/THREONINE-PROTEIN KINASE 1 (PTHR23257:SF680)	non-receptor serine/threonine protein kinase(PC00220);non-receptor tyrosine protein kinase(PC00137)
ENTHI|EnsemblGenome=EHI_143800|UniProtKB=Q761X1	EHI_143800	Protein kinase, putative;EHI_143800;ortholog	SERINE/THREONINE-PROTEIN KINASE CG17528 (PTHR24349:SF193)	non-motor microtubule binding protein(PC00085);non-receptor serine/threonine protein kinase(PC00157)
ENTHI|EnsemblGenome=EHI_147460|UniProtKB=C4M6M2	EHI_147460	Protein kinase, putative;EHI_147460;ortholog	MITOGEN-ACTIVATED PROTEIN KINASE KINASE KINASE (PTHR23257:SF650)	non-receptor serine/threonine protein kinase(PC00220);non-receptor tyrosine protein kinase(PC00137)
ENTHI|EnsemblGenome=EHI_151670|UniProtKB=C4LSK8	EHI_151670	Protein kinase, putative;EHI_151670;ortholog	MITOGEN-ACTIVATED PROTEIN KINASE KINASE KINASE (PTHR23257:SF682)	non-receptor serine/threonine protein kinase(PC00220);non-receptor tyrosine protein kinase(PC00137)
ENTHI|EnsemblGenome=EHI_159580|UniProtKB=C4LX39	EHI_159580	Protein kinase, putative;EHI_159580;ortholog	SRSF PROTEIN KINASE 1 (PTHR24055:SF274)	non-receptor serine/threonine protein kinase(PC00220)
ENTHI|EnsemblGenome=EHI_176860|UniProtKB=C4MB03	EHI_176860	Protein kinase, putative;EHI_176860;ortholog	PROTEIN KINASE AND PP2C-LIKE DOMAIN-CONTAINING PROTEIN (PTHR23257:SF648)	non-receptor serine/threonine protein kinase(PC00220);non-receptor tyrosine protein kinase(PC00137)
ENTHI|EnsemblGenome=EHI_184540|UniProtKB=C4M6T0	EHI_184540	Protein kinase, putative;EHI_184540;ortholog	MITOGEN-ACTIVATED PROTEIN KINASE KINASE KINASE (PTHR23257:SF650)	non-receptor serine/threonine protein kinase(PC00220);non-receptor tyrosine protein kinase(PC00137)
ENTHI|Gene=EHI_198810|UniProtKB=C4LWS7	EHI_198810	Protein kinase, putative;EHI_198810;ortholog	TAU-TUBULIN KINASE 1 (PTHR11909:SF276)	non-receptor serine/threonine protein kinase(PC00220)
ENTHI|EnsemblGenome=EHI_186910|UniProtKB=C4LVQ8	EHI_186910	Protein phosphatase domain-containing protein;EHI_186910;ortholog	TGF-BETA-ACTIVATED KINASE 1 AND MAP3K7-BINDING PROTEIN 1 (PTHR13832:SF411)	protein phosphatase(PC00121)
ENTHI|EnsemblGenome=EHI_019610|UniProtKB=B1N4N2	EHI_019610	Protein phosphatase, putative;EHI_019610;ortholog	PPFR-1, ISOFORM D (PTHR10648:SF15)	protein phosphatase(PC00121)
ENTHI|EnsemblGenome=EHI_051820|UniProtKB=C4LY76	EHI_051820	Protein with RhoGEF and ArfGAP domains;EHI_051820;ortholog	SUBFAMILY NOT NAMED (PTHR12673:SF211)	guanyl-nucleotide exchange factor(PC00095)
ENTHI|EnsemblGenome=EHI_194630|UniProtKB=C4LZX4	EHI_194630	Protein with RhoGEF and ArfGAP domains;EHI_194630;ortholog	SUBFAMILY NOT NAMED (PTHR12673:SF211)	guanyl-nucleotide exchange factor(PC00095)
ENTHI|EnsemblGenome=EHI_006100|UniProtKB=C4M2P4	EHI_006100	Protein-S-isoprenylcysteine O-methyltransferase;EHI_006100;ortholog	PROTEIN-S-ISOPRENYLCYSTEINE O-METHYLTRANSFERASE (PTHR12714:SF17)	methyltransferase(PC00220)
ENTHI|EnsemblGenome=EHI_049430|UniProtKB=Q4EW66	EHI_049430	Protein-tyrosine-phosphatase;EHI_049430;ortholog	RECEPTOR-TYPE TYROSINE-PROTEIN PHOSPHATASE ALPHA (PTHR19134:SF406)	protein phosphatase(PC00121)
ENTHI|EnsemblGenome=EHI_045030|UniProtKB=C4LTB8	EHI_045030	Putative uncharacterized protein;EHI_045030;ortholog	SC2 (PTHR10556:SF46)	dehydrogenase(PC00176)
ENTHI|EnsemblGenome=EHI_055400|UniProtKB=B1N4I3	EHI_055400	Putative uncharacterized protein;EHI_055400;ortholog	NNT-1 (PTHR10160:SF26)	dehydrogenase(PC00176)
ENTHI|EnsemblGenome=EHI_087830|UniProtKB=C4LXW3	EHI_087830	Putative uncharacterized protein;EHI_087830;ortholog	G2/MITOTIC-SPECIFIC CYCLIN-B (PTHR10177:SF282)	kinase activator(PC00095)
ENTHI|EnsemblGenome=EHI_121510|UniProtKB=C4M928	EHI_121510	Putative uncharacterized protein;EHI_121510;ortholog	RNA POLYMERASE II SUBUNIT A C-TERMINAL DOMAIN PHOSPHATASE (PTHR23081:SF15)	protein phosphatase(PC00121)
ENTHI|EnsemblGenome=EHI_138500|UniProtKB=C4M3J2	EHI_138500	Putative uncharacterized protein;EHI_138500;ortholog	GTPASE-ACTIVATING RAP/RAN-GAP DOMAIN-LIKE PROTEIN 3 (PTHR15711:SF32)	G-protein modulator(PC00095)
ENTHI|EnsemblGenome=EHI_151980|UniProtKB=C4LSN7	EHI_151980	Putative uncharacterized protein;EHI_151980;ortholog	VPS9 DOMAIN-CONTAINING PROTEIN 1 (PTHR23101:SF91)	guanyl-nucleotide exchange factor(PC00095);membrane trafficking regulatory protein(PC00022)
ENTHI|EnsemblGenome=EHI_074100|UniProtKB=C4M2Z9	EHI_074100	Rab GDP dissociation inhibitor, putative;EHI_074100;ortholog	RAB PROTEINS GERANYLGERANYLTRANSFERASE COMPONENT A (PTHR11787:SF16)	G-protein modulator(PC00095);acyltransferase(PC00022)
ENTHI|EnsemblGenome=EHI_023180|UniProtKB=C4LUM9	EHI_023180	Rab geranylgeranyltransferase alpha subunit, putative;EHI_023180;ortholog	GERANYLGERANYL TRANSFERASE TYPE-2 SUBUNIT ALPHA (PTHR11129:SF4)	acyltransferase(PC00220)
ENTHI|EnsemblGenome=EHI_010690|UniProtKB=C4LYV6	EHI_010690	Rab GTPase activating protein, putative;EHI_010690;ortholog	RELATED TO THE N TERMINUS OF TRE ONCOGENE, ISOFORM A (PTHR22957:SF379)	G-protein modulator(PC00095);hydrolase(PC00022)
ENTHI|EnsemblGenome=EHI_038840|UniProtKB=C4LZQ7	EHI_038840	Rab GTPase activating protein, putative;EHI_038840;ortholog	SUBFAMILY NOT NAMED (PTHR22957:SF381)	G-protein modulator(PC00095);hydrolase(PC00022)
ENTHI|EnsemblGenome=EHI_049830|UniProtKB=C4LUI2	EHI_049830	Rab GTPase activating protein, putative;EHI_049830;ortholog	RELATED TO THE N TERMINUS OF TRE ONCOGENE, ISOFORM A (PTHR22957:SF379)	G-protein modulator(PC00095);hydrolase(PC00022)
ENTHI|EnsemblGenome=EHI_094140|UniProtKB=C4LYK1	EHI_094140	Rab GTPase activating protein, putative;EHI_094140;ortholog	TBC1 DOMAIN FAMILY MEMBER 21 (PTHR22957:SF337)	G-protein modulator(PC00095);hydrolase(PC00022)
ENTHI|EnsemblGenome=EHI_196990|UniProtKB=C4LVB7	EHI_196990	Rab GTPase activating protein, putative;EHI_196990;ortholog	TBC1 DOMAIN FAMILY MEMBER 22B (PTHR22957:SF335)	G-protein modulator(PC00095);hydrolase(PC00022)
ENTHI|EnsemblGenome=EHI_170140|UniProtKB=Q769I8	EHI_170140	Rap GTPase;Ehras4;ortholog	RAS-LIKE PROTEIN 3 (PTHR24070:SF341)	small GTPase(PC00095)
ENTHI|EnsemblGenome=EHI_108700|UniProtKB=C4M834	EHI_108700	Rap/Ran GTPase activating protein, putative;EHI_108700;ortholog	GTPASE-ACTIVATING RAP/RAN-GAP DOMAIN-LIKE PROTEIN 3 (PTHR15711:SF32)	G-protein modulator(PC00095)
ENTHI|EnsemblGenome=EHI_139960|UniProtKB=C4M954	EHI_139960	Rap/Ran GTPase activating protein, putative;EHI_139960;ortholog	TUBERIN (PTHR10063:SF12)
ENTHI|EnsemblGenome=EHI_151270|UniProtKB=C4LSH0	EHI_151270	Rap/Ran GTPase activating protein, putative;EHI_151270;ortholog	GTPASE-ACTIVATING RAP/RAN-GAP DOMAIN-LIKE PROTEIN 3 (PTHR15711:SF32)	G-protein modulator(PC00095)
ENTHI|EnsemblGenome=EHI_155710|UniProtKB=C4LWC0	EHI_155710	Rap/Ran GTPase-activating protein, putative;EHI_155710;ortholog	TUBERIN (PTHR10063:SF12)
ENTHI|EnsemblGenome=EHI_060370|UniProtKB=C4M6J2	EHI_060370	Ras family GTPase;EHI_060370;ortholog	RAS-RELATED PROTEIN R-RAS2 (PTHR24070:SF329)	small GTPase(PC00095)
ENTHI|EnsemblGenome=EHI_178900|UniProtKB=C4LUV4	EHI_178900	Ras family protein;EHI_178900;ortholog	GTP-BINDING PROTEIN RHEB HOMOLOG (PTHR24070:SF313)	small GTPase(PC00095)
ENTHI|EnsemblGenome=EHI_020210|UniProtKB=C4M7T7	EHI_020210	Ras guanine nucleotide exchange factor, putative;EHI_020210;ortholog	PROTEIN SON OF SEVENLESS (PTHR23113:SF247)	guanyl-nucleotide exchange factor(PC00095)
ENTHI|EnsemblGenome=EHI_023270|UniProtKB=C4LUN8	EHI_023270	Ras guanine nucleotide exchange factor, putative;EHI_023270;ortholog	BUD SITE SELECTION PROTEIN 5 (PTHR23113:SF254)	guanyl-nucleotide exchange factor(PC00095)
ENTHI|EnsemblGenome=EHI_030740|UniProtKB=C4M1E3	EHI_030740	Ras guanine nucleotide exchange factor, putative;EHI_030740;ortholog	PROTEIN SON OF SEVENLESS (PTHR23113:SF247)	guanyl-nucleotide exchange factor(PC00095)
ENTHI|EnsemblGenome=EHI_070760|UniProtKB=C4M5T3	EHI_070760	Ras guanine nucleotide exchange factor, putative;EHI_070760;ortholog	RAS GUANINE NUCLEOTIDE EXCHANGE FACTOR W (PTHR23113:SF235)	guanyl-nucleotide exchange factor(PC00095)
ENTHI|EnsemblGenome=EHI_107910|UniProtKB=C4M9J6	EHI_107910	Ras guanine nucleotide exchange factor, putative;EHI_107910;ortholog	BUD SITE SELECTION PROTEIN 5 (PTHR23113:SF254)	guanyl-nucleotide exchange factor(PC00095)
ENTHI|EnsemblGenome=EHI_113430|UniProtKB=C4M9W1	EHI_113430	Ras guanine nucleotide exchange factor, putative;EHI_113430;ortholog	BUD SITE SELECTION PROTEIN 5 (PTHR23113:SF254)	guanyl-nucleotide exchange factor(PC00095)
ENTHI|EnsemblGenome=EHI_131260|UniProtKB=C4LXJ2	EHI_131260	Ras guanine nucleotide exchange factor, putative;EHI_131260;ortholog	SUBFAMILY NOT NAMED (PTHR23113:SF241)	guanyl-nucleotide exchange factor(PC00095)
ENTHI|EnsemblGenome=EHI_158330|UniProtKB=C4M2F2	EHI_158330	Ras guanine nucleotide exchange factor, putative;EHI_158330;ortholog	PROTEIN SON OF SEVENLESS (PTHR23113:SF247)	guanyl-nucleotide exchange factor(PC00095)
ENTHI|EnsemblGenome=EHI_164860|UniProtKB=C4M1X9	EHI_164860	Ras guanine nucleotide exchange factor, putative;EHI_164860;ortholog	RCC1 DOMAIN-CONTAINING PROTEIN 1 (PTHR22870:SF245)	chromatin/chromatin-binding protein(PC00171);guanyl-nucleotide exchange factor(PC00009)
ENTHI|EnsemblGenome=EHI_170600|UniProtKB=C4M6V3	EHI_170600	Ras guanine nucleotide exchange factor, putative;EHI_170600;ortholog	BUD SITE SELECTION PROTEIN 5 (PTHR23113:SF254)	guanyl-nucleotide exchange factor(PC00095)
ENTHI|EnsemblGenome=EHI_134000|UniProtKB=C4M1M9	EHI_134000	Regulator of nonsense transcripts, putative;EHI_134000;ortholog	REGULATOR OF NONSENSE TRANSCRIPTS 1 HOMOLOG (PTHR10887:SF410)	DNA helicase(PC00171);RNA helicase(PC00009);endoribonuclease(PC00011);hydrolase(PC00031)
ENTHI|EnsemblGenome=EHI_126310|UniProtKB=C4LW15	EHI_126310	Rho family GTPase;EHI_126310;ortholog	RHO-RELATED PROTEIN RACD (PTHR24072:SF207)	small GTPase(PC00095)
ENTHI|EnsemblGenome=EHI_153460|UniProtKB=C4LSD7	EHI_153460	Rho family GTPase;EHI_153460;ortholog	RHO-RELATED GTP-BINDING PROTEIN RHOB (PTHR24072:SF182)	small GTPase(PC00095)
ENTHI|EnsemblGenome=EHI_006140|UniProtKB=C4M2P8	EHI_006140	Rho guanine nucleotide exchange factor, putative;EHI_006140;ortholog	LD03170P (PTHR12673:SF159)	guanyl-nucleotide exchange factor(PC00095)
ENTHI|EnsemblGenome=EHI_038870|UniProtKB=C4LZQ9	EHI_038870	Rho guanine nucleotide exchange factor, putative;EHI_038870;ortholog	LD03170P (PTHR12673:SF159)	guanyl-nucleotide exchange factor(PC00095)
ENTHI|EnsemblGenome=EHI_039480|UniProtKB=C4M8C8	EHI_039480	Rho guanine nucleotide exchange factor, putative;EHI_039480;ortholog	LD03170P (PTHR12673:SF159)	guanyl-nucleotide exchange factor(PC00095)
ENTHI|EnsemblGenome=EHI_112000|UniProtKB=C4M7I2	EHI_112000	Rho guanine nucleotide exchange factor, putative;EHI_112000;ortholog	LD03170P (PTHR12673:SF159)	guanyl-nucleotide exchange factor(PC00095)
ENTHI|EnsemblGenome=EHI_126000|UniProtKB=C4LVY5	EHI_126000	Rho guanine nucleotide exchange factor, putative;EHI_126000;ortholog	LD03170P (PTHR12673:SF159)	guanyl-nucleotide exchange factor(PC00095)
ENTHI|EnsemblGenome=EHI_138390|UniProtKB=C4M3I1	EHI_138390	Rho guanine nucleotide exchange factor, putative;EHI_138390;ortholog	SUBFAMILY NOT NAMED (PTHR12673:SF211)	guanyl-nucleotide exchange factor(PC00095)
ENTHI|EnsemblGenome=EHI_141880|UniProtKB=C4LW34	EHI_141880	Rho guanine nucleotide exchange factor, putative;EHI_141880;ortholog	SUBFAMILY NOT NAMED (PTHR12673:SF211)	guanyl-nucleotide exchange factor(PC00095)
ENTHI|EnsemblGenome=EHI_145730|UniProtKB=C4M6F4	EHI_145730	Rho guanine nucleotide exchange factor, putative;EHI_145730;ortholog	LD03170P (PTHR12673:SF159)	guanyl-nucleotide exchange factor(PC00095)
ENTHI|EnsemblGenome=EHI_183580|UniProtKB=C4M737	EHI_183580	Rho guanine nucleotide exchange factor, putative;EHI_183580;ortholog	LD03170P (PTHR12673:SF159)	guanyl-nucleotide exchange factor(PC00095)
ENTHI|EnsemblGenome=EHI_011070|UniProtKB=C4MBC3	EHI_011070	RhoGAP domain containing protein;EHI_011070;ortholog	RGA-2 (PTHR23179:SF34)	G-protein modulator(PC00095)
ENTHI|EnsemblGenome=EHI_012540|UniProtKB=C4LTP1	EHI_012540	RhoGAP domain containing protein;EHI_012540;ortholog	RHO GTPASE-ACTIVATING PROTEIN 68F (PTHR23176:SF88)	G-protein modulator(PC00095)
ENTHI|EnsemblGenome=EHI_039030|UniProtKB=C4LZS4	EHI_039030	RhoGAP domain containing protein;EHI_039030;ortholog	RGA-2 (PTHR23179:SF34)	G-protein modulator(PC00095)
ENTHI|EnsemblGenome=EHI_068310|UniProtKB=C4LU24	EHI_068310	RhoGAP domain containing protein;EHI_068310;ortholog	RHO GTPASE-ACTIVATING PROTEIN 68F (PTHR23176:SF88)	G-protein modulator(PC00095)
ENTHI|EnsemblGenome=EHI_087810|UniProtKB=C4LXW1	EHI_087810	RhoGAP domain containing protein;EHI_087810;ortholog	RHO GTPASE-ACTIVATING PROTEIN 68F (PTHR23176:SF88)	G-protein modulator(PC00095)
ENTHI|EnsemblGenome=EHI_098030|UniProtKB=C4M4A0	EHI_098030	RhoGAP domain containing protein;EHI_098030;ortholog	RHO GTPASE-ACTIVATING PROTEIN 68F (PTHR23176:SF88)	G-protein modulator(PC00095)
ENTHI|EnsemblGenome=EHI_115290|UniProtKB=C4M8E0	EHI_115290	RhoGAP domain containing protein;EHI_115290;ortholog	RHO GTPASE-ACTIVATING PROTEIN 68F (PTHR23176:SF88)	G-protein modulator(PC00095)
ENTHI|EnsemblGenome=EHI_117610|UniProtKB=C4M676	EHI_117610	RhoGAP domain containing protein;EHI_117610;ortholog	RGA-2 (PTHR23179:SF34)	G-protein modulator(PC00095)
ENTHI|EnsemblGenome=EHI_118240|UniProtKB=C4LZ06	EHI_118240	RhoGAP domain containing protein;EHI_118240;ortholog	RHO GTPASE-ACTIVATING PROTEIN 68F (PTHR23176:SF88)	G-protein modulator(PC00095)
ENTHI|EnsemblGenome=EHI_140280|UniProtKB=C4M476	EHI_140280	RhoGAP domain containing protein;EHI_140280;ortholog	RHO GTPASE-ACTIVATING PROTEIN 68F (PTHR23176:SF88)	G-protein modulator(PC00095)
ENTHI|EnsemblGenome=EHI_151700|UniProtKB=C4LSL1	EHI_151700	RhoGAP domain containing protein;EHI_151700;ortholog	RGA-2 (PTHR23179:SF34)	G-protein modulator(PC00095)
ENTHI|Gene=EHI_159720|UniProtKB=B1N2U9	EHI_159720	RhoGAP domain containing protein;EHI_159720;ortholog	RHO GTPASE-ACTIVATING PROTEIN 68F (PTHR23176:SF88)	G-protein modulator(PC00095)
ENTHI|Gene=EHI_161950|UniProtKB=C4M6N8	EHI_161950	RhoGAP domain containing protein;EHI_161950;ortholog	RHO GTPASE-ACTIVATING PROTEIN 68F (PTHR23176:SF88)	G-protein modulator(PC00095)
ENTHI|EnsemblGenome=EHI_165060|UniProtKB=C4M1Y8	EHI_165060	RhoGAP domain containing protein;EHI_165060;ortholog	RHO GTPASE-ACTIVATING PROTEIN 68F (PTHR23176:SF88)	G-protein modulator(PC00095)
ENTHI|EnsemblGenome=EHI_182500|UniProtKB=C4LVA5	EHI_182500	RhoGAP domain containing protein;EHI_182500;ortholog	RGA-2 (PTHR23179:SF34)	G-protein modulator(PC00095)
ENTHI|EnsemblGenome=EHI_199090|UniProtKB=C4LWV4	EHI_199090	RhoGAP domain containing protein;EHI_199090;ortholog	RHO GTPASE-ACTIVATING PROTEIN 68F (PTHR23176:SF88)	G-protein modulator(PC00095)
ENTHI|EnsemblGenome=EHI_086240|UniProtKB=C4M379	EHI_086240	Ribonuclease P protein subunit p30, putative;EHI_086240;ortholog	RIBONUCLEASE P PROTEIN SUBUNIT P30 (PTHR13031:SF1)	endoribonuclease(PC00171);hydrolase(PC00031)
ENTHI|EnsemblGenome=EHI_047740|UniProtKB=C4M7W6	EHI_047740	RNA methyltransferase, putative;EHI_047740;ortholog	TRNA (URACIL(54)-C(5))-METHYLTRANSFERASE (PTHR11061:SF39)	RNA methyltransferase(PC00171)
ENTHI|EnsemblGenome=EHI_038570|UniProtKB=C4LZP1	EHI_038570	RNA polymerase subunit Rpb8;EHI_038570;ortholog	DNA-DIRECTED RNA POLYMERASES I, II, AND III SUBUNIT RPABC3 (PTHR10917:SF3)	DNA-directed RNA polymerase(PC00171);nucleotidyltransferase(PC00031)
ENTHI|EnsemblGenome=EHI_087360|UniProtKB=C4LXS9	EHI_087360	RNA polymerases II subunit, putative;EHI_087360;ortholog	DNA-DIRECTED RNA POLYMERASE II SUBUNIT RPB11-A-RELATED (PTHR13946:SF30)	DNA-directed RNA polymerase(PC00171);nucleotidyltransferase(PC00031)
ENTHI|EnsemblGenome=EHI_199100|UniProtKB=C4LWV5	EHI_199100	SAC3/GANP family protein;EHI_199100;ortholog	LEUKOCYTE RECEPTOR CLUSTER MEMBER 8 (PTHR12436:SF24)	ATP synthase(PC00227);hydrolase(PC00068);receptor(PC00002)
ENTHI|EnsemblGenome=EHI_169590|UniProtKB=C4M8V3	EHI_169590	Scavenger mRNA decapping enzyme, putative;EHI_169590;ortholog	M7GPPPX DIPHOSPHATASE (PTHR12978:SF1)	hydrolase(PC00121)
ENTHI|EnsemblGenome=EHI_137250|UniProtKB=C4M5Y4	EHI_137250	Ser/thr protein phosphatase family protein;EHI_137250;ortholog	TRANSMEMBRANE PROTEIN 62 (PTHR14795:SF5)	RNA helicase(PC00171)
ENTHI|EnsemblGenome=EHI_037190|UniProtKB=C4M7N4	EHI_037190	Serine carboxypeptidase (S28) family protein;EHI_037190;ortholog	SERINE PROTEASE F56F10.1-RELATED (PTHR11010:SF71)	serine protease(PC00121)
ENTHI|EnsemblGenome=EHI_162340|UniProtKB=B1N4A5	EHI_162340	Serine/threonine kinase 3, putative;EHI_162340;ortholog	C42C1.9, ISOFORM A (PTHR24362:SF302)	protein kinase(PC00220)
ENTHI|EnsemblGenome=EHI_179840|UniProtKB=C4M635	EHI_179840	Serine/threonine-protein kinase, putative;EHI_179840;ortholog	MITOGEN-ACTIVATED PROTEIN KINASE KINASE KINASE (PTHR23257:SF650)	non-receptor serine/threonine protein kinase(PC00220);non-receptor tyrosine protein kinase(PC00137)
ENTHI|EnsemblGenome=EHI_098850|UniProtKB=C4M878	EHI_098850	Serine/threonine-protein phosphatase 2A activator;EHI_098850;ortholog	SERINE/THREONINE-PROTEIN PHOSPHATASE 2A ACTIVATOR (PTHR10012:SF7)	phosphatase activator(PC00095)
ENTHI|EnsemblGenome=EHI_114170|UniProtKB=C4M424	EHI_114170	Serine/threonine-protein phosphatase;EHI_114170;ortholog	SERINE/THREONINE-PROTEIN PHOSPHATASE 5 (PTHR11668:SF326)	calcium-binding protein(PC00060);protein phosphatase(PC00121)
ENTHI|EnsemblGenome=EHI_178030|UniProtKB=C4M556	EHI_178030	Serine/threonine-protein phosphatase;EHI_178030;ortholog	SERINE/THREONINE-PROTEIN PHOSPHATASE 2B CATALYTIC SUBUNIT 1-RELATED (PTHR11668:SF367)	calcium-binding protein(PC00060);protein phosphatase(PC00121)
ENTHI|EnsemblGenome=EHI_106090|UniProtKB=C4M384	EHI_106090	Starch branching enzyme, putative;EHI_106090;ortholog	1,4-ALPHA-GLUCAN-BRANCHING ENZYME (PTHR43651:SF1)	amylase(PC00121)
ENTHI|EnsemblGenome=EHI_126960|UniProtKB=C4LWX2	EHI_126960	Synbindin, putative;EHI_126960;ortholog	TRAFFICKING PROTEIN PARTICLE COMPLEX SUBUNIT 4 (PTHR23249:SF17)	membrane traffic protein(PC00150)
ENTHI|EnsemblGenome=EHI_035150|UniProtKB=C4M4Z5	EHI_035150	TBC domain containing protein;EHI_035150;ortholog	GTPASE ACTIVATING PROTEIN AND CENTROSOME-ASSOCIATED ORTHOLOG, ISOFORM B (PTHR22957:SF372)	G-protein modulator(PC00095);hydrolase(PC00022)
ENTHI|EnsemblGenome=EHI_110550|UniProtKB=C4LUA4	EHI_110550	TBC domain containing protein;EHI_110550;ortholog	SUBFAMILY NOT NAMED (PTHR22957:SF433)	G-protein modulator(PC00095);hydrolase(PC00022)
ENTHI|EnsemblGenome=EHI_142920|UniProtKB=C4M6D9	EHI_142920	TBC domain containing protein;EHI_142920;ortholog	TBC1 DOMAIN FAMILY MEMBER 22A (PTHR22957:SF401)	G-protein modulator(PC00095);hydrolase(PC00022)
ENTHI|EnsemblGenome=EHI_045210|UniProtKB=C4LTD4	EHI_045210	TBC/Rab GTPase activating domain containing protein;EHI_045210;ortholog	TBC1 DOMAIN FAMILY MEMBER 21 (PTHR22957:SF337)	G-protein modulator(PC00095);hydrolase(PC00022)
ENTHI|EnsemblGenome=EHI_052170|UniProtKB=C4M857	EHI_052170	TBC/Rab GTPase activating domain containing protein;EHI_052170;ortholog	TBC1 DOMAIN FAMILY MEMBER 13 (PTHR22957:SF354)	G-protein modulator(PC00095);hydrolase(PC00022)
ENTHI|EnsemblGenome=EHI_029380|UniProtKB=C4MAX5	EHI_029380	Thioredoxin, putative;EHI_029380;ortholog	THIOREDOXIN-3-RELATED (PTHR10438:SF326)	oxidoreductase(PC00176)
ENTHI|EnsemblGenome=EHI_045250|UniProtKB=C4LTD8	EHI_045250	Thioredoxin, putative;EHI_045250;ortholog	PROTEIN DISULFIDE-ISOMERASE A3 (PTHR18929:SF119)
ENTHI|EnsemblGenome=EHI_087330|UniProtKB=C4LXS6	EHI_087330	Topoisomerase, putative;EHI_087330;ortholog	SUBFAMILY NOT NAMED (PTHR23092:SF34)	DNA-directed DNA polymerase(PC00171)
ENTHI|EnsemblGenome=EHI_155640|UniProtKB=C4LWB5	EHI_155640	tRNA isopentenyltransferase, putative;EHI_155640;ortholog	TRNA DIMETHYLALLYLTRANSFERASE, MITOCHONDRIAL (PTHR11088:SF43)	nucleotidyltransferase(PC00220)
ENTHI|EnsemblGenome=EHI_111220|UniProtKB=C4M5H1	EHI_111220	tRNA splicing endonuclease, putative;EHI_111220;ortholog	DNA2/NAM7 HELICASE FAMILY PROTEIN (PTHR10887:SF382)	DNA helicase(PC00171);RNA helicase(PC00009);endoribonuclease(PC00011);hydrolase(PC00031)
ENTHI|EnsemblGenome=EHI_110680|UniProtKB=C4LUB5	EHI_110680	Tryptophanyl-tRNA synthetase, putative;EHI_110680;ortholog	TRYPTOPHAN--TRNA LIGASE, CYTOPLASMIC (PTHR10055:SF15)	aminoacyl-tRNA synthetase(PC00142)
ENTHI|EnsemblGenome=EHI_070110|UniProtKB=C4MAR1	EHI_070110	Tyrosine kinase, putative;EHI_070110;ortholog	SERINE/THREONINE-PROTEIN KINASE KINY-RELATED (PTHR23257:SF692)	non-receptor serine/threonine protein kinase(PC00220);non-receptor tyrosine protein kinase(PC00137)
ENTHI|EnsemblGenome=EHI_073660|UniProtKB=C4LXM6	EHI_073660	Tyrosine kinase, putative;EHI_073660;ortholog	SERINE/THREONINE-PROTEIN KINASE KINY-RELATED (PTHR23257:SF692)	non-receptor serine/threonine protein kinase(PC00220);non-receptor tyrosine protein kinase(PC00137)
ENTHI|EnsemblGenome=EHI_117590|UniProtKB=C4M674	EHI_117590	Tyrosine kinase, putative;EHI_117590;ortholog	SUBFAMILY NOT NAMED (PTHR23257:SF639)	non-receptor serine/threonine protein kinase(PC00220);non-receptor tyrosine protein kinase(PC00137)
ENTHI|EnsemblGenome=EHI_124500|UniProtKB=C4LZI6	EHI_124500	Tyrosine kinase, putative;EHI_124500;ortholog	SERINE/THREONINE-PROTEIN KINASE KINY-RELATED (PTHR23257:SF692)	non-receptor serine/threonine protein kinase(PC00220);non-receptor tyrosine protein kinase(PC00137)
ENTHI|EnsemblGenome=EHI_127440|UniProtKB=C4LX15	EHI_127440	Tyrosine kinase, putative;EHI_127440;ortholog	SERINE/THREONINE-PROTEIN KINASE KINY-RELATED (PTHR23257:SF692)	non-receptor serine/threonine protein kinase(PC00220);non-receptor tyrosine protein kinase(PC00137)
ENTHI|EnsemblGenome=EHI_127820|UniProtKB=C4M519	EHI_127820	Tyrosine kinase, putative;EHI_127820;ortholog	SERINE/THREONINE-PROTEIN KINASE DRKC-RELATED (PTHR23257:SF580)	non-receptor serine/threonine protein kinase(PC00220);non-receptor tyrosine protein kinase(PC00137)
ENTHI|EnsemblGenome=EHI_138750|UniProtKB=C4M4I1	EHI_138750	Tyrosine kinase, putative;EHI_138750;ortholog	SUBFAMILY NOT NAMED (PTHR23257:SF639)	non-receptor serine/threonine protein kinase(PC00220);non-receptor tyrosine protein kinase(PC00137)
ENTHI|EnsemblGenome=EHI_152420|UniProtKB=C4LSS9	EHI_152420	Tyrosine kinase, putative;EHI_152420;ortholog	SERINE/THREONINE-PROTEIN KINASE KINY-RELATED (PTHR23257:SF692)	non-receptor serine/threonine protein kinase(PC00220);non-receptor tyrosine protein kinase(PC00137)
ENTHI|EnsemblGenome=EHI_167650|UniProtKB=C4M7Z7	EHI_167650	Tyrosine kinase, putative;EHI_167650;ortholog	SERINE/THREONINE-PROTEIN KINASE KINY-RELATED (PTHR23257:SF692)	non-receptor serine/threonine protein kinase(PC00220);non-receptor tyrosine protein kinase(PC00137)
ENTHI|EnsemblGenome=EHI_021380|UniProtKB=B1N373	EHI_021380	U5 small nuclear ribonucleoprotein subunit, putative;EHI_021380;ortholog	116 KDA U5 SMALL NUCLEAR RIBONUCLEOPROTEIN COMPONENT (PTHR42908:SF7)	G-protein(PC00095);hydrolase(PC00020);ribonucleoprotein(PC00121);translation elongation factor(PC00171);translation initiation factor(PC00031)
ENTHI|EnsemblGenome=EHI_025410|UniProtKB=C4M328	EHI_025410	Ulp1 protease family, C-terminal catalytic domain containing protein;EHI_025410;ortholog	UBIQUITIN-LIKE PROTEASE 4 (PTHR12606:SF52)	protease(PC00121)
ENTHI|EnsemblGenome=EHI_074020|UniProtKB=C4M2Z1	EHI_074020	V-type proton ATPase subunit a;EHI_074020;ortholog	V-TYPE PROTON ATPASE SUBUNIT A (PTHR11629:SF83)	ATP synthase(PC00227)
ENTHI|EnsemblGenome=EHI_195080|UniProtKB=C4M413	EHI_195080	Vacuolar sorting protein 9 (VPS9) domain, putative;EHI_195080;ortholog	VPS9 DOMAIN-CONTAINING PROTEIN 1 (PTHR23101:SF91)	guanyl-nucleotide exchange factor(PC00095);membrane trafficking regulatory protein(PC00022)
ENTHI|EnsemblGenome=EHI_127450|UniProtKB=C4LX16	EHI_127450	Vacuolar sorting protein VPS9, putative;EHI_127450;ortholog	VPS9 DOMAIN-CONTAINING PROTEIN 1 (PTHR23101:SF91)	guanyl-nucleotide exchange factor(PC00095);membrane trafficking regulatory protein(PC00022)
ENTHI|EnsemblGenome=EHI_093850|UniProtKB=C4LYH6	EHI_093850	Viral A-type inclusion protein repeat, putative;EHI_093850;ortholog	COILED-COIL DOMAIN-CONTAINING PROTEIN 158 (PTHR13140:SF590)	G-protein modulator(PC00095);actin binding motor protein(PC00022);cell junction protein(PC00085)
ENTHI|EnsemblGenome=EHI_027510|UniProtKB=C4M1T9	EHI_027510	Zinc finger domain containing protein;EHI_027510;ortholog	PROTEIN TOPORSL (PTHR22937:SF88)	ubiquitin-protein ligase(PC00142)
ENTHI|EnsemblGenome=EHI_124430|UniProtKB=C4LZH9	EHI_124430	Zn-dependent peptidase, putative;EHI_124430;ortholog	PRESEQUENCE PROTEASE, MITOCHONDRIAL (PTHR43016:SF6)	metalloprotease(PC00121)
CLUSTER 2-CATALYTIC ACTIVITY
ENTHI|EnsemblGenome=EHI_186920|UniProtKB=C4LVQ9	EHI_186920	3-oxoacyl-(Acyl-carrier protein) reductase, putative;EHI_186920;ortholog	SUBFAMILY NOT NAMED (PTHR42898:SF5)	dehydrogenase(PC00176);reductase(PC00092)
ENTHI|EnsemblGenome=EHI_193350|UniProtKB=C4M4T9	EHI_193350	3'(2'),5'-bisphosphate nucleotidase, putative;EHI_193350;ortholog	3'(2'),5'-BISPHOSPHATE NUCLEOTIDASE (PTHR43200:SF6)	phosphatase(PC00121)
ENTHI|EnsemblGenome=EHI_146340|UniProtKB=C4LT02	EHI_146340,EHI_148320	40S ribosomal protein S3, putative;EHI_146340;ortholog	40S RIBOSOMAL PROTEIN S3 (PTHR11760:SF26)	ribosomal protein(PC00171)
ENTHI|EnsemblGenome=EHI_148320|UniProtKB=C4LT02	EHI_146340,EHI_148320	40S ribosomal protein S3, putative;EHI_146340;ortholog	40S RIBOSOMAL PROTEIN S3 (PTHR11760:SF26)	ribosomal protein(PC00171)
ENTHI|EnsemblGenome=EHI_133330|UniProtKB=C4MB40	EHI_133330	5'-3' exonuclease domain containing protein;EHI_133330;ortholog	5'-3' EXORIBONUCLEASE 2 (PTHR12341:SF41)	exoribonuclease(PC00171)
ENTHI|EnsemblGenome=EHI_187240|UniProtKB=C4LVU1	EHI_187240	AAA family ATPase, putative;EHI_187240;ortholog	ATPASE WRNIP1 (PTHR13779:SF33)	DNA helicase(PC00171)
ENTHI|EnsemblGenome=EHI_114340|UniProtKB=C4M8M9	EHI_114340	Acetylornithine deacetylase, putative;EHI_114340;ortholog	C44E12.1 (PTHR43808:SF6)	deacetylase(PC00121);metalloprotease(PC00087)
ENTHI|EnsemblGenome=EHI_005070|UniProtKB=C4M0A1	EHI_005070	Acetyltransferase, GNAT family;EHI_005070;ortholog	ARD1 HOMOLOG A, N-ACETYLTRANSFERASE (PTHR23091:SF296)	acetyltransferase(PC00220)
ENTHI|EnsemblGenome=EHI_167080|UniProtKB=C4LYA9	EHI_167080	Acetyltransferase, GNAT family;EHI_167080;ortholog	N-TERMINAL ACETYLTRANSFERASE A COMPLEX SUBUNIT NAT5 (PTHR43626:SF1)	acetyltransferase(PC00220)
ENTHI|EnsemblGenome=EHI_186730|UniProtKB=C4LVP0	EHI_186730	Acetyltransferase, GNAT family;EHI_186730;ortholog	ARD1 HOMOLOG A, N-ACETYLTRANSFERASE (PTHR23091:SF296)	acetyltransferase(PC00220)
ENTHI|EnsemblGenome=EHI_112790|UniProtKB=C4M9L8	EHI_112790	Acetyltransferase, putative;EHI_112790;ortholog	ACETYLTRANSFERASE DDB_G0275507-RELATED (PTHR23416:SF73)	acetyltransferase(PC00220);lyase(PC00038)
ENTHI|EnsemblGenome=EHI_125660|UniProtKB=C4LVV3	EHI_125660	Acid sphingomyelinase-like phosphodiesterase, putative;EHI_125660;ortholog	ZK856.5 (PTHR10340:SF43)	phosphodiesterase(PC00121)
ENTHI|EnsemblGenome=EHI_086540|UniProtKB=C4M8Z1	EHI_086540	Activator 1 40 kDa subunit, putative;EHI_086540;ortholog	REPLICATION FACTOR C SUBUNIT 5 (PTHR11669:SF33)	DNA-directed DNA polymerase(PC00171);nucleotidyltransferase(PC00009)
ENTHI|EnsemblGenome=EHI_068250|UniProtKB=C4LU18	EHI_068250	Adenosylhomocysteinase;EHI_068250;ortholog	ADENOSYLHOMOCYSTEINASE (PTHR23420:SF9)	hydrolase(PC00121)
ENTHI|EnsemblGenome=EHI_073470|UniProtKB=C4LXL1	EHI_073470,EHI_137720	ADP-ribosylation factor 1, putative;EHI_073470;ortholog	ADP-RIBOSYLATION FACTOR 1 (PTHR11711:SF273)	small GTPase(PC00095)
ENTHI|EnsemblGenome=EHI_137720|UniProtKB=C4LXL1	EHI_073470,EHI_137720	ADP-ribosylation factor 1, putative;EHI_073470;ortholog	ADP-RIBOSYLATION FACTOR 1 (PTHR11711:SF273)	small GTPase(PC00095)
ENTHI|EnsemblGenome=EHI_092730|UniProtKB=Q1EQ54	EHI_092730	ADP-ribosylation factor, putative (Fragment);EHI_092730;ortholog	ADP-RIBOSYLATION FACTOR-LIKE PROTEIN 1 (PTHR11711:SF276)	small GTPase(PC00095)
ENTHI|EnsemblGenome=EHI_198790|UniProtKB=C4LWS5	EHI_198790	Alanine--tRNA ligase, cytoplasmic;EHI_198790;ortholog	ALANINE--TRNA LIGASE, CYTOPLASMIC (PTHR11777:SF23)	RNA binding protein(PC00171)
ENTHI|EnsemblGenome=EHI_198760|UniProtKB=C4LWS2	EHI_198760	Alcohol dehydrogenase 3, putative;EHI_198760;ortholog	ALCOHOL DEHYDROGENASE YQHD (PTHR43633:SF1)	dehydrogenase(PC00176)
ENTHI|EnsemblGenome=EHI_000410|UniProtKB=C4LZ92	EHI_000410	Alcohol dehydrogenase, putative;EHI_000410;ortholog	SUBFAMILY NOT NAMED (PTHR11496:SF80)	dehydrogenase(PC00176)
ENTHI|EnsemblGenome=EHI_150490|UniProtKB=C4M230	EHI_150490	Aldehyde-alcohol dehydrogenase;EHI_150490;ortholog	HYDROXYACID-OXOACID TRANSHYDROGENASE, MITOCHONDRIAL (PTHR11496:SF85)	dehydrogenase(PC00176)
ENTHI|EnsemblGenome=EHI_086530|UniProtKB=C4M8Z0	EHI_086530	Alkyl sulfatase, putative;EHI_086530;ortholog	ALKYL/ARYL-SULFATASE BDS1 (PTHR43223:SF1)	esterase(PC00121)
ENTHI|EnsemblGenome=EHI_023360|UniProtKB=C4LUP7	EHI_023360	Alpha-amylase family protein;EHI_023360;ortholog	TREHALOSE-6-PHOSPHATE HYDROLASE (PTHR10357:SF187)	amylase(PC00121)
ENTHI|EnsemblGenome=EHI_127280|UniProtKB=C4LX00	EHI_127280	Aminoacyl-histidine dipeptidase, putative;EHI_127280;ortholog	CYTOSOL NON-SPECIFIC DIPEPTIDASE (PTHR43501:SF1)	deacetylase(PC00121);metalloprotease(PC00087)
ENTHI|EnsemblGenome=EHI_012490|UniProtKB=C4LTN6	EHI_012490	ARF GTPase activating protein, putative;EHI_012490;ortholog	SUBFAMILY NOT NAMED (PTHR23180:SF360)	G-protein modulator(PC00095);nucleic acid binding(PC00022)
ENTHI|EnsemblGenome=EHI_028910|UniProtKB=B1N3R0	EHI_028910	ARF GTPase activating protein, putative;EHI_028910;ortholog	F23H11.4, ISOFORM A (PTHR23180:SF353)	G-protein modulator(PC00095);nucleic acid binding(PC00022)
ENTHI|EnsemblGenome=EHI_069440|UniProtKB=C4LWN2	EHI_069440	ARF GTPase activating protein, putative;EHI_069440;ortholog	F23H11.4, ISOFORM A (PTHR23180:SF353)	G-protein modulator(PC00095);nucleic acid binding(PC00022)
ENTHI|EnsemblGenome=EHI_103590|UniProtKB=Q27651	EHI_103590	ATP-dependent 6-phosphofructokinase;PPi-PFK;ortholog	ATP-DEPENDENT 6-PHOSPHOFRUCTOKINASE (PTHR13697:SF42)	carbohydrate kinase(PC00220)
ENTHI|EnsemblGenome=EHI_151920|UniProtKB=C4LSN1	EHI_151920	ATP-NAD kinase;NADK;ortholog	SUBFAMILY NOT NAMED (PTHR20275:SF19)	nucleotide kinase(PC00220)
ENTHI|Gene=EHI_177400|UniProtKB=C4LY44	EHI_177400	ATPase ASNA1 homolog;EHI_177400;ortholog	ATPASE ASNA1 (PTHR10803:SF14)	nucleotide phosphatase(PC00121);transporter(PC00181)
ENTHI|EnsemblGenome=EHI_194330|UniProtKB=C4LZU7	EHI_194330	Autophagy-related protein 3;EHI_194330;ortholog	UBIQUITIN-LIKE-CONJUGATING ENZYME ATG3 (PTHR12866:SF6)	ligase(PC00142)
ENTHI|EnsemblGenome=EHI_163540|UniProtKB=C4M3T5	EHI_163540	B-keto acyl reductase, putative;EHI_163540;ortholog	SUBFAMILY NOT NAMED (PTHR43391:SF23)	dehydrogenase(PC00176);reductase(PC00092)
ENTHI|EnsemblGenome=EHI_170020|UniProtKB=C4M1C4	EHI_170020	Beta-galactosidase, putative;EHI_170020;ortholog	SUBFAMILY NOT NAMED (PTHR42931:SF1)	galactosidase(PC00121)
ENTHI|EnsemblGenome=EHI_007330|UniProtKB=C4M7C8	EHI_007330	Beta-hexosaminidase;EHI_007330;ortholog	BETA-HEXOSAMINIDASE SUBUNIT ALPHA (PTHR22600:SF32)	glycosidase(PC00121)
ENTHI|EnsemblGenome=EHI_012010|UniProtKB=C4LTJ5	EHI_012010	Beta-hexosaminidase;EHI_012010;ortholog	BETA-HEXOSAMINIDASE SUBUNIT ALPHA (PTHR22600:SF32)	glycosidase(PC00121)
ENTHI|EnsemblGenome=EHI_110500|UniProtKB=B1N2K7	EHI_110500	Beta-N-acetylhexosaminidase, putative;EHI_110500;ortholog	BETA-HEXOSAMINIDASE SUBUNIT ALPHA (PTHR22600:SF32)	glycosidase(PC00121)
ENTHI|Gene=EHI_137120|UniProtKB=B1N3W3	EHI_137120	Calcium-dependent protein kinase 2, putative;EHI_137120;ortholog	CALCIUM/CALMODULIN-DEPENDENT PROTEIN KINASE TYPE 1 (PTHR24347:SF308)	non-receptor serine/threonine protein kinase(PC00220)
ENTHI|EnsemblGenome=EHI_045290|UniProtKB=C4LTE2	EHI_045290	Calpain family cysteine protease, putative;EHI_045290;ortholog	CALPAIN-7 (PTHR10183:SF363)	annexin(PC00060);calmodulin(PC00050);cysteine protease(PC00131)
ENTHI|EnsemblGenome=EHI_151950|UniProtKB=C4LSN4	EHI_151950	Casein kinase, putative;EHI_151950;ortholog	DISCS OVERGROWN PROTEIN KINASE (PTHR11909:SF239)	non-receptor serine/threonine protein kinase(PC00220)
ENTHI|EnsemblGenome=EHI_155240|UniProtKB=C4LW77	EHI_155240	Casein kinase, putative;EHI_155240;ortholog	DISCS OVERGROWN PROTEIN KINASE (PTHR11909:SF239)	non-receptor serine/threonine protein kinase(PC00220)
ENTHI|EnsemblGenome=EHI_140220|UniProtKB=Q8I8D6	EHI_140220	Cysteine protease 12;CP12;ortholog	SUBFAMILY NOT NAMED (PTHR12411:SF447)	cysteine protease(PC00121)
ENTHI|EnsemblGenome=EHI_197490|UniProtKB=Q8I8C9	EHI_197490	Cysteine protease 19;CP19;ortholog	CATHEPSIN O (PTHR12411:SF411)	cysteine protease(PC00121)
ENTHI|EnsemblGenome=EHI_039610|UniProtKB=Q8I8E0	EHI_039610	Cysteine protease 8;CP8;ortholog	KDEL-TAILED CYSTEINE ENDOPEPTIDASE CEP1 (PTHR12411:SF439)
ENTHI|EnsemblGenome=EHI_151400|UniProtKB=Q8I8D9	EHI_151400	Cysteine protease 9;CP9;ortholog	KDEL-TAILED CYSTEINE ENDOPEPTIDASE CEP1 (PTHR12411:SF439)
ENTHI|EnsemblGenome=EHI_062480|UniProtKB=C4M1N5	EHI_062480	Cysteine protease, putative;EHI_062480;ortholog	KDEL-TAILED CYSTEINE ENDOPEPTIDASE CEP1 (PTHR12411:SF439)
ENTHI|EnsemblGenome=EHI_097900|UniProtKB=C4M490	EHI_097900	Cysteine protease, putative;EHI_097900;ortholog	SUBFAMILY NOT NAMED (PTHR12411:SF447)	cysteine protease(PC00121)
ENTHI|EnsemblGenome=EHI_117650|UniProtKB=C4M680	EHI_117650	Cysteine protease, putative;EHI_117650;ortholog	SUBFAMILY NOT NAMED (PTHR12411:SF447)	cysteine protease(PC00121)
ENTHI|EnsemblGenome=EHI_159610|UniProtKB=C4LX41	EHI_159610	Cysteine protease, putative;EHI_159610;ortholog	KDEL-TAILED CYSTEINE ENDOPEPTIDASE CEP1 (PTHR12411:SF439)
ENTHI|EnsemblGenome=EHI_010850|UniProtKB=B1N5G3	EHI_010850	Cysteine proteinase, putative;EHI_010850;ortholog	KDEL-TAILED CYSTEINE ENDOPEPTIDASE CEP1 (PTHR12411:SF439)
ENTHI|EnsemblGenome=EHI_050570|UniProtKB=C4LTT0	EHI_050570	Cysteine proteinase, putative;EHI_050570;ortholog	KDEL-TAILED CYSTEINE ENDOPEPTIDASE CEP1 (PTHR12411:SF439)
ENTHI|EnsemblGenome=EHI_168240|UniProtKB=Q95030	EHI_168240	Cysteine proteinase;CP5;ortholog	KDEL-TAILED CYSTEINE ENDOPEPTIDASE CEP1 (PTHR12411:SF439)
ENTHI|EnsemblGenome=EHI_171750|UniProtKB=C4MAH0	EHI_171750	Cysteine synthase 2, putative;EHI_171750;ortholog	CYSTEINE SYNTHASE 1 (PTHR10314:SF139)	deaminase(PC00121);dehydratase(PC00088);epimerase/racemase(PC00144)
ENTHI|EnsemblGenome=EHI_118150|UniProtKB=C4LYZ9	EHI_118150	D-tyrosyl-tRNA(Tyr) deacylase;EHI_118150;ortholog	D-TYROSYL-TRNA(TYR) DEACYLASE 1 (PTHR10472:SF6)	esterase(PC00121)
ENTHI|EnsemblGenome=EHI_036900|UniProtKB=C4M9V7	EHI_036900	DEAD/DEAH box helicase, putative;EHI_036900;ortholog	ATP-DEPENDENT RNA HELICASE WM6 (PTHR24031:SF357)	RNA helicase(PC00171)
ENTHI|EnsemblGenome=EHI_006030|UniProtKB=C4M2N7	EHI_006030	Deoxyhypusine synthase, putative;EHI_006030;ortholog	DEOXYHYPUSINE SYNTHASE (PTHR11703:SF5)
ENTHI|EnsemblGenome=EHI_121800|UniProtKB=C4M5C6	EHI_121800	Deoxyribose-phosphate aldolase, putative;EHI_121800;ortholog	SUBFAMILY NOT NAMED (PTHR10889:SF9)
ENTHI|EnsemblGenome=EHI_155780|UniProtKB=C4LWC7	EHI_155780	Dephospho-CoA kinase, putative;EHI_155780;ortholog	DEPHOSPHO-COA KINASE CAB5 (PTHR10695:SF41)
ENTHI|EnsemblGenome=EHI_013870|UniProtKB=C4LXN0	EHI_013870	Dimethyladenosine transferase, putative;EHI_013870;ortholog	DIMETHYLADENOSINE TRANSFERASE-RELATED (PTHR11727:SF19)	RNA methyltransferase(PC00171)
ENTHI|EnsemblGenome=EHI_127240|UniProtKB=C4LWZ7	EHI_127240	Diphthine synthase, putative;EHI_127240;ortholog	DIPHTHINE METHYL ESTER SYNTHASE (PTHR10882:SF6)	methyltransferase(PC00220)
ENTHI|EnsemblGenome=EHI_158110|UniProtKB=C4M2D0	EHI_158110	DNA helicase;EHI_158110;ortholog	DNA REPLICATION LICENSING FACTOR MCM7 (PTHR11630:SF78)	DNA helicase(PC00171);hydrolase(PC00009)
ENTHI|EnsemblGenome=EHI_187720|UniProtKB=C4M9H9	EHI_187720	DNA replication licensing factor, putative;EHI_187720;ortholog	DNA REPLICATION LICENSING FACTOR MCM4 (PTHR11630:SF79)	DNA helicase(PC00171);hydrolase(PC00009)
ENTHI|EnsemblGenome=EHI_095840|UniProtKB=C4M3E1	EHI_095840	DNA-damage inducible protein, putative;EHI_095840;ortholog	AT13091P (PTHR12917:SF27)	aspartic protease(PC00121);transcription cofactor(PC00190)
ENTHI|EnsemblGenome=EHI_056690|UniProtKB=C4M9T4	EHI_056690	DNA-directed RNA polymerase II subunit, putative;EHI_056690;ortholog	DNA-DIRECTED RNA POLYMERASE II SUBUNIT RPB9 (PTHR11239:SF20)
ENTHI|EnsemblGenome=EHI_131150|UniProtKB=C4LXI3	EHI_131150	DNA-directed RNA polymerase II subunit, putative;EHI_131150;ortholog	DNA-DIRECTED RNA POLYMERASE II SUBUNIT RPB7 (PTHR12709:SF6)	DNA-directed RNA polymerase(PC00171);nucleotidyltransferase(PC00031);transcription factor(PC00019)
ENTHI|EnsemblGenome=EHI_178010|UniProtKB=C4M554	EHI_178010	DNA-directed RNA polymerase II subunit, putative;EHI_178010;ortholog	DNA-DIRECTED RNA POLYMERASE II SUBUNIT RPB3 (PTHR11800:SF14)	DNA-directed RNA polymerase(PC00171)
ENTHI|EnsemblGenome=EHI_122780|UniProtKB=C4M5M4	EHI_122780	DNA-directed RNA polymerase subunit N, putative;EHI_122780;ortholog	DNA-DIRECTED RNA POLYMERASES I, II, AND III SUBUNIT RPABC5 (PTHR23431:SF7)	DNA-directed RNA polymerase(PC00171);nucleotidyltransferase(PC00031)
ENTHI|EnsemblGenome=EHI_088230|UniProtKB=C4M6S1	EHI_088230	DNA-directed RNA polymerases I, II, and III 23 kDa, putative;EHI_088230;ortholog	DNA-DIRECTED RNA POLYMERASES I, II, AND III SUBUNIT RPABC2 (PTHR10773:SF15)
ENTHI|EnsemblGenome=EHI_054260|UniProtKB=C4M6U0	EHI_054260	Dolichol monophosphate mannose synthase, putative;EHI_054260;ortholog	DOLICHOL-PHOSPHATE MANNOSYLTRANSFERASE SUBUNIT 1 (PTHR43398:SF1)	glycosyltransferase(PC00220)
ENTHI|EnsemblGenome=EHI_008730|UniProtKB=Q1EQ50	EHI_008730	EhSec23A;EHI_008730;ortholog	SEC23 ORTHOLOG, ISOFORM E (PTHR11141:SF12)	G-protein modulator(PC00095)
ENTHI|EnsemblGenome=EHI_011210|UniProtKB=C4M7D4	EHI_011210	Elongation factor 1-alpha;EHI_011210;ortholog	ELONGATION FACTOR 1-ALPHA 2 (PTHR23115:SF203)	G-protein(PC00095);hydrolase(PC00020);translation elongation factor(PC00121);translation initiation factor(PC00171)
ENTHI|EnsemblGenome=EHI_102170|UniProtKB=C4MAC9	EHI_102170	Elongation factor 1-alpha;EHI_052400;ortholog	ELONGATION FACTOR 1-ALPHA 2 (PTHR23115:SF203)	G-protein(PC00095);hydrolase(PC00020);translation elongation factor(PC00121);translation initiation factor(PC00171)
ENTHI|EnsemblGenome=EHI_052400|UniProtKB=C4MAC9	EHI_102170	Elongation factor 1-alpha;EHI_052400;ortholog	ELONGATION FACTOR 1-ALPHA 2 (PTHR23115:SF203)	G-protein(PC00095);hydrolase(PC00020);translation elongation factor(PC00121);translation initiation factor(PC00171)
ENTHI|EnsemblGenome=EHI_164510|UniProtKB=B1N3D6	EHI_164510	Elongation factor 2;EHI_164510;ortholog	EUKARYOTIC TRANSLATION ELONGATION FACTOR 2 (PTHR42908:SF9)	G-protein(PC00095);hydrolase(PC00020);translation elongation factor(PC00121);translation initiation factor(PC00171)
ENTHI|EnsemblGenome=EHI_166810|UniProtKB=B1N306	EHI_166810	Elongation factor 2;EHI_166810;ortholog	EUKARYOTIC TRANSLATION ELONGATION FACTOR 2 (PTHR42908:SF9)	G-protein(PC00095);hydrolase(PC00020);translation elongation factor(PC00121);translation initiation factor(PC00171)
ENTHI|EnsemblGenome=EHI_083460|UniProtKB=C4M764	EHI_083460	Endonuclease III, putative;EHI_083460;ortholog	ENDONUCLEASE III-LIKE PROTEIN 1 (PTHR43286:SF1)	DNA glycosylase(PC00171);endodeoxyribonuclease(PC00009);glycosidase(PC00010)
ENTHI|EnsemblGenome=EHI_052870|UniProtKB=B1N3L7	EHI_052870	ENTH domain protein, putative;EHI_052870;ortholog	AT21416P (PTHR11216:SF85)	G-protein modulator(PC00095);calcium-binding protein(PC00022);membrane traffic protein(PC00060)
ENTHI|EnsemblGenome=EHI_132880|UniProtKB=C4MAU7	EHI_132880	Eukaryotic translation initiation factor 2 gamma subunit, putative;EHI_132880;ortholog	EUKARYOTIC TRANSLATION INITIATION FACTOR 2 SUBUNIT 3 (PTHR42854:SF3)	G-protein(PC00095);hydrolase(PC00020);translation elongation factor(PC00121);translation initiation factor(PC00171)
ENTHI|EnsemblGenome=EHI_098570|UniProtKB=C4LXD7	EHI_098570	Fructose-1,6-bisphosphate aldolase, putative;EHI_098570;ortholog	SUBFAMILY NOT NAMED (PTHR30304:SF12)	aldolase(PC00144)
ENTHI|EnsemblGenome=EHI_110520|UniProtKB=C4LUA1	EHI_110520	Glutamate synthase beta subunit, putative;EhNO1;ortholog	NADPH:ADRENODOXIN OXIDOREDUCTASE, MITOCHONDRIAL (PTHR11938:SF115)	dehydrogenase(PC00176);reductase(PC00092)
ENTHI|EnsemblGenome=EHI_155520|UniProtKB=C4LWA3	EHI_155520	Glutamine synthetase, putative;EHI_155520;ortholog	TYPE-3 GLUTAMINE SYNTHETASE (PTHR42974:SF1)	ligase(PC00142)
ENTHI|EnsemblGenome=EHI_053080|UniProtKB=C4M3C6	EHI_053080	Helicase, putative;EHI_053080;ortholog	P GRANULE ABNORMALITY PROTEIN 1 (PTHR24031:SF513)	RNA helicase(PC00171)
ENTHI|EnsemblGenome=EHI_151600|UniProtKB=C4LSK1	EHI_151600	Helicase, putative;EHI_151600;ortholog	ATP-DEPENDENT RNA HELICASE WM6 (PTHR24031:SF357)	RNA helicase(PC00171)
ENTHI|EnsemblGenome=EHI_033710|UniProtKB=Q01958	EHI_033710	Histolysain;CPP2;ortholog	KDEL-TAILED CYSTEINE ENDOPEPTIDASE CEP1 (PTHR12411:SF439)
ENTHI|EnsemblGenome=EHI_050300|UniProtKB=C4LTQ7	EHI_050300	Hydrolase TatD family protein;EHI_050300;ortholog	DEOXYRIBONUCLEASE TATDN2-RELATED (PTHR10060:SF26)	nuclease(PC00171)
ENTHI|EnsemblGenome=EHI_192100|UniProtKB=C4M750	EHI_192100	Inosine triphosphate pyrophosphatase, putative;EHI_192100;ortholog	INOSINE TRIPHOSPHATE PYROPHOSPHATASE (PTHR11067:SF10)	nucleotide phosphatase(PC00121)
ENTHI|EnsemblGenome=EHI_199960|UniProtKB=C4M7L1	EHI_199960	Inosine-uridine preferring nucleoside hydrolase, putative;EHI_199960;ortholog	Y43F8C.13 (PTHR12304:SF32)
ENTHI|EnsemblGenome=EHI_106120|UniProtKB=C4M387	EHI_106120	Inositol hexakisphosphate kinase, putative;EHI_106120;ortholog	INOSITOL HEXAKISPHOSPHATE KINASE 1 (PTHR12400:SF61)	kinase(PC00220)
ENTHI|EnsemblGenome=EHI_194410|UniProtKB=C4LZV4	EHI_194410	Isopentenyl-diphosphate delta-isomerase, putative;EHI_194410;ortholog	SUBFAMILY NOT NAMED (PTHR43665:SF1)	dehydrogenase(PC00176);isomerase(PC00092);ligase(PC00135)
ENTHI|EnsemblGenome=EHI_178490|UniProtKB=C4LUR5	EHI_178490	Kinase, putative;EHI_178490;ortholog	AMINO ACID KINASE FAMILY PROTEIN (PTHR43654:SF1)	amino acid kinase(PC00220);dehydrogenase(PC00137)
ENTHI|EnsemblGenome=EHI_050740|UniProtKB=C4LTU4	EHI_050740	L-asparaginase, putative;EHI_050740;ortholog	60 KDA LYSOPHOSPHOLIPASE (PTHR11707:SF40)	hydrolase(PC00121)
ENTHI|EnsemblGenome=EHI_178920|UniProtKB=C4LUV6	EHI_178920	L-asparaginase, putative;EHI_178920;ortholog	60 KDA LYSOPHOSPHOLIPASE (PTHR11707:SF40)	hydrolase(PC00121)
ENTHI|EnsemblGenome=EHI_119910|UniProtKB=C4M985	EHI_119910	Lipid phosphate phosphatase, putative;EHI_119910;ortholog	DIACYLGLYCEROL PYROPHOSPHATE PHOSPHATASE 1 (PTHR10165:SF124)	phosphatase(PC00121);pyrophosphatase(PC00181)
ENTHI|EnsemblGenome=EHI_089990|UniProtKB=C4MA28	EHI_089990	Lysozyme, putative;EHI_089990;ortholog	LYS-5-RELATED (PTHR23208:SF45)	protease(PC00121)
ENTHI|EnsemblGenome=EHI_096570|UniProtKB=C4LWG9	EHI_096570	Lysozyme, putative;EHI_096570;ortholog	LYS-5-RELATED (PTHR23208:SF45)	protease(PC00121)
ENTHI|EnsemblGenome=EHI_199110|UniProtKB=C4LWV6	EHI_199110	Lysozyme, putative;EHI_199110;ortholog	LYS-5-RELATED (PTHR23208:SF45)	protease(PC00121)
ENTHI|EnsemblGenome=EHI_067860|UniProtKB=Q86S07	EHI_067860	Malate dehydrogenase;Mdh2;ortholog	MALATE DEHYDROGENASE, CYTOPLASMIC (PTHR23382:SF10)	dehydrogenase(PC00176)
ENTHI|EnsemblGenome=EHI_126880|UniProtKB=C4LWW4	EHI_126880	Methionine aminopeptidase 2;EHI_126880;ortholog	METHIONINE AMINOPEPTIDASE 2 (PTHR10804:SF118)	metalloprotease(PC00121);nucleic acid binding(PC00190);transcription factor(PC00153)
ENTHI|EnsemblGenome=EHI_029570|UniProtKB=C4M7V8	EHI_029570	Methyltransferase, putative;EHI_029570;ortholog	18S RRNA (GUANINE-N(7))-METHYLTRANSFERASE-RELATED (PTHR12734:SF1)	methyltransferase(PC00220)
ENTHI|EnsemblGenome=EHI_100480|UniProtKB=C4M0T6	EHI_100480	MIR domain protein;EHI_100480;ortholog	PROTEIN O-MANNOSYL-TRANSFERASE 2 (PTHR10050:SF38)
ENTHI|EnsemblGenome=EHI_065750|UniProtKB=C4LZZ1	EHI_065750	Mob1/phocein family protein;EHI_065750;ortholog	MOB KINASE ACTIVATOR 1B (PTHR22599:SF32)	kinase activator(PC00095)
ENTHI|EnsemblGenome=EHI_000720|UniProtKB=C4LZC1	EHI_000720	MTA/SAH nucleosidase, putative;EHI_000720;ortholog	H14E04.2, ISOFORM C (PTHR21234:SF36)	nuclease(PC00171);phosphorylase(PC00170)
ENTHI|EnsemblGenome=EHI_050760|UniProtKB=C4LTU6	EHI_050760	MutT/nudix family protein;EHI_050760;ortholog	PEROXISOMAL NADH PYROPHOSPHATASE NUDT12 (PTHR42904:SF2)	hydrolase(PC00121);phosphorylase(PC00220)
ENTHI|EnsemblGenome=EHI_175410|UniProtKB=C4M3A8	EHI_175410	Myo-inositol monophosphatase, putative;EHI_175410;ortholog	INOSITOL MONOPHOSPHATASE TTX-7 (PTHR20854:SF41)	phosphatase(PC00121)
ENTHI|EnsemblGenome=EHI_120280|UniProtKB=C4M8I1	EHI_120280	NAD-dependent deacetylase 1, putative;EHI_120280;ortholog	NAD-DEPENDENT PROTEIN DEACETYLASE SIRTUIN-6 (PTHR11085:SF28)	chromatin/chromatin-binding protein(PC00171);deacetylase(PC00009)
ENTHI|EnsemblGenome=EHI_023110|UniProtKB=C4LUM3	EHI_023110	NADP-dependent alcohol dehydrogenase;EHI_023110;ortholog	SUBFAMILY NOT NAMED (PTHR42813:SF3)	dehydrogenase(PC00176);reductase(PC00092)
ENTHI|EnsemblGenome=EHI_106330|UniProtKB=C4M397	EHI_106330	Nitroreductase family protein;EHI_106330;ortholog	IODOTYROSINE DEHALOGENASE 1 (PTHR23026:SF120)	peroxidase(PC00176)
ENTHI|EnsemblGenome=EHI_148900|UniProtKB=C4LT57	EHI_148900	Non-specific serine/threonine protein kinase;EHI_148900;ortholog	NON-SPECIFIC SERINE/THREONINE PROTEIN KINASE (PTHR24361:SF576)
ENTHI|EnsemblGenome=EHI_186750|UniProtKB=C4LVP2	EHI_186750	Non-specific serine/threonine protein kinase;EHI_186750;ortholog	NON-SPECIFIC SERINE/THREONINE PROTEIN KINASE (PTHR24361:SF576)
ENTHI|EnsemblGenome=EHI_192540|UniProtKB=C4M1H4	EHI_192540	Non-specific serine/threonine protein kinase;EHI_192540;ortholog	NON-SPECIFIC SERINE/THREONINE PROTEIN KINASE (PTHR24361:SF576)
ENTHI|EnsemblGenome=EHI_148270|UniProtKB=C4LSZ7	EHI_148270	Obg-like ATPase 1;EHI_148270;ortholog	OBG-LIKE ATPASE 1 (PTHR23305:SF17)	G-protein(PC00095)
ENTHI|EnsemblGenome=EHI_098380|UniProtKB=C4LXC0	EHI_098380	Orn/Arg/Lys decarboxylase, putative;EHI_098380;ortholog	KYNURENINE/ALPHA-AMINOADIPATE AMINOTRANSFERASE, MITOCHONDRIAL (PTHR42790:SF8)	transaminase(PC00220)
ENTHI|EnsemblGenome=EHI_197460|UniProtKB=C4LVG2	EHI_197460	Peptidase S54 (Rhomboid) family protein;EHI_197460;ortholog	INACTIVE RHOMBOID PROTEIN 1 (PTHR22936:SF57)	serine protease(PC00121)
ENTHI|EnsemblGenome=EHI_044730|UniProtKB=C4LT92	EHI_044730	Peptidyl-prolyl cis-trans isomerase, putative;EHI_044730;ortholog	PEPTIDYL-PROLYL CIS-TRANS ISOMERASE NIMA-INTERACTING 4 (PTHR10657:SF21)	isomerase(PC00135)
ENTHI|EnsemblGenome=EHI_125840|UniProtKB=O15729	EHI_125840	Peptidyl-prolyl cis-trans isomerase;CYP1;ortholog	SUBFAMILY NOT NAMED (PTHR11071:SF363)	isomerase(PC00135)
ENTHI|EnsemblGenome=EHI_012390|UniProtKB=C4LTN0	EHI_012390	Peptidyl-prolyl cis-trans isomerase;EHI_012390;ortholog	INACTIVE PEPTIDYL-PROLYL CIS-TRANS ISOMERASE SHUTDOWN-RELATED (PTHR10516:SF368)	calcium-binding protein(PC00060);chaperone(PC00072);isomerase(PC00135)
ENTHI|EnsemblGenome=EHI_128100|UniProtKB=C4M525	EHI_128100	Peptidyl-prolyl cis-trans isomerase;EHI_128100;ortholog	PEPTIDYL-PROLYL CIS-TRANS ISOMERASE B (PTHR11071:SF330)	isomerase(PC00135)
ENTHI|Gene=EHI_084260|UniProtKB=B1N5L9	EHI_084260	Peroxiredoxin, putative;EHI_084260;ortholog	AT16346P-RELATED (PTHR10681:SF135)	peroxidase(PC00176)
ENTHI|Gene=EHI_121620|UniProtKB=B1N5Y9	EHI_121620	Peroxiredoxin, putative;EHI_121620;ortholog	AT16346P-RELATED (PTHR10681:SF135)	peroxidase(PC00176)
ENTHI|EnsemblGenome=EHI_122310|UniProtKB=C4MBP3	EHI_122310	Peroxiredoxin, putative;EHI_122310;ortholog	AT16346P-RELATED (PTHR10681:SF135)	peroxidase(PC00176)
ENTHI|EnsemblGenome=EHI_001420|UniProtKB=C4MAR7	EHI_001420	Peroxiredoxin;EHI_001420;ortholog	AT16346P-RELATED (PTHR10681:SF135)	peroxidase(PC00176)
ENTHI|EnsemblGenome=EHI_123390|UniProtKB=B1N5A8	EHI_123390	Peroxiredoxin;EHI_123390;ortholog	AT16346P-RELATED (PTHR10681:SF135)	peroxidase(PC00176)
ENTHI|EnsemblGenome=EHI_145840|UniProtKB=C4M3Q0	EHI_145840	Peroxiredoxin;EHI_145840;ortholog	AT16346P-RELATED (PTHR10681:SF135)	peroxidase(PC00176)
ENTHI|EnsemblGenome=EHI_002180|UniProtKB=C4M820	EHI_002180	Phosducin-like protein;EHI_002180;ortholog	PHOSDUCIN-LIKE PROTEIN (PTHR21148:SF31)	G-protein modulator(PC00095);chaperone(PC00022)
ENTHI|EnsemblGenome=EHI_127850|UniProtKB=B1N3S2	EHI_127850	Phosphatidylinositol 3-kinase 3, putative;EHI_127850;ortholog	PI-3 KINASE (PTHR10048:SF70)	kinase(PC00220)
ENTHI|EnsemblGenome=EHI_110120|UniProtKB=C4LU66	EHI_110120	Phosphoglucomutase;PGM;ortholog	PHOSPHOGLUCOMUTASE (PTHR22573:SF63)	glycosyltransferase(PC00220);mutase(PC00111)
ENTHI|EnsemblGenome=EHI_084950|UniProtKB=C4M1K5	EHI_084950	Phosphoglucomutase/phosphomannomutase family protein;EHI_084950;ortholog	PHOSPHOGLUCOSAMINE MUTASE FAMILY PROTEIN (PTHR42946:SF5)	glycosyltransferase(PC00220);mutase(PC00111)
ENTHI|EnsemblGenome=EHI_140590|UniProtKB=C4M3N1	EHI_140590	Phospholipid cytidylyltransferase, putative;EHI_140590;ortholog	ETHANOLAMINE-PHOSPHATE CYTIDYLYLTRANSFERASE (PTHR10739:SF36)	nucleotidyltransferase(PC00220)
ENTHI|EnsemblGenome=EHI_148430|UniProtKB=C4LT13	EHI_148430	Polynucleotide kinase-3'-phosphatase, putative;EHI_148430;ortholog	BIFUNCTIONAL POLYNUCLEOTIDE PHOSPHATASE/KINASE (PTHR12083:SF17)	nucleotide kinase(PC00220);nucleotide phosphatase(PC00137)
ENTHI|EnsemblGenome=EHI_188280|UniProtKB=C4M1A2	EHI_188280	Presenilin;EHI_188280;ortholog	PRESENILIN HOMOLOG (PTHR10202:SF21)	membrane-bound signaling molecule(PC00207);protease(PC00152)
ENTHI|EnsemblGenome=EHI_153350|UniProtKB=C4LSC6	EHI_153350	Prolyl oligopeptidase family protein;EHI_153350;ortholog	SUBFAMILY NOT NAMED (PTHR42776:SF5)	serine protease(PC00121)
ENTHI|EnsemblGenome=EHI_040400|UniProtKB=C4M2G9	EHI_040400	Prolyl-tRNA synthetase, putative;EHI_040400;ortholog	BIFUNCTIONAL GLUTAMATE/PROLINE--TRNA LIGASE (PTHR43382:SF3)	ligase(PC00142)
ENTHI|EnsemblGenome=EHI_053130|UniProtKB=Q26334	EHI_053130	Protein kinase 2, putative;rac1;ortholog	SERINE/THREONINE-PROTEIN KINASE YPK2/YKR2 (PTHR24351:SF127)	annexin(PC00060);calmodulin(PC00050);non-receptor serine/threonine protein kinase(PC00131);transfer/carrier protein(PC00061)
ENTHI|EnsemblGenome=EHI_044860|UniProtKB=C4LTA5	EHI_044860	Protein kinase domain containing protein;EHI_044860;ortholog	MAPK/MAK/MRK OVERLAPPING KINASE (PTHR24055:SF312)	non-receptor serine/threonine protein kinase(PC00220)
ENTHI|EnsemblGenome=EHI_074780|UniProtKB=C4M9F2	EHI_074780	Protein kinase domain containing protein;EHI_074780;ortholog	PROTEIN KINASE SHAGGY-RELATED (PTHR24057:SF22)	non-receptor serine/threonine protein kinase(PC00220)
ENTHI|EnsemblGenome=EHI_087860|UniProtKB=B1N2Y5	EHI_087860	Protein kinase domain containing protein;EHI_087860;ortholog	SUBFAMILY NOT NAMED (PTHR24362:SF310)	protein kinase(PC00220)
ENTHI|EnsemblGenome=EHI_121880|UniProtKB=C4M5D4	EHI_121880	Protein kinase domain containing protein;EHI_121880;ortholog	PROTEIN KINASE SHAGGY-RELATED (PTHR24057:SF22)	non-receptor serine/threonine protein kinase(PC00220)
ENTHI|EnsemblGenome=EHI_186820|UniProtKB=C4LVP9	EHI_186820	Protein kinase domain containing protein;EHI_186820;ortholog	SERINE/THREONINE-PROTEIN KINASE CG17528 (PTHR24349:SF193)	non-motor microtubule binding protein(PC00085);non-receptor serine/threonine protein kinase(PC00157)
ENTHI|EnsemblGenome=EHI_004790|UniProtKB=Q8WQH7	EHI_004790	Protein kinase, putative;EHI_004790;ortholog	CHROMOSOMAL SERINE/THREONINE-PROTEIN KINASE JIL-1 (PTHR24351:SF140)	annexin(PC00060);calmodulin(PC00050);non-receptor serine/threonine protein kinase(PC00131);transfer/carrier protein(PC00061)
ENTHI|EnsemblGenome=EHI_011220|UniProtKB=B1N433	EHI_011220	Protein kinase, putative;EHI_011220;ortholog	AURORA (PTHR24350:SF15)	non-receptor serine/threonine protein kinase(PC00220)
ENTHI|EnsemblGenome=EHI_044640|UniProtKB=C4LT85	EHI_044640	Protein kinase, putative;EHI_044640;ortholog	FLIPPASE KINASE 1-RELATED (PTHR24351:SF135)	annexin(PC00060);calmodulin(PC00050);non-receptor serine/threonine protein kinase(PC00131);transfer/carrier protein(PC00061)
ENTHI|EnsemblGenome=EHI_048410|UniProtKB=C4MBA7	EHI_048410	Protein kinase, putative;EHI_048410;ortholog	SUBFAMILY NOT NAMED (PTHR24361:SF529)
ENTHI|EnsemblGenome=EHI_075540|UniProtKB=C4MAN9	EHI_075540	Protein kinase, putative;EHI_075540;ortholog	INOSITOL-REQUIRING ENZYME-1 (PTHR13954:SF21)	protein kinase(PC00220)
ENTHI|EnsemblGenome=EHI_110010|UniProtKB=C4M3L9	EHI_110010	Protein kinase, putative;EHI_110010;ortholog	SUGAR-FREE FROSTING, ISOFORM A (PTHR24343:SF263)	non-receptor serine/threonine protein kinase(PC00220)
ENTHI|EnsemblGenome=EHI_118080|UniProtKB=C4LYZ2	EHI_118080	Protein kinase, putative;EHI_118080;ortholog	SERINE/THREONINE-PROTEIN KINASE PRP4 HOMOLOG (PTHR24056:SF252)	non-receptor serine/threonine protein kinase(PC00220);non-receptor tyrosine protein kinase(PC00137)
ENTHI|EnsemblGenome=EHI_146320|UniProtKB=C4M9B9	EHI_146320	Protein kinase, putative;EHI_146320;ortholog	EG:8D8.5 PROTEIN-RELATED (PTHR24362:SF316)	protein kinase(PC00220)
ENTHI|EnsemblGenome=EHI_175920|UniProtKB=C4MA30	EHI_175920	Protein kinase, putative;EHI_175920;ortholog	SERINE/THREONINE-PROTEIN KINASE KINY-RELATED (PTHR23257:SF692)	non-receptor serine/threonine protein kinase(PC00220);non-receptor tyrosine protein kinase(PC00137)
ENTHI|EnsemblGenome=EHI_179330|UniProtKB=C4M9X3	EHI_179330	Protein phosphatase family protein;EHI_179330;ortholog	CA(2+)/CALMODULIN-DEPENDENT PROTEIN KINASE PHOSPHATASE (PTHR13832:SF397)	kinase inhibitor(PC00095);protein phosphatase(PC00140)
ENTHI|EnsemblGenome=EHI_056420|UniProtKB=C4M6Z2	EHI_056420	Protein phosphatase, putative;EHI_056420;ortholog	AT28366P (PTHR13832:SF469)	kinase inhibitor(PC00095);protein phosphatase(PC00140)
ENTHI|EnsemblGenome=EHI_086040|UniProtKB=C4M359	EHI_086040	Protein phosphatase, putative;EHI_086040;ortholog	CA(2+)/CALMODULIN-DEPENDENT PROTEIN KINASE PHOSPHATASE (PTHR13832:SF397)	kinase inhibitor(PC00095);protein phosphatase(PC00140)
ENTHI|EnsemblGenome=EHI_162200|UniProtKB=C4M8I7	EHI_162200	Protein phosphatase, putative;EHI_162200;ortholog	SERINE/THREONINE-PROTEIN PHOSPHATASE 5 (PTHR11668:SF326)	calcium-binding protein(PC00060);protein phosphatase(PC00121)
ENTHI|EnsemblGenome=EHI_103800|UniProtKB=C4LVM2	EHI_103800	Protein tyrosine phosphatase, putative;EHI_103800;ortholog	LOW MOLECULAR WEIGHT PHOSPHOTYROSINE PROTEIN PHOSPHATASE (PTHR11717:SF27)	protein phosphatase(PC00121);reductase(PC00181)
ENTHI|EnsemblGenome=EHI_153650|UniProtKB=C4LSE7	EHI_153650	Protein tyrosine phosphatase, putative;EHI_153650;ortholog	LOW MOLECULAR WEIGHT PHOSPHOTYROSINE PROTEIN PHOSPHATASE (PTHR11717:SF27)	protein phosphatase(PC00121);reductase(PC00181)
ENTHI|EnsemblGenome=EHI_088070|UniProtKB=C4M6R5	EHI_088070	Putative rRNA methyltransferase;EHI_088070;ortholog	PRE-RRNA PROCESSING PROTEIN FTSJ3 (PTHR10920:SF22)
ENTHI|EnsemblGenome=EHI_169850|UniProtKB=C4M1A8	EHI_169850	Rab GTPase activating protein, putative;EHI_169850;ortholog	TBC1 DOMAIN FAMILY MEMBER 21 (PTHR22957:SF337)	G-protein modulator(PC00095);hydrolase(PC00022)
ENTHI|EnsemblGenome=EHI_067890|UniProtKB=C4LTY5	EHI_067890	Ras guanine nucleotide exchange factor, putative;EHI_067890;ortholog	SUBFAMILY NOT NAMED (PTHR23113:SF271)	guanyl-nucleotide exchange factor(PC00095)
ENTHI|EnsemblGenome=EHI_105270|UniProtKB=C4M131	EHI_105270	Receptor mediated endocytosis protein, putative;EHI_105270;ortholog	AT21416P (PTHR11216:SF85)	G-protein modulator(PC00095);calcium-binding protein(PC00022);membrane traffic protein(PC00060)
ENTHI|EnsemblGenome=EHI_014000|UniProtKB=C4LXP1	EHI_014000	Retinoblatoma-binding protein 6, putative;EHI_014000;ortholog	SOMETHING THAT STICKS LIKE GLUE, ISOFORM A (PTHR15439:SF12)	nuclease(PC00171)
ENTHI|EnsemblGenome=EHI_012240|UniProtKB=C4LTL7	EHI_012240	Rho family GTPase;EHI_012240;ortholog	RHO-RELATED PROTEIN RAC1A-RELATED (PTHR24072:SF223)	small GTPase(PC00095)
ENTHI|EnsemblGenome=EHI_013260|UniProtKB=C4LX92	EHI_013260	Rho family GTPase;EHI_013260;ortholog	RHO-RELATED PROTEIN RAC1A-RELATED (PTHR24072:SF223)	small GTPase(PC00095)
ENTHI|EnsemblGenome=EHI_015440|UniProtKB=C4M0Y0	EHI_015440	Rho family GTPase;EHI_015440;ortholog	RAS-LIKE GTP-BINDING PROTEIN RHO1 (PTHR24072:SF188)	small GTPase(PC00095)
ENTHI|EnsemblGenome=EHI_029020|UniProtKB=C4M4W4	EHI_029020	Rho family GTPase;EHI_029020;ortholog	RAS-LIKE GTP-BINDING PROTEIN RHO1 (PTHR24072:SF188)	small GTPase(PC00095)
ENTHI|EnsemblGenome=EHI_052150|UniProtKB=C4M855	EHI_052150	Rho family GTPase;EHI_052150;ortholog	RAS-LIKE GTP-BINDING PROTEIN RHO1 (PTHR24072:SF188)	small GTPase(PC00095)
ENTHI|EnsemblGenome=EHI_070730|UniProtKB=C4M5T0	EHI_070730	Rho family GTPase;EHI_070730;ortholog	RHO-RELATED PROTEIN RACC (PTHR24072:SF244)	small GTPase(PC00095)
ENTHI|EnsemblGenome=EHI_129750|UniProtKB=C4M5Q7	EHI_129750	Rho family GTPase;EHI_129750;ortholog	RHO-RELATED PROTEIN RAC1A-RELATED (PTHR24072:SF223)	small GTPase(PC00095)
ENTHI|EnsemblGenome=EHI_178680|UniProtKB=C4LUT2	EHI_178680	Rho family GTPase;EHI_178680;ortholog	AT17867P (PTHR24072:SF184)	small GTPase(PC00095)
ENTHI|EnsemblGenome=EHI_190440|UniProtKB=C4M9T7	EHI_190440	Rho family GTPase;EHI_190440;ortholog	AT17867P (PTHR24072:SF184)	small GTPase(PC00095)
ENTHI|EnsemblGenome=EHI_194390|UniProtKB=C4LZV2	EHI_194390	Rho family GTPase;EHI_194390;ortholog	RHO-RELATED PROTEIN RACD (PTHR24072:SF207)	small GTPase(PC00095)
ENTHI|EnsemblGenome=EHI_147570|UniProtKB=C4M6L6	EHI_147570	Rho GDP exchange inhibitor, putative;EHI_147570;ortholog	LD16419P (PTHR10980:SF22)	G-protein modulator(PC00095);signaling molecule(PC00022)
ENTHI|EnsemblGenome=EHI_146500|UniProtKB=C4MA06	EHI_146500	Rho GTPase activating protein, putative;EHI_146500;ortholog	RHO GTPASE-ACTIVATING PROTEIN 68F (PTHR23176:SF88)	G-protein modulator(PC00095)
ENTHI|EnsemblGenome=EHI_039850|UniProtKB=C4MA89	EHI_039850	Rho guanine nucleotide exchange factor, putative;EHI_039850;ortholog	SUBFAMILY NOT NAMED (PTHR12673:SF211)	guanyl-nucleotide exchange factor(PC00095)
ENTHI|EnsemblGenome=EHI_078740|UniProtKB=C4M4E9	EHI_078740	Rho guanine nucleotide exchange factor, putative;EHI_078740;ortholog	SUBFAMILY NOT NAMED (PTHR12673:SF211)	guanyl-nucleotide exchange factor(PC00095)
ENTHI|EnsemblGenome=EHI_035710|UniProtKB=C4LY00	EHI_035710	RhoGAP domain containing protein;EHI_035710;ortholog	RGA-2 (PTHR23179:SF34)	G-protein modulator(PC00095)
ENTHI|EnsemblGenome=EHI_052840|UniProtKB=C4M3S3	EHI_052840	RhoGAP domain containing protein;EHI_052840;ortholog	RHO GTPASE-ACTIVATING PROTEIN 68F (PTHR23176:SF88)	G-protein modulator(PC00095)
ENTHI|EnsemblGenome=EHI_153150|UniProtKB=C4LSA7	EHI_153150	RhoGAP domain containing protein;EHI_153150;ortholog	RGA-2 (PTHR23179:SF34)	G-protein modulator(PC00095)
ENTHI|EnsemblGenome=EHI_138020|UniProtKB=C4LZG2	EHI_138020	Ribokinase, putative;EHI_138020;ortholog	RIBOKINASE (PTHR10584:SF215)	carbohydrate kinase(PC00220);nucleotide kinase(PC00137)
ENTHI|EnsemblGenome=EHI_084700|UniProtKB=C4M1K1	EHI_084700	Ribonuclease;EHI_084700;ortholog	RIBONUCLEASE H2 SUBUNIT A (PTHR10954:SF17)	endoribonuclease(PC00171);hydrolase(PC00031)
ENTHI|EnsemblGenome=EHI_035650|UniProtKB=C4LXZ5	EHI_035650	Ribose-phosphate pyrophosphokinase, putative;EHI_035650;ortholog	R151.2, ISOFORM D (PTHR10210:SF83)	carbohydrate kinase(PC00220);nucleotide kinase(PC00137)
ENTHI|EnsemblGenome=EHI_151630|UniProtKB=C4LSK4	EHI_151630	RING finger protein, putative;EHI_151630;ortholog	E3 UBIQUITIN-PROTEIN LIGASE RBX1 (PTHR11210:SF37)	ubiquitin-protein ligase(PC00142)
ENTHI|EnsemblGenome=EHI_006720|UniProtKB=C4M0E5	EHI_006720	RNA methyltransferase, TrmH family, putative;EHI_006720;ortholog	TRNA (CYTIDINE/URIDINE-2'-O-)-METHYLTRANSFERASE TRMJ (PTHR42786:SF2)	RNA methyltransferase(PC00171)
ENTHI|EnsemblGenome=EHI_141830|UniProtKB=C4LW30	EHI_141830	RNA modification enzymes, MiaB-family;EHI_141830;ortholog	THREONYLCARBAMOYLADENOSINE TRNA METHYLTHIOTRANSFERASE (PTHR11918:SF79)
ENTHI|EnsemblGenome=EHI_142090|UniProtKB=C4LW54	EHI_142090	RNA polymerase subunit Rpb5, putative;EHI_142090;ortholog	DNA-DIRECTED RNA POLYMERASES I, II, AND III SUBUNIT RPABC1 (PTHR10535:SF7)	DNA-directed RNA polymerase(PC00171);nucleotidyltransferase(PC00031)
ENTHI|EnsemblGenome=EHI_183240|UniProtKB=C4LV95	EHI_183240	RNA recognition motif domain containing protein;EHI_183240;ortholog	TRANSFORMER-2 SEX-DETERMINING PROTEIN (PTHR15241:SF7)	mRNA splicing factor(PC00171)
ENTHI|EnsemblGenome=EHI_193510|UniProtKB=C4M4V3	EHI_193510	RNA-binding protein, putative;EHI_193510;ortholog	SPLICING FACTOR 1 (PTHR11208:SF62)	mRNA splicing factor(PC00171);transcription cofactor(PC00031)
ENTHI|EnsemblGenome=EHI_039350|UniProtKB=C4M8C7	EHI_039350	S phingosine-1-phosphate lyase 1, putative;EHI_039350;ortholog	SPHINGOSINE-1-PHOSPHATE LYASE 1 (PTHR42735:SF2)	decarboxylase(PC00144)
ENTHI|EnsemblGenome=EHI_054530|UniProtKB=C4M2I4	EHI_054530	Serine carboxypeptidase (S28) family protein;EHI_054530;ortholog	SERINE PROTEASE F56F10.1-RELATED (PTHR11010:SF71)	serine protease(PC00121)
ENTHI|EnsemblGenome=EHI_126930|UniProtKB=C4LWW9	EHI_126930	Serine/threonine protein phosphatase type 5, putative;EHI_126930;ortholog	SERINE/THREONINE-PROTEIN PHOSPHATASE 5 (PTHR11668:SF326)	calcium-binding protein(PC00060);protein phosphatase(PC00121)
ENTHI|EnsemblGenome=EHI_156670|UniProtKB=C4MB14	EHI_156670	Serine/threonine-protein kinase 3, putative;EHI_156670;ortholog	SERINE/THREONINE-PROTEIN KINASE 3 (PTHR24361:SF509)
ENTHI|EnsemblGenome=EHI_177010|UniProtKB=C4LY26	EHI_177010	Serine/threonine-protein kinase 6 , putative;EHI_177010;ortholog	AURORA (PTHR24350:SF15)	non-receptor serine/threonine protein kinase(PC00220)
ENTHI|EnsemblGenome=EHI_164910|UniProtKB=C4M1Y4	EHI_164910	Serine/threonine-protein kinase, putative;EHI_164910;ortholog	NON-SPECIFIC SERINE/THREONINE PROTEIN KINASE (PTHR24361:SF576)
ENTHI|EnsemblGenome=EHI_010290|UniProtKB=C4LYS6	EHI_010290	Serine/threonine-protein phosphatase;EHI_010290;ortholog	SERINE/THREONINE-PROTEIN PHOSPHATASE 4 CATALYTIC SUBUNIT (PTHR11668:SF318)	calcium-binding protein(PC00060);protein phosphatase(PC00121)
ENTHI|EnsemblGenome=EHI_051890|UniProtKB=C4LY80	EHI_051890	Serine/threonine-protein phosphatase;EHI_051890;ortholog	SERINE/THREONINE-PROTEIN PHOSPHATASE 6 CATALYTIC SUBUNIT (PTHR11668:SF332)	calcium-binding protein(PC00060);protein phosphatase(PC00121)
ENTHI|EnsemblGenome=EHI_056650|UniProtKB=C4M9T0	EHI_056650	Serine/threonine-protein phosphatase;EHI_056650;ortholog	SUBFAMILY NOT NAMED (PTHR11668:SF370)	calcium-binding protein(PC00060);protein phosphatase(PC00121)
ENTHI|EnsemblGenome=EHI_147720|UniProtKB=C4M907	EHI_147720	Serine/threonine-protein phosphatase;EHI_147720;ortholog	SERINE/THREONINE-PROTEIN PHOSPHATASE 4 CATALYTIC SUBUNIT (PTHR11668:SF318)	calcium-binding protein(PC00060);protein phosphatase(PC00121)
ENTHI|EnsemblGenome=EHI_151480|UniProtKB=C4LSJ0	EHI_151480	Serine/threonine-protein phosphatase;EHI_151480;ortholog	SERINE/THREONINE-PROTEIN PHOSPHATASE 6 CATALYTIC SUBUNIT (PTHR11668:SF332)	calcium-binding protein(PC00060);protein phosphatase(PC00121)
ENTHI|EnsemblGenome=EHI_199120|UniProtKB=C4LWV7	EHI_199120	Serine/threonine-protein phosphatase;EHI_199120;ortholog	SERINE/THREONINE-PROTEIN PHOSPHATASE 2B CATALYTIC SUBUNIT 1-RELATED (PTHR11668:SF367)	calcium-binding protein(PC00060);protein phosphatase(PC00121)
ENTHI|EnsemblGenome=EHI_004750|UniProtKB=C4M071	EHI_004750	Signal recognition particle protein SRP54, putative;EHI_004750;ortholog	SIGNAL RECOGNITION PARTICLE 54 KDA PROTEIN (PTHR11564:SF20)	G-protein(PC00095);RNA binding protein(PC00020)
ENTHI|EnsemblGenome=EHI_200840|UniProtKB=C4M3Y9	EHI_200840	Signal recognition particle receptor alpha subunit, putative;EHI_200840;ortholog	SIGNAL RECOGNITION PARTICLE RECEPTOR SUBUNIT ALPHA (PTHR43134:SF3)	G-protein(PC00095);RNA binding protein(PC00020);receptor(PC00171)
ENTHI|EnsemblGenome=EHI_007500|UniProtKB=C4LYC2	EHI_007500	Sir2 family transcriptional regulator, putative;EHI_007500;ortholog	NAD-DEPENDENT PROTEIN DEACETYLASE SIRTUIN-6 (PTHR11085:SF28)	chromatin/chromatin-binding protein(PC00171);deacetylase(PC00009)
ENTHI|EnsemblGenome=EHI_159160|UniProtKB=C4LX20	EHI_159160	Superoxide dismutase;EHI_159160;ortholog	SUPEROXIDE DISMUTASE [FE] 1, CHLOROPLASTIC (PTHR42769:SF7)	oxidoreductase(PC00176)
ENTHI|EnsemblGenome=EHI_138030|UniProtKB=C4LZG3	EHI_138030	Tagatose-6-phosphate kinase, putative;EHI_138030;ortholog	KETOHEXOKINASE (PTHR43085:SF1)	carbohydrate kinase(PC00220);nucleotide kinase(PC00137)
ENTHI|EnsemblGenome=EHI_170310|UniProtKB=B1N441	EHI_170310	TBC1 domain family member 5, putative;EHI_170310;ortholog	TBC1 DOMAIN FAMILY MEMBER 21 (PTHR22957:SF337)	G-protein modulator(PC00095);hydrolase(PC00022)
ENTHI|EnsemblGenome=EHI_155440|UniProtKB=C4LW95	EHI_155440	Thioredoxin reductase;EHI_155440;ortholog	THIOREDOXIN REDUCTASE 1-RELATED (PTHR42863:SF3)	dehydrogenase(PC00176);oxidase(PC00092);reductase(PC00175)
ENTHI|EnsemblGenome=EHI_042900|UniProtKB=C4M658	EHI_042900	Thioredoxin, putative;EHI_042900;ortholog	THIOREDOXIN-1-RELATED (PTHR10438:SF343)	oxidoreductase(PC00176)
ENTHI|EnsemblGenome=EHI_177540|UniProtKB=Q6S4W2	EHI_177540	Thymidine kinase;EHI_177540;ortholog	THYMIDINE KINASE, CYTOSOLIC (PTHR11441:SF3)	nucleotide kinase(PC00220)
ENTHI|EnsemblGenome=EHI_008040|UniProtKB=C4LYE0	EHI_008040	Thymidylate kinase, putative;EHI_008040;ortholog	THYMIDYLATE KINASE (PTHR10344:SF4)	nucleotide kinase(PC00220)
ENTHI|EnsemblGenome=EHI_011410|UniProtKB=C4MAC4	EHI_011410	Transketolase, putative;EHI_011410;ortholog	TRANSKETOLASE 1-RELATED (PTHR43522:SF1)	dehydrogenase(PC00176);lyase(PC00092);transketolase(PC00144)
ENTHI|EnsemblGenome=EHI_056480|UniProtKB=C4M6Z7	EHI_056480	Triosephosphate isomerase;EHI_056480;ortholog	TRIOSEPHOSPHATE ISOMERASE (PTHR21139:SF12)
ENTHI|EnsemblGenome=EHI_103830|UniProtKB=C4LVM5	EHI_103830	tRNA (Cytosine-5-)-methyltransferase, putative;EHI_103830;ortholog	TRNA (CYTOSINE(34)-C(5))-METHYLTRANSFERASE (PTHR22808:SF15)	methyltransferase(PC00220);nucleic acid binding(PC00155)
ENTHI|EnsemblGenome=EHI_054790|UniProtKB=C4M2J8	EHI_054790	tRNA nucleotidyltransferase, putative;EHI_054790;ortholog	CCA TRNA NUCLEOTIDYLTRANSFERASE 1, MITOCHONDRIAL (PTHR13734:SF56)	mRNA polyadenylation factor(PC00171);nucleotidyltransferase(PC00031)
ENTHI|EnsemblGenome=EHI_151650|UniProtKB=C4LSK6	EHI_151650	tRNA pseudouridine synthase;EHI_151650;ortholog	TRNA PSEUDOURIDINE(38/39) SYNTHASE (PTHR11142:SF19)	lyase(PC00144)
ENTHI|EnsemblGenome=EHI_067570|UniProtKB=C4M9G3	EHI_067570	tRNA-specific adenosine deaminase, putative;EHI_067570;ortholog	TRNA-SPECIFIC ADENOSINE DEAMINASE 1 (PTHR10910:SF122)	DNA binding protein(PC00171);RNA binding protein(PC00009);deaminase(PC00031);defense/immunity protein(PC00121);kinase activator(PC00088)
ENTHI|EnsemblGenome=EHI_129890|UniProtKB=C4M5R3	EHI_129890	Type A flavoprotein, putative;EHI_129890;ortholog	SUBFAMILY NOT NAMED (PTHR32145:SF25)	endoribonuclease(PC00171);mRNA polyadenylation factor(PC00031)
ENTHI|EnsemblGenome=EHI_159860|UniProtKB=C4LX61	EHI_159860	Type A flavoprotein, putative;EHI_159860;ortholog	SUBFAMILY NOT NAMED (PTHR32145:SF25)	endoribonuclease(PC00171);mRNA polyadenylation factor(PC00031)
ENTHI|Gene=EHI_009580|UniProtKB=B1N339	EHI_009580	Tyrosine kinase, putative;EHI_009580;ortholog	SERINE/THREONINE-PROTEIN KINASE KINY-RELATED (PTHR23257:SF692)	non-receptor serine/threonine protein kinase(PC00220);non-receptor tyrosine protein kinase(PC00137)
ENTHI|EnsemblGenome=EHI_114420|UniProtKB=C4M8M5	EHI_114420	Tyrosine kinase, putative;EHI_114420;ortholog	SERINE/THREONINE-PROTEIN KINASE KINY-RELATED (PTHR23257:SF692)	non-receptor serine/threonine protein kinase(PC00220);non-receptor tyrosine protein kinase(PC00137)
ENTHI|Gene=EHI_184810|UniProtKB=C4MBB5	EHI_184810	Tyrosine kinase, putative;EHI_184810;ortholog	SERINE/THREONINE-PROTEIN KINASE KINY-RELATED (PTHR23257:SF692)	non-receptor serine/threonine protein kinase(PC00220);non-receptor tyrosine protein kinase(PC00137)
ENTHI|EnsemblGenome=EHI_025230|UniProtKB=C4M310	EHI_025230	Ubiquitin-conjugating enzyme family protein;EHI_025230;ortholog	AT26201P-RELATED (PTHR24068:SF111)	ligase(PC00142)
ENTHI|EnsemblGenome=EHI_160740|UniProtKB=C4M310	EHI_025230	Ubiquitin-conjugating enzyme family protein;EHI_025230;ortholog	AT26201P-RELATED (PTHR24068:SF111)	ligase(PC00142)
ENTHI|EnsemblGenome=EHI_178500|UniProtKB=C4LUR6	EHI_178500	Ubiquitin-conjugating enzyme family protein;EHI_178500;ortholog	SUMO-CONJUGATING ENZYME UBC9 (PTHR24067:SF164)
ENTHI|EnsemblGenome=EHI_192050|UniProtKB=C4M746	EHI_192050	UDP-glucose 4-epimerase, putative;EHI_192050;ortholog	UDP-GLUCOSE 4-EPIMERASE (PTHR43725:SF5)	dehydratase(PC00144);epimerase/racemase(PC00091);oxidoreductase(PC00135)
ENTHI|EnsemblGenome=EHI_044740|UniProtKB=C4LT93	EHI_044740	UMP-CMP kinase, putative;EHI_044740;ortholog	UMP-CMP KINASE (PTHR23359:SF123)	nucleotide kinase(PC00220)
ENTHI|EnsemblGenome=EHI_189850|UniProtKB=Q4VSM4	EHI_189850	V-type ATPase, B subunit, putative;EHI_189850;ortholog	ATPASE, H+ TRANSPORTING, LYSOSOMAL V1 SUBUNIT B2-RELATED (PTHR43389:SF5)	ATP synthase(PC00227);DNA binding protein(PC00068);anion channel(PC00002);ligand-gated ion channel(PC00171)
ENTHI|EnsemblGenome=EHI_059840|UniProtKB=C4M343	EHI_059840	V-type ATPase, C subunit, putative;EHI_059840;ortholog	V-TYPE PROTON ATPASE 16 KDA PROTEOLIPID SUBUNIT (PTHR10263:SF26)	ATP synthase(PC00227);hydrolase(PC00068)
ENTHI|EnsemblGenome=EHI_007940|UniProtKB=C4LYD1	EHI_007940	V-type proton ATPase subunit F;EHI_007940;ortholog	V-TYPE PROTON ATPASE SUBUNIT F (PTHR13861:SF5)
ENTHI|EnsemblGenome=EHI_106350|UniProtKB=C4M399	EHI_106350	Vacuolar ATP synthase subunit d, putative;EHI_106350;ortholog	V-TYPE PROTON ATPASE SUBUNIT D 1 (PTHR11028:SF4)	ATP synthase(PC00227);hydrolase(PC00068)
ENTHI|EnsemblGenome=EHI_118900|UniProtKB=C4LYN8	EHI_118900	Vacuolar sorting protein VPS4, putative;EHI_118900;ortholog	BCDNA.GH02678 (PTHR23074:SF104)	non-motor microtubule binding protein(PC00085)
ENTHI|EnsemblGenome=EHI_157790|UniProtKB=B1N5K0	EHI_157790	Viral IAP-associated factor homolog, putative;EHI_157790;ortholog	PHOSDUCIN-LIKE PROTEIN (PTHR21148:SF31)	G-protein modulator(PC00095);chaperone(PC00022)
ENTHI|EnsemblGenome=EHI_010070|UniProtKB=C4M0S1	EHI_010070	Xaa-Pro dipeptidase, putative;EHI_010070;ortholog	XAA-PRO DIPEPTIDASE (PTHR43226:SF1)	metalloprotease(PC00121);nucleic acid binding(PC00190);transcription factor(PC00153)
ENTHI|EnsemblGenome=EHI_098040|UniProtKB=C4M4A1	EHI_098040	Zinc finger domain containing protein;EHI_098040;ortholog	AT07234P-RELATED (PTHR23012:SF109)	ubiquitin-protein ligase(PC00142)
ENTHI|EnsemblGenome=EHI_067580|UniProtKB=C4M9G4	EHI_067580	Zinc finger protein, putative;EHI_067580;ortholog	CLEAVAGE AND POLYADENYLATION SPECIFICITY FACTOR SUBUNIT 4 (PTHR23102:SF23)	endoribonuclease(PC00171)
CLUSTER 3-CATALYTIC ACTIVITY
ENTHI|EnsemblGenome=EHI_027600|UniProtKB=C4M1U6	EHI_027600	4-methyl-5(B-hydroxyethyl)-thiazol monophosphate biosynthesis enzyme, putative;EHI_027600;ortholog	PROTEIN DEGLYCASE DJ-1 (PTHR43444:SF1)	RNA binding protein(PC00171);cysteine protease(PC00031);transcription factor(PC00121)
ENTHI|EnsemblGenome=EHI_044850|UniProtKB=C4LTA4	EHI_044850	70 kDa peptidyl-prolyl isomerase, putative;EHI_044850;ortholog	PEPTIDYL-PROLYL CIS-TRANS ISOMERASE FKBP42-RELATED (PTHR43811:SF15)	calcium-binding protein(PC00060);chaperone(PC00072);isomerase(PC00135)
ENTHI|EnsemblGenome=EHI_137930|UniProtKB=C4LZF4	EHI_137930	Acetyltransferase, GNAT family;EHI_137930;ortholog	N-ALPHA-ACETYLTRANSFERASE 20 (PTHR23091:SF284)	acetyltransferase(PC00220)
ENTHI|EnsemblGenome=EHI_143110|UniProtKB=C4MAJ4	EHI_143110	Acetyltransferase, putative;EHI_143110;ortholog	ACETYLTRANSFERASE DDB_G0275507-RELATED (PTHR23416:SF73)	acetyltransferase(PC00220);lyase(PC00038)
ENTHI|EnsemblGenome=EHI_153060|UniProtKB=C4LS98	EHI_153060	Acyl-CoA synthetase, putative;EHI_153060;ortholog	LONG-CHAIN-FATTY-ACID--COA LIGASE 5 (PTHR43272:SF22)	ligase(PC00142)
ENTHI|EnsemblGenome=EHI_125950|UniProtKB=C4LVY0	EHI_125950	Alcohol dehydrogenase, putative;EHI_125950;ortholog	ALCOHOL DEHYDROGENASE YQHD (PTHR43633:SF1)	dehydrogenase(PC00176)
ENTHI|EnsemblGenome=EHI_192470|UniProtKB=C4M1G7	EHI_192470	Alcohol dehydrogenase, putative;EHI_192470;ortholog	ALCOHOL DEHYDROGENASE YQHD (PTHR43633:SF1)	dehydrogenase(PC00176)
ENTHI|Gene=EHI_189300|UniProtKB=B1N3Q3	EHI_189300	Alpha-1,4 glucan phosphorylase;EHI_189300;ortholog	GLYCOGEN PHOSPHORYLASE (PTHR11468:SF22)
ENTHI|EnsemblGenome=EHI_129810|UniProtKB=C4M5P8	EHI_129810	Alpha-amylase;EHI_129810;ortholog	ALPHA-AMYLASE 1-RELATED (PTHR43447:SF11)	amylase(PC00121)
ENTHI|EnsemblGenome=EHI_152880|UniProtKB=C4LS82	EHI_152880	Alpha-amylase;EHI_152880;ortholog	ALPHA-AMYLASE 1-RELATED (PTHR43447:SF11)	amylase(PC00121)
ENTHI|EnsemblGenome=EHI_127020|UniProtKB=C4LWX7	EHI_127020	Arginyl-tRNA synthetase;EHI_127020;ortholog	ARGININE--TRNA LIGASE, MITOCHONDRIAL-RELATED (PTHR11956:SF8)
ENTHI|EnsemblGenome=EHI_175050|UniProtKB=C4LZN0	EHI_175050	Aspartyl-tRNA synthetase, putative;EHI_175050;ortholog	ASPARTATE--TRNA LIGASE, CYTOPLASMIC (PTHR43450:SF1)	RNA binding protein(PC00171);aminoacyl-tRNA synthetase(PC00031)
ENTHI|EnsemblGenome=EHI_064700|UniProtKB=C4M0D6	EHI_064700	Autophagy protein apg7, putative;EHI_064700;ortholog	UBIQUITIN-LIKE MODIFIER-ACTIVATING ENZYME ATG7 (PTHR10953:SF171)	ligase(PC00142);transfer/carrier protein(PC00219)
ENTHI|EnsemblGenome=EHI_042870|UniProtKB=C4M655	EHI_042870	Cell surface protease gp63, putative;EHI_042870;ortholog	LEISHMANOLYSIN-LIKE PEPTIDASE (PTHR10942:SF31)	cell adhesion molecule(PC00069);metalloprotease(PC00121)
ENTHI|EnsemblGenome=EHI_200230|UniProtKB=C4M7M4	EHI_200230	Cell surface protease gp63, putative;EHI_200230;ortholog	LEISHMANOLYSIN-LIKE PEPTIDASE (PTHR10942:SF31)	cell adhesion molecule(PC00069);metalloprotease(PC00121)
ENTHI|EnsemblGenome=EHI_115300|UniProtKB=C4M8E1	EHI_115300	Centromere/microtubule binding protein cbf5, putative;EHI_115300;ortholog	H/ACA RIBONUCLEOPROTEIN COMPLEX SUBUNIT 4 (PTHR23127:SF1)	centromere DNA-binding protein(PC00171)
ENTHI|EnsemblGenome=EHI_170480|UniProtKB=C4M7L0	EHI_170480	Chitin sythase, putative;EHI_170480;ortholog	SUBFAMILY NOT NAMED (PTHR22914:SF30)	transferase(PC00220)
ENTHI|EnsemblGenome=EHI_121830|UniProtKB=C4M5C9	EHI_121830	Cyclin, putative;EHI_121830;ortholog	G2/MITOTIC-SPECIFIC CYCLIN-B (PTHR10177:SF282)	kinase activator(PC00095)
ENTHI|EnsemblGenome=EHI_030720|UniProtKB=C4M1E2	EHI_030720	Cysteine protease, putative;EHI_030720;ortholog	SUBFAMILY NOT NAMED (PTHR12411:SF447)	cysteine protease(PC00121)
ENTHI|EnsemblGenome=EHI_074180|UniProtKB=C4M307	EHI_074180	Cysteine proteinase 1, putative;EHI_074180;ortholog	KDEL-TAILED CYSTEINE ENDOPEPTIDASE CEP1 (PTHR12411:SF439)
ENTHI|EnsemblGenome=EHI_198800|UniProtKB=C4LWS6	EHI_198800	Cytidylyltransferase, putative;EHI_198800;ortholog	CTP:PHOSPHOCHOLINE CYTIDYLYLTRANSFERASE 1, ISOFORM A-RELATED (PTHR10739:SF42)	nucleotidyltransferase(PC00220)
ENTHI|EnsemblGenome=EHI_060860|UniProtKB=Q76KF5	EHI_060860	D-3-phosphoglycerate dehydrogenase, putative;EhPGDH;ortholog	D-3-PHOSPHOGLYCERATE DEHYDROGENASE (PTHR42938:SF9)	dehydrogenase(PC00176)
ENTHI|EnsemblGenome=EHI_021440|UniProtKB=C4M058	EHI_021440	DEAD/DEAH box helicase, putative;EHI_021440;ortholog	SUBFAMILY NOT NAMED (PTHR24031:SF386)	RNA helicase(PC00171)
ENTHI|EnsemblGenome=EHI_093900|UniProtKB=C4LYI1	EHI_093900	DEAD/DEAH box helicase, putative;EHI_093900;ortholog	SUBFAMILY NOT NAMED (PTHR24031:SF423)	RNA helicase(PC00171)
ENTHI|EnsemblGenome=EHI_065830|UniProtKB=C4LZZ9	EHI_065830	Density-regulated protein, putative;EHI_065830;ortholog	DENSITY-REGULATED PROTEIN (PTHR12789:SF1)	nuclease(PC00171);translation initiation factor(PC00170)
ENTHI|EnsemblGenome=EHI_189420|UniProtKB=C4M4M6	EHI_189420	Deoxyuridine 5'-triphosphate nucleotidohydrolase, putative;EHI_189420;ortholog	BCDNA.LD08534 (PTHR11241:SF9)	phosphatase(PC00121)
ENTHI|EnsemblGenome=EHI_040840|UniProtKB=C4MB67	EHI_040840	Dephospho-CoA kinase 2;EHI_040840;ortholog	DEPHOSPHO-COA KINASE CAB5 (PTHR10695:SF41)
ENTHI|EnsemblGenome=EHI_023240|UniProtKB=C4LUN5	EHI_023240	Dihydrouridine synthase (Dus) family protein;EHI_023240;ortholog	TRNA-DIHYDROURIDINE(20) SYNTHASE [NAD(P)+]-LIKE (PTHR11082:SF38)
ENTHI|EnsemblGenome=EHI_136440|UniProtKB=Q9U593	EHI_136440	Dipeptidyl-peptidase;dpp;ortholog	SUBFAMILY NOT NAMED (PTHR42776:SF5)	serine protease(PC00121)
ENTHI|EnsemblGenome=EHI_121470|UniProtKB=C4M924	EHI_121470	DNA methyltransferase, putative;EHI_121470;ortholog	HEMK METHYLTRANSFERASE FAMILY MEMBER 2 (PTHR18895:SF80)	DNA methyltransferase(PC00171);RNA methyltransferase(PC00009)
ENTHI|EnsemblGenome=EHI_019060|UniProtKB=B1N483	EHI_019060	DNA mismatch repair protein mutS, putative;EHI_019060;ortholog	MUTS PROTEIN HOMOLOG 5 (PTHR11361:SF101)	DNA binding protein(PC00171)
ENTHI|EnsemblGenome=EHI_192830|UniProtKB=C4M921	EHI_192830	DNA repair and recombination protein, putative;EHI_192830;ortholog	ATP-DEPENDENT DNA HELICASE PIF1 (PTHR23274:SF16)
ENTHI|EnsemblGenome=EHI_136990|UniProtKB=C4M5X3	EHI_136990	DNA replication complex GINS protein PSF1, putative;EHI_136990;ortholog	DNA REPLICATION COMPLEX GINS PROTEIN PSF1 (PTHR12914:SF3)	nucleic acid binding(PC00171)
ENTHI|EnsemblGenome=EHI_100400|UniProtKB=C4M0V9	EHI_100400	DNA-repair protein, putative;EHI_100400;ortholog	EXONUCLEASE 1 (PTHR11081:SF33)	damaged DNA-binding protein(PC00171);endodeoxyribonuclease(PC00009);exodeoxyribonuclease(PC00086);hydrolase(PC00093)
ENTHI|EnsemblGenome=EHI_009610|UniProtKB=C4LZ35	EHI_009610	Dr1-associated corepressor, putative;EHI_009610;ortholog	DR1-ASSOCIATED COREPRESSOR (PTHR10252:SF51)	DNA-directed DNA polymerase(PC00171);chromatin/chromatin-binding protein(PC00009);transcription factor(PC00018)
ENTHI|EnsemblGenome=EHI_175480|UniProtKB=Q1EQ49	EHI_175480	EhSec23B;EHI_175480;ortholog	SEC23 ORTHOLOG, ISOFORM E (PTHR11141:SF12)	G-protein modulator(PC00095)
ENTHI|EnsemblGenome=EHI_052400|UniProtKB=C4MAC9	EHI_052400	Elongation factor 1-alpha;EHI_052400;ortholog	ELONGATION FACTOR 1-ALPHA 2 (PTHR23115:SF203)	G-protein(PC00095);hydrolase(PC00020);translation elongation factor(PC00121);translation initiation factor(PC00171)
ENTHI|EnsemblGenome=EHI_102170|UniProtKB=C4MAC9	EHI_052400	Elongation factor 1-alpha;EHI_052400;ortholog	ELONGATION FACTOR 1-ALPHA 2 (PTHR23115:SF203)	G-protein(PC00095);hydrolase(PC00020);translation elongation factor(PC00121);translation initiation factor(PC00171)
ENTHI|EnsemblGenome=EHI_046670|UniProtKB=C4M7A3	EHI_046670	Exodeoxyribonuclease III, putative;EHI_046670;ortholog	DNA-(APURINIC OR APYRIMIDINIC SITE) LYASE (PTHR22748:SF14)
ENTHI|EnsemblGenome=EHI_073390|UniProtKB=C4LXK4	EHI_073390	Fe-hydrogenase, putative;EHI_073390;ortholog	SUBFAMILY NOT NAMED (PTHR11615:SF195)	dehydrogenase(PC00176);reductase(PC00092)
ENTHI|EnsemblGenome=EHI_054510|UniProtKB=C4M2I2	EHI_054510	Fructokinase, putative;EHI_054510;ortholog	KETOHEXOKINASE (PTHR43085:SF1)	carbohydrate kinase(PC00220);nucleotide kinase(PC00137)
ENTHI|EnsemblGenome=EHI_140350|UniProtKB=C4M483	EHI_140350	G protein alpha subunit, putative;EHI_140350;ortholog	G PROTEIN ALPHA Q SUBUNIT (PTHR10218:SF285)	heterotrimeric G-protein(PC00095)
ENTHI|EnsemblGenome=EHI_023430|UniProtKB=C4LUQ2	EHI_023430	Glucosidase, putative;EHI_023430;ortholog	NEUTRAL ALPHA-GLUCOSIDASE AB (PTHR22762:SF106)	glucosidase(PC00121)
ENTHI|EnsemblGenome=EHI_045340|UniProtKB=C4LTE7	EHI_045340	Glutamate synthase beta subunit, putative;EHI_045340;ortholog	NADPH:ADRENODOXIN OXIDOREDUCTASE, MITOCHONDRIAL (PTHR11938:SF115)	dehydrogenase(PC00176);reductase(PC00092)
ENTHI|EnsemblGenome=EHI_062700|UniProtKB=C4M1P6	EHI_062700	Glutaminyl-tRNA synthetase, putative;EHI_062700;ortholog	GLUTAMINE--TRNA LIGASE-RELATED (PTHR43097:SF3)	ligase(PC00142)
ENTHI|EnsemblGenome=EHI_187020|UniProtKB=C4LVR9	EHI_008200,EHI_167320	Glyceraldehyde-3-phosphate dehydrogenase;EHI_008200;ortholog	GLYCERALDEHYDE-3-PHOSPHATE DEHYDROGENASE, TESTIS-SPECIFIC (PTHR10836:SF62)	dehydrogenase(PC00176)
ENTHI|EnsemblGenome=EHI_008200|UniProtKB=C4LVR9	EHI_008200,EHI_167320	Glyceraldehyde-3-phosphate dehydrogenase;EHI_008200;ortholog	GLYCERALDEHYDE-3-PHOSPHATE DEHYDROGENASE, TESTIS-SPECIFIC (PTHR10836:SF62)	dehydrogenase(PC00176)
ENTHI|EnsemblGenome=EHI_167320|UniProtKB=C4LVR9	EHI_008200,EHI_167320	Glyceraldehyde-3-phosphate dehydrogenase;EHI_008200;ortholog	GLYCERALDEHYDE-3-PHOSPHATE DEHYDROGENASE, TESTIS-SPECIFIC (PTHR10836:SF62)	dehydrogenase(PC00176)
ENTHI|EnsemblGenome=EHI_113970|UniProtKB=C4M8W3	EHI_113970	Glycerophosphoryl diester phosphodiesterase, putative;EHI_113970;ortholog	GLYCEROPHOSPHODIESTER PHOSPHODIESTERASE 1 (PTHR23344:SF32)	esterase(PC00121);phosphodiesterase(PC00097)
ENTHI|EnsemblGenome=EHI_093950|UniProtKB=C4LYI6	EHI_093950	Glycosyltransferase, putative;EHI_093950;ortholog	GDP-MAN:MAN(3)GLCNAC(2)-PP-DOL ALPHA-1,2-MANNOSYLTRANSFERASE (PTHR12526:SF431)	carbohydrate phosphatase(PC00121);glycosyltransferase(PC00181);nucleotidyltransferase(PC00066)
ENTHI|EnsemblGenome=EHI_073460|UniProtKB=C4LXL0	EHI_073460	Glycyl-tRNA synthetase, putative;EHI_073460;ortholog	GLYCINE--TRNA LIGASE (PTHR10745:SF10)	aminoacyl-tRNA synthetase(PC00142)
ENTHI|EnsemblGenome=EHI_140140|UniProtKB=C4M463	EHI_140140	Gtpase activating protein, putative;EHI_140140;ortholog	W09D10.1 (PTHR23180:SF346)	G-protein modulator(PC00095);nucleic acid binding(PC00022)
ENTHI|EnsemblGenome=EHI_004230|UniProtKB=C4LYP7	EHI_004230	Guanine nucleotide regulatory protein, putative;EHI_004230;ortholog	G1 TO S PHASE TRANSITION 1 (PTHR23115:SF208)	G-protein(PC00095);hydrolase(PC00020);translation elongation factor(PC00121);translation initiation factor(PC00171);translation release factor(PC00031)
ENTHI|EnsemblGenome=EHI_180020|UniProtKB=C4M653	EHI_180020	Histidyl-tRNA synthetase, putative;EHI_180020;ortholog	HISTIDYL-TRNA SYNTHETASE, ISOFORM D (PTHR11476:SF11)	RNA binding protein(PC00171);aminoacyl-tRNA synthetase(PC00031)
ENTHI|EnsemblGenome=EHI_035680|UniProtKB=C4LXZ8	EHI_035680	Hydrolase, carbon-nitrogen family;EHI_035680;ortholog	HYDROLASE YAFV (PTHR23088:SF40)	hydrolase(PC00121)
ENTHI|EnsemblGenome=EHI_067990|UniProtKB=C4LTZ5	EHI_067990	Hydrolase, carbon-nitrogen family;EHI_067990;ortholog	HYDROLASE YAFV (PTHR23088:SF40)	hydrolase(PC00121)
ENTHI|EnsemblGenome=EHI_025390|UniProtKB=C4M326	EHI_025390	Inositol polyphosphate kinase, putative;EHI_025390;ortholog	INOSITOL HEXAKISPHOSPHATE KINASE 1 (PTHR12400:SF61)	kinase(PC00220)
ENTHI|EnsemblGenome=EHI_157120|UniProtKB=C4MAP6	EHI_157120	Kinase, PfkB family;EHI_157120;ortholog	SUBFAMILY NOT NAMED (PTHR43320:SF1)	carbohydrate kinase(PC00220);nucleotide kinase(PC00137)
ENTHI|EnsemblGenome=EHI_035750|UniProtKB=C4LY02	EHI_035750	Lecithin:cholesterol acyltransferase domain-containing protein;EHI_035750;ortholog	BCDNA.GH02384 (PTHR11440:SF64)	acyltransferase(PC00220)
ENTHI|EnsemblGenome=EHI_084690|UniProtKB=C4M1K0	EHI_084690	Lecithin:cholesterol acyltransferase domain-containing protein;EHI_084690;ortholog	BCDNA.GH02384 (PTHR11440:SF64)	acyltransferase(PC00220)
ENTHI|EnsemblGenome=EHI_178020|UniProtKB=C4M555	EHI_178020	Leucine rich repeat / protein phosphatase 2C domain containing protein;EHI_178020;ortholog	AT28366P (PTHR13832:SF469)	kinase inhibitor(PC00095);protein phosphatase(PC00140)
ENTHI|EnsemblGenome=EHI_029050|UniProtKB=C4M4W9	EHI_029050	Long-chain-fatty-acid--CoA ligase, putative;EHI_029050;ortholog	LONG-CHAIN-FATTY-ACID--COA LIGASE 5 (PTHR43272:SF22)	ligase(PC00142)
ENTHI|EnsemblGenome=EHI_092450|UniProtKB=C4LV07	EHI_092450	Malate dehydrogenase, putative;EHI_092450;ortholog	F36A2.3 (PTHR11091:SF6)	oxidoreductase(PC00176)
ENTHI|EnsemblGenome=EHI_165350|UniProtKB=C4M213	EHI_165350	Malate dehydrogenase, putative;EHI_165350;ortholog	F36A2.3 (PTHR11091:SF6)	oxidoreductase(PC00176)
ENTHI|EnsemblGenome=EHI_152670|UniProtKB=C4LSV1	EHI_152670	Malate dehydrogenase;EHI_152670;ortholog	MALATE DEHYDROGENASE, CYTOPLASMIC (PTHR23382:SF10)	dehydrogenase(PC00176)
ENTHI|EnsemblGenome=EHI_030810|UniProtKB=Q86S08	EHI_030810	Malate dehydrogenase;Mdh1;ortholog	MALATE DEHYDROGENASE, CYTOPLASMIC (PTHR23382:SF10)	dehydrogenase(PC00176)
ENTHI|EnsemblGenome=EHI_044970|UniProtKB=Q9NH04	EHI_044970	Malic enzyme;EHI_044970;ortholog	NADP-DEPENDENT MALIC ENZYME (PTHR43237:SF3)	acyltransferase(PC00220);decarboxylase(PC00042);dehydrogenase(PC00144)
ENTHI|EnsemblGenome=EHI_052810|UniProtKB=C4M3S0	EHI_052810	Mannose-1-phosphate guanylyltransferase, putative;EHI_052810;ortholog	MANNOSE-1-PHOSPHATE GUANYLYLTRANSFERASE (PTHR12526:SF466)	carbohydrate phosphatase(PC00121);glycosyltransferase(PC00181);nucleotidyltransferase(PC00066)
ENTHI|EnsemblGenome=EHI_142250|UniProtKB=Q86D27	EHI_142250	Methionine gamma-lyase;metg;ortholog	CBL-1, ISOFORM A (PTHR11808:SF63)	lyase(PC00144)
ENTHI|EnsemblGenome=EHI_073650|UniProtKB=Q6SCK6	EHI_073650	Mitogen-activated protein kinase;EHI_073650;ortholog	MITOGEN-ACTIVATED PROTEIN KINASE 15 (PTHR24055:SF256)	non-receptor serine/threonine protein kinase(PC00220)
ENTHI|EnsemblGenome=EHI_100320|UniProtKB=C4M0V2	EHI_100320	Multidrug resistance protein, putative;EHI_100320;ortholog	MRP-8 (PTHR24223:SF319)	ATP-binding cassette (ABC) transporter(PC00227)
ENTHI|EnsemblGenome=EHI_099700|UniProtKB=C4M6H3	EHI_099700	NAD(FAD)-dependent dehydrogenase, putative;EHI_099700;ortholog	PYRUVATE DEHYDROGENASE PHOSPHATASE REGULATORY SUBUNIT, MITOCHONDRIAL (PTHR13847:SF241)	dehydrogenase(PC00176);oxidase(PC00092)
ENTHI|EnsemblGenome=EHI_042260|UniProtKB=C4M4I0	EHI_042260	NADP-dependent alcohol dehydrogenase, putative;EHI_042260;ortholog	SUBFAMILY NOT NAMED (PTHR42813:SF4)	dehydrogenase(PC00176);reductase(PC00092)
ENTHI|EnsemblGenome=EHI_107210|UniProtKB=C4M162	EHI_107210	NADP-dependent alcohol dehydrogenase, putative;EHI_107210;ortholog	SUBFAMILY NOT NAMED (PTHR42813:SF3)	dehydrogenase(PC00176);reductase(PC00092)
ENTHI|EnsemblGenome=EHI_148280|UniProtKB=Q5FZP2	EHI_148280	Non-specific serine/threonine protein kinase;EHI_148280;ortholog	NON-SPECIFIC SERINE/THREONINE PROTEIN KINASE (PTHR24361:SF576)
ENTHI|EnsemblGenome=EHI_104360|UniProtKB=C4LZ47	EHI_104360	Nucleoside diphosphate kinase, putative;EHI_104360;ortholog	NUCLEOSIDE DIPHOSPHATE KINASE (PTHR11349:SF75)
ENTHI|EnsemblGenome=EHI_139460|UniProtKB=C4M6X1	EHI_139460	Nucleosome assembly protein, putative;EHI_139460;ortholog	AT14585P-RELATED (PTHR11875:SF90)	phosphatase inhibitor(PC00095)
ENTHI|EnsemblGenome=EHI_125740|UniProtKB=C4LVW1	EHI_125740	Oxidoreductase, putative;EHI_125740;ortholog	BILIVERDIN REDUCTASE A (PTHR43377:SF4)	dehydrogenase(PC00176)
ENTHI|EnsemblGenome=EHI_146380|UniProtKB=C4M9C5	EHI_146380	Oxidoreductase, short chain dehydrogenase/reductase family;EHI_146380;ortholog	SUBFAMILY NOT NAMED (PTHR24320:SF121)	dehydrogenase(PC00176);reductase(PC00092)
ENTHI|EnsemblGenome=EHI_141400|UniProtKB=B1N2R5	EHI_141400	Peptidase, C54 family;EHI_141400;ortholog	ATG-4.1, ISOFORM B (PTHR22624:SF46)	hydrolase(PC00121)
ENTHI|EnsemblGenome=EHI_175020|UniProtKB=C4LZM7	EHI_175020	Peptidase, putative;EHI_175020;ortholog	PROLIFERATION-ASSOCIATED PROTEIN 2G4 (PTHR10804:SF123)	metalloprotease(PC00121);nucleic acid binding(PC00190);transcription factor(PC00153)
ENTHI|EnsemblGenome=EHI_020340|UniProtKB=C4M7U6	EHI_020340	Peptidyl-prolyl cis-trans isomerase, putative;EHI_020340;ortholog	SUBFAMILY NOT NAMED (PTHR11071:SF327)	isomerase(PC00135)
ENTHI|EnsemblGenome=EHI_083580|UniProtKB=C4M942	EHI_083580	Peptidyl-prolyl cis-trans isomerase;EHI_083580;ortholog	PEPTIDYL-PROLYL CIS-TRANS ISOMERASE B (PTHR11071:SF330)	isomerase(PC00135)
ENTHI|EnsemblGenome=EHI_163630|UniProtKB=C4M3U3	EHI_163630	Phosphofructokinase, putative;EHI_163630;ortholog	ATP-DEPENDENT 6-PHOSPHOFRUCTOKINASE (PTHR13697:SF42)	carbohydrate kinase(PC00220)
ENTHI|EnsemblGenome=EHI_188180|UniProtKB=C4M192	EHI_188180	Phosphoglycerate kinase;EHI_188180;ortholog	PHOSPHOGLYCERATE KINASE (PTHR11406:SF18)	carbohydrate kinase(PC00220)
ENTHI|EnsemblGenome=EHI_141350|UniProtKB=C4LW20	EHI_141350	Phospholipid-transporting ATPase;EHI_141350;ortholog	PHOSPHOLIPID-TRANSPORTING ATPASE IA (PTHR24092:SF127)	cation transporter(PC00227);hydrolase(PC00068)
ENTHI|EnsemblGenome=EHI_006680|UniProtKB=B1N386	EHI_006680	Phosphopantetheineadenylyltransferase, putative;EHI_006680;ortholog	PHOSPHOPANTETHEINE ADENYLYLTRANSFERASE (PTHR10695:SF40)	kinase(PC00220)
ENTHI|EnsemblGenome=EHI_051730|UniProtKB=C4LY69	EHI_051730	Phosphoribulokinase/uridine kinase family protein;EHI_051730;ortholog	C47B2.2 (PTHR10285:SF90)	glycosyltransferase(PC00220);nucleotide kinase(PC00111)
ENTHI|EnsemblGenome=EHI_071590|UniProtKB=C4MB38	EHI_071590	Protein disulfide isomerase, putative;EHI_071590;ortholog	PROTEIN DISULFIDE-ISOMERASE A3 (PTHR18929:SF119)
ENTHI|EnsemblGenome=EHI_003900|UniProtKB=C4M9B3	EHI_003900	Protein kinase domain containing protein;EHI_003900;ortholog	PROTEIN KINASE SHAGGY-RELATED (PTHR24057:SF22)	non-receptor serine/threonine protein kinase(PC00220)
ENTHI|EnsemblGenome=EHI_013170|UniProtKB=C4LX83	EHI_013170	Protein kinase domain containing protein;EHI_013170;ortholog	FLIPPASE KINASE 1-RELATED (PTHR24351:SF135)	annexin(PC00060);calmodulin(PC00050);non-receptor serine/threonine protein kinase(PC00131);transfer/carrier protein(PC00061)
ENTHI|EnsemblGenome=EHI_048710|UniProtKB=C4M2Y4	EHI_048710	Protein kinase domain containing protein;EHI_048710;ortholog	CYCLIN-DEPENDENT KINASE 1 (PTHR24056:SF275)	non-receptor serine/threonine protein kinase(PC00220);non-receptor tyrosine protein kinase(PC00137)
ENTHI|EnsemblGenome=EHI_096170|UniProtKB=C4LWD0	EHI_096170	Protein kinase domain containing protein;EHI_096170;ortholog	Y53F4B.1 (PTHR23257:SF654)	non-receptor serine/threonine protein kinase(PC00220);non-receptor tyrosine protein kinase(PC00137)
ENTHI|EnsemblGenome=EHI_131660|UniProtKB=C4MBR0	EHI_131660	Protein kinase domain containing protein;EHI_131660;ortholog	FLIPPASE KINASE 1-RELATED (PTHR24351:SF135)	annexin(PC00060);calmodulin(PC00050);non-receptor serine/threonine protein kinase(PC00131);transfer/carrier protein(PC00061)
ENTHI|Gene=EHI_201080|UniProtKB=C4M6P7	EHI_201080	Protein kinase domain containing protein;EHI_201080;ortholog	SERINE/THREONINE-PROTEIN KINASE KINY-RELATED (PTHR23257:SF692)	non-receptor serine/threonine protein kinase(PC00220);non-receptor tyrosine protein kinase(PC00137)
ENTHI|EnsemblGenome=EHI_088490|UniProtKB=C4MA18	EHI_088490	Protein kinase, putative;EHI_088490;ortholog	CALCIUM/CALMODULIN-DEPENDENT PROTEIN KINASE TYPE 1 (PTHR24347:SF308)	non-receptor serine/threonine protein kinase(PC00220)
ENTHI|EnsemblGenome=EHI_103610|UniProtKB=C4LVK5	EHI_103610	Protein kinase, putative;EHI_103610;ortholog	EG:8D8.5 PROTEIN-RELATED (PTHR24362:SF316)	protein kinase(PC00220)
ENTHI|EnsemblGenome=EHI_128070|UniProtKB=C4M522	EHI_128070	Protein kinase, putative;EHI_128070;ortholog	MITOGEN-ACTIVATED PROTEIN KINASE KINASE KINASE (PTHR23257:SF650)	non-receptor serine/threonine protein kinase(PC00220);non-receptor tyrosine protein kinase(PC00137)
ENTHI|EnsemblGenome=EHI_148220|UniProtKB=C4LSZ2	EHI_148220	Protein kinase, putative;EHI_148220;ortholog	PROTEIN KINASE SHAGGY-RELATED (PTHR24057:SF22)	non-receptor serine/threonine protein kinase(PC00220)
ENTHI|EnsemblGenome=EHI_152540|UniProtKB=C4LSU1	EHI_152540	Protein kinase, putative;EHI_152540;ortholog	SUBFAMILY NOT NAMED (PTHR24361:SF477)
ENTHI|EnsemblGenome=EHI_168060|UniProtKB=C4M4Q3	EHI_168060	Protein kinase, putative;EHI_168060;ortholog	F32D8.1 (PTHR24347:SF320)	non-receptor serine/threonine protein kinase(PC00220)
ENTHI|EnsemblGenome=EHI_186950|UniProtKB=C4LVR2	EHI_186950	Protein phosphatase domain-containing protein;EHI_186950;ortholog	PROTEIN PHOSPHATASE 1K, MITOCHONDRIAL (PTHR13832:SF493)	kinase inhibitor(PC00095);protein phosphatase(PC00140)
ENTHI|EnsemblGenome=EHI_194220|UniProtKB=C4LZT7	EHI_194220	Protein phosphatase domain-containing protein;EHI_194220;ortholog	PROTEIN PHOSPHATASE 1K, MITOCHONDRIAL (PTHR13832:SF493)	kinase inhibitor(PC00095);protein phosphatase(PC00140)
ENTHI|EnsemblGenome=EHI_110320|UniProtKB=C4LU84	EHI_110320	Protein phosphatase, putative;EHI_110320;ortholog	AT28366P (PTHR13832:SF469)	kinase inhibitor(PC00095);protein phosphatase(PC00140)
ENTHI|EnsemblGenome=EHI_012720|UniProtKB=C4MAV9	EHI_012720	Purine nucleoside phosphorylase, putative;EHI_012720;ortholog	URIDINE PHOSPHORYLASE (PTHR43691:SF3)	phosphorylase(PC00220)
ENTHI|EnsemblGenome=EHI_130930|UniProtKB=C4LXG1	EHI_130930	Purine nucleoside phosphorylase, putative;EHI_130930;ortholog	URIDINE PHOSPHORYLASE (PTHR43691:SF3)	phosphorylase(PC00220)
ENTHI|EnsemblGenome=EHI_130960|UniProtKB=C4LXG4	EHI_130960	Purine nucleoside phosphorylase, putative;EHI_130960;ortholog	URIDINE PHOSPHORYLASE (PTHR43691:SF3)	phosphorylase(PC00220)
ENTHI|EnsemblGenome=EHI_200080|UniProtKB=C4M7M1	EHI_200080	Purine nucleoside phosphorylase, putative;EHI_200080;ortholog	URIDINE PHOSPHORYLASE (PTHR43691:SF3)	phosphorylase(PC00220)
ENTHI|EnsemblGenome=EHI_009530|UniProtKB=Q24801	EHI_009530	Pyruvate phosphate dikinase;EHI_009530;ortholog	PYRUVATE, PHOSPHATE DIKINASE 1, CHLOROPLASTIC (PTHR22931:SF29)	kinase(PC00220)
ENTHI|EnsemblGenome=EHI_051060|UniProtKB=C4LTX6	EHI_051060	Pyruvate:ferredoxin oxidoreductase;EHI_051060;ortholog	PYRUVATE-FLAVODOXIN OXIDOREDUCTASE-RELATED (PTHR32154:SF23)	reductase(PC00176)
ENTHI|EnsemblGenome=EHI_035660|UniProtKB=C4LXZ6	EHI_035660	Queuine tRNA-ribosyltransferase;EHI_035660;ortholog	QUEUINE TRNA-RIBOSYLTRANSFERASE (PTHR43530:SF1)
ENTHI|EnsemblGenome=EHI_013650|UniProtKB=B1N5I9	EHI_068240	Rac-like GTP-binding protein RAC2, putative;EHI_013650;ortholog	RHO GTPASE (PTHR24072:SF232)	small GTPase(PC00095)
ENTHI|EnsemblGenome=EHI_068240|UniProtKB=B1N5I9	EHI_068240	Rac-like GTP-binding protein RAC2, putative;EHI_013650;ortholog	RHO GTPASE (PTHR24072:SF232)	small GTPase(PC00095)
ENTHI|EnsemblGenome=EHI_148190|UniProtKB=C4LSY9	EHI_148190	Ran family GTPase;EHI_148190;ortholog	GTP-BINDING NUCLEAR PROTEIN RAN (PTHR24071:SF14)	small GTPase(PC00095)
ENTHI|EnsemblGenome=EHI_185290|UniProtKB=C4M3Z7	EHI_185290	Ran GTPase-activating protein, putative;EHI_185290;ortholog	RAN-SPECIFIC GTPASE-ACTIVATING PROTEIN 1 (PTHR23138:SF112)	G-protein modulator(PC00095)
ENTHI|EnsemblGenome=EHI_004860|UniProtKB=C4M081	EHI_004860	Ras family GTPase;EHI_004860;ortholog	RAS-LIKE PROTEIN 3 (PTHR24070:SF341)	small GTPase(PC00095)
ENTHI|EnsemblGenome=EHI_058090|UniProtKB=C4M8B0	EHI_058090	Ras family GTPase;EHI_058090;ortholog	RAS-LIKE PROTEIN 3 (PTHR24070:SF341)	small GTPase(PC00095)
ENTHI|EnsemblGenome=EHI_124520|UniProtKB=B1N354	EHI_124520	Ras-1, putative;EHI_124520;ortholog	RAS-RELATED PROTEIN R-RAS2 (PTHR24070:SF329)	small GTPase(PC00095)
ENTHI|EnsemblGenome=EHI_135450|UniProtKB=C4M9S3	EHI_135450	Rho family GTPase;EHI_135450;ortholog	RHO-RELATED PROTEIN RAC1A-RELATED (PTHR24072:SF223)	small GTPase(PC00095)
ENTHI|EnsemblGenome=EHI_144600|UniProtKB=C4MAS8	EHI_144600	Rho family GTPase;EHI_144600;ortholog	AT17867P (PTHR24072:SF184)	small GTPase(PC00095)
ENTHI|EnsemblGenome=EHI_146180|UniProtKB=C4M3R0	EHI_146180	Rho family GTPase;EHI_146180;ortholog	GTP-BINDING PROTEIN RHO5 (PTHR24072:SF224)	small GTPase(PC00095)
ENTHI|EnsemblGenome=EHI_181250|UniProtKB=C4M5Z7	EHI_181250	Rho family GTPase;EHI_181250;ortholog	RHO-RELATED PROTEIN RAC1A-RELATED (PTHR24072:SF223)	small GTPase(PC00095)
ENTHI|EnsemblGenome=EHI_192450|UniProtKB=C4M1G5	EHI_192450	Rho family GTPase;EHI_192450;ortholog	GTP-BINDING PROTEIN RHO5 (PTHR24072:SF224)	small GTPase(PC00095)
ENTHI|EnsemblGenome=EHI_197840|UniProtKB=C4M8K6	EHI_197840	Rho family GTPase;EHI_197840;ortholog	RHO-RELATED PROTEIN RAC1A-RELATED (PTHR24072:SF223)	small GTPase(PC00095)
ENTHI|Gene=EHI_013050|UniProtKB=C4LX75	EHI_013050	RhoGAP domain containing protein;EHI_013050;ortholog	RHO GTPASE-ACTIVATING PROTEIN 68F (PTHR23176:SF88)	G-protein modulator(PC00095)
ENTHI|EnsemblGenome=EHI_006900|UniProtKB=C4M0G3	EHI_006900	Ribulose-phosphate 3-epimerase;EHI_006900;ortholog	RIBULOSE-PHOSPHATE 3-EPIMERASE (PTHR11749:SF10)
ENTHI|EnsemblGenome=EHI_115370|UniProtKB=C4M8E8	EHI_115370	RNA 3'-terminal phosphate cyclase, putative;EHI_115370;ortholog	RNA 3'-TERMINAL PHOSPHATE CYCLASE-LIKE PROTEIN (PTHR11096:SF3)	RNA binding protein(PC00171);cyclase(PC00031)
ENTHI|EnsemblGenome=EHI_152730|UniProtKB=C4LSV6	EHI_152730	RNA polymerase III subunit, putative;EHI_152730;ortholog	DNA-DIRECTED RNA POLYMERASE III SUBUNIT RPC3 (PTHR12949:SF1)	DNA-directed RNA polymerase(PC00171)
ENTHI|EnsemblGenome=EHI_195110|UniProtKB=B1N3M4	EHI_195110	S-adenosylmethionine synthase;EHI_195110;ortholog	S-ADENOSYLMETHIONINE SYNTHASE (PTHR11964:SF21)
ENTHI|EnsemblGenome=EHI_152280|UniProtKB=C4LSR6	EHI_152280	Serine palmitoyltransferase, putative;EHI_152280;ortholog	SERINE PALMITOYLTRANSFERASE 2 (PTHR13693:SF70)	transaminase(PC00220)
ENTHI|EnsemblGenome=EHI_148200|UniProtKB=C4LSZ0	EHI_148200	Serine/threonine-protein kinase, putative;EHI_148200;ortholog	NON-SPECIFIC SERINE/THREONINE PROTEIN KINASE (PTHR24361:SF576)
ENTHI|EnsemblGenome=EHI_006050|UniProtKB=C4M2N9	EHI_006050	Serine/threonine-protein phosphatase;EHI_006050;ortholog	SERINE/THREONINE-PROTEIN PHOSPHATASE 6 CATALYTIC SUBUNIT (PTHR11668:SF332)	calcium-binding protein(PC00060);protein phosphatase(PC00121)
ENTHI|EnsemblGenome=EHI_015340|UniProtKB=C4M0X2	EHI_015340	Serine/threonine-protein phosphatase;EHI_015340;ortholog	SERINE/THREONINE-PROTEIN PHOSPHATASE (PTHR11668:SF305)	calcium-binding protein(PC00060);protein phosphatase(PC00121)
ENTHI|EnsemblGenome=EHI_167510|UniProtKB=C4MAY5	EHI_167510	Serine/threonine-protein phosphatase;EHI_167510;ortholog	SERINE/THREONINE-PROTEIN PHOSPHATASE 2B CATALYTIC SUBUNIT 1-RELATED (PTHR11668:SF367)	calcium-binding protein(PC00060);protein phosphatase(PC00121)
ENTHI|EnsemblGenome=EHI_178880|UniProtKB=C4LUV2	EHI_178880	Serine/threonine-protein phosphatase;EHI_178880;ortholog	SERINE/THREONINE-PROTEIN PHOSPHATASE 6 CATALYTIC SUBUNIT (PTHR11668:SF332)	calcium-binding protein(PC00060);protein phosphatase(PC00121)
ENTHI|EnsemblGenome=EHI_103690|UniProtKB=C4LVL3	EHI_103690	Soluble calcium-activated nucleotidase 1, putative;EHI_103690;ortholog	SOLUBLE CALCIUM-ACTIVATED NUCLEOTIDASE 1 (PTHR13023:SF4)
ENTHI|EnsemblGenome=EHI_021560|UniProtKB=C4M067	EHI_021560	Thioredoxin, putative;EHI_021560;ortholog	PROTEIN DISULFIDE-ISOMERASE (PTHR18929:SF160)
ENTHI|EnsemblGenome=EHI_126080|UniProtKB=C4LVZ3	EHI_126080	Threonine dehydratase, putative;EHI_126080;ortholog	K01C8.1 (PTHR43419:SF9)	deaminase(PC00121);dehydratase(PC00088);epimerase/racemase(PC00144)
ENTHI|EnsemblGenome=EHI_049910|UniProtKB=C4LUI9	EHI_049910	Threonine dehydratase;EhTD2;ortholog	K01C8.1 (PTHR43419:SF9)	deaminase(PC00121);dehydratase(PC00088);epimerase/racemase(PC00144)
ENTHI|EnsemblGenome=EHI_103730|UniProtKB=C4LVL5	EHI_103730	Threonyl-tRNA synthetase, putative;EHI_103730;ortholog	FI05224P (PTHR11451:SF46)	ligase(PC00142)
ENTHI|EnsemblGenome=EHI_082380|UniProtKB=B1N3X8	EHI_082380	Transketolase, chloroplast, putative;EHI_082380;ortholog	TRANSKETOLASE 1-RELATED (PTHR43522:SF1)	dehydrogenase(PC00176);lyase(PC00092);transketolase(PC00144)
ENTHI|EnsemblGenome=EHI_148390|UniProtKB=C4LT09	EHI_148390	Tyrosyl-DNA phosphodiesterase, putative;EHI_148390;ortholog	TYROSYL-DNA PHOSPHODIESTERASE 1 (PTHR12415:SF3)	phosphodiesterase(PC00121)
ENTHI|EnsemblGenome=EHI_038330|UniProtKB=C4M901	EHI_038330	Zinc finger domain containing protein;EHI_038330;ortholog	RING FINGER PROTEIN 5 (PTHR12313:SF24)	ubiquitin-protein ligase(PC00142)
CLUSTER 4-CATALYTIC ACTIVITY
ENTHI|EnsemblGenome=EHI_097990|UniProtKB=C4M496	EHI_097990	158792 GrfA protein, putative;EHI_097990;ortholog	LD03170P (PTHR12673:SF159)	guanyl-nucleotide exchange factor(PC00095)
ENTHI|EnsemblGenome=EHI_080270|UniProtKB=C4M8Y2	EHI_080270	5'-3' exonuclease domain containing protein;EHI_080270;ortholog	5'-3' EXORIBONUCLEASE 1 (PTHR12341:SF48)	exoribonuclease(PC00171)
ENTHI|EnsemblGenome=EHI_132400|UniProtKB=C4M8Q3	EHI_132400	5'-3' exonuclease domain containing protein;EHI_132400;ortholog	5'-3' EXORIBONUCLEASE 2 (PTHR12341:SF41)	exoribonuclease(PC00171)
ENTHI|EnsemblGenome=EHI_166890|UniProtKB=C4LY93	EHI_166890	ABC transporter, putative;EHI_166890;ortholog	ABCH-1 (PTHR19241:SF372)
ENTHI|EnsemblGenome=EHI_175240|UniProtKB=C4M3A3	EHI_175240	Activator 1 subunit, putative;EHI_175240;ortholog	REPLICATION FACTOR C SUBUNIT 3 (PTHR11669:SF40)	DNA-directed DNA polymerase(PC00171);nucleotidyltransferase(PC00009)
ENTHI|EnsemblGenome=EHI_159170|UniProtKB=C4LX21	EHI_159170	Acyl-CoA synthetase, putative;EHI_159170;ortholog	EBONY (PTHR43171:SF1)	ligase(PC00142)
ENTHI|EnsemblGenome=EHI_120890|UniProtKB=C4M7Q5	EHI_120890	AMP deaminase, putative;EHI_120890;ortholog	AMP DEAMINASE, ISOFORM K (PTHR11359:SF18)	deaminase(PC00121)
ENTHI|EnsemblGenome=EHI_008050|UniProtKB=C4LYE1	EHI_008050	Ankyrin repeat protein, putative;EHI_008050;ortholog	TRANSCRIPTION FACTOR GTE4 (PTHR22880:SF203)	acetyltransferase(PC00220);chromatin/chromatin-binding protein(PC00038)
ENTHI|EnsemblGenome=EHI_105780|UniProtKB=C4M9H5	EHI_105780	Arginine N-methyltransferase 1, putative;EHI_105780;ortholog	PROTEIN ARGININE N-METHYLTRANSFERASE 2 (PTHR11006:SF88)	methyltransferase(PC00220)
ENTHI|EnsemblGenome=EHI_049490|UniProtKB=C4LUF0	EHI_049490	Bromodomain protein, putative;EHI_049490;ortholog	TRANSCRIPTION FACTOR GTE4 (PTHR22880:SF203)	acetyltransferase(PC00220);chromatin/chromatin-binding protein(PC00038)
ENTHI|EnsemblGenome=EHI_085030|UniProtKB=C4M1L3	EHI_085030	Bromodomain protein, putative;EHI_085030;ortholog	TRANSCRIPTION FACTOR GTE4 (PTHR22880:SF203)	acetyltransferase(PC00220);chromatin/chromatin-binding protein(PC00038)
ENTHI|Gene=EHI_033130|UniProtKB=C4M6Y0	EHI_033130	Cleavage and polyadenylation specificity factor 100 kDa subunit, putative;EHI_033130;ortholog	CLEAVAGE AND POLYADENYLATION SPECIFICITY FACTOR SUBUNIT 3 (PTHR11203:SF46)	endoribonuclease(PC00171);mRNA polyadenylation factor(PC00031)
ENTHI|EnsemblGenome=EHI_091450|UniProtKB=Q8I8D2	EHI_091450	Cysteine protease 16;CP16;ortholog	PRO-CATHEPSIN H (PTHR12411:SF498)	cysteine protease(PC00121)
ENTHI|EnsemblGenome=EHI_081760|UniProtKB=C4M692	EHI_081760	Cytosolic regulator pianissimo, putative;EHI_081760;ortholog	RAPAMYCIN-INSENSITIVE COMPANION OF MTOR (PTHR13298:SF12)
ENTHI|EnsemblGenome=EHI_131080|UniProtKB=C4LXH6	EHI_131080	DEAD/DEAH box helicase, putative;EHI_131080;ortholog	ATP-DEPENDENT DNA HELICASE HFM1-RELATED (PTHR24031:SF361)	RNA helicase(PC00171)
ENTHI|EnsemblGenome=EHI_185270|UniProtKB=C4M3Z5	EHI_185270	Dedicator of cytokinesis domain containing protein;EHI_185270;ortholog	LD20667P (PTHR23317:SF92)	guanyl-nucleotide exchange factor(PC00095)
ENTHI|EnsemblGenome=EHI_153500|UniProtKB=C4LSE1	EHI_153500	Diacylglycerol kinase, putative;EHI_153500;ortholog	DIACYLGLYCEROL KINASE ETA (PTHR11255:SF63)	kinase(PC00220)
ENTHI|EnsemblGenome=EHI_129950|UniProtKB=C4M5R1	EHI_129950	DNA mismatch repair protein MLH1, putative;EHI_129950;ortholog	DNA MISMATCH REPAIR PROTEIN MLH1 (PTHR10073:SF52)	DNA binding protein(PC00171)
ENTHI|EnsemblGenome=EHI_126120|UniProtKB=C4LVZ7	EHI_126120	DNA mismatch repair protein mutL, putative;EHI_126120;ortholog	MISMATCH REPAIR ENDONUCLEASE PMS2 (PTHR10073:SF51)	DNA binding protein(PC00171)
ENTHI|EnsemblGenome=EHI_148310|UniProtKB=C4LT01	EHI_148310	DNA repair endonuclease, putative;EHI_148310;ortholog	DNA REPAIR ENDONUCLEASE XPF (PTHR10150:SF1)	endodeoxyribonuclease(PC00171)
ENTHI|EnsemblGenome=EHI_132410|UniProtKB=C4M8Q4	EHI_132410	DNA repair helicase, putative;EHI_132410;ortholog	TFIIH BASAL TRANSCRIPTION FACTOR COMPLEX HELICASE XPD SUBUNIT (PTHR11472:SF50)	DNA helicase(PC00171)
ENTHI|EnsemblGenome=EHI_090240|UniProtKB=C4M8H2	EHI_090240	Elongation factor-2 kinase, putative;EHI_090240;ortholog	SUBFAMILY NOT NAMED (PTHR14187:SF67)	Hsp70 family chaperone(PC00072);non-receptor serine/threonine protein kinase(PC00027)
ENTHI|EnsemblGenome=EHI_175080|UniProtKB=C4LZN3	EHI_175080	Guanylate binding protein, putative;EHI_175080;ortholog	GUANYLATE-BINDING FAMILY PROTEIN (PTHR10751:SF65)	heterotrimeric G-protein(PC00095)
ENTHI|EnsemblGenome=EHI_093930|UniProtKB=C4LYI4	EHI_093930	Guanylate-binding protein, putative;EHI_093930;ortholog	GUANYLATE-BINDING FAMILY PROTEIN (PTHR10751:SF65)	heterotrimeric G-protein(PC00095)
ENTHI|EnsemblGenome=EHI_078260|UniProtKB=C4M541	EHI_078260	HEAT repeat domain containing protein;EHI_078260;ortholog	TRANSLATIONAL ACTIVATOR GCN1 (PTHR23346:SF20)	kinase modulator(PC00095)
ENTHI|EnsemblGenome=EHI_119320|UniProtKB=Q5U8M9	EHI_119320	Histone deacetylase;HDAC;ortholog	HISTONE DEACETYLASE 2 (PTHR10625:SF170)	deacetylase(PC00121);nucleic acid binding(PC00087);reductase(PC00171)
ENTHI|EnsemblGenome=EHI_139310|UniProtKB=C4M6W0	EHI_139310	Hydrolase, carbon-nitrogen family;EHI_139310;ortholog	HYDROLASE YAFV (PTHR23088:SF40)	hydrolase(PC00121)
ENTHI|EnsemblGenome=EHI_042230|UniProtKB=C4M4H7	EHI_042230	Leucine rich repeat / protein phosphatase 2C domain containing protein;EHI_042230;ortholog	AT28366P (PTHR13832:SF469)	kinase inhibitor(PC00095);protein phosphatase(PC00140)
ENTHI|EnsemblGenome=EHI_024410|UniProtKB=C4M0I3	EHI_024410	Lipid phosphate phosphatase, putative;EHI_024410;ortholog	DIACYLGLYCEROL PYROPHOSPHATE PHOSPHATASE 1 (PTHR10165:SF124)	phosphatase(PC00121);pyrophosphatase(PC00181)
ENTHI|EnsemblGenome=EHI_176830|UniProtKB=C4MB00	EHI_176830	Lipid phosphate phosphatase, putative;EHI_176830;ortholog	DIACYLGLYCEROL PYROPHOSPHATE PHOSPHATASE 1 (PTHR10165:SF124)	phosphatase(PC00121);pyrophosphatase(PC00181)
ENTHI|EnsemblGenome=EHI_148340|UniProtKB=C4LT04	EHI_148340	Long-chain-fatty-acid--CoA ligase, putative;EHI_148340;ortholog	LONG-CHAIN-FATTY-ACID--COA LIGASE 5 (PTHR43272:SF22)	ligase(PC00142)
ENTHI|EnsemblGenome=EHI_130860|UniProtKB=C4LXF4	EHI_130860	Longevity-assurance family protein;EHI_130860;ortholog	SUBFAMILY NOT NAMED (PTHR12560:SF25)
ENTHI|EnsemblGenome=EHI_136340|UniProtKB=C4M2A3	EHI_136340	Metallo-beta-lactamase domain-containing protein;EHI_136340;ortholog	ZINC PHOSPHODIESTERASE ELAC PROTEIN 2 (PTHR12553:SF52)
ENTHI|EnsemblGenome=EHI_083630|UniProtKB=C4M947	EHI_083630	Mob1/phocein family protein;EHI_083630;ortholog	MOB KINASE ACTIVATOR 1B (PTHR22599:SF32)	kinase activator(PC00095)
ENTHI|EnsemblGenome=EHI_078200|UniProtKB=C4M546	EHI_078200	Non-specific serine/threonine protein kinase;EHI_078200;ortholog	SERINE/THREONINE-PROTEIN KINASE GREATWALL (PTHR24356:SF283)	annexin(PC00060);calmodulin(PC00050);non-receptor serine/threonine protein kinase(PC00131);transfer/carrier protein(PC00061)
ENTHI|EnsemblGenome=EHI_127190|UniProtKB=C4LWZ2	EHI_127190	Nuclear LIM interactor-interacting factor 3;EHI_127190;ortholog	SCPL-1, ISOFORM B (PTHR12210:SF83)
ENTHI|EnsemblGenome=EHI_100430|UniProtKB=Q58P26	EHI_100430	Ornithine decarboxylase;EHI_100430;ortholog	GENE MODEL 853, (NCBI) (PTHR11482:SF53)	decarboxylase(PC00144)
ENTHI|EnsemblGenome=EHI_186930|UniProtKB=C4LVR0	EHI_186930	Peptidase T, putative;EHI_186930;ortholog	PEPTIDASE T (PTHR42994:SF2)	deacetylase(PC00121);metalloprotease(PC00087)
ENTHI|Gene=EHI_031520|UniProtKB=C4MBA0	EHI_031520	Phosphatidylinositol N-acetylglucosaminyltransferase subunit C, putative;EHI_031520;ortholog	PHOSPHATIDYLINOSITOL N-ACETYLGLUCOSAMINYLTRANSFERASE SUBUNIT C (PTHR12982:SF1)	glycosyltransferase(PC00220)
ENTHI|EnsemblGenome=EHI_054460|UniProtKB=C4M2H7	EHI_054460	Phosphatidylinositol-3,4,5-trisphosphate 3-phosphatase, putative;EHI_054460;ortholog	PHOSPHATIDYLINOSITOL 3,4,5-TRISPHOSPHATE 3-PHOSPHATASE AND DUAL-SPECIFICITY PROTEIN PHOSPHATASE PTEN (PTHR12305:SF74)	protein phosphatase(PC00121)
ENTHI|EnsemblGenome=EHI_107320|UniProtKB=C4M173	EHI_107320	Phosphatidylinositol-glycan biosynthesis class O protein, putative;EHI_107320;ortholog	GPI ETHANOLAMINE PHOSPHATE TRANSFERASE 3 (PTHR23071:SF2)
ENTHI|EnsemblGenome=EHI_188210|UniProtKB=C4M195	EHI_188210	Phospholipid-transporting ATPase;EHI_188210;ortholog	PHOSPHOLIPID-TRANSPORTING ATPASE (PTHR24092:SF95)	cation transporter(PC00227);hydrolase(PC00068)
ENTHI|EnsemblGenome=EHI_136610|UniProtKB=C4MAZ0	EHI_136610	Plasma membrane calcium ion-transporting ATPase, putative;EHI_136610;ortholog	CALCIUM-TRANSPORTING ATPASE (PTHR24093:SF367)	cation transporter(PC00227);ion channel(PC00068)
ENTHI|EnsemblGenome=EHI_001160|UniProtKB=B1N3C3	EHI_001160	Plasma membrane calcium-transporting ATPase, putative;EHI_001160;ortholog	CALCIUM-TRANSPORTING ATPASE (PTHR24093:SF367)	cation transporter(PC00227);ion channel(PC00068)
ENTHI|EnsemblGenome=EHI_023120|UniProtKB=C4LUM4	EHI_023120	Protein kinase domain containing protein;EHI_023120;ortholog	SERINE/THREONINE-PROTEIN KINASE NEKL-3 (PTHR43289:SF6)	protein kinase(PC00220)
ENTHI|EnsemblGenome=EHI_029590|UniProtKB=C4M7W0	EHI_029590	Protein kinase domain containing protein;EHI_029590;ortholog	SERINE/THREONINE-PROTEIN KINASE NEK10 (PTHR43671:SF2)	protein kinase(PC00220)
ENTHI|Gene=EHI_035950|UniProtKB=C4M7G1	EHI_035950	Protein kinase domain containing protein;EHI_035950;ortholog	EUKARYOTIC TRANSLATION INITIATION FACTOR 2-ALPHA KINASE 4 (PTHR11042:SF115)	non-receptor serine/threonine protein kinase(PC00220)
ENTHI|EnsemblGenome=EHI_041920|UniProtKB=C4M4F7	EHI_041920	Protein kinase domain containing protein;EHI_041920;ortholog	5'-AMP-ACTIVATED SERINE/THREONINE-PROTEIN KINASE CATALYTIC SUBUNIT ALPHA (PTHR24343:SF234)	non-receptor serine/threonine protein kinase(PC00220)
ENTHI|EnsemblGenome=EHI_043020|UniProtKB=C4M670	EHI_043020	Protein kinase domain containing protein;EHI_043020;ortholog	SERINE/THREONINE-PROTEIN KINASE KINY-RELATED (PTHR23257:SF692)	non-receptor serine/threonine protein kinase(PC00220);non-receptor tyrosine protein kinase(PC00137)
ENTHI|EnsemblGenome=EHI_054090|UniProtKB=C4M6V0	EHI_054090	Protein kinase domain containing protein;EHI_054090;ortholog	CYCLIN-DEPENDENT KINASE 1 (PTHR24056:SF275)	non-receptor serine/threonine protein kinase(PC00220);non-receptor tyrosine protein kinase(PC00137)
ENTHI|Gene=EHI_109700|UniProtKB=C4M3K0	EHI_109700	Protein kinase domain containing protein;EHI_109700;ortholog	EUKARYOTIC TRANSLATION INITIATION FACTOR 2-ALPHA KINASE 4 (PTHR11042:SF115)	non-receptor serine/threonine protein kinase(PC00220)
ENTHI|EnsemblGenome=EHI_125850|UniProtKB=C4LVX1	EHI_125850	Protein kinase domain containing protein;EHI_125850;ortholog	SUBFAMILY NOT NAMED (PTHR24362:SF325)	protein kinase(PC00220)
ENTHI|EnsemblGenome=EHI_152390|UniProtKB=C4LSS6	EHI_152390	Protein kinase domain containing protein;EHI_152390;ortholog	SERINE/THREONINE-PROTEIN KINASE NEKL-3 (PTHR43289:SF6)	protein kinase(PC00220)
ENTHI|EnsemblGenome=EHI_153120|UniProtKB=C4LSA4	EHI_153120	Protein kinase domain containing protein;EHI_153120;ortholog	HOMEODOMAIN INTERACTING PROTEIN KINASE, ISOFORM A (PTHR24058:SF78)	non-receptor serine/threonine protein kinase(PC00220);non-receptor tyrosine protein kinase(PC00137)
ENTHI|EnsemblGenome=EHI_183070|UniProtKB=B1N2P4	EHI_183070	Protein kinase domain containing protein;EHI_183070;ortholog	5'-AMP-ACTIVATED SERINE/THREONINE-PROTEIN KINASE CATALYTIC SUBUNIT ALPHA (PTHR24343:SF234)	non-receptor serine/threonine protein kinase(PC00220)
ENTHI|EnsemblGenome=EHI_048610|UniProtKB=C4M2X4	EHI_048610	Protein kinase, putative;EHI_048610;ortholog	MITOGEN-ACTIVATED PROTEIN KINASE KINASE KINASE (PTHR23257:SF650)	non-receptor serine/threonine protein kinase(PC00220);non-receptor tyrosine protein kinase(PC00137)
ENTHI|EnsemblGenome=EHI_051920|UniProtKB=B1N304	EHI_051920	Protein kinase, putative;EHI_051920;ortholog	SERINE/THREONINE-PROTEIN KINASE KINY-RELATED (PTHR23257:SF692)	non-receptor serine/threonine protein kinase(PC00220);non-receptor tyrosine protein kinase(PC00137)
ENTHI|EnsemblGenome=EHI_075160|UniProtKB=C4MA72	EHI_075160	Protein kinase, putative;EHI_075160;ortholog	F32D8.1 (PTHR24347:SF320)	non-receptor serine/threonine protein kinase(PC00220)
ENTHI|EnsemblGenome=EHI_075190|UniProtKB=C4MA75	EHI_075190	Protein kinase, putative;EHI_075190;ortholog	HOMEODOMAIN INTERACTING PROTEIN KINASE, ISOFORM A (PTHR24058:SF78)	non-receptor serine/threonine protein kinase(PC00220);non-receptor tyrosine protein kinase(PC00137)
ENTHI|EnsemblGenome=EHI_087600|UniProtKB=C4LXU2	EHI_087600	Protein kinase, putative;EHI_087600;ortholog	SERINE/THREONINE-PROTEIN KINASE PRP4 HOMOLOG (PTHR24056:SF252)	non-receptor serine/threonine protein kinase(PC00220);non-receptor tyrosine protein kinase(PC00137)
ENTHI|EnsemblGenome=EHI_088440|UniProtKB=C4MA20	EHI_088440	Protein kinase, putative;EHI_088440;ortholog	PROTEIN KINASE ATN1 (PTHR23257:SF564)	non-receptor serine/threonine protein kinase(PC00220);non-receptor tyrosine protein kinase(PC00137)
ENTHI|EnsemblGenome=EHI_124860|UniProtKB=C4M980	EHI_124860	Protein kinase, putative;EHI_124860;ortholog	MITOGEN-ACTIVATED PROTEIN KINASE KINASE KINASE (PTHR23257:SF650)	non-receptor serine/threonine protein kinase(PC00220);non-receptor tyrosine protein kinase(PC00137)
ENTHI|EnsemblGenome=EHI_198860|UniProtKB=C4LWT2	EHI_198860	Protein phosphatase domain-containing protein;EHI_198860;ortholog	GM14286P (PTHR13832:SF401)	kinase inhibitor(PC00095);protein phosphatase(PC00140)
ENTHI|EnsemblGenome=EHI_082220|UniProtKB=C4M5U4	EHI_082220	Protein tyrosine kinase domain-containing protein;EHI_082220;ortholog	SUBFAMILY NOT NAMED (PTHR23257:SF652)	non-receptor serine/threonine protein kinase(PC00220);non-receptor tyrosine protein kinase(PC00137)
ENTHI|EnsemblGenome=EHI_109950|UniProtKB=C4M3L3	EHI_109950	Protein tyrosine kinase domain-containing protein;EHI_109950;ortholog	SUBFAMILY NOT NAMED (PTHR23257:SF652)	non-receptor serine/threonine protein kinase(PC00220);non-receptor tyrosine protein kinase(PC00137)
ENTHI|EnsemblGenome=EHI_114160|UniProtKB=C4M423	EHI_114160	Protein tyrosine kinase domain-containing protein;EHI_114160;ortholog	MITOGEN-ACTIVATED PROTEIN KINASE KINASE KINASE (PTHR23257:SF650)	non-receptor serine/threonine protein kinase(PC00220);non-receptor tyrosine protein kinase(PC00137)
ENTHI|EnsemblGenome=EHI_180150|UniProtKB=C4M275	EHI_180150	Protein tyrosine kinase domain-containing protein;EHI_180150;ortholog	SUBFAMILY NOT NAMED (PTHR23257:SF652)	non-receptor serine/threonine protein kinase(PC00220);non-receptor tyrosine protein kinase(PC00137)
ENTHI|EnsemblGenome=EHI_197350|UniProtKB=C4LVF1	EHI_197350	Protein tyrosine kinase domain-containing protein;EHI_197350;ortholog	MITOGEN-ACTIVATED PROTEIN KINASE KINASE KINASE (PTHR23257:SF650)	non-receptor serine/threonine protein kinase(PC00220);non-receptor tyrosine protein kinase(PC00137)
ENTHI|EnsemblGenome=EHI_131070|UniProtKB=C4LXH5	EHI_131070	Pten 3-phosphoinositide phosphatase, putative;EHI_131070;ortholog	PHOSPHATIDYLINOSITOL 3,4,5-TRISPHOSPHATE 3-PHOSPHATASE AND DUAL-SPECIFICITY PROTEIN PHOSPHATASE PTEN (PTHR12305:SF74)	protein phosphatase(PC00121)
ENTHI|EnsemblGenome=EHI_004210|UniProtKB=C4LYP5	EHI_004210	Putative uncharacterized protein;EHI_004210;ortholog	GTPASE-ACTIVATING RAP/RAN-GAP DOMAIN-LIKE PROTEIN 3 (PTHR15711:SF32)	G-protein modulator(PC00095)
ENTHI|EnsemblGenome=EHI_199620|UniProtKB=C4M773	EHI_199620	Putative uncharacterized protein;EHI_199620;ortholog	PSEUDOURIDYLATE SYNTHASE 7 HOMOLOG (PTHR13326:SF10)
ENTHI|EnsemblGenome=EHI_006780|UniProtKB=C4M0F1	EHI_006780	Rab GTPase activating protein, putative;EHI_006780;ortholog	TBC1 DOMAIN FAMILY MEMBER 21 (PTHR22957:SF337)	G-protein modulator(PC00095);hydrolase(PC00022)
ENTHI|EnsemblGenome=EHI_009970|UniProtKB=C4M0R1	EHI_009970	Rab GTPase activating protein, putative;EHI_009970;ortholog	TBC1 DOMAIN FAMILY MEMBER 21 (PTHR22957:SF337)	G-protein modulator(PC00095);hydrolase(PC00022)
ENTHI|EnsemblGenome=EHI_068360|UniProtKB=C4LU29	EHI_068360	Rab GTPase activating protein, putative;EHI_068360;ortholog	TBC1 DOMAIN FAMILY MEMBER 13 (PTHR22957:SF354)	G-protein modulator(PC00095);hydrolase(PC00022)
ENTHI|EnsemblGenome=EHI_149900|UniProtKB=C4M9C8	EHI_149900	Rab GTPase activating protein, putative;EHI_149900;ortholog	RELATED TO THE N TERMINUS OF TRE ONCOGENE, ISOFORM A (PTHR22957:SF379)	G-protein modulator(PC00095);hydrolase(PC00022)
ENTHI|EnsemblGenome=EHI_165290|UniProtKB=C4M207	EHI_165290	Rab GTPase activating protein, putative;EHI_165290;ortholog	RELATED TO THE N TERMINUS OF TRE ONCOGENE, ISOFORM A (PTHR22957:SF379)	G-protein modulator(PC00095);hydrolase(PC00022)
ENTHI|EnsemblGenome=EHI_175250|UniProtKB=C4M3A4	EHI_175250	Rab GTPase activating protein, putative;EHI_175250;ortholog	TBC1 DOMAIN FAMILY MEMBER 25 (PTHR22957:SF332)	G-protein modulator(PC00095);hydrolase(PC00022)
ENTHI|EnsemblGenome=EHI_069400|UniProtKB=C4LWM8	EHI_069400	Rap GTPase;EHI_069400;ortholog	RAS-RELATED PROTEIN R-RAS2 (PTHR24070:SF329)	small GTPase(PC00095)
ENTHI|EnsemblGenome=EHI_070710|UniProtKB=C4M5S8	EHI_070710	Rap/Ran GTPase activating protein, putative;EHI_070710;ortholog	GTPASE-ACTIVATING RAP/RAN-GAP DOMAIN-LIKE PROTEIN 3 (PTHR15711:SF32)	G-protein modulator(PC00095)
ENTHI|EnsemblGenome=EHI_189470|UniProtKB=C4M4N1	EHI_189470	Rap/Ran GTPase activating protein, putative;EHI_189470;ortholog	GTPASE-ACTIVATING RAP/RAN-GAP DOMAIN-LIKE PROTEIN 3 (PTHR15711:SF32)	G-protein modulator(PC00095)
ENTHI|EnsemblGenome=EHI_187070|UniProtKB=C4LVS4	EHI_187070	Rap/Ran GTPase-activating protein, putative;EHI_187070;ortholog	GTPASE-ACTIVATING RAP/RAN-GAP DOMAIN-LIKE PROTEIN 3 (PTHR15711:SF32)	G-protein modulator(PC00095)
ENTHI|EnsemblGenome=EHI_109840|UniProtKB=C4M3K3	EHI_109840	Ras family GTPase;EHI_109840;ortholog	RAS-LIKE PROTEIN 3 (PTHR24070:SF341)	small GTPase(PC00095)
ENTHI|EnsemblGenome=EHI_013140|UniProtKB=C4LX81	EHI_013140	Ras guanine nucleotide exchange factor, putative;EHI_013140;ortholog	SUBFAMILY NOT NAMED (PTHR23113:SF283)	guanyl-nucleotide exchange factor(PC00095)
ENTHI|EnsemblGenome=EHI_016400|UniProtKB=C4M3W2	EHI_016400	Ras guanine nucleotide exchange factor, putative;EHI_016400;ortholog	SUBFAMILY NOT NAMED (PTHR23113:SF300)	guanyl-nucleotide exchange factor(PC00095)
ENTHI|EnsemblGenome=EHI_049030|UniProtKB=B1N4V4	EHI_049030	Ras-like protein 3, putative;EHI_049030;ortholog	RAS-LIKE PROTEIN 3 (PTHR24070:SF341)	small GTPase(PC00095)
ENTHI|EnsemblGenome=EHI_148970|UniProtKB=C4LT63	EHI_148970	Regulator of nonsense transcripts, putative;EHI_148970;ortholog	REGULATOR OF NONSENSE TRANSCRIPTS 1 HOMOLOG (PTHR10887:SF410)	DNA helicase(PC00171);RNA helicase(PC00009);endoribonuclease(PC00011);hydrolase(PC00031)
ENTHI|EnsemblGenome=EHI_046630|UniProtKB=C4M799	EHI_046630	Rho family GTPase;EHI_046630;ortholog	RHO-RELATED GTP-BINDING PROTEIN RHOB (PTHR24072:SF182)	small GTPase(PC00095)
ENTHI|EnsemblGenome=EHI_068050|UniProtKB=C4LU00	EHI_068050	Rho guanine nucleotide exchange factor, putative;EHI_068050;ortholog	SUBFAMILY NOT NAMED (PTHR12673:SF211)	guanyl-nucleotide exchange factor(PC00095)
ENTHI|EnsemblGenome=EHI_036880|UniProtKB=C4M9V5	EHI_036880	RhoGAP domain containing protein;EHI_036880;ortholog	RHO GTPASE-ACTIVATING PROTEIN 68F (PTHR23176:SF88)	G-protein modulator(PC00095)
ENTHI|EnsemblGenome=EHI_072080|UniProtKB=B1N3W6	EHI_072080	RhoGAP domain containing protein;EHI_072080;ortholog	RGA-2 (PTHR23179:SF34)	G-protein modulator(PC00095)
ENTHI|EnsemblGenome=EHI_171170|UniProtKB=C4MBR1	EHI_171170	RhoGAP domain containing protein;EHI_171170;ortholog	RGA-2 (PTHR23179:SF34)	G-protein modulator(PC00095)
ENTHI|EnsemblGenome=EHI_008460|UniProtKB=C4M0M2	EHI_008460	Ribose-phosphate pyrophosphokinase, putative;EHI_008460;ortholog	R151.2, ISOFORM D (PTHR10210:SF83)	carbohydrate kinase(PC00220);nucleotide kinase(PC00137)
ENTHI|EnsemblGenome=EHI_044610|UniProtKB=C4LT83	EHI_044610	Ribosome biogenesis protein NEP1, putative;EHI_044610;ortholog	RIBOSOMAL RNA SMALL SUBUNIT METHYLTRANSFERASE NEP1 (PTHR12636:SF11)	ribosomal protein(PC00171)
ENTHI|EnsemblGenome=EHI_177570|UniProtKB=C4LY11	EHI_177570	RNA 3'-terminal phosphate cyclase, putative;EHI_177570;ortholog	RNA 3'-TERMINAL PHOSPHATE CYCLASE (PTHR11096:SF2)	RNA binding protein(PC00171);cyclase(PC00031)
ENTHI|EnsemblGenome=EHI_076010|UniProtKB=C4M892	EHI_076010	Rodhanase-like domain containing protein;EHI_076010;ortholog	M-PHASE INDUCER PHOSPHATASE 3 (PTHR10828:SF54)	protein phosphatase(PC00121)
ENTHI|EnsemblGenome=EHI_185610|UniProtKB=C4M8D2	EHI_185610	Rodhanase-like domain containing protein;EHI_185610;ortholog	M-PHASE INDUCER PHOSPHATASE 3 (PTHR10828:SF54)	protein phosphatase(PC00121)
ENTHI|EnsemblGenome=EHI_136450|UniProtKB=C4M2B4	EHI_136450	SAC3/GANP family protein;EHI_136450;ortholog	LEUKOCYTE RECEPTOR CLUSTER MEMBER 8 (PTHR12436:SF24)	ATP synthase(PC00227);hydrolase(PC00068);receptor(PC00002)
ENTHI|EnsemblGenome=EHI_155280|UniProtKB=C4LW81	EHI_155280	Serine/threonine-protein kinase DCAMKL3, putative;EHI_155280;ortholog	F32D8.1 (PTHR24347:SF320)	non-receptor serine/threonine protein kinase(PC00220)
ENTHI|EnsemblGenome=EHI_132360|UniProtKB=C4M8P9	EHI_132360	Serine/threonine-protein kinase, putative;EHI_132360;ortholog	HOMEODOMAIN INTERACTING PROTEIN KINASE, ISOFORM A (PTHR24058:SF78)	non-receptor serine/threonine protein kinase(PC00220);non-receptor tyrosine protein kinase(PC00137)
ENTHI|EnsemblGenome=EHI_004570|UniProtKB=C4LYR7	EHI_004570	Serine/threonine-protein phosphatase;EHI_004570;ortholog	SERINE/THREONINE-PROTEIN PHOSPHATASE 2A CATALYTIC SUBUNIT ALPHA ISOFORM (PTHR11668:SF313)	calcium-binding protein(PC00060);protein phosphatase(PC00121)
ENTHI|EnsemblGenome=EHI_128700|UniProtKB=C4MB30	EHI_128700	SH2-protein kinase domain containing protein;EHI_128700;ortholog	RECEPTOR-INTERACTING SERINE/THREONINE-PROTEIN KINASE 3 (PTHR23257:SF609)	non-receptor serine/threonine protein kinase(PC00220);non-receptor tyrosine protein kinase(PC00137)
ENTHI|EnsemblGenome=EHI_029340|UniProtKB=C4MAX1	EHI_029340	Short chain dehydrogenase family protein;EHI_029340;ortholog	PEROXISOMAL 2,4-DIENOYL-COA REDUCTASE (PTHR43296:SF2)	dehydrogenase(PC00176);reductase(PC00092)
ENTHI|EnsemblGenome=EHI_086500|UniProtKB=C4M8Y7	EHI_086500	Short chain dehydrogenase family protein;EHI_086500;ortholog	PEROXISOMAL 2,4-DIENOYL-COA REDUCTASE (PTHR43296:SF2)	dehydrogenase(PC00176);reductase(PC00092)
ENTHI|EnsemblGenome=EHI_091080|UniProtKB=C4M7P5	EHI_091080	TBC domain containing protein;EHI_091080;ortholog	TBC1 DOMAIN FAMILY MEMBER 13 (PTHR22957:SF354)	G-protein modulator(PC00095);hydrolase(PC00022)
ENTHI|EnsemblGenome=EHI_124440|UniProtKB=C4LZI0	EHI_124440	TBC/Rab GTPase activating domain containing protein;EHI_124440;ortholog	SUBFAMILY NOT NAMED (PTHR22957:SF433)	G-protein modulator(PC00095);hydrolase(PC00022)
ENTHI|EnsemblGenome=EHI_000900|UniProtKB=C4M1I1	EHI_000900	ThiF family protein;EHI_000900;ortholog	NEDD8-ACTIVATING ENZYME E1 REGULATORY SUBUNIT (PTHR10953:SF177)	ligase(PC00142);transfer/carrier protein(PC00219)
ENTHI|EnsemblGenome=EHI_073170|UniProtKB=C4MBH4	EHI_073170	Topoisomerase, putative;EHI_073170;ortholog	SUBFAMILY NOT NAMED (PTHR23092:SF34)	DNA-directed DNA polymerase(PC00171)
ENTHI|EnsemblGenome=EHI_064490|UniProtKB=C4M0B8	EHI_064490	Tyrosine kinase, putative;EHI_064490;ortholog	SERINE/THREONINE-PROTEIN KINASE KINY-RELATED (PTHR23257:SF692)	non-receptor serine/threonine protein kinase(PC00220);non-receptor tyrosine protein kinase(PC00137)
ENTHI|EnsemblGenome=EHI_092260|UniProtKB=C4LUZ1	EHI_092260	Tyrosine kinase, putative;EHI_092260;ortholog	SERINE/THREONINE-PROTEIN KINASE KINY-RELATED (PTHR23257:SF692)	non-receptor serine/threonine protein kinase(PC00220);non-receptor tyrosine protein kinase(PC00137)
ENTHI|EnsemblGenome=EHI_135730|UniProtKB=C4M963	EHI_135730	Tyrosine kinase, putative;EHI_135730;ortholog	SERINE/THREONINE-PROTEIN KINASE KINY-RELATED (PTHR23257:SF692)	non-receptor serine/threonine protein kinase(PC00220);non-receptor tyrosine protein kinase(PC00137)
ENTHI|EnsemblGenome=EHI_158180|UniProtKB=C4M2D7	EHI_158180	Tyrosine kinase, putative;EHI_158180;ortholog	SERINE/THREONINE-PROTEIN KINASE DRKC-RELATED (PTHR23257:SF580)	non-receptor serine/threonine protein kinase(PC00220);non-receptor tyrosine protein kinase(PC00137)
ENTHI|EnsemblGenome=EHI_045170|UniProtKB=C4LTD0	EHI_045170	U5 snRNP-specific 200kd protein, putative;EHI_045170;ortholog	ACTIVATING SIGNAL COINTEGRATOR 1 COMPLEX SUBUNIT 3 (PTHR24031:SF524)	RNA helicase(PC00171)
ENTHI|EnsemblGenome=EHI_038690|UniProtKB=B1N360	EHI_038690	Ubiquitin-activating enzyme E1 1, putative;EHI_038690;ortholog	GH24511P (PTHR10953:SF182)	ligase(PC00142);transfer/carrier protein(PC00219)
ENTHI|EnsemblGenome=EHI_004850|UniProtKB=C4M080	EHI_004850	Ubiquitin-activating enzyme, putative;EHI_004850;ortholog	SUMO-ACTIVATING ENZYME SUBUNIT 1 (PTHR10953:SF174)	ligase(PC00142);transfer/carrier protein(PC00219)
ENTHI|EnsemblGenome=EHI_138530|UniProtKB=C4M3J5	EHI_138530	Ulp1 protease family, C-terminal catalytic domain containing protein;EHI_138530;ortholog	DENEDDYLASE 1, ISOFORM C (PTHR12606:SF68)	protease(PC00121)
ENTHI|EnsemblGenome=EHI_140490|UniProtKB=C4M3M2	EHI_140490	WD domain containing protein;EHI_140490;ortholog	WD REPEAT-CONTAINING PROTEIN 82 (PTHR19861:SF9)	methyltransferase(PC00220)
ENTHI|EnsemblGenome=EHI_098590|UniProtKB=C4LXD9	EHI_098590	Zinc finger domain containing protein;EHI_098590;ortholog	RING FINGER PROTEIN 141 (PTHR12109:SF3)

## Sheet: Receptor
CATEGORY - RECEPTOR ACTIVITY
GENE ID	MAPPED ID	GENE NAME	PANTHER FAMILY/SUBFAMILY	PANTHER PROTEIN CLASS
CLUSTER 1 - RECEPTOR
ENTHI|EnsemblGenome=EHI_199100|UniProtKB=C4LWV5	EHI_199100	SAC3/GANP family protein;EHI_199100;ortholog	LEUKOCYTE RECEPTOR CLUSTER MEMBER 8 (PTHR12436:SF24)	ATP synthase(PC00227);hydrolase(PC00068);receptor(PC00002)
CLUSTER 2 - RECEPTOR
ENTHI|EnsemblGenome=EHI_200840|UniProtKB=C4M3Y9	EHI_200840	Signal recognition particle receptor alpha subunit, putative;EHI_200840;ortholog	SIGNAL RECOGNITION PARTICLE RECEPTOR SUBUNIT ALPHA (PTHR43134:SF3)	G-protein(PC00095);RNA binding protein(PC00020);receptor(PC00171)
ENTHI|EnsemblGenome=EHI_189850|UniProtKB=Q4VSM4	EHI_189850	V-type ATPase, B subunit, putative;EHI_189850;ortholog	ATPASE, H+ TRANSPORTING, LYSOSOMAL V1 SUBUNIT B2-RELATED (PTHR43389:SF5)	ATP synthase(PC00227);DNA binding protein(PC00068);anion channel(PC00002);ligand-gated ion channel(PC00171)
ENTHI|EnsemblGenome=EHI_020290|UniProtKB=C4M7U1	EHI_020290	WD domain containing protein;EHI_020290;ortholog	HISTONE-BINDING PROTEIN RBBP4-RELATED (PTHR22850:SF150)	receptor(PC00197)
ENTHI|EnsemblGenome=EHI_052160|UniProtKB=C4M856	EHI_052160	WD domain containing protein;EHI_052160;ortholog	SUBFAMILY NOT NAMED (PTHR22850:SF169)	receptor(PC00197)
CLUSTER 4 - RECEPTOR
ENTHI|EnsemblGenome=EHI_136450|UniProtKB=C4M2B4	EHI_136450	SAC3/GANP family protein;EHI_136450;ortholog	LEUKOCYTE RECEPTOR CLUSTER MEMBER 8 (PTHR12436:SF24)	ATP synthase(PC00227);hydrolase(PC00068);receptor(PC00002)
NO ENTRY IN CLUSTER 3

## Sheet: Structural
CATEGORY - SCTUCTURAL
GENE ID	MAPPED ID	GENE NAME	PANTHER FAMILY/SUBFAMILY	PANTHER PROTEIN CLASS
CLUSTER 1 - STRUCTURAL
ENTHI|EnsemblGenome=EHI_103450|UniProtKB=C4LVI9	EHI_103450	Actin binding protein, putative;EHI_103450;ortholog	EHBP-1 (PTHR11915:SF352)	non-motor actin binding protein(PC00085)
ENTHI|EnsemblGenome=EHI_008780|UniProtKB=C4M0P2	EHI_008780	Actin, putative;EHI_008780;ortholog	BRAHMA ASSOCIATED PROTEIN 55KD (PTHR11937:SF342)	actin and actin related protein(PC00085)
ENTHI|EnsemblGenome=EHI_191900|UniProtKB=C4M741	EHI_191900	Cortexillin, putative;EHI_191900;ortholog	SUBFAMILY NOT NAMED (PTHR11915:SF369)	non-motor actin binding protein(PC00085)
ENTHI|EnsemblGenome=EHI_024650|UniProtKB=C4M0K7	EHI_024650	Diaphanous protein, homolog 3, putative;EHI_024650;ortholog	FORMIN-C (PTHR23213:SF291)	non-motor actin binding protein(PC00085)
ENTHI|EnsemblGenome=EHI_090250|UniProtKB=C4M8H3	EHI_090250	Formin homology 2 domain containing protein;EHI_090250;ortholog	FORMIN-C (PTHR23213:SF291)	non-motor actin binding protein(PC00085)
ENTHI|EnsemblGenome=EHI_197230|UniProtKB=C4LVE0	EHI_197230	Formin homology 2 domain containing protein;EHI_197230;ortholog	FORMIN-C (PTHR23213:SF291)	non-motor actin binding protein(PC00085)
ENTHI|Gene=EHI_103790|UniProtKB=C4LVM1	EHI_103790	Tubulin interacting protein, putative;EHI_103790;ortholog	GAMMA-TUBULIN COMPLEX COMPONENT 3 (PTHR19302:SF48)	non-motor microtubule binding protein(PC00085)
ENTHI|EnsemblGenome=EHI_007950|UniProtKB=C4LYD2	EHI_007950	Villidin, putative;EHI_007950;ortholog	PROTEIN FLIGHTLESS-1 HOMOLOG (PTHR11977:SF69)	non-motor actin binding protein(PC00085)
ENTHI|EnsemblGenome=EHI_093850|UniProtKB=C4LYH6	EHI_093850	Viral A-type inclusion protein repeat, putative;EHI_093850;ortholog	COILED-COIL DOMAIN-CONTAINING PROTEIN 158 (PTHR13140:SF590)	G-protein modulator(PC00095);actin binding motor protein(PC00022);cell junction protein(PC00085)
CLUSTER 2 - STRUCTURAL
ENTHI|EnsemblGenome=EHI_158150|UniProtKB=C4M2D4	EHI_158150	LIM zinc finger domain containing protein;EHI_158150;ortholog	SUBFAMILY NOT NAMED (PTHR24216:SF44)	actin family cytoskeletal protein(PC00085)
ENTHI|EnsemblGenome=EHI_194520|UniProtKB=C4LZW4	EHI_194520	LIM zinc finger domain containing protein;EHI_194520;ortholog	MUSCLE LIM PROTEIN 1-RELATED (PTHR24215:SF27)	actin family cytoskeletal protein(PC00085)
ENTHI|EnsemblGenome=EHI_117920|UniProtKB=C4LYX6	EHI_117920	Pleckstrin homology (PH) domain containing protein;EHI_117920;ortholog	SUBFAMILY NOT NAMED (PTHR12092:SF24)	cytoskeletal protein(PC00085)
ENTHI|EnsemblGenome=EHI_040800|UniProtKB=C4M7U2	EHI_040800,EHI_020300	Ribosomal protein L15;EHI_020300;ortholog	60S RIBOSOMAL PROTEIN L15 (PTHR11847:SF10)	ribosomal protein(PC00171)
ENTHI|EnsemblGenome=EHI_020300|UniProtKB=C4M7U2	EHI_040800,EHI_020300	Ribosomal protein L15;EHI_020300;ortholog	60S RIBOSOMAL PROTEIN L15 (PTHR11847:SF10)	ribosomal protein(PC00171)
ENTHI|EnsemblGenome=EHI_096850|UniProtKB=C4LWJ4	EHI_096850	Ribosomal protein L19;EHI_096850;ortholog	60S RIBOSOMAL PROTEIN L19 (PTHR10722:SF8)	ribosomal protein(PC00171)
ENTHI|EnsemblGenome=EHI_110340|UniProtKB=C4LU86	EHI_110340	Ribosomal protein L19;EHI_110340;ortholog	60S RIBOSOMAL PROTEIN L19 (PTHR10722:SF8)	ribosomal protein(PC00171)
ENTHI|EnsemblGenome=EHI_182850|UniProtKB=C4LV64	EHI_182850	Ribosomal protein L23A, putative;EHI_182850;ortholog	FI01658P (PTHR11620:SF37)	ribosomal protein(PC00171)
ENTHI|EnsemblGenome=EHI_030070|UniProtKB=C4LW10	EHI_126250	Ribosomal protein S29, putative;EHI_030070;ortholog	RIBOSOMAL PROTEIN S29 (PTHR12010:SF10)
ENTHI|EnsemblGenome=EHI_126250|UniProtKB=C4LW10	EHI_126250	Ribosomal protein S29, putative;EHI_030070;ortholog	RIBOSOMAL PROTEIN S29 (PTHR12010:SF10)
ENTHI|EnsemblGenome=EHI_131470|UniProtKB=C4M9Y2	EHI_131470	Ribosome biogenesis protein Nop10, putative;EHI_131470;ortholog	H/ACA RIBONUCLEOPROTEIN COMPLEX SUBUNIT 3 (PTHR13305:SF1)	ribosomal protein(PC00171)
ENTHI|EnsemblGenome=EHI_194040|UniProtKB=C4LZT0	EHI_194040	snoRNP protein gar1, putative;EHI_194040;ortholog	H/ACA RIBONUCLEOPROTEIN COMPLEX SUBUNIT 1 (PTHR23237:SF9)	ribosomal protein(PC00171)
ENTHI|EnsemblGenome=EHI_005950|UniProtKB=C4M2N0	EHI_005950	Tubulin alpha chain, putative;EHI_005950;ortholog	TUBULIN-LIKE PROTEIN ALPHA-4B-RELATED (PTHR11588:SF199)	tubulin(PC00085)
ENTHI|EnsemblGenome=EHI_010530|UniProtKB=C4LYU0	EHI_010530	Tubulin alpha chain, putative;EHI_010530;ortholog	TUBULIN-LIKE PROTEIN ALPHA-4B-RELATED (PTHR11588:SF199)	tubulin(PC00085)
ENTHI|EnsemblGenome=EHI_008240|UniProtKB=C4LYF7	EHI_008240	Tubulin gamma chain, putative;EHI_008240;ortholog	TUBULIN GAMMA CHAIN (PTHR11588:SF184)	tubulin(PC00085)
ENTHI|EnsemblGenome=EHI_103510|UniProtKB=C4LVJ5	EHI_103510	Ubiquitin-like, putative;EHI_103510;ortholog	NEDD8 (PTHR10666:SF202)	ribosomal protein(PC00171)
ENTHI|EnsemblGenome=EHI_166800|UniProtKB=C4LY85	EHI_166800	Ubiquitin, putative;EHI_166800;ortholog	F52C6.3-RELATED (PTHR10666:SF165)	ribosomal protein(PC00171)
ENTHI|EnsemblGenome=EHI_118160|UniProtKB=C4LZ00	EHI_118160	WD repeat protein;EHI_118160;ortholog	WD REPEAT-CONTAINING PROTEIN 1 (PTHR19856:SF2)	non-motor actin binding protein(PC00085)
CLUSTER 3 - STRUCTURAL
ENTHI|EnsemblGenome=EHI_104600|UniProtKB=C4LZ69	EHI_104600	13 kDa ribonucleoprotein-associated protein, putative;EHI_104600;ortholog	NHP2-LIKE PROTEIN 1 (PTHR23105:SF93)	ribosomal protein(PC00171)
ENTHI|EnsemblGenome=EHI_153330|UniProtKB=C4LSC4	EHI_153330	40S ribosomal protein S12, putative;EHI_153330;ortholog	40S RIBOSOMAL PROTEIN S12 (PTHR11843:SF4)	ribosomal protein(PC00171)
ENTHI|EnsemblGenome=EHI_167270|UniProtKB=C4LXM0	EHI_167270	40S ribosomal protein S15a, putative;EHI_073600;ortholog	RIBOSOMAL PROTEIN S15A (PTHR11758:SF21)	ribosomal protein(PC00171)
ENTHI|EnsemblGenome=EHI_073600|UniProtKB=C4LXM0	EHI_167270	40S ribosomal protein S15a, putative;EHI_073600;ortholog	RIBOSOMAL PROTEIN S15A (PTHR11758:SF21)	ribosomal protein(PC00171)
ENTHI|EnsemblGenome=EHI_105140|UniProtKB=C4LXM0	EHI_167270	40S ribosomal protein S15a, putative;EHI_073600;ortholog	RIBOSOMAL PROTEIN S15A (PTHR11758:SF21)	ribosomal protein(PC00171)
ENTHI|EnsemblGenome=EHI_175460|UniProtKB=B1N2Z3	EHI_090400,EHI_175460	60S acidic ribosomal protein P0, putative;EHI_090400;ortholog	60S ACIDIC RIBOSOMAL PROTEIN P0 (PTHR21141:SF66)	ribosomal protein(PC00171)
ENTHI|EnsemblGenome=EHI_148850|UniProtKB=B1N2Z3	EHI_090400,EHI_175460	60S acidic ribosomal protein P0, putative;EHI_090400;ortholog	60S ACIDIC RIBOSOMAL PROTEIN P0 (PTHR21141:SF66)	ribosomal protein(PC00171)
ENTHI|EnsemblGenome=EHI_090400|UniProtKB=B1N2Z3	EHI_090400,EHI_175460	60S acidic ribosomal protein P0, putative;EHI_090400;ortholog	60S ACIDIC RIBOSOMAL PROTEIN P0 (PTHR21141:SF66)	ribosomal protein(PC00171)
ENTHI|EnsemblGenome=EHI_177630|UniProtKB=B1N2Z3	EHI_090400,EHI_175460	60S acidic ribosomal protein P0, putative;EHI_090400;ortholog	60S ACIDIC RIBOSOMAL PROTEIN P0 (PTHR21141:SF66)	ribosomal protein(PC00171)
ENTHI|EnsemblGenome=EHI_140550|UniProtKB=C4LTE3	EHI_045300	60S ribosomal protein L6, putative;EHI_045300;ortholog	60S RIBOSOMAL PROTEIN L6 (PTHR10715:SF4)	ribosomal protein(PC00171)
ENTHI|EnsemblGenome=EHI_045300|UniProtKB=C4LTE3	EHI_045300	60S ribosomal protein L6, putative;EHI_045300;ortholog	60S RIBOSOMAL PROTEIN L6 (PTHR10715:SF4)	ribosomal protein(PC00171)
ENTHI|EnsemblGenome=EHI_093580|UniProtKB=C4LYF9	EHI_093580	60S ribosomal protein L6, putative;EHI_093580;ortholog	60S RIBOSOMAL PROTEIN L6 (PTHR10715:SF4)	ribosomal protein(PC00171)
ENTHI|EnsemblGenome=EHI_025830|UniProtKB=C4M938	EHI_025830	60S ribosomal protein L7, putative;EHI_025830;ortholog	60S RIBOSOMAL PROTEIN L7-RELATED (PTHR11524:SF18)	ribosomal protein(PC00171)
ENTHI|EnsemblGenome=EHI_168340|UniProtKB=C4M4P4	EHI_168340	Actin-binding protein, cofilin/tropomyosin family;EHI_168340;ortholog	COACTOSIN (PTHR10829:SF38)	non-motor actin binding protein(PC00085)
ENTHI|EnsemblGenome=EHI_186840|UniProtKB=C4LVQ1	EHI_186840	Actin-binding protein, cofilin/tropomyosin family;EHI_186840;ortholog	COACTOSIN (PTHR10829:SF38)	non-motor actin binding protein(PC00085)
ENTHI|EnsemblGenome=EHI_172960|UniProtKB=C4M6H6	EHI_172960	Actin-related protein 2/3 complex subunit 3;EHI_172960;ortholog	ACTIN-RELATED PROTEIN 2/3 COMPLEX SUBUNIT 3 (PTHR12391:SF1)	actin family cytoskeletal protein(PC00085)
ENTHI|EnsemblGenome=EHI_140710|UniProtKB=C4M3P3	EHI_140710	Actin, putative;EHI_140710;ortholog	SUBFAMILY NOT NAMED (PTHR11937:SF345)	actin and actin related protein(PC00085)
ENTHI|EnsemblGenome=EHI_198930|UniProtKB=C4LWT9	EHI_198930	Actin, putative;EHI_198930;ortholog	ACTIN-RELATED PROTEIN 3 (PTHR11937:SF301)	actin and actin related protein(PC00085)
ENTHI|EnsemblGenome=EHI_142730|UniProtKB=B1N2P0	EHI_163750,EHI_107290,EHI_140120,EHI_126190,EHI_142730,EHI_182900	Actin;EHI_107290;ortholog	ACTIN-42A-RELATED (PTHR11937:SF280)	actin and actin related protein(PC00085)
ENTHI|EnsemblGenome=EHI_140120|UniProtKB=B1N2P0	EHI_163750,EHI_107290,EHI_140120,EHI_126190,EHI_142730,EHI_182900	Actin;EHI_107290;ortholog	ACTIN-42A-RELATED (PTHR11937:SF280)	actin and actin related protein(PC00085)
ENTHI|EnsemblGenome=EHI_159150|UniProtKB=B1N2P0	EHI_163750,EHI_107290,EHI_140120,EHI_126190,EHI_142730,EHI_182900	Actin;EHI_107290;ortholog	ACTIN-42A-RELATED (PTHR11937:SF280)	actin and actin related protein(PC00085)
ENTHI|EnsemblGenome=EHI_107290|UniProtKB=B1N2P0	EHI_163750,EHI_107290,EHI_140120,EHI_126190,EHI_142730,EHI_182900	Actin;EHI_107290;ortholog	ACTIN-42A-RELATED (PTHR11937:SF280)	actin and actin related protein(PC00085)
ENTHI|EnsemblGenome=EHI_126190|UniProtKB=B1N2P0	EHI_163750,EHI_107290,EHI_140120,EHI_126190,EHI_142730,EHI_182900	Actin;EHI_107290;ortholog	ACTIN-42A-RELATED (PTHR11937:SF280)	actin and actin related protein(PC00085)
ENTHI|EnsemblGenome=EHI_182900|UniProtKB=B1N2P0	EHI_163750,EHI_107290,EHI_140120,EHI_126190,EHI_142730,EHI_182900	Actin;EHI_107290;ortholog	ACTIN-42A-RELATED (PTHR11937:SF280)	actin and actin related protein(PC00085)
ENTHI|EnsemblGenome=EHI_163750|UniProtKB=B1N2P0	EHI_163750,EHI_107290,EHI_140120,EHI_126190,EHI_142730,EHI_182900	Actin;EHI_107290;ortholog	ACTIN-42A-RELATED (PTHR11937:SF280)	actin and actin related protein(PC00085)
ENTHI|EnsemblGenome=EHI_136150|UniProtKB=C4M295	EHI_136150	Adenylyl cyclase-associated protein;EHI_136150;ortholog	ADENYLYL CYCLASE-ASSOCIATED PROTEIN (PTHR10652:SF14)	actin family cytoskeletal protein(PC00085)
ENTHI|EnsemblGenome=EHI_148890|UniProtKB=C4LT56	EHI_148890	Calmodulin, putative;EHI_148890;ortholog	MYOSIN-2 ESSENTIAL LIGHT CHAIN (PTHR23048:SF22)	actin family cytoskeletal protein(PC00085);calmodulin(PC00041)
ENTHI|EnsemblGenome=EHI_164920|UniProtKB=C4M1Y5	EHI_164920	Calponin homology domain protein, putative;EHI_164920;ortholog	EHBP-1 (PTHR11915:SF352)	non-motor actin binding protein(PC00085)
ENTHI|EnsemblGenome=EHI_199000|UniProtKB=C4LWU6	EHI_199000	Calponin homology domain protein, putative;EHI_199000;ortholog	EPIPLAKIN (PTHR11915:SF340)	non-motor actin binding protein(PC00085)
ENTHI|EnsemblGenome=EHI_001070|UniProtKB=C4M1I7	EHI_001070	LIM zinc finger domain containing protein;EHI_001070;ortholog	PAXILLIN HOMOLOG 1 (PTHR24216:SF36)	actin family cytoskeletal protein(PC00085)
ENTHI|EnsemblGenome=EHI_069060|UniProtKB=C4LWJ6	EHI_069060	LIM zinc finger domain containing protein;EHI_069060;ortholog	SUBFAMILY NOT NAMED (PTHR24216:SF44)	actin family cytoskeletal protein(PC00085)
CLUSTER 4 - STRUCTURAL
ENTHI|EnsemblGenome=EHI_178540|UniProtKB=C4LUS0	EHI_178540	Calmodulin, putative;EHI_178540;ortholog	MYOSIN-2 ESSENTIAL LIGHT CHAIN (PTHR23048:SF22)	actin family cytoskeletal protein(PC00085);calmodulin(PC00041)
ENTHI|EnsemblGenome=EHI_179400|UniProtKB=C4M9Y0	EHI_179400	Nuclear pore protein, putative;EHI_179400;ortholog	NUCLEAR PORE COMPLEX PROTEIN NUP98-NUP96 (PTHR23198:SF9)	transporter(PC00227)

## Sheet: Translational
CATEGORY - TRANSLATION
GENE ID	MAPPED ID	GENE NAME	PANTHER FAMILY/SUBFAMILY	PANTHER PROTEIN CLASS
CLUSTER 1 - TRANSLATION
ENTHI|EnsemblGenome=EHI_030090|UniProtKB=C4M443	EHI_030090	Eukaryotic initiation factor 4E, putative;EHI_030090;ortholog	AT15894P-RELATED (PTHR11960:SF40)	translation initiation factor(PC00171)
ENTHI|EnsemblGenome=EHI_009820|UniProtKB=B1N395	EHI_009820	Myb-like DNA-binding domain containing protein;EHI_009820;ortholog	TRANSCRIPTION FACTOR TFIIIB COMPONENT B'' HOMOLOG (PTHR22929:SF3)	translation initiation factor(PC00171)
ENTHI|EnsemblGenome=EHI_021380|UniProtKB=B1N373	EHI_021380	U5 small nuclear ribonucleoprotein subunit, putative;EHI_021380;ortholog	116 KDA U5 SMALL NUCLEAR RIBONUCLEOPROTEIN COMPONENT (PTHR42908:SF7)	G-protein(PC00095);hydrolase(PC00020);ribonucleoprotein(PC00121);translation elongation factor(PC00171);translation initiation factor(PC00031)
CLUSTER 2 - TRANSLATION
ENTHI|EnsemblGenome=EHI_158040|UniProtKB=C4M2C3	EHI_158040	Eukaryotic initiation factor 4E, putative;EHI_158040;ortholog	AT15894P-RELATED (PTHR11960:SF40)	translation initiation factor(PC00171)
ENTHI|EnsemblGenome=EHI_186480|UniProtKB=C4LVN8	EHI_186480	Eukaryotic translation initiation factor 5A;EHI_186480;ortholog	EUKARYOTIC TRANSLATION INITIATION FACTOR 5A (PTHR11673:SF18)	translation initiation factor(PC00171)
ENTHI|EnsemblGenome=EHI_166810|UniProtKB=B1N306	EHI_166810	Elongation factor 2;EHI_166810;ortholog	EUKARYOTIC TRANSLATION ELONGATION FACTOR 2 (PTHR42908:SF9)	G-protein(PC00095);hydrolase(PC00020);translation elongation factor(PC00121);translation initiation factor(PC00171)
ENTHI|EnsemblGenome=EHI_118720|UniProtKB=C4LYM0	EHI_118720	WD domain containing protein;EHI_118720;ortholog	EUKARYOTIC TRANSLATION INITIATION FACTOR 3 SUBUNIT I (PTHR19877:SF6)	translation initiation factor(PC00171)
ENTHI|EnsemblGenome=EHI_177460|UniProtKB=C4LY49	EHI_177460	Eukaryotic translation initiation factor 5A;EHI_177460;ortholog	EUKARYOTIC TRANSLATION INITIATION FACTOR 5A (PTHR11673:SF18)	translation initiation factor(PC00171)
ENTHI|EnsemblGenome=EHI_151810|UniProtKB=C4LSM2	EHI_151810	Eukaryotic translation initiation factor 5A;EHI_151810;ortholog	EUKARYOTIC TRANSLATION INITIATION FACTOR 5A (PTHR11673:SF18)	translation initiation factor(PC00171)
ENTHI|EnsemblGenome=EHI_103300|UniProtKB=C4LVH5	EHI_103300	Translation initiation factor eIF-1A, putative;EHI_103300;ortholog	EUKARYOTIC INITIATION FACTOR 1A, ISOFORM A (PTHR21668:SF9)	translation initiation factor(PC00171)
ENTHI|EnsemblGenome=EHI_013220|UniProtKB=C4LX88	EHI_013220	Eukaryotic translation initiation factor 4E, putative;EHI_013220;ortholog	AT15894P-RELATED (PTHR11960:SF40)	translation initiation factor(PC00171)
ENTHI|EnsemblGenome=EHI_178890|UniProtKB=C4LUV3	EHI_178890	Putative uncharacterized protein;EHI_178890;ortholog	EUKARYOTIC TRANSLATION INITIATION FACTOR 3 SUBUNIT J (PTHR21681:SF1)	translation initiation factor(PC00171)
ENTHI|EnsemblGenome=EHI_164510|UniProtKB=B1N3D6	EHI_164510	Elongation factor 2;EHI_164510;ortholog	EUKARYOTIC TRANSLATION ELONGATION FACTOR 2 (PTHR42908:SF9)	G-protein(PC00095);hydrolase(PC00020);translation elongation factor(PC00121);translation initiation factor(PC00171)
CLUSTER 3 - TRANSLATION
ENTHI|EnsemblGenome=EHI_004230|UniProtKB=C4LYP7	EHI_004230	Guanine nucleotide regulatory protein, putative;EHI_004230;ortholog	G1 TO S PHASE TRANSITION 1 (PTHR23115:SF208)	G-protein(PC00095);hydrolase(PC00020);translation elongation factor(PC00121);translation initiation factor(PC00171);translation release factor(PC00031)
ENTHI|EnsemblGenome=EHI_180000|UniProtKB=C4M651	EHI_180000	Eukaryotic translation initiation factor 4E, putative;EHI_180000;ortholog	AT15894P-RELATED (PTHR11960:SF40)	translation initiation factor(PC00171)
ENTHI|EnsemblGenome=EHI_065830|UniProtKB=C4LZZ9	EHI_065830	Density-regulated protein, putative;EHI_065830;ortholog	DENSITY-REGULATED PROTEIN (PTHR12789:SF1)	nuclease(PC00171);translation initiation factor(PC00170)
CLUSTER4 - TRANSLATION
ENTHI|EnsemblGenome=EHI_008760|UniProtKB=C4M0P0	EHI_008760	Uncharacterized protein;EHI_008760;ortholog	Eukaryotic translation initiation factor 4G, isoform B-related (PTHR23253:SF9)	translation initiation factor(PC00224)

## Sheet: Transporter
CATEGORY -TRANSPORTER
GENE ID	MAPPED ID	GENE NAME	PANTHER FAMILY/SUBFAMILY	PANTHER PROTEIN CLASS
CLUSTER 1 - TRANSPORTER
ENTHI|EnsemblGenome=EHI_166890|UniProtKB=C4LY93	EHI_166890	ABC transporter, putative;EHI_166890;ortholog	ABCH-1 (PTHR19241:SF372)
ENTHI|EnsemblGenome=EHI_159170|UniProtKB=C4LX21	EHI_159170	Acyl-CoA synthetase, putative;EHI_159170;ortholog	EBONY (PTHR43171:SF1)	ligase(PC00142)
ENTHI|EnsemblGenome=EHI_186860|UniProtKB=C4LVQ3	EHI_186860	Chloride channel protein;EHI_186860;ortholog	CHLORIDE CHANNEL PROTEIN (PTHR11689:SF101)	anion channel(PC00227)
ENTHI|EnsemblGenome=EHI_151710|UniProtKB=Q1EPY1	EHI_151710	EhVps45B (Fragment);EHI_151710;ortholog	VACUOLAR PROTEIN SORTING-ASSOCIATED PROTEIN 45 (PTHR11679:SF40)	membrane trafficking regulatory protein(PC00150);transporter(PC00151)
ENTHI|EnsemblGenome=EHI_111750|UniProtKB=C4M573	EHI_111750	Importin alpha re-exporter, putative;EHI_111750;ortholog	IMPORTIN-11 (PTHR10997:SF41)	small GTPase(PC00095);transporter(PC00020)
ENTHI|EnsemblGenome=EHI_124900|UniProtKB=B1N4E7	EHI_124900	Importin alpha-1 subunit, putative;EHI_124900;ortholog	IMPORTIN SUBUNIT ALPHA (PTHR23316:SF36)	transfer/carrier protein(PC00219)
ENTHI|EnsemblGenome=EHI_081250|UniProtKB=C4M5B0	EHI_081250	Importin beta-3 family protein, putative;EHI_081250;ortholog	IMPORTIN SUBUNIT BETA-1 (PTHR10527:SF32)	transfer/carrier protein(PC00219);transporter(PC00227)
ENTHI|EnsemblGenome=EHI_148340|UniProtKB=C4LT04	EHI_148340	Long-chain-fatty-acid--CoA ligase, putative;EHI_148340;ortholog	LONG-CHAIN-FATTY-ACID--COA LIGASE 5 (PTHR43272:SF22)	ligase(PC00142)
ENTHI|EnsemblGenome=EHI_179400|UniProtKB=C4M9Y0	EHI_179400	Nuclear pore protein, putative;EHI_179400;ortholog	NUCLEAR PORE COMPLEX PROTEIN NUP98-NUP96 (PTHR23198:SF9)	transporter(PC00227)
ENTHI|EnsemblGenome=EHI_188210|UniProtKB=C4M195	EHI_188210	Phospholipid-transporting ATPase;EHI_188210;ortholog	PHOSPHOLIPID-TRANSPORTING ATPASE (PTHR24092:SF95)	cation transporter(PC00227);hydrolase(PC00068)
ENTHI|EnsemblGenome=EHI_136610|UniProtKB=C4MAZ0	EHI_136610	Plasma membrane calcium ion-transporting ATPase, putative;EHI_136610;ortholog	CALCIUM-TRANSPORTING ATPASE (PTHR24093:SF367)	cation transporter(PC00227);ion channel(PC00068)
ENTHI|EnsemblGenome=EHI_001160|UniProtKB=B1N3C3	EHI_001160	Plasma membrane calcium-transporting ATPase, putative;EHI_001160;ortholog	CALCIUM-TRANSPORTING ATPASE (PTHR24093:SF367)	cation transporter(PC00227);ion channel(PC00068)
ENTHI|EnsemblGenome=EHI_009630|UniProtKB=C4LZ37	EHI_009630	Ran-binding protein, putative;EHI_009630;ortholog	RAN-BINDING PROTEIN 16 (PTHR12596:SF16)	transfer/carrier protein(PC00219)
ENTHI|EnsemblGenome=EHI_136450|UniProtKB=C4M2B4	EHI_136450	SAC3/GANP family protein;EHI_136450;ortholog	LEUKOCYTE RECEPTOR CLUSTER MEMBER 8 (PTHR12436:SF24)	ATP synthase(PC00227);hydrolase(PC00068);receptor(PC00002)
ENTHI|EnsemblGenome=EHI_001770|UniProtKB=C4M5I8	EHI_001770	Sodium/calcium exchanger protein, putative;EHI_001770;ortholog	SODIUM/POTASSIUM/CALCIUM EXCHANGER 6, MITOCHONDRIAL (PTHR12266:SF15)	cation transporter(PC00227)
ENTHI|EnsemblGenome=EHI_177580|UniProtKB=C4LY12	EHI_177580	Sodium/sulfate symporter, putative;EHI_177580;ortholog	SUBFAMILY NOT NAMED (PTHR43652:SF3)	cation transporter(PC00227)
ENTHI|EnsemblGenome=EHI_010080|UniProtKB=C4M0S2	EHI_010080	Sucrose transporter, putative;EHI_010080;ortholog	SUBFAMILY NOT NAMED (PTHR19432:SF48)	carbohydrate transporter(PC00227)
CLUSTER 2 - TRANSPORTER
ENTHI|Gene=EHI_177400|UniProtKB=C4LY44	EHI_177400	ATPase ASNA1 homolog;EHI_177400;ortholog	ATPASE ASNA1 (PTHR10803:SF14)	nucleotide phosphatase(PC00121);transporter(PC00181)
ENTHI|EnsemblGenome=EHI_152760|UniProtKB=C4LSV9	EHI_152760	Metal cation transporter, zinc (Zn2 )-iron (Fe2 ) permease (ZIP) family;EHI_152760;ortholog	ZINC TRANSPORTER ZIP2 (PTHR11040:SF88)	transmembrane receptor regulatory/adaptor protein(PC00226);transporter(PC00227)
ENTHI|EnsemblGenome=EHI_185600|UniProtKB=C4M8D1	EHI_185600	Sodium/sulfate symporter, putative;EHI_185600;ortholog	SUBFAMILY NOT NAMED (PTHR43652:SF3)	cation transporter(PC00227)
ENTHI|EnsemblGenome=EHI_124580|UniProtKB=C4LZJ2	EHI_124580	UDP-N-acetylglucosamine transporter, putative;EHI_124580;ortholog	CMP-SIALIC ACID TRANSPORTER (PTHR10231:SF62)	transporter(PC00227)
ENTHI|EnsemblGenome=EHI_189850|UniProtKB=Q4VSM4	EHI_189850	V-type ATPase, B subunit, putative;EHI_189850;ortholog	ATPASE, H+ TRANSPORTING, LYSOSOMAL V1 SUBUNIT B2-RELATED (PTHR43389:SF5)	ATP synthase(PC00227);DNA binding protein(PC00068);anion channel(PC00002);ligand-gated ion channel(PC00171)
ENTHI|EnsemblGenome=EHI_059840|UniProtKB=C4M343	EHI_059840	V-type ATPase, C subunit, putative;EHI_059840;ortholog	V-TYPE PROTON ATPASE 16 KDA PROTEOLIPID SUBUNIT (PTHR10263:SF26)	ATP synthase(PC00227);hydrolase(PC00068)
ENTHI|EnsemblGenome=EHI_007940|UniProtKB=C4LYD1	EHI_007940	V-type proton ATPase subunit F;EHI_007940;ortholog	V-TYPE PROTON ATPASE SUBUNIT F (PTHR13861:SF5)
ENTHI|EnsemblGenome=EHI_106350|UniProtKB=C4M399	EHI_106350	Vacuolar ATP synthase subunit d, putative;EHI_106350;ortholog	V-TYPE PROTON ATPASE SUBUNIT D 1 (PTHR11028:SF4)	ATP synthase(PC00227);hydrolase(PC00068)
ENTHI|EnsemblGenome=EHI_008470|UniProtKB=B1N392	EHI_008470	Vacuolar sorting protein 26, putative (Fragment);EHI_008470;ortholog	VACUOLAR PROTEIN SORTING-ASSOCIATED PROTEIN 26 (PTHR12233:SF9)	membrane traffic protein(PC00150)
ENTHI|EnsemblGenome=EHI_030600|UniProtKB=C4MBG1	EHI_030600	Zinc transporter, putative;EHI_030600;ortholog	ZINC TRANSPORTER ZIP2 (PTHR11040:SF88)	transmembrane receptor regulatory/adaptor protein(PC00226);transporter(PC00227)
CLUSTER 3 - TRANSPORTER
ENTHI|EnsemblGenome=EHI_153060|UniProtKB=C4LS98	EHI_153060	Acyl-CoA synthetase, putative;EHI_153060;ortholog	LONG-CHAIN-FATTY-ACID--COA LIGASE 5 (PTHR43272:SF22)	ligase(PC00142)
ENTHI|EnsemblGenome=EHI_010020|UniProtKB=Q6R3G0	EHI_010020	Calcium binding protein 2;EHI_010020;ortholog	CALCIUM-BINDING PROTEIN 4A-RELATED (PTHR10891:SF668)	calmodulin(PC00060);enzyme modulator(PC00131);signaling molecule(PC00061)
ENTHI|EnsemblGenome=EHI_198990|UniProtKB=C4LWU5	EHI_198990	Formate/nitrite transporter family protein, putative;EHI_198990;ortholog	FORMATE TRANSPORTER 1-RELATED (PTHR30520:SF6)
ENTHI|EnsemblGenome=EHI_029050|UniProtKB=C4M4W9	EHI_029050	Long-chain-fatty-acid--CoA ligase, putative;EHI_029050;ortholog	LONG-CHAIN-FATTY-ACID--COA LIGASE 5 (PTHR43272:SF22)	ligase(PC00142)
ENTHI|EnsemblGenome=EHI_100320|UniProtKB=C4M0V2	EHI_100320	Multidrug resistance protein, putative;EHI_100320;ortholog	MRP-8 (PTHR24223:SF319)	ATP-binding cassette (ABC) transporter(PC00227)
ENTHI|EnsemblGenome=EHI_110730|UniProtKB=C4LUC0	EHI_110730	Nucleoside transporter, putative;EHI_110730;ortholog	EQUILIBRATIVE NUCLEOSIDE TRANSPORTER 1, ISOFORM A (PTHR10332:SF52)	transporter(PC00227)
ENTHI|EnsemblGenome=EHI_169580|UniProtKB=C4M8V2	EHI_169580	Nucleoside transporter, putative;EHI_169580;ortholog	EQUILIBRATIVE NUCLEOSIDE TRANSPORTER 1, ISOFORM A (PTHR10332:SF52)	transporter(PC00227)
ENTHI|EnsemblGenome=EHI_141350|UniProtKB=C4LW20	EHI_141350	Phospholipid-transporting ATPase;EHI_141350;ortholog	PHOSPHOLIPID-TRANSPORTING ATPASE IA (PTHR24092:SF127)	cation transporter(PC00227);hydrolase(PC00068)
ENTHI|EnsemblGenome=EHI_164500|UniProtKB=C4M1T1	EHI_164500	Sec61 alpha subunit, putative;EHI_164500;ortholog	PROTEIN TRANSPORT PROTEIN SEC61 SUBUNIT ALPHA-LIKE 1-RELATED (PTHR10906:SF14)	membrane traffic protein(PC00150);transporter(PC00227)
ENTHI|EnsemblGenome=EHI_153450|UniProtKB=C4LSD6	EHI_153450	Transporter, major facilitator family;EHI_153450;ortholog	SUBFAMILY NOT NAMED (PTHR19432:SF48)	carbohydrate transporter(PC00227)
CLUSTER 4 - TRANSPORTER
ENTHI|EnsemblGenome=EHI_166890|UniProtKB=C4LY93	EHI_166890	ABC transporter, putative;EHI_166890;ortholog	ABCH-1 (PTHR19241:SF372)
ENTHI|EnsemblGenome=EHI_159170|UniProtKB=C4LX21	EHI_159170	Acyl-CoA synthetase, putative;EHI_159170;ortholog	EBONY (PTHR43171:SF1)	ligase(PC00142)
ENTHI|EnsemblGenome=EHI_186860|UniProtKB=C4LVQ3	EHI_186860	Chloride channel protein;EHI_186860;ortholog	CHLORIDE CHANNEL PROTEIN (PTHR11689:SF101)	anion channel(PC00227)
ENTHI|EnsemblGenome=EHI_151710|UniProtKB=Q1EPY1	EHI_151710	EhVps45B (Fragment);EHI_151710;ortholog	VACUOLAR PROTEIN SORTING-ASSOCIATED PROTEIN 45 (PTHR11679:SF40)	membrane trafficking regulatory protein(PC00150);transporter(PC00151)
ENTHI|EnsemblGenome=EHI_111750|UniProtKB=C4M573	EHI_111750	Importin alpha re-exporter, putative;EHI_111750;ortholog	IMPORTIN-11 (PTHR10997:SF41)	small GTPase(PC00095);transporter(PC00020)
ENTHI|EnsemblGenome=EHI_124900|UniProtKB=B1N4E7	EHI_124900	Importin alpha-1 subunit, putative;EHI_124900;ortholog	IMPORTIN SUBUNIT ALPHA (PTHR23316:SF36)	transfer/carrier protein(PC00219)
ENTHI|EnsemblGenome=EHI_081250|UniProtKB=C4M5B0	EHI_081250	Importin beta-3 family protein, putative;EHI_081250;ortholog	IMPORTIN SUBUNIT BETA-1 (PTHR10527:SF32)	transfer/carrier protein(PC00219);transporter(PC00227)
ENTHI|EnsemblGenome=EHI_148340|UniProtKB=C4LT04	EHI_148340	Long-chain-fatty-acid--CoA ligase, putative;EHI_148340;ortholog	LONG-CHAIN-FATTY-ACID--COA LIGASE 5 (PTHR43272:SF22)	ligase(PC00142)
ENTHI|EnsemblGenome=EHI_179400|UniProtKB=C4M9Y0	EHI_179400	Nuclear pore protein, putative;EHI_179400;ortholog	NUCLEAR PORE COMPLEX PROTEIN NUP98-NUP96 (PTHR23198:SF9)	transporter(PC00227)
ENTHI|EnsemblGenome=EHI_188210|UniProtKB=C4M195	EHI_188210	Phospholipid-transporting ATPase;EHI_188210;ortholog	PHOSPHOLIPID-TRANSPORTING ATPASE (PTHR24092:SF95)	cation transporter(PC00227);hydrolase(PC00068)
ENTHI|EnsemblGenome=EHI_136610|UniProtKB=C4MAZ0	EHI_136610	Plasma membrane calcium ion-transporting ATPase, putative;EHI_136610;ortholog	CALCIUM-TRANSPORTING ATPASE (PTHR24093:SF367)	cation transporter(PC00227);ion channel(PC00068)
ENTHI|EnsemblGenome=EHI_001160|UniProtKB=B1N3C3	EHI_001160	Plasma membrane calcium-transporting ATPase, putative;EHI_001160;ortholog	CALCIUM-TRANSPORTING ATPASE (PTHR24093:SF367)	cation transporter(PC00227);ion channel(PC00068)
ENTHI|EnsemblGenome=EHI_009630|UniProtKB=C4LZ37	EHI_009630	Ran-binding protein, putative;EHI_009630;ortholog	RAN-BINDING PROTEIN 16 (PTHR12596:SF16)	transfer/carrier protein(PC00219)
ENTHI|EnsemblGenome=EHI_136450|UniProtKB=C4M2B4	EHI_136450	SAC3/GANP family protein;EHI_136450;ortholog	LEUKOCYTE RECEPTOR CLUSTER MEMBER 8 (PTHR12436:SF24)	ATP synthase(PC00227);hydrolase(PC00068);receptor(PC00002)
ENTHI|EnsemblGenome=EHI_001770|UniProtKB=C4M5I8	EHI_001770	Sodium/calcium exchanger protein, putative;EHI_001770;ortholog	SODIUM/POTASSIUM/CALCIUM EXCHANGER 6, MITOCHONDRIAL (PTHR12266:SF15)	cation transporter(PC00227)
ENTHI|EnsemblGenome=EHI_177580|UniProtKB=C4LY12	EHI_177580	Sodium/sulfate symporter, putative;EHI_177580;ortholog	SUBFAMILY NOT NAMED (PTHR43652:SF3)	cation transporter(PC00227)
ENTHI|EnsemblGenome=EHI_010080|UniProtKB=C4M0S2	EHI_010080	Sucrose transporter, putative;EHI_010080;ortholog	SUBFAMILY NOT NAMED (PTHR19432:SF48)	carbohydrate transporter(PC00227)

## Sheet: Antioxidant
CATEGORY- ANTIOXIDANT
GENE ID	MAPPED ID	GENE NAME	PANTHER FAMILY/SUBFAMILY	PANTHER PROTEIN CLASS
CLUSTER 1 -ANTIOXIDANT
NO ENTRY
CLUSTER 2 -ANTIOXIDANT
ENTHI|EnsemblGenome=EHI_106330|UniProtKB=C4M397	EHI_106330	Nitroreductase family protein;EHI_106330;ortholog	IODOTYROSINE DEHALOGENASE 1 (PTHR23026:SF120)	peroxidase(PC00176)
ENTHI|Gene=EHI_084260|UniProtKB=B1N5L9	EHI_084260	Peroxiredoxin, putative;EHI_084260;ortholog	AT16346P-RELATED (PTHR10681:SF135)	peroxidase(PC00176)
ENTHI|Gene=EHI_121620|UniProtKB=B1N5Y9	EHI_121620	Peroxiredoxin, putative;EHI_121620;ortholog	AT16346P-RELATED (PTHR10681:SF135)	peroxidase(PC00176)
ENTHI|EnsemblGenome=EHI_122310|UniProtKB=C4MBP3	EHI_122310	Peroxiredoxin, putative;EHI_122310;ortholog	AT16346P-RELATED (PTHR10681:SF135)	peroxidase(PC00176)
ENTHI|EnsemblGenome=EHI_001420|UniProtKB=C4MAR7	EHI_001420	Peroxiredoxin;EHI_001420;ortholog	AT16346P-RELATED (PTHR10681:SF135)	peroxidase(PC00176)
ENTHI|EnsemblGenome=EHI_123390|UniProtKB=B1N5A8	EHI_123390	Peroxiredoxin;EHI_123390;ortholog	AT16346P-RELATED (PTHR10681:SF135)	peroxidase(PC00176)
ENTHI|EnsemblGenome=EHI_145840|UniProtKB=C4M3Q0	EHI_145840	Peroxiredoxin;EHI_145840;ortholog	AT16346P-RELATED (PTHR10681:SF135)	peroxidase(PC00176)
CLUSTER 3 -ANTIOXIDANT
NO ENTRY
CLUSTER 4 -ANTIOXIDANT
NO ENTRY
