# Supplementary material for: Enteric bacteria boost defences against oxidative stress in Entamoeba histolytica
Source: Sci Rep. 2018 Jun 13;8:9042. doi: 10.1038/s41598-018-27086-w (PMC5998147; doi:10.1038/s41598-018-27086-w)
Supplement: Supplementary file 5 — Table S4 [file 41598_2018_27086_MOESM5_ESM.xlsx]

## Sheet: Info
Enteric bacteria boost defences against oxidative stress in Entamoeba histolytica Hugo Varet, Yana Shaulov, Odile Sismeiro, Meirav Trebicz-Geffen, Rachel Legendre, Jean-Yves Coppée, Serge Ankri and Nancy Guillen Scientific Reports, 2018 Table S4 . Genes unclassified in the overrepresentation test from each cluster having a identified gene in E. histolytica

## Sheet: Cluster 1
CLUSTER 1 - NO MATCHES WITH BONAFIDE PANTHER CLASSIFICATION
GENE ID	MAPPED ID	GENE NAME	PANTHER FAMILY/SUBFAMILY	PANTHER PROTEIN CLASS
ANTIOXIDANT
ENTHI|EnsemblGenome=EHI_190880|UniProtKB=C4M9V0	EHI_190880	Thioredoxin domain-containing protein 2, putative;EHI_190880;ortholog
ENTHI|Gene=EHI_107670|UniProtKB=C4M9J4	EHI_107670	Thioredoxin, putative;EHI_107670;ortholog
ENTHI|EnsemblGenome=EHI_124400|UniProtKB=C4LZH6	EHI_124400	Thioredoxin, putative;EHI_124400;ortholog
ENTHI|EnsemblGenome=EHI_133970|UniProtKB=C4M1M6	EHI_133970	Thioredoxin, putative;EHI_133970;ortholog
ENTHI|EnsemblGenome=EHI_152600|UniProtKB=C4LSU6	EHI_152600	Thioredoxin, putative;EHI_152600;ortholog
TRAFFIC
ENTHI|Gene=EHI_013040|UniProtKB=B1N2V8	EHI_013040	Adaptor protein (AP) family protein;EHI_013040;ortholog	AP COMPLEX SUBUNIT BETA (PTHR11134:SF19)	membrane traffic protein(PC00150)
ENTHI|EnsemblGenome=EHI_058450|UniProtKB=C4M5F2	EHI_058450	Adaptor protein (AP) family protein;EHI_058450;ortholog	AP-4 COMPLEX SUBUNIT BETA-1 (PTHR11134:SF23)	membrane traffic protein(PC00150)
ENTHI|EnsemblGenome=EHI_011780|UniProtKB=Q1EQ20	EHI_011780	Alpha subunit isoform 3;EHI_011780;ortholog	AP-2 COMPLEX SUBUNIT ALPHA (PTHR22780:SF29)	transmembrane receptor regulatory/adaptor protein(PC00226)
ENTHI|EnsemblGenome=EHI_167160|UniProtKB=C4LYB6	EHI_167160	Ankyrin repeat protein, putative;EHI_167160;ortholog	SUBFAMILY NOT NAMED (PTHR24198:SF161)
ENTHI|EnsemblGenome=EHI_178090|UniProtKB=C4M562	EHI_178090	Ankyrin repeat protein, putative;EHI_178090;ortholog	ANKYRIN REPEAT DOMAIN-CONTAINING PROTEIN 13C (PTHR12447:SF13)
ENTHI|EnsemblGenome=EHI_197870|UniProtKB=C4M8K9	EHI_197870	Ankyrin repeat protein, putative;EHI_197870;ortholog	SUBFAMILY NOT NAMED (PTHR24198:SF102)
ENTHI|EnsemblGenome=EHI_081400|UniProtKB=B1N3T8	EHI_081400	AP-2 complex protein, putative;EHI_081400;ortholog	AP-4 COMPLEX SUBUNIT BETA-1 (PTHR11134:SF23)	membrane traffic protein(PC00150)
ENTHI|EnsemblGenome=EHI_148380|UniProtKB=C4LT08	EHI_148380	C2 domain containing protein;EHI_148380;ortholog	SYNAPTOTAGMIN-17 (PTHR10024:SF321)
ENTHI|EnsemblGenome=EHI_099240|UniProtKB=Q1EQ15	EHI_099240	Clathrin-adaptor medium chain, putative (Fragment);EHI_099240;ortholog
ENTHI|EnsemblGenome=EHI_096210|UniProtKB=Q1EQ42	EHI_096210	Coated vesicle membrane protein, putative (Fragment);EHI_096210;ortholog	TRANSMEMBRANE EMP24 DOMAIN-CONTAINING PROTEIN 6 (PTHR22811:SF92)	transfer/carrier protein(PC00219);vesicle coat protein(PC00150)
ENTHI|EnsemblGenome=EHI_000910|UniProtKB=Q1EPX9	EHI_000910	EhSly1;EHI_000910;ortholog	SEC1 FAMILY DOMAIN-CONTAINING PROTEIN 1 (PTHR11679:SF52)	membrane trafficking regulatory protein(PC00150);transporter(PC00151)
ENTHI|Gene=EHI_104950|UniProtKB=B1N3A5	EHI_104950	Epsin-2, putative;EHI_104950;ortholog	FI19443P1 (PTHR12276:SF79)
ENTHI|EnsemblGenome=EHI_099810|UniProtKB=C4M6G1	EHI_099810	Exocyst complex component sec10, putative;EHI_099810;ortholog	EXOCYST COMPLEX COMPONENT 5 (PTHR12100:SF2)	membrane trafficking regulatory protein(PC00150)
ENTHI|EnsemblGenome=EHI_125680|UniProtKB=C4LVV5	EHI_125680	Exocyst complex component sec15, putative;EHI_125680;ortholog	EXOCYST COMPLEX COMPONENT 6 (PTHR12702:SF6)	membrane traffic protein(PC00150)
ENTHI|EnsemblGenome=EHI_015270|UniProtKB=C4M0W5	EHI_015270	N-acetylglucosaminyl-phosphatidylinositol de-N-acetylase, putative;EHI_015270;ortholog	N-ACETYLGLUCOSAMINYL-PHOSPHATIDYLINOSITOL DE-N-ACETYLASE (PTHR12993:SF17)
ENTHI|EnsemblGenome=EHI_151980|UniProtKB=C4LSN7	EHI_151980	Putative uncharacterized protein;EHI_151980;ortholog	VPS9 DOMAIN-CONTAINING PROTEIN 1 (PTHR23101:SF91)	guanyl-nucleotide exchange factor(PC00095);membrane trafficking regulatory protein(PC00022)
ENTHI|EnsemblGenome=EHI_155350|UniProtKB=C4LW88	EHI_155350	Putative uncharacterized protein;EHI_155350;ortholog	TRAFFICKING PROTEIN PARTICLE COMPLEX 6B-LIKE (PTHR12817:SF6)
ENTHI|EnsemblGenome=EHI_110660|UniProtKB=C4LUB3	EHI_110660	Sand family protein;EHI_110660;ortholog	FI21343P1 (PTHR13027:SF15)
ENTHI|Gene=EHI_008160|UniProtKB=B1N319	EHI_008160	Sec1 family domain containing protein;EHI_008160;ortholog	SEC1 FAMILY DOMAIN-CONTAINING PROTEIN 1 (PTHR11679:SF52)	membrane trafficking regulatory protein(PC00150);transporter(PC00151)
ENTHI|EnsemblGenome=EHI_012100|UniProtKB=C4LTK3	EHI_012100	Sec1 family domain containing protein;EHI_012100;ortholog
ENTHI|EnsemblGenome=EHI_085830|UniProtKB=C4MAV5	EHI_085830	Sec1 family domain containing protein;EHI_085830;ortholog	VACUOLAR PROTEIN SORTING-ASSOCIATED PROTEIN 33A (PTHR11679:SF47)	membrane trafficking regulatory protein(PC00150);transporter(PC00151)
ENTHI|EnsemblGenome=EHI_092340|UniProtKB=C4LUZ7	EHI_092340	Sec61 protein, putative;EHI_092340;ortholog
ENTHI|EnsemblGenome=EHI_122820|UniProtKB=C4M5M8	EHI_122820	Sedlin, putative;EHI_122820;ortholog	TRAFFICKING PROTEIN PARTICLE COMPLEX SUBUNIT 2 (PTHR12403:SF19)	transcription factor(PC00218)
ENTHI|EnsemblGenome=EHI_135210|UniProtKB=C4M107	EHI_135210	Vacular protein sorting 33A, putative;EHI_135210;ortholog	VACUOLAR PROTEIN SORTING-ASSOCIATED PROTEIN 33A (PTHR11679:SF47)	membrane trafficking regulatory protein(PC00150);transporter(PC00151)
ENTHI|EnsemblGenome=EHI_195080|UniProtKB=C4M413	EHI_195080	Vacuolar sorting protein 9 (VPS9) domain, putative;EHI_195080;ortholog	VPS9 DOMAIN-CONTAINING PROTEIN 1 (PTHR23101:SF91)	guanyl-nucleotide exchange factor(PC00095);membrane trafficking regulatory protein(PC00022)
ENTHI|EnsemblGenome=EHI_127450|UniProtKB=C4LX16	EHI_127450	Vacuolar sorting protein VPS9, putative;EHI_127450;ortholog	VPS9 DOMAIN-CONTAINING PROTEIN 1 (PTHR23101:SF91)	guanyl-nucleotide exchange factor(PC00095);membrane trafficking regulatory protein(PC00022)
ENTHI|EnsemblGenome=EHI_087590|UniProtKB=C4LXU1	EHI_087590	VHS domain containing protein;EHI_087590;ortholog	JAK PATHWAY SIGNAL TRANSDUCTION ADAPTOR MOLECULE (PTHR13856:SF123)	membrane traffic protein(PC00150);transporter(PC00227)
ENTHI|EnsemblGenome=EHI_093850|UniProtKB=C4LYH6	EHI_093850	Viral A-type inclusion protein repeat, putative;EHI_093850;ortholog	COILED-COIL DOMAIN-CONTAINING PROTEIN 158 (PTHR13140:SF590)	G-protein modulator(PC00095);actin binding motor protein(PC00022);cell junction protein(PC00085)
CYTOSKELETON
ENTHI|EnsemblGenome=EHI_103450|UniProtKB=C4LVI9	EHI_103450	Actin binding protein, putative;EHI_103450;ortholog	EHBP-1 (PTHR11915:SF352)	non-motor actin binding protein(PC00085)
ENTHI|EnsemblGenome=EHI_008780|UniProtKB=C4M0P2	EHI_008780	Actin, putative;EHI_008780;ortholog	BRAHMA ASSOCIATED PROTEIN 55KD (PTHR11937:SF342)	actin and actin related protein(PC00085)
ENTHI|EnsemblGenome=EHI_191900|UniProtKB=C4M741	EHI_191900	Cortexillin, putative;EHI_191900;ortholog	SUBFAMILY NOT NAMED (PTHR11915:SF369)	non-motor actin binding protein(PC00085)
ENTHI|EnsemblGenome=EHI_024650|UniProtKB=C4M0K7	EHI_024650	Diaphanous protein, homolog 3, putative;EHI_024650;ortholog	FORMIN-C (PTHR23213:SF291)	non-motor actin binding protein(PC00085)
ENTHI|EnsemblGenome=EHI_090250|UniProtKB=C4M8H3	EHI_090250	Formin homology 2 domain containing protein;EHI_090250;ortholog	FORMIN-C (PTHR23213:SF291)	non-motor actin binding protein(PC00085)
ENTHI|EnsemblGenome=EHI_197230|UniProtKB=C4LVE0	EHI_197230	Formin homology 2 domain containing protein;EHI_197230;ortholog	FORMIN-C (PTHR23213:SF291)	non-motor actin binding protein(PC00085)
ENTHI|EnsemblGenome=EHI_014010|UniProtKB=B1N2X4	EHI_014010	Myosin-2 heavy chain, putative;EHI_014010;ortholog
STRESS
ENTHI|EnsemblGenome=EHI_010500|UniProtKB=C4LYT7	EHI_010500	WD domain containing protein;EHI_010500;ortholog	26S PROTEASOME REGULATORY SUBUNIT RPN14-RELATED (PTHR22844:SF289)
ENTHI|EnsemblGenome=EHI_125670|UniProtKB=C4LVV4	EHI_125670	DnaJ domain containing protein;EHI_125670;ortholog	DNAJ HOMOLOG SUBFAMILY B MEMBER 11 (PTHR24078:SF358)
ENTHI|EnsemblGenome=EHI_180300|UniProtKB=C4M280	EHI_180300	DnaJ domain containing protein;EHI_180300;ortholog	AT19485P-RELATED (PTHR24078:SF454)
ENTHI|EnsemblGenome=EHI_135750|UniProtKB=C4M965	EHI_135750	Heat shock protein, putative;EHI_135750;ortholog	HSC70CB, ISOFORM G (PTHR19375:SF275)
ENTHI|EnsemblGenome=EHI_070450|UniProtKB=B1N3V8	EHI_070450	Heat shock protein70, mitochondrial, putative;EHI_070450;ortholog
ENTHI|EnsemblGenome=EHI_136180|UniProtKB=C4M298	EHI_136180	Proteasome regulatory subunit, putative;EHI_136180;ortholog	26S PROTEASOME NON-ATPASE REGULATORY SUBUNIT 12 (PTHR10855:SF4)	enzyme modulator(PC00095)
ENTHI|EnsemblGenome=EHI_200220|UniProtKB=C4M7M7	EHI_200220	Proteasome regulatory subunit, putative;EHI_200220;ortholog
ENTHI|EnsemblGenome=EHI_038880|UniProtKB=C4LZR0	EHI_038880	WD repeat protein;EHI_038880;ortholog	DDB1- AND CUL4-ASSOCIATED FACTOR 7 (PTHR19919:SF5)
SIGNALLING
ENTHI|EnsemblGenome=EHI_141840|UniProtKB=B1N2S2	EHI_117470	Calmodulin, putative;EHI_117470;ortholog	EF-HAND CALCIUM-BINDING DOMAIN-CONTAINING PROTEIN 7 (PTHR23050:SF288)	calmodulin(PC00060)
ENTHI|Gene=EHI_172510|UniProtKB=C4MA52	EHI_172510	Acid sphingomyelinase-like phosphodiesterase 3a, putative;EHI_172510;ortholog	ZK856.5 (PTHR10340:SF43)	phosphodiesterase(PC00121)
ENTHI|EnsemblGenome=EHI_009660|UniProtKB=C4LZ40	EHI_009660	DENN domain protein;EHI_009660;ortholog	DENN DOMAIN-CONTAINING PROTEIN 3 (PTHR12296:SF30)
ENTHI|EnsemblGenome=EHI_024460|UniProtKB=C4M0I8	EHI_024460	HEAT repeat domain containing protein;EHI_024460;ortholog	CONDENSIN COMPLEX SUBUNIT 3 (PTHR14418:SF11)
ENTHI|Gene=EHI_050150|UniProtKB=C4LTQ2	EHI_050150	HEAT repeat domain containing protein;EHI_050150;ortholog	PPFR-1, ISOFORM D (PTHR10648:SF15)	protein phosphatase(PC00121)
ENTHI|EnsemblGenome=EHI_110640|UniProtKB=B1N2K9	EHI_110640	HEAT repeat domain containing protein;EHI_110640;ortholog
ENTHI|EnsemblGenome=EHI_124870|UniProtKB=C4M981	EHI_124870	HEAT repeat domain containing protein;EHI_124870;ortholog	PROTEIN PHOSPHATASE 2 (FORMERLY 2A), REGULATORY SUBUNIT A, BETA ISOFORM (PTHR10648:SF17)	protein phosphatase(PC00121)
ENTHI|EnsemblGenome=EHI_056630|UniProtKB=C4M9S8	EHI_056630	Lipid phosphate phosphatase, putative;EHI_056630;ortholog	DIHYDROSPHINGOSINE 1-PHOSPHATE PHOSPHATASE LCB3-RELATED (PTHR14969:SF29)	phosphatase(PC00121)
ENTHI|EnsemblGenome=EHI_087780|UniProtKB=C4LXV8	EHI_087780	Myotubularin, putative;EHI_087780;ortholog	MTM-6, ISOFORM B (PTHR10807:SF97)	phosphatase(PC00121)
ENTHI|EnsemblGenome=EHI_153390|UniProtKB=C4LSD0	EHI_153390	Phospholipase, patatin family protein;EHI_153390;ortholog	ANKYRIN REPEAT DOMAIN-CONTAINING PROTEIN 54 (PTHR24197:SF37)
ENTHI|EnsemblGenome=EHI_019610|UniProtKB=B1N4N2	EHI_019610	Protein phosphatase, putative;EHI_019610;ortholog	PPFR-1, ISOFORM D (PTHR10648:SF15)	protein phosphatase(PC00121)
ENTHI|EnsemblGenome=EHI_087830|UniProtKB=C4LXW3	EHI_087830	Putative uncharacterized protein;EHI_087830;ortholog	G2/MITOTIC-SPECIFIC CYCLIN-B (PTHR10177:SF282)	kinase activator(PC00095)
ENTHI|EnsemblGenome=EHI_156350|UniProtKB=C4M4D5	EHI_156350	Putative uncharacterized protein;EHI_156350;ortholog	TLD DOMAIN-CONTAINING PROTEIN 1 (PTHR23354:SF91)
ENTHI|EnsemblGenome=EHI_035800|UniProtKB=C4LY07	EHI_035800	Ras GTPase activating protein, putative;EHI_035800;ortholog	PES-7 (PTHR14149:SF24)
ENTHI|EnsemblGenome=EHI_011070|UniProtKB=C4MBC3	EHI_011070	RhoGAP domain containing protein;EHI_011070;ortholog	RGA-2 (PTHR23179:SF34)	G-protein modulator(PC00095)
ENTHI|EnsemblGenome=EHI_012540|UniProtKB=C4LTP1	EHI_012540	RhoGAP domain containing protein;EHI_012540;ortholog	RHO GTPASE-ACTIVATING PROTEIN 68F (PTHR23176:SF88)	G-protein modulator(PC00095)
ENTHI|EnsemblGenome=EHI_039030|UniProtKB=C4LZS4	EHI_039030	RhoGAP domain containing protein;EHI_039030;ortholog	RGA-2 (PTHR23179:SF34)	G-protein modulator(PC00095)
ENTHI|EnsemblGenome=EHI_068310|UniProtKB=C4LU24	EHI_068310	RhoGAP domain containing protein;EHI_068310;ortholog	RHO GTPASE-ACTIVATING PROTEIN 68F (PTHR23176:SF88)	G-protein modulator(PC00095)
ENTHI|EnsemblGenome=EHI_087810|UniProtKB=C4LXW1	EHI_087810	RhoGAP domain containing protein;EHI_087810;ortholog	RHO GTPASE-ACTIVATING PROTEIN 68F (PTHR23176:SF88)	G-protein modulator(PC00095)
ENTHI|EnsemblGenome=EHI_098030|UniProtKB=C4M4A0	EHI_098030	RhoGAP domain containing protein;EHI_098030;ortholog	RHO GTPASE-ACTIVATING PROTEIN 68F (PTHR23176:SF88)	G-protein modulator(PC00095)
ENTHI|EnsemblGenome=EHI_115290|UniProtKB=C4M8E0	EHI_115290	RhoGAP domain containing protein;EHI_115290;ortholog	RHO GTPASE-ACTIVATING PROTEIN 68F (PTHR23176:SF88)	G-protein modulator(PC00095)
ENTHI|EnsemblGenome=EHI_117610|UniProtKB=C4M676	EHI_117610	RhoGAP domain containing protein;EHI_117610;ortholog	RGA-2 (PTHR23179:SF34)	G-protein modulator(PC00095)
ENTHI|EnsemblGenome=EHI_118240|UniProtKB=C4LZ06	EHI_118240	RhoGAP domain containing protein;EHI_118240;ortholog	RHO GTPASE-ACTIVATING PROTEIN 68F (PTHR23176:SF88)	G-protein modulator(PC00095)
ENTHI|EnsemblGenome=EHI_140280|UniProtKB=C4M476	EHI_140280	RhoGAP domain containing protein;EHI_140280;ortholog	RHO GTPASE-ACTIVATING PROTEIN 68F (PTHR23176:SF88)	G-protein modulator(PC00095)
ENTHI|Gene=EHI_159720|UniProtKB=B1N2U9	EHI_159720	RhoGAP domain containing protein;EHI_159720;ortholog	RHO GTPASE-ACTIVATING PROTEIN 68F (PTHR23176:SF88)	G-protein modulator(PC00095)
ENTHI|Gene=EHI_161950|UniProtKB=C4M6N8	EHI_161950	RhoGAP domain containing protein;EHI_161950;ortholog	RHO GTPASE-ACTIVATING PROTEIN 68F (PTHR23176:SF88)	G-protein modulator(PC00095)
ENTHI|EnsemblGenome=EHI_165060|UniProtKB=C4M1Y8	EHI_165060	RhoGAP domain containing protein;EHI_165060;ortholog	RHO GTPASE-ACTIVATING PROTEIN 68F (PTHR23176:SF88)	G-protein modulator(PC00095)
ENTHI|EnsemblGenome=EHI_182500|UniProtKB=C4LVA5	EHI_182500	RhoGAP domain containing protein;EHI_182500;ortholog	RGA-2 (PTHR23179:SF34)	G-protein modulator(PC00095)
ENTHI|EnsemblGenome=EHI_199090|UniProtKB=C4LWV4	EHI_199090	RhoGAP domain containing protein;EHI_199090;ortholog	RHO GTPASE-ACTIVATING PROTEIN 68F (PTHR23176:SF88)	G-protein modulator(PC00095)
CELL DIVISION
ENTHI|EnsemblGenome=EHI_003890|UniProtKB=C4M9B2	EHI_003890	Cyclin, putative;EHI_003890;ortholog	G2/MITOTIC-SPECIFIC CYCLIN-B (PTHR10177:SF282)	kinase activator(PC00095)
ENTHI|EnsemblGenome=EHI_166420|UniProtKB=C4M7E8	EHI_166420	Cyclin, putative;EHI_166420;ortholog	G2/MITOTIC-SPECIFIC CYCLIN-B (PTHR10177:SF282)	kinase activator(PC00095)
ENTHI|EnsemblGenome=EHI_189910|UniProtKB=C4M722	EHI_189910	Meiotic check point regulator, putative;EHI_189910;ortholog	ANAPHASE-PROMOTING COMPLEX SUBUNIT 1 (PTHR12827:SF4)	ligase(PC00142)
ENTHI|EnsemblGenome=EHI_048280|UniProtKB=C4M4B8	EHI_048280	Nucleosome assembly protein, putative;EHI_048280;ortholog	AT14585P-RELATED (PTHR11875:SF90)	phosphatase inhibitor(PC00095)
ENTHI|EnsemblGenome=EHI_120340|UniProtKB=C4M8H9	EHI_120340	Nucleosome assembly protein, putative;EHI_120340;ortholog	AT14585P-RELATED (PTHR11875:SF90)	phosphatase inhibitor(PC00095)
ENTHI|EnsemblGenome=EHI_106280|UniProtKB=C4M392	EHI_106280	SMC5 protein, putative;EHI_106280;ortholog	STRUCTURAL MAINTENANCE OF CHROMOSOMES PROTEIN 5 (PTHR19306:SF7)	nucleic acid binding(PC00171)
ENTHI|EnsemblGenome=EHI_033700|UniProtKB=C4M433	EHI_033700	Structural maintenance of chromosomes protein;EHI_033700;ortholog	STRUCTURAL MAINTENANCE OF CHROMOSOMES PROTEIN 6 (PTHR19306:SF10)
ENTHI|EnsemblGenome=EHI_180450|UniProtKB=C4M294	EHI_180450	Structural maintenance of chromosomes protein;EHI_180450;ortholog	STRUCTURAL MAINTENANCE OF CHROMOSOMES PROTEIN 6 (PTHR19306:SF10)
NUCLEIC ACID PROCESSING
ENTHI|EnsemblGenome=EHI_001960|UniProtKB=C4M5L0	EHI_001960	WD domain containing protein;EHI_001960;ortholog	WD REPEAT-CONTAINING PROTEIN 36 (PTHR22840:SF16)	mRNA splicing factor(PC00171)
ENTHI|EnsemblGenome=EHI_077650|UniProtKB=C4M8N7	EHI_077650	Mre11, putative (Fragment);EHI_077650;ortholog	DOUBLE-STRAND BREAK REPAIR PROTEIN MRE11A (PTHR10139:SF3)
ENTHI|EnsemblGenome=EHI_000490|UniProtKB=C4LZA0	EHI_000490	PRP38 family protein;EHI_000490;ortholog	PRE-MRNA-SPLICING FACTOR 38A (PTHR23142:SF4)
ENTHI|EnsemblGenome=EHI_038570|UniProtKB=C4LZP1	EHI_038570	RNA polymerase subunit Rpb8;EHI_038570;ortholog	DNA-DIRECTED RNA POLYMERASES I, II, AND III SUBUNIT RPABC3 (PTHR10917:SF3)	DNA-directed RNA polymerase(PC00171);nucleotidyltransferase(PC00031)
ENTHI|EnsemblGenome=EHI_108640|UniProtKB=C4M843	EHI_108640	Small nuclear ribonucleoprotein Sm D2, putative;EHI_108640;ortholog	SMALL NUCLEAR RIBONUCLEOPROTEIN SM D2 (PTHR12777:SF2)	mRNA processing factor(PC00171)
MEMBRANE
ENTHI|EnsemblGenome=EHI_072120|UniProtKB=C4M615	EHI_072120	Amino acid transporter, putative;EHI_072120;ortholog	TRANSMEMBRANE PROTEIN 104 (PTHR16189:SF9)
ENTHI|EnsemblGenome=EHI_162180|UniProtKB=C4M8I5	EHI_162180	Amino acid transporter, putative;EHI_162180;ortholog	SUBFAMILY NOT NAMED (PTHR16189:SF8)
ENTHI|EnsemblGenome=EHI_166400|UniProtKB=C4M7E7	EHI_166400	Competence protein ComEC, putative;EHI_166400;ortholog	SUBFAMILY NOT NAMED (PTHR30619:SF3)
ENTHI|EnsemblGenome=EHI_159700|UniProtKB=C4LX50	EHI_159700	CXXC-rich protein;EHI_159700;ortholog
ENTHI|EnsemblGenome=EHI_096400|UniProtKB=C4LWF3	EHI_096400	F-box domain containing membrane protein, putative;EHI_096400;ortholog
ENTHI|EnsemblGenome=EHI_186810|UniProtKB=C4LVP8	EHI_186810	Major facilitator superfamily protein;EHI_186810;ortholog	UNC93-LIKE PROTEIN MFSD11 (PTHR23294:SF39)
ENTHI|EnsemblGenome=EHI_000920|UniProtKB=C4M1I3	EHI_000920	MmpL efflux pump, putative;EHI_000920;ortholog	SUBFAMILY NOT NAMED (PTHR33406:SF7)
ENTHI|EnsemblGenome=EHI_030870|UniProtKB=C4M1F4	EHI_030870	MmpL efflux pump, putative;EHI_030870;ortholog	SUBFAMILY NOT NAMED (PTHR33406:SF7)
ENTHI|EnsemblGenome=EHI_199100|UniProtKB=C4LWV5	EHI_199100	SAC3/GANP family protein;EHI_199100;ortholog	LEUKOCYTE RECEPTOR CLUSTER MEMBER 8 (PTHR12436:SF24)	ATP synthase(PC00227);hydrolase(PC00068);receptor(PC00002)
ENTHI|Gene=EHI_004340|UniProtKB=B1N330	EHI_004340	Serine-threonine-isoleucine rich protein, putative;EHI_004340;ortholog		carbohydrate transporter(PC00227)
ENTHI|EnsemblGenome=EHI_025700|UniProtKB=C4MAX8	EHI_025700	Serine-threonine-isoleucine rich protein, putative;EHI_025700;ortholog
ENTHI|EnsemblGenome=EHI_110700|UniProtKB=C4LUB7	EHI_110700	Sucrose transporter, putative;EHI_110700;ortholog	SUBFAMILY NOT NAMED (PTHR19432:SF48)
ENTHI|EnsemblGenome=EHI_051700|UniProtKB=C4LY66	EHI_051700	Transporter, major facilitator family;EHI_051700;ortholog	SUBFAMILY NOT NAMED (PTHR23532:SF22)
LEUCINE RICH BSPA
ENTHI|EnsemblGenome=EHI_002120|UniProtKB=C4M827	EHI_002120	Leucine rich repeat protein, BspA family;EHI_002120;ortholog
ENTHI|EnsemblGenome=EHI_004360|UniProtKB=C4LYP9	EHI_004360	Leucine rich repeat protein, BspA family;EHI_004360;ortholog	SUBFAMILY NOT NAMED (PTHR11017:SF184)
ENTHI|EnsemblGenome=EHI_015120|UniProtKB=C4MBQ9	EHI_015120	Leucine rich repeat protein, BspA family;EHI_015120;ortholog	SUBFAMILY NOT NAMED (PTHR11017:SF178)
ENTHI|EnsemblGenome=EHI_020090|UniProtKB=C4MAN2	EHI_020090	Leucine rich repeat protein, BspA family;EHI_020090;ortholog	SUBFAMILY NOT NAMED (PTHR11017:SF178)
ENTHI|EnsemblGenome=EHI_027680|UniProtKB=C4M1V4	EHI_027680	Leucine rich repeat protein, BspA family;EHI_027680;ortholog	SUBFAMILY NOT NAMED (PTHR11017:SF184)
ENTHI|EnsemblGenome=EHI_034610|UniProtKB=C4M975	EHI_034610	Leucine rich repeat protein, BspA family;EHI_034610;ortholog
ENTHI|EnsemblGenome=EHI_041470|UniProtKB=C4MAG1	EHI_041470	Leucine rich repeat protein, BspA family;EHI_041470;ortholog	SUBFAMILY NOT NAMED (PTHR11017:SF184)
ENTHI|EnsemblGenome=EHI_047820|UniProtKB=C4M7X3	EHI_047820	Leucine rich repeat protein, BspA family;EHI_047820;ortholog	SUBFAMILY NOT NAMED (PTHR11017:SF184)
ENTHI|EnsemblGenome=EHI_048660|UniProtKB=C4M2X9	EHI_048660	Leucine rich repeat protein, BspA family;EHI_048660;ortholog	SUBFAMILY NOT NAMED (PTHR11017:SF192)
ENTHI|Gene=EHI_051070|UniProtKB=C4LTX7	EHI_051070	Leucine rich repeat protein, BspA family;EHI_051070;ortholog	SUBFAMILY NOT NAMED (PTHR11017:SF190)
ENTHI|EnsemblGenome=EHI_051080|UniProtKB=C4LTX8	EHI_051080	Leucine rich repeat protein, BspA family;EHI_051080;ortholog	SUBFAMILY NOT NAMED (PTHR11017:SF184)
ENTHI|EnsemblGenome=EHI_069190|UniProtKB=C4LWK7	EHI_069190	Leucine rich repeat protein, BspA family;EHI_069190;ortholog	SUBFAMILY NOT NAMED (PTHR11017:SF178)
ENTHI|EnsemblGenome=EHI_070230|UniProtKB=B1N5P3	EHI_070230	Leucine rich repeat protein, BspA family;EHI_070230;ortholog	SUBFAMILY NOT NAMED (PTHR11017:SF184)
ENTHI|EnsemblGenome=EHI_072070|UniProtKB=C4M612	EHI_072070	Leucine rich repeat protein, BspA family;EHI_072070;ortholog
ENTHI|EnsemblGenome=EHI_088100|UniProtKB=C4M6R8	EHI_088100	Leucine rich repeat protein, BspA family;EHI_088100;ortholog	SUBFAMILY NOT NAMED (PTHR11017:SF178)
ENTHI|EnsemblGenome=EHI_095060|UniProtKB=C4M4R9	EHI_095060	Leucine rich repeat protein, BspA family;EHI_095060;ortholog	SUBFAMILY NOT NAMED (PTHR11017:SF178)
ENTHI|EnsemblGenome=EHI_102380|UniProtKB=C4M9Z3	EHI_102380	Leucine rich repeat protein, BspA family;EHI_102380;ortholog
ENTHI|EnsemblGenome=EHI_110590|UniProtKB=C4LUA8	EHI_110590	Leucine rich repeat protein, BspA family;EHI_110590;ortholog	SUBFAMILY NOT NAMED (PTHR11017:SF184)
ENTHI|EnsemblGenome=EHI_113990|UniProtKB=C4M8W5	EHI_113990	Leucine rich repeat protein, BspA family;EHI_113990;ortholog	SUBFAMILY NOT NAMED (PTHR11017:SF194)
ENTHI|EnsemblGenome=EHI_120570|UniProtKB=C4M8W8	EHI_120570	Leucine rich repeat protein, BspA family;EHI_120570;ortholog
ENTHI|EnsemblGenome=EHI_123820|UniProtKB=C4M9Z2	EHI_123820	Leucine rich repeat protein, BspA family;EHI_123820;ortholog	SUBFAMILY NOT NAMED (PTHR11017:SF184)
ENTHI|EnsemblGenome=EHI_127100|UniProtKB=C4LWY4	EHI_127100	Leucine rich repeat protein, BspA family;EHI_127100;ortholog	SUBFAMILY NOT NAMED (PTHR11017:SF178)
ENTHI|EnsemblGenome=EHI_128460|UniProtKB=C4M9S0	EHI_128460	Leucine rich repeat protein, BspA family;EHI_128460;ortholog
ENTHI|EnsemblGenome=EHI_131490|UniProtKB=C4M9Y4	EHI_131490	Leucine rich repeat protein, BspA family;EHI_131490;ortholog	SUBFAMILY NOT NAMED (PTHR11017:SF178)
ENTHI|EnsemblGenome=EHI_137910|UniProtKB=C4LZF2	EHI_137910	Leucine rich repeat protein, BspA family;EHI_137910;ortholog	LRON-2 (PTHR24367:SF304)
ENTHI|EnsemblGenome=EHI_139390|UniProtKB=C4M6W4	EHI_139390	Leucine rich repeat protein, BspA family;EHI_139390;ortholog	SUBFAMILY NOT NAMED (PTHR11017:SF178)
ENTHI|EnsemblGenome=EHI_147680|UniProtKB=C4M909	EHI_147680	Leucine rich repeat protein, BspA family;EHI_147680;ortholog	SUBFAMILY NOT NAMED (PTHR11017:SF184)
ENTHI|EnsemblGenome=EHI_152950|UniProtKB=C4LS88	EHI_152950	Leucine rich repeat protein, BspA family;EHI_152950;ortholog	SUBFAMILY NOT NAMED (PTHR11017:SF178)
ENTHI|EnsemblGenome=EHI_184260|UniProtKB=C4MA00	EHI_184260	Leucine rich repeat protein, BspA family;EHI_184260;ortholog	SUBFAMILY NOT NAMED (PTHR11017:SF184)
ENTHI|EnsemblGenome=EHI_189090|UniProtKB=C4M9K0	EHI_189090	Leucine rich repeat protein, BspA family;EHI_189090;ortholog	SUBFAMILY NOT NAMED (PTHR11017:SF184)
ENTHI|EnsemblGenome=EHI_191510|UniProtKB=C4M8J6	EHI_191510	Leucine rich repeat protein, BspA family;EHI_191510;ortholog
ENTHI|EnsemblGenome=EHI_192250|UniProtKB=C4M1F8	EHI_192250	Leucine rich repeat protein, BspA family;EHI_192250;ortholog	SUBFAMILY NOT NAMED (PTHR11017:SF178)
ENTHI|EnsemblGenome=EHI_199270|UniProtKB=C4MBI2	EHI_199270	Leucine rich repeat protein, BspA family;EHI_199270;ortholog
ENTHI|EnsemblGenome=EHI_023340|UniProtKB=C4LUP5	EHI_023340	Leucine-rich repeat containing protein;EHI_023340;ortholog
ENTHI|EnsemblGenome=EHI_024640|UniProtKB=C4M0K6	EHI_024640	Leucine-rich repeat containing protein;EHI_024640;ortholog
ENTHI|EnsemblGenome=EHI_093690|UniProtKB=C4LYG0	EHI_093690	Leucine-rich repeat containing protein;EHI_093690;ortholog
ENTHI|Gene=EHI_105230|UniProtKB=B1N3A6	EHI_105230	Leucine-rich repeat containing protein;EHI_105230;ortholog
ENTHI|EnsemblGenome=EHI_135480|UniProtKB=C4M9S6	EHI_135480	Leucine-rich repeat containing protein;EHI_135480;ortholog
ENTHI|EnsemblGenome=EHI_139980|UniProtKB=C4M956	EHI_139980	Leucine-rich repeat containing protein;EHI_139980;ortholog	F-BOX/LRR-REPEAT PROTEIN 4 (PTHR24006:SF602)
ENTHI|EnsemblGenome=EHI_164460|UniProtKB=B1N3D5	EHI_164460	Leucine-rich repeat containing protein;EHI_164460;ortholog	CRML-1 (PTHR24112:SF61)
ENTHI|EnsemblGenome=EHI_183260|UniProtKB=C4LV97	EHI_183260	Leucine-rich repeat containing protein;EHI_183260;ortholog	SERINE/THREONINE-PROTEIN KINASE 11-INTERACTING PROTEIN (PTHR15454:SF20)	enzyme modulator(PC00095)
UNCLASSIFIED
ENTHI|EnsemblGenome=EHI_111960|UniProtKB=C4M7H2	EHI_111960	Putative uncharacterized protein;EHI_111960;ortholog
ENTHI|Gene=EHI_149840|UniProtKB=C4M9C9	EHI_149840	Putative uncharacterized protein;EHI_149840;ortholog
ENTHI|EnsemblGenome=EHI_151330|UniProtKB=C4LSH6	EHI_151330	Putative uncharacterized protein;EHI_151330;ortholog	SUBFAMILY NOT NAMED (PTHR11017:SF190)
ENTHI|EnsemblGenome=EHI_154170|UniProtKB=C4M585	EHI_154170	Putative uncharacterized protein;EHI_154170;ortholog	SUBFAMILY NOT NAMED (PTHR11017:SF178)
ENTHI|EnsemblGenome=EHI_178640|UniProtKB=B1N2M6	EHI_178640	Putative uncharacterized protein;EHI_178640;ortholog	IMMEDIATE EARLY RESPONSE 3-INTERACTING PROTEIN 1 (PTHR15858:SF4)
ENTHI|EnsemblGenome=EHI_198630|UniProtKB=C4LWQ9	EHI_198630	Putative uncharacterized protein;EHI_198630;ortholog	SUBFAMILY NOT NAMED (PTHR11017:SF178)
ENTHI|EnsemblGenome=EHI_156410|UniProtKB=C4M4E0	EHI_156410	WD domain containing protein;EHI_156410;ortholog	WD REPEAT-CONTAINING PROTEIN 11 (PTHR14593:SF6)
ENTHI|EnsemblGenome=EHI_182680|UniProtKB=C4LV49	EHI_182680	WD domain containing protein;EHI_182680;ortholog	WD REPEAT DOMAIN-CONTAINING PROTEIN 83 (PTHR22842:SF7)

## Sheet: Cluster 2
CLUSTER 2 - NO MATCHES WITH BONAFIDE PANTHER CLASSIFICATION
GENE ID	MAPPED ID	GENE NAME	PANTHER FAMILY/SUBFAMILY	PANTHER PROTEIN CLASS
Nucleic Acid interactors
ENTHI|EnsemblGenome=EHI_040320|UniProtKB=C4M2G1	EHI_040320	3' exoribonuclease family protein;EHI_040320;ortholog	EXOSOME COMPLEX COMPONENT RRP41 (PTHR11953:SF4)	exoribonuclease(PC00099);hydrolase(PC00121);nucleotidyltransferase(PC00174)
ENTHI|EnsemblGenome=EHI_086520|UniProtKB=C4M8Y9	EHI_086520	3' exoribonuclease family protein;EHI_086520;ortholog	EXOSOME COMPLEX COMPONENT RRP46 (PTHR11953:SF5)	exoribonuclease(PC00099);hydrolase(PC00121);nucleotidyltransferase(PC00174)
ENTHI|EnsemblGenome=EHI_126330|UniProtKB=C4LW17	EHI_126330	3' exoribonuclease family protein;EHI_126330;ortholog	EXOSOME COMPLEX COMPONENT MTR3 (PTHR11953:SF3)	exoribonuclease(PC00099);hydrolase(PC00121);nucleotidyltransferase(PC00174)
ENTHI|EnsemblGenome=EHI_188080|UniProtKB=C4M182	EHI_188080	3' exoribonuclease family protein;EHI_188080;ortholog	EXOSOME COMPLEX COMPONENT RRP42 (PTHR11097:SF16)	exoribonuclease(PC00099);hydrolase(PC00121)
ENTHI|EnsemblGenome=EHI_102170|UniProtKB=C4MAC9	EHI_102170	Elongation factor 1-alpha;EHI_052400;ortholog	ELONGATION FACTOR 1-ALPHA 2 (PTHR23115:SF203)	G-protein(PC00020);hydrolase(PC00121);translation elongation factor(PC00222);translation initiation factor(PC00224)
ENTHI|EnsemblGenome=EHI_104460|UniProtKB=C4LZ57	EHI_104460,EHI_083120	Nonsense-mediated mRNA decay protein 3, putative;EHI_083120;ortholog	60S RIBOSOMAL EXPORT PROTEIN NMD3 (PTHR12746:SF4)
ENTHI|EnsemblGenome=EHI_146170|UniProtKB=B1N3L2	EHI_146170	Nucleolar transcription factor 1-B, putative;EHI_146170;ortholog
ENTHI|EnsemblGenome=EHI_000610|UniProtKB=C4LZB2	EHI_000610	Nucleotide binding protein 2, putative;EHI_000610;ortholog	CYTOSOLIC FE-S CLUSTER ASSEMBLY FACTOR NUBP2 (PTHR23264:SF38)
ENTHI|EnsemblGenome=EHI_153530|UniProtKB=C4LSE4	EHI_153530	Pre-mRNA-splicing factor PRP46, putative;EHI_153530;ortholog	PLEIOTROPIC REGULATOR 1 (PTHR19923:SF1)
ENTHI|EnsemblGenome=EHI_013330|UniProtKB=C4LX99	EHI_013330	Pre-mRNA-splicing factor, putative;EHI_013330;ortholog	SPLICEOSOME-ASSOCIATED PROTEIN CWC15 HOMOLOG (PTHR12718:SF3)
ENTHI|EnsemblGenome=EHI_060400|UniProtKB=C4M6J5	EHI_060400	Small nuclear ribonucleoprotein F, putative;EHI_060400;ortholog	SMALL NUCLEAR RIBONUCLEOPROTEIN-ASSOCIATED PROTEIN B' (PTHR10701:SF8)	mRNA splicing factor(PC00148)
ENTHI|EnsemblGenome=EHI_069550|UniProtKB=C4LWP3	EHI_069550	Splicing factor3B subunit 2, putative;EHI_069550;ortholog	SPLICING FACTOR 3B SUBUNIT 6 (PTHR12785:SF10)	mRNA splicing factor(PC00148)
ENTHI|EnsemblGenome=EHI_154150|UniProtKB=C4M584	EHI_154150	Suppressor protein SRP40, putative;EHI_154150;ortholog
ENTHI|EnsemblGenome=EHI_198870|UniProtKB=C4LWT3	EHI_198870	Transcription factor BTF3, putative;EHI_198870;ortholog	LD40663P-RELATED (PTHR10351:SF57)	transcription factor(PC00218)
ENTHI|EnsemblGenome=EHI_138190|UniProtKB=B1N3K5	EHI_138190	U-box domain, putative;EHI_138190;ortholog
ENTHI|EnsemblGenome=EHI_106100|UniProtKB=C4M385	EHI_106100	UV excision repair protein RAD23, putative;EHI_106100;ortholog	AT15685P-RELATED (PTHR10621:SF23)	damaged DNA-binding protein(PC00086)
ENTHI|EnsemblGenome=EHI_020290|UniProtKB=C4M7U1	EHI_020290	WD domain containing protein;EHI_020290;ortholog	HISTONE-BINDING PROTEIN RBBP4-RELATED (PTHR22850:SF150)	receptor(PC00197)
ENTHI|EnsemblGenome=EHI_060980|UniProtKB=C4M9N2	EHI_060980	WD domain containing protein;EHI_060980;ortholog	U3 SMALL NUCLEOLAR RNA-ASSOCIATED PROTEIN 15 HOMOLOG (PTHR19924:SF29)
ENTHI|EnsemblGenome=EHI_092070|UniProtKB=B1N2N1	EHI_092070	WD domain containing protein;EHI_092070;ortholog	NOTCHLESS PROTEIN HOMOLOG 1 (PTHR19848:SF1)
ENTHI|EnsemblGenome=EHI_118720|UniProtKB=C4LYM0	EHI_118720	WD domain containing protein;EHI_118720;ortholog	EUKARYOTIC TRANSLATION INITIATION FACTOR 3 SUBUNIT I (PTHR19877:SF6)	translation initiation factor(PC00224)
ENTHI|EnsemblGenome=EHI_126260|UniProtKB=C4LW11	EHI_126260	WD domain containing protein;EHI_126260;ortholog
ENTHI|EnsemblGenome=EHI_170100|UniProtKB=C4M1D2	EHI_170100	WD domain containing protein;EHI_170100;ortholog	U3 SMALL NUCLEOLAR RNA-ASSOCIATED PROTEIN 15 HOMOLOG (PTHR19924:SF29)
ENTHI|EnsemblGenome=EHI_193360|UniProtKB=C4LWH7	EHI_096650	Histone H3, putative;EHI_096650;ortholog	HISTONE H3-LIKE CENTROMERIC PROTEIN CID (PTHR11426:SF112)	histone(PC00118)
ENTHI|EnsemblGenome=EHI_012570|UniProtKB=C4LTP3	EHI_012570	Toxin resistance protein, putative;EHI_012570;ortholog	PROTEIN KTI12 HOMOLOG (PTHR12435:SF4)
Traffic
ENTHI|EnsemblGenome=EHI_073470|UniProtKB=C4LXL1	EHI_073470,EHI_137720	ADP-ribosylation factor 1, putative;EHI_073470;ortholog	ADP-RIBOSYLATION FACTOR 1 (PTHR11711:SF273)	small GTPase(PC00208)
ENTHI|EnsemblGenome=EHI_059860|UniProtKB=C4M344	EHI_059860	C2 domain containing protein;EHI_059860;ortholog	EXTENDED SYNAPTOTAGMIN-LIKE PROTEIN 2 ORTHOLOG, ISOFORM C (PTHR10774:SF126)
ENTHI|EnsemblGenome=EHI_069320|UniProtKB=C4LWM0	EHI_069320	C2 domain containing protein;EHI_069320;ortholog	EXTENDED SYNAPTOTAGMIN-LIKE PROTEIN 2 ORTHOLOG, ISOFORM C (PTHR10774:SF126)
ENTHI|EnsemblGenome=EHI_118130|UniProtKB=C4LYZ7	EHI_118130	C2 domain containing protein;EHI_118130;ortholog	UNC-13 ORTHOLOG 4B, ISOFORM C (PTHR10774:SF113)
ENTHI|EnsemblGenome=EHI_015290|UniProtKB=C4M0W7	EHI_015290	C2 domain protein, putative;EHI_015290;ortholog	UNC-13 ORTHOLOG 4B, ISOFORM C (PTHR10774:SF113)
ENTHI|EnsemblGenome=EHI_132370|UniProtKB=C4M8Q0	EHI_132370	Ccaat-box-binding transcription factor, putative;EHI_132370;ortholog	CCAAT/ENHANCER-BINDING PROTEIN ZETA (PTHR12048:SF1)	transcription factor(PC00218)
ENTHI|EnsemblGenome=EHI_110020|UniProtKB=C4M3M0	EHI_110020	Putative uncharacterized protein;EHI_110020;ortholog	TRAFFICKING PROTEIN PARTICLE COMPLEX SUBUNIT 5 (PTHR20902:SF1)
ENTHI|EnsemblGenome=EHI_025270|UniProtKB=Q9BI08	EHI_025270	Vacuolar protein sorting-associated protein 29;vsp;ortholog	VACUOLAR PROTEIN SORTING-ASSOCIATED PROTEIN 29 (PTHR11124:SF17)	vesicle coat protein(PC00235)
ENTHI|EnsemblGenome=EHI_107780|UniProtKB=B1N4G3	EHI_107780	WD domain containing protein;EHI_107780;ortholog	AUTOPHAGY-SPECIFIC GENE 16, ISOFORM F (PTHR19878:SF11)
ENTHI|EnsemblGenome=EHI_114790|UniProtKB=C4M7T5	EHI_114790	SNF7 family protein;EHI_114790;ortholog	CHARGED MULTIVESICULAR BODY PROTEIN 5 (PTHR22761:SF24)	transfer/carrier protein(PC00219)
ENTHI|EnsemblGenome=EHI_169820|UniProtKB=C4M1A5	EHI_169820	SNF7 family protein;EHI_169820;ortholog	BCDNA.GH08385-RELATED (PTHR22761:SF33)	transfer/carrier protein(PC00219)
ENTHI|EnsemblGenome=EHI_194400|UniProtKB=C4LZV3	EHI_194400	SNF7 family protein;EHI_194400;ortholog	CHARGED MULTIVESICULAR BODY PROTEIN 2A (PTHR10476:SF30)
ENTHI|Gene=EHI_001050|UniProtKB=Q1EQ52	EHI_001050	EhSec13 (Fragment);EHI_001050;ortholog	PROTEIN SEC13 HOMOLOG (PTHR11024:SF14)	membrane trafficking regulatory protein(PC00151)
ENTHI|EnsemblGenome=EHI_065750|UniProtKB=C4LZZ1	EHI_065750	Mob1/phocein family protein;EHI_065750;ortholog	MOB KINASE ACTIVATOR 1B (PTHR22599:SF32)	kinase activator(PC00138)
ENTHI|EnsemblGenome=EHI_083250|UniProtKB=C4M758	EHI_083250	Alpha-NAC protein, putative;EHI_083250;ortholog	HMR-RELATED (PTHR21713:SF9)	basic helix-loop-helix transcription factor(PC00055)
ENTHI|EnsemblGenome=EHI_163260|UniProtKB=C4MBJ7	EHI_163260	Copine, putative;EHI_163260;ortholog	CPNA-1, ISOFORM B (PTHR10857:SF62)	membrane traffic protein(PC00150)
Amoeba
ENTHI|EnsemblGenome=EHI_056490|UniProtKB=C4M6Y3	EHI_056490	20 kDa antigen, putative;EHI_056490;ortholog
ENTHI|EnsemblGenome=EHI_057670|UniProtKB=C4M6Z9	EHI_057670	20 kDa antigen;EHI_057670;ortholog
ENTHI|EnsemblGenome=EHI_024660|UniProtKB=Q962P4	EHI_024660	Chitinase Jessie 1;EHI_024660;ortholog
ENTHI|EnsemblGenome=EHI_092100|UniProtKB=Q962P3	EHI_092100	Chitinase Jessie 2;EHI_092100;ortholog
ENTHI|EnsemblGenome=EHI_131970|UniProtKB=C4M5E2	EHI_131970	Competence protein ComEC, putative;EHI_131970;ortholog	SUBFAMILY NOT NAMED (PTHR30619:SF3)
ENTHI|EnsemblGenome=EHI_044500|UniProtKB=C4LT72	EHI_044500	Cyst wall-specific glycoprotein Jacob, putative;EHI_044500;ortholog
ENTHI|EnsemblGenome=EHI_197360|UniProtKB=C4LVF2	EHI_197360	Cysteine-rich surface protein, putative;EHI_197360;ortholog	SUBFAMILY NOT NAMED (PTHR23275:SF71)
ENTHI|EnsemblGenome=EHI_080730|UniProtKB=C4M9P1	EHI_080730	Hemolysin-3, putative;EHI_080730;ortholog	Y71G12B.23, ISOFORM A (PTHR20855:SF63)	receptor(PC00197)
ENTHI|EnsemblGenome=EHI_119950|UniProtKB=C4M989	EHI_119950	Leucine-rich repeat containing protein;EHI_119950;ortholog
ENTHI|EnsemblGenome=EHI_113890|UniProtKB=B1N4C0	EHI_113890	Serine-rich protein C30B4.01c, putative;EHI_113890;ortholog
ENTHI|EnsemblGenome=EHI_123850|UniProtKB=B1N4L8	EHI_123850	Surface antigen ariel1, putative;EHI_123850;ortholog
ENTHI|EnsemblGenome=EHI_201200|UniProtKB=C4M6P9	EHI_201200	Leukocyte-endothelial cell adhesion molecule 3, putative;EHI_201200;ortholog
ENTHI|EnsemblGenome=EHI_151940|UniProtKB=C4LSN3	EHI_151940	Amino acid transporter, putative;EHI_151940;ortholog	TRANSMEMBRANE PROTEIN 104 (PTHR16189:SF9)
Enzymes
ENTHI|EnsemblGenome=EHI_163540|UniProtKB=C4M3T5	EHI_163540	B-keto acyl reductase, putative;EHI_163540;ortholog	SUBFAMILY NOT NAMED (PTHR43391:SF23)	dehydrogenase(PC00092);reductase(PC00198)
ENTHI|EnsemblGenome=EHI_054260|UniProtKB=C4M6U0	EHI_054260	Dolichol monophosphate mannose synthase, putative;EHI_054260;ortholog	DOLICHOL-PHOSPHATE MANNOSYLTRANSFERASE SUBUNIT 1 (PTHR43398:SF1)	glycosyltransferase(PC00111)
ENTHI|EnsemblGenome=EHI_198670|UniProtKB=C4LWR3	EHI_198670	Ferredoxin, putative;EHI_198670;ortholog	SUBFAMILY NOT NAMED (PTHR24960:SF56)
ENTHI|EnsemblGenome=EHI_024630|UniProtKB=C4M0K5	EHI_024630	Glycoprotein endopeptidase, putative;EHI_024630;ortholog	TRNA N6-ADENOSINE THREONYLCARBAMOYLTRANSFERASE-RELATED (PTHR11735:SF15)	metalloprotease(PC00153)
ENTHI|EnsemblGenome=EHI_096570|UniProtKB=C4LWG9	EHI_096570	Lysozyme, putative;EHI_096570;ortholog	LYS-5-RELATED (PTHR23208:SF45)	protease(PC00190)
ENTHI|EnsemblGenome=EHI_023470|UniProtKB=C4LUQ6	EHI_023470	Oxysterol binding protein, putative;EHI_023470;ortholog	OXYSTEROL-BINDING PROTEIN (PTHR10972:SF103)
ENTHI|EnsemblGenome=EHI_186920|UniProtKB=C4LVQ9	EHI_186920	3-oxoacyl-(Acyl-carrier protein) reductase, putative;EHI_186920;ortholog	SUBFAMILY NOT NAMED (PTHR42898:SF5)	dehydrogenase(PC00092);reductase(PC00198)
Signalling
ENTHI|EnsemblGenome=EHI_050550|UniProtKB=C4LTS8	EHI_050550	Guanine nucleotide-binding protein subunit beta 2-like 1, putative;EHI_050550;ortholog	GUANINE NUCLEOTIDE-BINDING PROTEIN SUBUNIT BETA-2-LIKE 1 (PTHR19868:SF1)
ENTHI|EnsemblGenome=EHI_110400|UniProtKB=C4LU92	EHI_110400	Guanine nucleotide-binding protein subunit beta 2-like 1, putative;EHI_110400;ortholog	GUANINE NUCLEOTIDE-BINDING PROTEIN SUBUNIT BETA-2-LIKE 1 (PTHR19868:SF1)
ENTHI|EnsemblGenome=EHI_171280|UniProtKB=C4M6P6	EHI_171280	Guanine nucleotide-binding protein subunit beta 2-like 1, putative;EHI_171280;ortholog	GUANINE NUCLEOTIDE-BINDING PROTEIN SUBUNIT BETA-2-LIKE 1 (PTHR19868:SF1)
ENTHI|EnsemblGenome=EHI_118820|UniProtKB=C4LYN0	EHI_118820	Putative uncharacterized protein;EHI_118820;ortholog	PHOSPHOLIPASE B-LIKE 2-RELATED (PTHR12370:SF18)
ENTHI|EnsemblGenome=EHI_146500|UniProtKB=C4MA06	EHI_146500	Rho GTPase activating protein, putative;EHI_146500;ortholog	RHO GTPASE-ACTIVATING PROTEIN 68F (PTHR23176:SF88)	G-protein modulator(PC00022)
ENTHI|EnsemblGenome=EHI_035710|UniProtKB=C4LY00	EHI_035710	RhoGAP domain containing protein;EHI_035710;ortholog	RGA-2 (PTHR23179:SF34)	G-protein modulator(PC00022)
ENTHI|EnsemblGenome=EHI_052840|UniProtKB=C4M3S3	EHI_052840	RhoGAP domain containing protein;EHI_052840;ortholog	RHO GTPASE-ACTIVATING PROTEIN 68F (PTHR23176:SF88)	G-protein modulator(PC00022)
ENTHI|EnsemblGenome=EHI_153150|UniProtKB=C4LSA7	EHI_153150	RhoGAP domain containing protein;EHI_153150;ortholog	RGA-2 (PTHR23179:SF34)	G-protein modulator(PC00022)
ENTHI|EnsemblGenome=EHI_174180|UniProtKB=C4M261	EHI_174130	Skp1 protein, putative;EHI_066770;ortholog	S-PHASE KINASE-ASSOCIATED PROTEIN 1 (PTHR11165:SF71)
ENTHI|EnsemblGenome=EHI_009640|UniProtKB=C4LZ38	EHI_009640	WD repeat protein;EHI_009640;ortholog	WD REPEAT DOMAIN PHOSPHOINOSITIDE-INTERACTING PROTEIN 3 (PTHR11227:SF36)
ENTHI|EnsemblGenome=EHI_027730|UniProtKB=C4M1V9	EHI_027730	WD repeat protein;EHI_027730;ortholog	WD REPEAT-CONTAINING PROTEIN 46 (PTHR14085:SF4)
ENTHI|EnsemblGenome=EHI_121490|UniProtKB=C4M926	EHI_121490	WD repeat protein;EHI_121490;ortholog	WD REPEAT DOMAIN PHOSPHOINOSITIDE-INTERACTING PROTEIN 3 (PTHR11227:SF36)
ENTHI|EnsemblGenome=EHI_153220|UniProtKB=C4LSB4	EHI_153220	Dual specificity protein phosphatase, putative;EHI_153220;ortholog
Ribosomal component
ENTHI|EnsemblGenome=EHI_012360|UniProtKB=B1N2I3	EHI_074090	40S ribosomal protein S14, putative;EHI_012360;ortholog	40S RIBOSOMAL PROTEIN S14 (PTHR11759:SF13)	ribosomal protein(PC00202)
ENTHI|EnsemblGenome=EHI_031400|UniProtKB=C4LZ42	EHI_031400,EHI_009680	40S ribosomal protein S18, putative;EHI_009680;ortholog	40S RIBOSOMAL PROTEIN S18 (PTHR10871:SF14)
ENTHI|EnsemblGenome=EHI_020310|UniProtKB=C4M5B7	EHI_081320,EHI_108500	40S ribosomal protein S23, putative;EHI_020310;ortholog	40S RIBOSOMAL PROTEIN S23 (PTHR11652:SF30)	ribosomal protein(PC00202)
ENTHI|EnsemblGenome=EHI_146560|UniProtKB=C4M549	EHI_078300,EHI_146560	40S ribosomal protein S24, putative;EHI_078300;ortholog	40S RIBOSOMAL PROTEIN S24 (PTHR10496:SF6)	ribosomal protein(PC00202)
ENTHI|EnsemblGenome=EHI_074800|UniProtKB=C4M9F4	EHI_074800,EHI_189150	40S ribosomal protein S25, putative;EHI_074800;ortholog	40S RIBOSOMAL PROTEIN S25 (PTHR12850:SF13)
ENTHI|EnsemblGenome=EHI_177470|UniProtKB=C4LY50	EHI_177470	40S ribosomal protein S25, putative;EHI_177470;ortholog	40S RIBOSOMAL PROTEIN S25 (PTHR12850:SF13)
ENTHI|EnsemblGenome=EHI_146340|UniProtKB=C4LT02	EHI_146340,EHI_148320	40S ribosomal protein S3, putative;EHI_146340;ortholog	40S RIBOSOMAL PROTEIN S3 (PTHR11760:SF26)	ribosomal protein(PC00202)
ENTHI|EnsemblGenome=EHI_072040|UniProtKB=C4M609	EHI_072040	40S ribosomal protein S3a;EHI_065270;ortholog	40S RIBOSOMAL PROTEIN S3A (PTHR11830:SF11)	ribosomal protein(PC00202)
ENTHI|EnsemblGenome=EHI_008210|UniProtKB=C4LYF4	EHI_008210,EHI_098840,EHI_003940	40S ribosomal protein S4, putative;EHI_003940;ortholog	40S RIBOSOMAL PROTEIN S4 (PTHR11581:SF13)	ribosomal protein(PC00202)
ENTHI|EnsemblGenome=EHI_003940|UniProtKB=C4LYF4	EHI_008210,EHI_098840,EHI_003940	40S ribosomal protein S4, putative;EHI_003940;ortholog	40S RIBOSOMAL PROTEIN S4 (PTHR11581:SF13)	ribosomal protein(PC00202)
ENTHI|EnsemblGenome=EHI_137870|UniProtKB=C4LT81	EHI_137870,EHI_044590	40S ribosomal protein S5;EHI_044590;ortholog	40S RIBOSOMAL PROTEIN S5 (PTHR11205:SF30)	ribosomal protein(PC00202)
ENTHI|EnsemblGenome=EHI_130260|UniProtKB=C4M5A0	EHI_081410	40S ribosomal protein SA;EHI_081410;ortholog	40S RIBOSOMAL PROTEIN SA (PTHR11489:SF12)
ENTHI|EnsemblGenome=EHI_148850|UniProtKB=B1N2Z3	EHI_148850,EHI_177630	60S acidic ribosomal protein P0, putative;EHI_090400;ortholog	60S ACIDIC RIBOSOMAL PROTEIN P0 (PTHR21141:SF66)	ribosomal protein(PC00202)
ENTHI|EnsemblGenome=EHI_098780|UniProtKB=C4LTA0	EHI_044810,EHI_098780	60S ribosomal protein L10, putative;EHI_044810;ortholog	QM PROTEIN (PTHR11726:SF19)	ribosomal protein(PC00202)
ENTHI|EnsemblGenome=EHI_038580|UniProtKB=C4LZP2	EHI_040660,EHI_038580	60S ribosomal protein L11, putative;EHI_038580;ortholog	60S RIBOSOMAL PROTEIN L11 (PTHR11994:SF17)	ribosomal protein(PC00202)
ENTHI|EnsemblGenome=EHI_124300|UniProtKB=C4LZG9	EHI_199970,EHI_124300	60S ribosomal protein L11, putative;EHI_124300;ortholog	60S RIBOSOMAL PROTEIN L11 (PTHR11994:SF17)	ribosomal protein(PC00202)
ENTHI|EnsemblGenome=EHI_048680|UniProtKB=C4M1E1	EHI_048680,EHI_191750,EHI_030710	60S ribosomal protein L12, putative;EHI_030710;ortholog	60S RIBOSOMAL PROTEIN L12 (PTHR11661:SF12)	ribosomal protein(PC00202)
ENTHI|EnsemblGenome=EHI_099730|UniProtKB=C4M3F3	EHI_099730,EHI_017700	60S ribosomal protein L13, putative;EHI_017700;ortholog	60S RIBOSOMAL PROTEIN L13A-RELATED (PTHR11545:SF8)	ribosomal protein(PC00202)
ENTHI|EnsemblGenome=EHI_187740|UniProtKB=C4LXC8	EHI_187740,EHI_098470,EHI_079190	60S ribosomal protein L18, putative;EHI_079190;ortholog	60S RIBOSOMAL PROTEIN L18 (PTHR10934:SF7)
ENTHI|EnsemblGenome=EHI_131940|UniProtKB=C4LXZ0	EHI_090020,EHI_163670,EHI_131940,EHI_035600	60S ribosomal protein L18a;EHI_035600;ortholog	60S RIBOSOMAL PROTEIN L18A (PTHR10052:SF20)
ENTHI|EnsemblGenome=EHI_181180|UniProtKB=C4LWZ3	EHI_181180,EHI_150470,EHI_127200	60S ribosomal protein L2/L8, putative;EHI_127200;ortholog	60S RIBOSOMAL PROTEIN L8 (PTHR13691:SF28)	ribosomal protein(PC00202)
ENTHI|EnsemblGenome=EHI_182920|UniProtKB=C4LV69	EHI_161180,EHI_182920	60S ribosomal protein L21, putative;EHI_161180;ortholog	RIBOSOMAL PROTEIN L21 (PTHR20981:SF13)
ENTHI|EnsemblGenome=EHI_193330|UniProtKB=C4LVB0	EHI_193330,EHI_051710,EHI_196920	60S ribosomal protein L23, putative;EHI_051710;ortholog	60S RIBOSOMAL PROTEIN L23 (PTHR11761:SF20)	ribosomal protein(PC00202)
ENTHI|EnsemblGenome=EHI_153080|UniProtKB=C4LSA0	EHI_153080,EHI_030760	60S ribosomal protein L24, putative;EHI_030760;ortholog	60S RIBOSOMAL PROTEIN L24 (PTHR10792:SF16)	ribosomal protein(PC00202)
ENTHI|EnsemblGenome=EHI_169100|UniProtKB=B1N3F8	EHI_169100,EHI_069490	60S ribosomal protein L27a, putative;EHI_069490;ortholog	60S RIBOSOMAL PROTEIN L27A (PTHR11721:SF9)	ribosomal protein(PC00202)
ENTHI|EnsemblGenome=EHI_126240|UniProtKB=C4LW09	EHI_055670,EHI_005890	60S ribosomal protein L3, putative;EHI_005890;ortholog	RIBOSOMAL PROTEIN L3 (PTHR11363:SF10)	ribosomal protein(PC00202)
ENTHI|EnsemblGenome=EHI_140370|UniProtKB=C4LU13	EHI_068200,EHI_140370	60S ribosomal protein L31, putative;EHI_068200;ortholog	60S RIBOSOMAL PROTEIN L31 (PTHR10956:SF15)	ribosomal protein(PC00202)
ENTHI|EnsemblGenome=EHI_049000|UniProtKB=B1N4V3	EHI_049000,EHI_114920,EHI_014110	60S ribosomal protein L35a, putative;EHI_014110;ortholog	RIBOSOMAL PROTEIN L35A (PTHR10902:SF7)
ENTHI|EnsemblGenome=EHI_184480|UniProtKB=C4LZH1	EHI_124330,EHI_184480,EHI_199940	60S ribosomal protein L36, putative;EHI_124330;ortholog	60S RIBOSOMAL PROTEIN L36 (PTHR10114:SF4)	ribosomal protein(PC00202)
ENTHI|EnsemblGenome=EHI_156690|UniProtKB=C4M0X0	EHI_015320,EHI_158270,EHI_048990,EHI_156690	60S ribosomal protein L37-A, putative;EHI_015320;ortholog	RIBOSOMAL PROTEIN L37 (PTHR10768:SF7)	ribosomal protein(PC00202)
ENTHI|EnsemblGenome=EHI_143430|UniProtKB=C4LTA2	EHI_044830,EHI_143430	60S ribosomal protein L39, putative;EHI_044830;ortholog	60S RIBOSOMAL PROTEIN L39 (PTHR19970:SF16)	ribosomal protein(PC00202)
ENTHI|EnsemblGenome=EHI_119590|UniProtKB=C4LV09	EHI_119590,EHI_092470	60S ribosomal protein L40, putative;EHI_092470;ortholog
ENTHI|EnsemblGenome=EHI_170340|UniProtKB=C4LV09	EHI_170340,EHI_092470	60S ribosomal protein L40, putative;EHI_092470;ortholog
ENTHI|EnsemblGenome=EHI_092120|UniProtKB=C4LS99	EHI_153070,EHI_092120,EHI_171300	60S ribosomal protein L44, putative;EHI_092120;ortholog	60S RIBOSOMAL PROTEIN L44 (PTHR10369:SF20)	ribosomal protein(PC00202)
ENTHI|EnsemblGenome=EHI_045300|UniProtKB=C4LTE3	EHI_140550	60S ribosomal protein L6, putative;EHI_045300;ortholog	60S RIBOSOMAL PROTEIN L6 (PTHR10715:SF4)	ribosomal protein(PC00202)
ENTHI|EnsemblGenome=EHI_169360|UniProtKB=B1N3R9	EHI_029530,EHI_169360,EHI_035090	60S ribosomal protein L7a, putative;EHI_029530;ortholog	60S RIBOSOMAL PROTEIN L7A (PTHR23105:SF77)	ribosomal protein(PC00202)
ENTHI|EnsemblGenome=EHI_020300|UniProtKB=C4M7U2	EHI_040800,EHI_020300	Ribosomal protein L15;EHI_020300;ortholog	60S RIBOSOMAL PROTEIN L15 (PTHR11847:SF10)	ribosomal protein(PC00202)
ENTHI|EnsemblGenome=EHI_030070|UniProtKB=C4LW10	EHI_126250	Ribosomal protein S29, putative;EHI_030070;ortholog	RIBOSOMAL PROTEIN S29 (PTHR12010:SF10)
ENTHI|EnsemblGenome=EHI_182590|UniProtKB=C4LT77	EHI_182590,EHI_044550	Ribosomal protein S30, putative;EHI_044550;ortholog	RIBOSOMAL PROTEIN S30, ISOFORM A (PTHR12650:SF23)
Cytoskeleton
ENTHI|EnsemblGenome=EHI_094030|UniProtKB=B1N321	EHI_094030	Actin binding protein, putative;EHI_094030;ortholog
ENTHI|EnsemblGenome=EHI_104390|UniProtKB=C4LZ50	EHI_104390	Actin binding protein, putative;EHI_104390;ortholog
ENTHI|EnsemblGenome=EHI_022240|UniProtKB=B1N4H1	EHI_022240	Actin, putative;EHI_022240;ortholog	ACTIN-42A-RELATED (PTHR11937:SF280)	actin and actin related protein(PC00039)
ENTHI|EnsemblGenome=EHI_163580|UniProtKB=C4M3T9	EHI_163580	Actin, putative;EHI_163580;ortholog	ACTIN-42A-RELATED (PTHR11937:SF280)	actin and actin related protein(PC00039)
ENTHI|EnsemblGenome=EHI_030820|UniProtKB=C4LSV0	EHI_030820	ARP2/3 complex 20 kDa subunit, putative;EHI_030820;ortholog	ACTIN-RELATED PROTEIN 2/3 COMPLEX SUBUNIT 4 (PTHR22629:SF2)	actin family cytoskeletal protein(PC00041)
ENTHI|EnsemblGenome=EHI_199690|UniProtKB=C4M782	EHI_091250,EHI_199690	ARP2/3 complex 34 kDa subunit, putative;EHI_091250;ortholog	ACTIN-RELATED PROTEIN 2/3 COMPLEX SUBUNIT 2 (PTHR12058:SF3)
ENTHI|EnsemblGenome=EHI_033740|UniProtKB=C4M3N6	EHI_033740,EHI_140640	F-actin capping protein alpha subunit, putative;EHI_033740;ortholog	CAPPING PROTEIN (ACTIN FILAMENT) MUSCLE Z-LINE, ALPHA 1-RELATED (PTHR10653:SF10)	non-motor actin binding protein(PC00165)
ENTHI|EnsemblGenome=EHI_159620|UniProtKB=C4LX42	EHI_159620	TolA protein, putative;EHI_159620;ortholog	CALCIUM-REGULATED ACTIN-BUNDLING PROTEIN (PTHR37009:SF4)
Stress
ENTHI|EnsemblGenome=EHI_164750|UniProtKB=C4M1W8	EHI_164750	26S proteasome non-ATPase regulatory subunit 14, putative;EHI_164750;ortholog	26S PROTEASOME NON-ATPASE REGULATORY SUBUNIT 14 (PTHR10410:SF8)	transcription factor(PC00218)
ENTHI|EnsemblGenome=EHI_169290|UniProtKB=C4M246	EHI_169290	Bax inhibitor, putative;EHI_169290;ortholog
ENTHI|EnsemblGenome=EHI_131980|UniProtKB=C4M5E3	EHI_131980	DnaJ domain containing protein;EHI_131980;ortholog	DNAJ HOMOLOG SUBFAMILY C MEMBER 5 HOMOLOG (PTHR24078:SF481)
ENTHI|EnsemblGenome=EHI_175600|UniProtKB=B1N5T4	EHI_175600	Heat shock protein 70, mitochondrial, putative;EHI_175600;ortholog	SUBFAMILY NOT NAMED (PTHR19375:SF293)
ENTHI|EnsemblGenome=EHI_062760|UniProtKB=C4M1Q2	EHI_062760	Programmed cell death protein 2, putative;EHI_062760;ortholog	PROGRAMMED CELL DEATH PROTEIN 2 (PTHR12298:SF28)	transcription cofactor(PC00217)
ENTHI|EnsemblGenome=EHI_004760|UniProtKB=C4LUL4	EHI_023020	Proteasome subunit alpha type;EHI_004760;ortholog	PROTEASOME SUBUNIT ALPHA TYPE-5 (PTHR11599:SF88)
ENTHI|EnsemblGenome=EHI_025230|UniProtKB=C4M310	EHI_025230	Ubiquitin-conjugating enzyme family protein;EHI_025230;ortholog	AT26201P-RELATED (PTHR24068:SF111)	ligase(PC00142)
ENTHI|EnsemblGenome=EHI_103510|UniProtKB=C4LVJ5	EHI_103510	Ubiquitin-like, putative;EHI_103510;ortholog	NEDD8 (PTHR10666:SF202)	ribosomal protein(PC00202)
ENTHI|EnsemblGenome=EHI_166800|UniProtKB=C4LY85	EHI_166800	Ubiquitin, putative;EHI_166800;ortholog	F52C6.3-RELATED (PTHR10666:SF165)	ribosomal protein(PC00202)
Unclassified
ENTHI|EnsemblGenome=EHI_134720|UniProtKB=C4M021	EHI_134720	Ankyrin repeat protein, putative;EHI_134720;ortholog	SUBFAMILY NOT NAMED (PTHR24193:SF104)
ENTHI|EnsemblGenome=EHI_080100|UniProtKB=B1N5C0	EHI_080100	Cylicin-2, putative;EHI_080100;ortholog
ENTHI|EnsemblGenome=EHI_037010|UniProtKB=B1N450	EHI_037010	Dentin sialophospho protein, putative;EHI_037010;ortholog
ENTHI|EnsemblGenome=EHI_199050|UniProtKB=C4LWV1	EHI_199050	Diphthamide synthesis protein, putative;EHI_199050;ortholog	DIPHTHAMIDE BIOSYNTHESIS PROTEIN 1 (PTHR10762:SF4)
ENTHI|EnsemblGenome=EHI_098310|UniProtKB=C4LXB4	EHI_098310	Microfibril-associated protein, putative;EHI_098310;ortholog	MICROFIBRILLAR-ASSOCIATED PROTEIN 1 (PTHR15327:SF1)	extracellular matrix protein(PC00102)
ENTHI|EnsemblGenome=EHI_045310|UniProtKB=C4LTE4	EHI_045310	PH domain containing protein;EHI_045310;ortholog	SPV-1, ISOFORM A (PTHR15228:SF33)
ENTHI|EnsemblGenome=EHI_127260|UniProtKB=C4LWZ8	EHI_127260	PH domain protein;EHI_127260;ortholog
ENTHI|EnsemblGenome=EHI_117920|UniProtKB=C4LYX6	EHI_117920	Pleckstrin homology (PH) domain containing protein;EHI_117920;ortholog	SUBFAMILY NOT NAMED (PTHR12092:SF24)	cytoskeletal protein(PC00085)
ENTHI|EnsemblGenome=EHI_092140|UniProtKB=C4LUX9	EHI_092140	Protein YIPF;EHI_092140;ortholog	PROTEIN YIPF6 (PTHR21236:SF15)
ENTHI|Gene=EHI_052610|UniProtKB=B1N3L3	EHI_052610	Putative uncharacterized protein;EHI_052610;ortholog
ENTHI|EnsemblGenome=EHI_112800|UniProtKB=C4M9L9	EHI_112800	Putative uncharacterized protein;EHI_112800;ortholog
ENTHI|EnsemblGenome=EHI_156290|UniProtKB=C4M4C9	EHI_156290	Putative uncharacterized protein;EHI_156290;ortholog	REGULATOR OF TY1 TRANSPOSITION PROTEIN 107 (PTHR13561:SF40)	nucleic acid binding(PC00171)
ENTHI|EnsemblGenome=EHI_152710|UniProtKB=C4LSV4	EHI_152710	RING finger protein, putative;EHI_152710;ortholog
ENTHI|EnsemblGenome=EHI_187770|UniProtKB=C4M9I2	EHI_187770	SH3 domain protein;EHI_187770;ortholog
ENTHI|EnsemblGenome=EHI_052160|UniProtKB=C4M856	EHI_052160	WD domain containing protein;EHI_052160;ortholog	SUBFAMILY NOT NAMED (PTHR22850:SF169)	receptor(PC00197)

## Sheet: Cluster 3
CLUSTER 3 - NO MATCHES WITH BONAFIDE PANTHER CLASSIFICATION
GENE ID	MAPPED ID	GENE NAME	PANTHER FAMILY/SUBFAMILY	PANTHER PROTEIN CLASS
	Amoeba
ENTHI|EnsemblGenome=EHI_090260|UniProtKB=C4M8H4	EHI_090260	Competence/damage-inducible protein, putative;EHI_090260;ortholog	NICOTINAMIDE-NUCLEOTIDE AMIDOHYDROLASE PNCC (PTHR13939:SF6)
ENTHI|EnsemblGenome=EHI_049690|UniProtKB=B1N2L3	EHI_049690	Galactose-specific adhesin light subunit, putative;EHI_049690;ortholog
ENTHI|EnsemblGenome=EHI_072000|UniProtKB=B1N3W5	EHI_072000	Serine-rich 25 kDa antigen protein, putative;EHI_072000;ortholog
ENTHI|EnsemblGenome=EHI_112490|UniProtKB=B1N5L1	EHI_112490	Serine-rich 25 kDa antigen protein, putative;EHI_112490;ortholog
ENTHI|EnsemblGenome=EHI_116360|UniProtKB=C4MBR8	EHI_116360	Serine-rich protein;EHI_116360;ortholog	FROST (PTHR33888:SF2)
ENTHI|EnsemblGenome=EHI_170420|UniProtKB=C4M7K9	EHI_170420	Thioredoxin, putative;EHI_170420;ortholog
ENTHI|EnsemblGenome=EHI_051720|UniProtKB=C4LY68	EHI_051720	Transporter, major facilitator family;EHI_051720;ortholog	SUBFAMILY NOT NAMED (PTHR23519:SF2)
ENTHI|EnsemblGenome=EHI_153450|UniProtKB=C4LSD6	EHI_153450	Transporter, major facilitator family;EHI_153450;ortholog	SUBFAMILY NOT NAMED (PTHR19432:SF48)	carbohydrate transporter(PC00067)
	Traffic
ENTHI|EnsemblGenome=EHI_124560|UniProtKB=B1N355	EHI_124560	AP-2 complex subunit mu, putative;EHI_124560;ortholog	SUBFAMILY NOT NAMED (PTHR10529:SF283)	extracellular matrix glycoprotein(PC00100);receptor(PC00197)
ENTHI|EnsemblGenome=EHI_164500|UniProtKB=C4M1T1	EHI_164500	Sec61 alpha subunit, putative;EHI_164500;ortholog	PROTEIN TRANSPORT PROTEIN SEC61 SUBUNIT ALPHA-LIKE 1-RELATED (PTHR10906:SF14)	membrane traffic protein(PC00150);transporter(PC00227)
ENTHI|EnsemblGenome=EHI_118460|UniProtKB=C4LYK7	EHI_118460	Golgi membrane protein, putative;EHI_118460;ortholog	PROTEIN YIPF (PTHR21236:SF13)
	Enzymes
ENTHI|EnsemblGenome=EHI_009020|UniProtKB=B1N2L4	EHI_035700	Beta-amylase, putative;EHI_009020;ortholog	BETA-AMYLASE 3, CHLOROPLASTIC (PTHR31352:SF27)
ENTHI|EnsemblGenome=EHI_005060|UniProtKB=Q869B1	EHI_005060	Fe-hydrogenase, putative;EHI_005060;ortholog
ENTHI|EnsemblGenome=EHI_187020|UniProtKB=C4LVR9	EHI_008200,EHI_167320	Glyceraldehyde-3-phosphate dehydrogenase;EHI_008200;ortholog	GLYCERALDEHYDE-3-PHOSPHATE DEHYDROGENASE, TESTIS-SPECIFIC (PTHR10836:SF62)	dehydrogenase(PC00092)
ENTHI|EnsemblGenome=EHI_035970|UniProtKB=C4M7F6	EHI_035970	Mannose-P-dolichol utilization defect 1 protein homolog, putative;EHI_035970;ortholog	MANNOSE-P-DOLICHOL UTILIZATION DEFECT 1 PROTEIN (PTHR12226:SF5)
	Signalling
ENTHI|EnsemblGenome=EHI_126560|UniProtKB=B1N4V8	EHI_126560	AIG1 family protein, putative;EHI_126560;ortholog
ENTHI|EnsemblGenome=EHI_157360|UniProtKB=B1N5Z9	EHI_157360	AIG1 family protein, putative;EHI_157360;ortholog	GTP-BINDING PROTEIN A (PTHR10903:SF77)
ENTHI|EnsemblGenome=EHI_110570|UniProtKB=C4LUA6	EHI_110570	Protein tyrosine phosphatase, putative;EHI_110570;ortholog	VERY-LONG-CHAIN (3R)-3-HYDROXYACYL-COA DEHYDRATASE HPO-8 (PTHR11035:SF31)
ENTHI|EnsemblGenome=EHI_013650|UniProtKB=B1N5I9	EHI_068240	Rac-like GTP-binding protein RAC2, putative;EHI_013650;ortholog	RHO GTPASE (PTHR24072:SF232)	small GTPase(PC00208)
ENTHI|EnsemblGenome=EHI_017050|UniProtKB=C4MAK7	EHI_017050	Ras GTPase-activating protein, putative;EHI_017050;ortholog
ENTHI|Gene=EHI_013050|UniProtKB=C4LX75	EHI_013050	RhoGAP domain containing protein;EHI_013050;ortholog	RHO GTPASE-ACTIVATING PROTEIN 68F (PTHR23176:SF88)	G-protein modulator(PC00022)
ENTHI|EnsemblGenome=EHI_099190|UniProtKB=C4M6B2	EHI_099190	WD repeat protein;EHI_099190;ortholog	WD REPEAT DOMAIN PHOSPHOINOSITIDE-INTERACTING PROTEIN 3 (PTHR11227:SF36)
ENTHI|EnsemblGenome=EHI_164920|UniProtKB=C4M1Y5	EHI_164920	Calponin homology domain protein, putative;EHI_164920;ortholog	EHBP-1 (PTHR11915:SF352)	non-motor actin binding protein(PC00165)
ENTHI|EnsemblGenome=EHI_097630|UniProtKB=C4M934	EHI_097630	Putative uncharacterized protein;EHI_097630;ortholog	PHOSPHOLIPASE B-LIKE 2-RELATED (PTHR12370:SF18)
ENTHI|EnsemblGenome=EHI_114320|UniProtKB=C4M8M7	EHI_114320	Putative uncharacterized protein;EHI_114320;ortholog	PHOSPHOLIPASE B-LIKE 2-RELATED (PTHR12370:SF18)
ENTHI|EnsemblGenome=EHI_194430|UniProtKB=C4LZV6	EHI_194430	Putative uncharacterized protein;EHI_194430;ortholog	SUBFAMILY NOT NAMED (PTHR24960:SF56)
	Nucleic acids interactors
ENTHI|EnsemblGenome=EHI_139460|UniProtKB=C4M6X1	EHI_139460	Nucleosome assembly protein, putative;EHI_139460;ortholog	AT14585P-RELATED (PTHR11875:SF90)	phosphatase inhibitor(PC00183)
ENTHI|EnsemblGenome=EHI_166910|UniProtKB=C4LW17	EHI_166910	3' exoribonuclease family protein;EHI_126330;ortholog	EXOSOME COMPLEX COMPONENT MTR3 (PTHR11953:SF3)	exoribonuclease(PC00099);hydrolase(PC00121);nucleotidyltransferase(PC00174)
ENTHI|EnsemblGenome=EHI_102170|UniProtKB=C4MAC9	EHI_052400	Elongation factor 1-alpha;EHI_052400;ortholog	ELONGATION FACTOR 1-ALPHA 2 (PTHR23115:SF203)	G-protein(PC00020);hydrolase(PC00121);translation elongation factor(PC00222);translation initiation factor(PC00224)
ENTHI|EnsemblGenome=EHI_087570|UniProtKB=C4LXT9	EHI_087570	Endoribonuclease L-PSP, putative;EHI_087570;ortholog	RIBONUCLEASE UK114 (PTHR11803:SF26)
ENTHI|EnsemblGenome=EHI_185110|UniProtKB=C4MAT3	EHI_185110	G-box-binding factor, putative (Fragment);EHI_185110;ortholog
ENTHI|EnsemblGenome=EHI_013250|UniProtKB=C4LX91	EHI_013250	Splicing factor, putative;EHI_013250;ortholog	SERINE/ARGININE REPETITIVE MATRIX PROTEIN 1 (PTHR23148:SF1)	mRNA processing factor(PC00147)
ENTHI|EnsemblGenome=EHI_063550|UniProtKB=C4LTN2	EHI_063550,EHI_012420	Myb-like DNA-binding domain containing protein;EHI_012420;ortholog	SUBFAMILY NOT NAMED (PTHR10641:SF736)	DNA binding protein(PC00009);transcription factor(PC00218)
	Cytoskeleton
ENTHI|EnsemblGenome=EHI_140710|UniProtKB=C4M3P3	EHI_140710	Actin, putative;EHI_140710;ortholog	SUBFAMILY NOT NAMED (PTHR11937:SF345)	actin and actin related protein(PC00039)
ENTHI|EnsemblGenome=EHI_142730|UniProtKB=B1N2P0	EHI_163750,EHI_107290,EHI_140120,EHI_126190,EHI_142730,EHI_182900	Actin;EHI_107290;ortholog	ACTIN-42A-RELATED (PTHR11937:SF280)	actin and actin related protein(PC00039)
ENTHI|EnsemblGenome=EHI_140120|UniProtKB=B1N2P0	EHI_163750,EHI_107290,EHI_140120,EHI_126190,EHI_142730,EHI_182900	Actin;EHI_107290;ortholog	ACTIN-42A-RELATED (PTHR11937:SF280)	actin and actin related protein(PC00039)
ENTHI|EnsemblGenome=EHI_159150|UniProtKB=B1N2P0	EHI_163750,EHI_107290,EHI_140120,EHI_126190,EHI_142730,EHI_182900	Actin;EHI_107290;ortholog	ACTIN-42A-RELATED (PTHR11937:SF280)	actin and actin related protein(PC00039)
ENTHI|EnsemblGenome=EHI_126190|UniProtKB=B1N2P0	EHI_163750,EHI_107290,EHI_140120,EHI_126190,EHI_142730,EHI_182900	Actin;EHI_107290;ortholog	ACTIN-42A-RELATED (PTHR11937:SF280)	actin and actin related protein(PC00039)
ENTHI|EnsemblGenome=EHI_182900|UniProtKB=B1N2P0	EHI_163750,EHI_107290,EHI_140120,EHI_126190,EHI_142730,EHI_182900	Actin;EHI_107290;ortholog	ACTIN-42A-RELATED (PTHR11937:SF280)	actin and actin related protein(PC00039)
ENTHI|EnsemblGenome=EHI_163750|UniProtKB=B1N2P0	EHI_163750,EHI_107290,EHI_140120,EHI_126190,EHI_142730,EHI_182900	Actin;EHI_107290;ortholog	ACTIN-42A-RELATED (PTHR11937:SF280)	actin and actin related protein(PC00039)
ENTHI|EnsemblGenome=EHI_137110|UniProtKB=C4M5Y9	EHI_137110	Copine, putative;EHI_137110;ortholog	CPNA-1, ISOFORM B (PTHR10857:SF62)	membrane traffic protein(PC00150)
ENTHI|EnsemblGenome=EHI_052780|UniProtKB=C4M3R7	EHI_052780	TolA-like protein, putative;EHI_052780;ortholog	CALCIUM-REGULATED ACTIN-BUNDLING PROTEIN (PTHR37009:SF4)
	Ribosome structure
ENTHI|EnsemblGenome=EHI_167270|UniProtKB=C4LXM0	EHI_167270	40S ribosomal protein S15a, putative;EHI_073600;ortholog	RIBOSOMAL PROTEIN S15A (PTHR11758:SF21)	ribosomal protein(PC00202)
ENTHI|EnsemblGenome=EHI_072040|UniProtKB=C4M609	EHI_065270	40S ribosomal protein S3a;EHI_065270;ortholog	40S RIBOSOMAL PROTEIN S3A (PTHR11830:SF11)	ribosomal protein(PC00202)
ENTHI|EnsemblGenome=EHI_175460|UniProtKB=B1N2Z3	EHI_090400,EHI_175460	60S acidic ribosomal protein P0, putative;EHI_090400;ortholog	60S ACIDIC RIBOSOMAL PROTEIN P0 (PTHR21141:SF66)	ribosomal protein(PC00202)
ENTHI|EnsemblGenome=EHI_045300|UniProtKB=C4LTE3	EHI_045300	60S ribosomal protein L6, putative;EHI_045300;ortholog	60S RIBOSOMAL PROTEIN L6 (PTHR10715:SF4)	ribosomal protein(PC00202)
ENTHI|EnsemblGenome=EHI_135590|UniProtKB=B1N5A1	EHI_135590	60S ribosome subunit biogenesis protein NIP7 homolog;EHI_017890;ortholog	60S RIBOSOME SUBUNIT BIOGENESIS PROTEIN NIP7 HOMOLOG (PTHR23415:SF25)
ENTHI|EnsemblGenome=EHI_191530|UniProtKB=B1N5A1	EHI_135590	60S ribosome subunit biogenesis protein NIP7 homolog;EHI_017890;ortholog	60S RIBOSOME SUBUNIT BIOGENESIS PROTEIN NIP7 HOMOLOG (PTHR23415:SF25)
	UNCLASSIFIED
ENTHI|EnsemblGenome=EHI_134800|UniProtKB=C4M029	EHI_134800	Ankyrin repeat protein, putative;EHI_134800;ortholog
ENTHI|EnsemblGenome=EHI_142150|UniProtKB=C4LW60	EHI_142150	Battenin;EHI_142150;ortholog	BATTENIN (PTHR10981:SF3)	membrane trafficking regulatory protein(PC00151)
ENTHI|EnsemblGenome=EHI_021490|UniProtKB=B1N374	EHI_021490	Coiled-coil domain-containing protein 25, putative;EHI_021490;ortholog	COILED-COIL DOMAIN-CONTAINING PROTEIN 25 (PTHR13049:SF6)
ENTHI|EnsemblGenome=EHI_121830|UniProtKB=C4M5C9	EHI_121830	Cyclin, putative;EHI_121830;ortholog	G2/MITOTIC-SPECIFIC CYCLIN-B (PTHR10177:SF282)	kinase activator(PC00138)
ENTHI|EnsemblGenome=EHI_134350|UniProtKB=C4M006	EHI_134350	F-box/WD domain containing protein;EHI_134350;ortholog	26S PROTEASOME REGULATORY SUBUNIT RPN14-RELATED (PTHR22844:SF289)
ENTHI|EnsemblGenome=EHI_068400|UniProtKB=C4LU32	EHI_068400	Major facilitator superfamily transporter, putative;EHI_068400;ortholog	SUBFAMILY NOT NAMED (PTHR23532:SF17)
ENTHI|EnsemblGenome=EHI_066970|UniProtKB=B1N5I2	EHI_066970	Mucin-like protein 1, putative;EHI_066970;ortholog
ENTHI|EnsemblGenome=EHI_161860|UniProtKB=C4M6M9	EHI_161860	NGG1-interacting factor 3, putative;EHI_161860;ortholog	NIF3-LIKE PROTEIN 1 (PTHR13799:SF20)
ENTHI|EnsemblGenome=EHI_068060|UniProtKB=B1N2J8	EHI_068060	Patatin, putative;EHI_068060;ortholog	H23L24.2 (PTHR24138:SF12)
ENTHI|EnsemblGenome=EHI_175020|UniProtKB=C4LZM7	EHI_175020	Peptidase, putative;EHI_175020;ortholog	PROLIFERATION-ASSOCIATED PROTEIN 2G4 (PTHR10804:SF123)	metalloprotease(PC00153);nucleic acid binding(PC00171);transcription factor(PC00218)
ENTHI|EnsemblGenome=EHI_091510|UniProtKB=C4M9D9	EHI_091510	PH domain containing protein;EHI_091510;ortholog	SUBFAMILY NOT NAMED (PTHR12092:SF25)
ENTHI|EnsemblGenome=EHI_017450|UniProtKB=B1N5G0	EHI_017450	Proteoglycan-4, putative;EHI_017450;ortholog
ENTHI|EnsemblGenome=EHI_035420|UniProtKB=C4LXX3	EHI_035420	Putative uncharacterized protein;EHI_035420;ortholog	Y71H2B.5 (PTHR43686:SF1)
ENTHI|EnsemblGenome=EHI_036580|UniProtKB=C4M8G0	EHI_036580	Putative uncharacterized protein;EHI_036580;ortholog	REGULATOR OF TY1 TRANSPOSITION PROTEIN 107 (PTHR13561:SF40)	nucleic acid binding(PC00171)
ENTHI|EnsemblGenome=EHI_099860|UniProtKB=C4M6G6	EHI_099860	Putative uncharacterized protein;EHI_099860;ortholog	SUBFAMILY NOT NAMED (PTHR24960:SF56)
ENTHI|EnsemblGenome=EHI_156660|UniProtKB=C4M760	EHI_156660	Ubiquitin;EhUBI1;ortholog
ENTHI|EnsemblGenome=EHI_035080|UniProtKB=C4M4Z9	EHI_035080	WD domain containing protein;EHI_035080;ortholog	PERIODIC TRYPTOPHAN PROTEIN 1 HOMOLOG (PTHR14091:SF5)	transcription factor(PC00218)
ENTHI|EnsemblGenome=EHI_093780|UniProtKB=C4LYG9	EHI_093780	WD domain containing protein;EHI_093780;ortholog	DDB1- AND CUL4-ASSOCIATED FACTOR 12 (PTHR19860:SF26)
ENTHI|EnsemblGenome=EHI_130870|UniProtKB=C4LXF5	EHI_130870	WD domain containing protein;EHI_130870;ortholog	NOTCHLESS PROTEIN HOMOLOG 1 (PTHR19848:SF1)
ENTHI|Gene=EHI_172390|UniProtKB=C4MA50	EHI_172390	WD domain containing protein;EHI_172390;ortholog

## Sheet: Cluster 4
CLUSTER 4 - NO MATCHES WITH BONAFIDE PANTHER CLASSIFICATION
GENE ID	MAPPED ID	GENE NAME	PANTHER FAMILY/SUBFAMILY	PANTHER PROTEIN CLASS
Stress
ENTHI|EnsemblGenome=EHI_105850|UniProtKB=C4M9H1	EHI_105850	Ankyrin repeat protein, putative;EHI_105850;ortholog	E3 UBIQUITIN-PROTEIN LIGASE XBAT33 (PTHR24128:SF31)		Entamoeba histolytica
ENTHI|EnsemblGenome=EHI_183050|UniProtKB=C4LV80	EHI_183050	DnaJ domain containing protein;EHI_183050;ortholog	DNAJ HOMOLOG SUBFAMILY C MEMBER 8 (PTHR15606:SF7)	chaperone(PC00072)	Entamoeba histolytica
ENTHI|EnsemblGenome=EHI_151790|UniProtKB=C4LSM0	EHI_151790	F-box/WD domain containing protein;EHI_151790;ortholog	26S PROTEASOME REGULATORY SUBUNIT RPN14-RELATED (PTHR22844:SF289)		Entamoeba histolytica
ENTHI|EnsemblGenome=EHI_111080|UniProtKB=C4M5H5	EHI_111080	Hsp70 family protein;EHI_111080;ortholog	HEAT SHOCK 70 KDA PROTEIN 14 (PTHR19375:SF286)		Entamoeba histolytica
Traffic
ENTHI|EnsemblGenome=EHI_182890|UniProtKB=Q8WQ58	EHI_182890	COP9 signalosome complex subunit 1, putative;fus6;ortholog	COP9 SIGNALOSOME COMPLEX SUBUNIT 1 (PTHR14145:SF7)		Entamoeba histolytica
ENTHI|EnsemblGenome=EHI_103560|UniProtKB=C4LVK0	EHI_103560	COP9 signalosome complex subunit 3, putative;EHI_103560;ortholog	COP9 SIGNALOSOME COMPLEX SUBUNIT 3 (PTHR10758:SF5)	enzyme modulator(PC00095)	Entamoeba histolytica
ENTHI|EnsemblGenome=EHI_151710|UniProtKB=Q1EPY1	EHI_151710	EhVps45B (Fragment);EHI_151710;ortholog	VACUOLAR PROTEIN SORTING-ASSOCIATED PROTEIN 45 (PTHR11679:SF40)	membrane trafficking regulatory protein(PC00151);transporter(PC00227)	Entamoeba histolytica
ENTHI|EnsemblGenome=EHI_142040|UniProtKB=C4LW49	EHI_142040	Exocyst complex component exo70, putative;EHI_142040;ortholog	EXOCYST COMPLEX COMPONENT 7 (PTHR12542:SF59)	membrane traffic protein(PC00150)	Entamoeba histolytica
Signalling
ENTHI|EnsemblGenome=EHI_111750|UniProtKB=C4M573	EHI_111750	Importin alpha re-exporter, putative;EHI_111750;ortholog	IMPORTIN-11 (PTHR10997:SF41)	small GTPase(PC00208);transporter(PC00227)	Entamoeba histolytica
ENTHI|EnsemblGenome=EHI_083630|UniProtKB=C4M947	EHI_083630	Mob1/phocein family protein;EHI_083630;ortholog	MOB KINASE ACTIVATOR 1B (PTHR22599:SF32)	kinase activator(PC00138)	Entamoeba histolytica
ENTHI|EnsemblGenome=EHI_017650|UniProtKB=C4M3H0	EHI_017650	RhoGAP domain containing protein;EHI_017650;ortholog			Entamoeba histolytica
ENTHI|EnsemblGenome=EHI_036880|UniProtKB=C4M9V5	EHI_036880	RhoGAP domain containing protein;EHI_036880;ortholog	RHO GTPASE-ACTIVATING PROTEIN 68F (PTHR23176:SF88)	G-protein modulator(PC00022)	Entamoeba histolytica
ENTHI|EnsemblGenome=EHI_072080|UniProtKB=B1N3W6	EHI_072080	RhoGAP domain containing protein;EHI_072080;ortholog	RGA-2 (PTHR23179:SF34)	G-protein modulator(PC00022)	Entamoeba histolytica
ENTHI|EnsemblGenome=EHI_171170|UniProtKB=C4MBR1	EHI_171170	RhoGAP domain containing protein;EHI_171170;ortholog	RGA-2 (PTHR23179:SF34)	G-protein modulator(PC00022)	Entamoeba histolytica
Amoeba
ENTHI|EnsemblGenome=EHI_017710|UniProtKB=C4M3F4	EHI_017710	Leucine rich repeat protein, BspA family;EHI_017710;ortholog	SUBFAMILY NOT NAMED (PTHR11017:SF190)		Entamoeba histolytica
ENTHI|EnsemblGenome=EHI_024580|UniProtKB=C4M0K0	EHI_024580	Leucine rich repeat protein, BspA family;EHI_024580;ortholog	SUBFAMILY NOT NAMED (PTHR11017:SF192)		Entamoeba histolytica
ENTHI|EnsemblGenome=EHI_049160|UniProtKB=C4MAD7	EHI_049160	Leucine rich repeat protein, BspA family;EHI_049160;ortholog	SUBFAMILY NOT NAMED (PTHR11017:SF184)		Entamoeba histolytica
ENTHI|EnsemblGenome=EHI_075960|UniProtKB=C4M886	EHI_075960	Leucine rich repeat protein, BspA family;EHI_075960;ortholog	SUBFAMILY NOT NAMED (PTHR11017:SF178)		Entamoeba histolytica
ENTHI|EnsemblGenome=EHI_078570|UniProtKB=C4M4E6	EHI_078570	Leucine rich repeat protein, BspA family;EHI_078570;ortholog	SUBFAMILY NOT NAMED (PTHR11017:SF184)		Entamoeba histolytica
ENTHI|EnsemblGenome=EHI_082060|UniProtKB=C4M5T8	EHI_082060	Leucine rich repeat protein, BspA family;EHI_082060;ortholog	SUBFAMILY NOT NAMED (PTHR11017:SF178)		Entamoeba histolytica
ENTHI|EnsemblGenome=EHI_110760|UniProtKB=C4LUC3	EHI_110760	Leucine rich repeat protein, BspA family;EHI_110760;ortholog	SUBFAMILY NOT NAMED (PTHR11017:SF184)		Entamoeba histolytica
ENTHI|EnsemblGenome=EHI_112030|UniProtKB=C4M7H5	EHI_112030	Leucine rich repeat protein, BspA family;EHI_112030;ortholog	SUBFAMILY NOT NAMED (PTHR11017:SF190)		Entamoeba histolytica
ENTHI|EnsemblGenome=EHI_115500|UniProtKB=B1N5B1	EHI_115500	Leucine rich repeat protein, BspA family;EHI_115500;ortholog	SUBFAMILY NOT NAMED (PTHR11017:SF184)		Entamoeba histolytica
ENTHI|EnsemblGenome=EHI_119470|UniProtKB=C4M7X5	EHI_119470	Leucine rich repeat protein, BspA family;EHI_119470;ortholog	SUBFAMILY NOT NAMED (PTHR11017:SF192)		Entamoeba histolytica
ENTHI|EnsemblGenome=EHI_148460|UniProtKB=C4LT16	EHI_148460	Leucine rich repeat protein, BspA family;EHI_148460;ortholog			Entamoeba histolytica
ENTHI|EnsemblGenome=EHI_148530|UniProtKB=C4LT23	EHI_148530	Leucine rich repeat protein, BspA family;EHI_148530;ortholog	SUBFAMILY NOT NAMED (PTHR11017:SF184)		Entamoeba histolytica
ENTHI|EnsemblGenome=EHI_176480|UniProtKB=B1N5R7	EHI_176480	Leucine rich repeat protein, BspA family;EHI_176480;ortholog			Entamoeba histolytica
ENTHI|EnsemblGenome=EHI_068190|UniProtKB=C4LU12	EHI_068190	Leucine-rich repeat containing protein;EHI_068190;ortholog	SERINE/THREONINE-PROTEIN KINASE 11-INTERACTING PROTEIN (PTHR15454:SF20)	enzyme modulator(PC00095)	Entamoeba histolytica
ENTHI|EnsemblGenome=EHI_087890|UniProtKB=C4LXW8	EHI_087890	Leucine-rich repeat containing protein;EHI_087890;ortholog			Entamoeba histolytica
ENTHI|EnsemblGenome=EHI_109830|UniProtKB=C4M3K2	EHI_109830	Leucine-rich repeat containing protein;EHI_109830;ortholog	SERINE/THREONINE-PROTEIN KINASE 11-INTERACTING PROTEIN (PTHR15454:SF20)	enzyme modulator(PC00095)	Entamoeba histolytica
ENTHI|EnsemblGenome=EHI_141380|UniProtKB=C4LW23	EHI_141380	Leucine-rich repeat containing protein;EHI_141380;ortholog	SERINE/THREONINE-PROTEIN KINASE 11-INTERACTING PROTEIN (PTHR15454:SF20)	enzyme modulator(PC00095)	Entamoeba histolytica
ENTHI|EnsemblGenome=EHI_136450|UniProtKB=C4M2B4	EHI_136450	SAC3/GANP family protein;EHI_136450;ortholog	LEUKOCYTE RECEPTOR CLUSTER MEMBER 8 (PTHR12436:SF24)	ATP synthase(PC00002);hydrolase(PC00121);receptor(PC00197)	Entamoeba histolytica
Nucleic Acid interactors
ENTHI|EnsemblGenome=EHI_008050|UniProtKB=C4LYE1	EHI_008050	Ankyrin repeat protein, putative;EHI_008050;ortholog	TRANSCRIPTION FACTOR GTE4 (PTHR22880:SF203)	acetyltransferase(PC00038);chromatin/chromatin-binding protein(PC00077)	Entamoeba histolytica
ENTHI|EnsemblGenome=EHI_049490|UniProtKB=C4LUF0	EHI_049490	Bromodomain protein, putative;EHI_049490;ortholog	TRANSCRIPTION FACTOR GTE4 (PTHR22880:SF203)	acetyltransferase(PC00038);chromatin/chromatin-binding protein(PC00077)	Entamoeba histolytica
ENTHI|EnsemblGenome=EHI_085030|UniProtKB=C4M1L3	EHI_085030	Bromodomain protein, putative;EHI_085030;ortholog	TRANSCRIPTION FACTOR GTE4 (PTHR22880:SF203)	acetyltransferase(PC00038);chromatin/chromatin-binding protein(PC00077)	Entamoeba histolytica
ENTHI|EnsemblGenome=EHI_125620|UniProtKB=C4LVV0	EHI_125620	Chromosome partition protein smc homolog, putative;EHI_125620;ortholog			Entamoeba histolytica
ENTHI|Gene=EHI_033130|UniProtKB=C4M6Y0	EHI_033130	Cleavage and polyadenylation specificity factor 100 kDa subunit, putative;EHI_033130;ortholog	CLEAVAGE AND POLYADENYLATION SPECIFICITY FACTOR SUBUNIT 3 (PTHR11203:SF46)	endoribonuclease(PC00094);mRNA polyadenylation factor(PC00146)	Entamoeba histolytica
ENTHI|EnsemblGenome=EHI_174930|UniProtKB=C4LZL8	EHI_174930	DENN domain protein;EHI_174930;ortholog	DENN DOMAIN-CONTAINING PROTEIN 3 (PTHR12296:SF30)		Entamoeba histolytica
ENTHI|EnsemblGenome=EHI_129310|UniProtKB=C4M9W4	EHI_129310	DNA repair/transcription protein Mms19, putative;EHI_129310;ortholog	MMS19 NUCLEOTIDE EXCISION REPAIR PROTEIN HOMOLOG (PTHR12891:SF1)	nucleic acid binding(PC00171);transcription cofactor(PC00217)	Entamoeba histolytica
ENTHI|EnsemblGenome=EHI_193360|UniProtKB=C4LWH7	EHI_193360	Histone H3, putative;EHI_096650;ortholog	HISTONE H3-LIKE CENTROMERIC PROTEIN CID (PTHR11426:SF112)	histone(PC00118)	Entamoeba histolytica
ENTHI|EnsemblGenome=EHI_093960|UniProtKB=C4LYI7	EHI_093960	Pre-mRNA splicing factor, putative;EHI_093960;ortholog	PRE-MRNA-PROCESSING FACTOR 6 (PTHR11246:SF18)	mRNA splicing factor(PC00148)	Entamoeba histolytica
ENTHI|EnsemblGenome=EHI_140650|UniProtKB=C4M3N7	EHI_140650	Putative transcription enhancer protein;EHI_140650;ortholog	SI:DKEY-72G22.1 (PTHR12696:SF6)	transcription factor(PC00218)	Entamoeba histolytica
ENTHI|EnsemblGenome=EHI_182830|UniProtKB=C4LV63	EHI_182830	Putative uncharacterized protein;EHI_182830;ortholog	NUCLEAR RNA EXPORT FACTOR 1-RELATED (PTHR10662:SF32)	RNA binding protein(PC00031)	Entamoeba histolytica
ENTHI|EnsemblGenome=EHI_112840|UniProtKB=C4M9M3	EHI_112840	Rad52/22 family double-strand break repair protein, putative;EHI_112840;ortholog	DNA REPAIR PROTEIN RAD52 HOMOLOG (PTHR12132:SF7)	DNA binding protein(PC00009)	Entamoeba histolytica
ENTHI|EnsemblGenome=EHI_062980|UniProtKB=C4M8G6	EHI_062980	Replication factor A protein 1, putative;EHI_062980;ortholog	REPLICATION PROTEIN A 70 KDA DNA-BINDING SUBUNIT A (PTHR23273:SF18)		Entamoeba histolytica
ENTHI|EnsemblGenome=EHI_067930|UniProtKB=C4LTY9	EHI_067930	Replication factor A, putative;EHI_067930;ortholog	REPLICATION PROTEIN A 70 KDA DNA-BINDING SUBUNIT (PTHR23273:SF22)		Entamoeba histolytica
ENTHI|EnsemblGenome=EHI_197110|UniProtKB=C4LVC8	EHI_197110	snRNA activating protein complex subunit, putative;EHI_197110;ortholog	SNRNA-ACTIVATING PROTEIN COMPLEX SUBUNIT 3 (PTHR13421:SF19)		Entamoeba histolytica
ENTHI|EnsemblGenome=EHI_000750|UniProtKB=C4LZC4	EHI_000750	TBP interacting protein, putative;EHI_000750;ortholog	HOMOLOGOUS-PAIRING PROTEIN 2 HOMOLOG (PTHR15938:SF1)	DNA binding protein(PC00009);enzyme modulator(PC00095);signaling molecule(PC00207)	Entamoeba histolytica
ENTHI|EnsemblGenome=EHI_142200|UniProtKB=C4LW64	EHI_142200	U3 small nucleolar ribonucleoprotein subunit, putative;EHI_142200;ortholog	U3 SMALL NUCLEOLAR RIBONUCLEOPROTEIN PROTEIN MPP10 (PTHR17039:SF3)	ribonucleoprotein(PC00201)	Entamoeba histolytica
Unclassified
ENTHI|EnsemblGenome=EHI_008360|UniProtKB=C4M0L2	EHI_008360	Ankyrin repeat protein, putative;EHI_008360;ortholog			Entamoeba histolytica
ENTHI|EnsemblGenome=EHI_062770|UniProtKB=C4M1Q3	EHI_062770	C2 domain containing protein;EHI_062770;ortholog			Entamoeba histolytica
ENTHI|Gene=EHI_035260|UniProtKB=C4M4Y6	EHI_035260	Endoglucanase, putative;EHI_035260;ortholog	SUBFAMILY NOT NAMED (PTHR37834:SF4)		Entamoeba histolytica
ENTHI|EnsemblGenome=EHI_170030|UniProtKB=C4M1C5	EHI_170030	F-box/WD domain containing protein;EHI_170030;ortholog	WD REPEAT-CONTAINING PROTEIN 54 (PTHR22844:SF265)		Entamoeba histolytica
ENTHI|EnsemblGenome=EHI_068630|UniProtKB=C4LU53	EHI_068630	HEAT repeat domain containing protein;EHI_068630;ortholog			Entamoeba histolytica
ENTHI|EnsemblGenome=EHI_065680|UniProtKB=C4LZY4	EHI_065680	MmpL efflux pump, putative;EHI_065680;ortholog	SUBFAMILY NOT NAMED (PTHR33406:SF7)		Entamoeba histolytica
ENTHI|EnsemblGenome=EHI_187250|UniProtKB=C4LVU2	EHI_187250	PQ loop repeat protein;EHI_187250;ortholog	SUBFAMILY NOT NAMED (PTHR16201:SF45)		Entamoeba histolytica
ENTHI|EnsemblGenome=EHI_084160|UniProtKB=C4MAY0	EHI_084160	Putative uncharacterized protein;EHI_084160;ortholog			Entamoeba histolytica
ENTHI|EnsemblGenome=EHI_198650|UniProtKB=C4LWR1	EHI_198650	Putative uncharacterized protein;EHI_198650;ortholog			Entamoeba histolytica
ENTHI|EnsemblGenome=EHI_029340|UniProtKB=C4MAX1	EHI_029340	Short chain dehydrogenase family protein;EHI_029340;ortholog	PEROXISOMAL 2,4-DIENOYL-COA REDUCTASE (PTHR43296:SF2)	dehydrogenase(PC00092);reductase(PC00198)	Entamoeba histolytica
ENTHI|EnsemblGenome=EHI_086500|UniProtKB=C4M8Y7	EHI_086500	Short chain dehydrogenase family protein;EHI_086500;ortholog	PEROXISOMAL 2,4-DIENOYL-COA REDUCTASE (PTHR43296:SF2)	dehydrogenase(PC00092);reductase(PC00198)	Entamoeba histolytica
ENTHI|EnsemblGenome=EHI_001770|UniProtKB=C4M5I8	EHI_001770	Sodium/calcium exchanger protein, putative;EHI_001770;ortholog	SODIUM/POTASSIUM/CALCIUM EXCHANGER 6, MITOCHONDRIAL (PTHR12266:SF15)	cation transporter(PC00068)	Entamoeba histolytica
ENTHI|EnsemblGenome=EHI_010080|UniProtKB=C4M0S2	EHI_010080	Sucrose transporter, putative;EHI_010080;ortholog	SUBFAMILY NOT NAMED (PTHR19432:SF48)	carbohydrate transporter(PC00067)	Entamoeba histolytica
ENTHI|EnsemblGenome=EHI_134730|UniProtKB=C4M022	EHI_134730	Transporter, major facilitator family;EHI_134730;ortholog	SUBFAMILY NOT NAMED (PTHR23532:SF26)		Entamoeba histolytica
ENTHI|EnsemblGenome=EHI_178530|UniProtKB=C4LUR9	EHI_178530	Tumor susceptibility gene 101 protein, putative;EHI_178530;ortholog	TUMOR SUPPRESSOR PROTEIN 101 (PTHR23306:SF20)		Entamoeba histolytica
ENTHI|EnsemblGenome=EHI_074160|UniProtKB=C4M305	EHI_074160	UBX domain protein;EHI_074160;ortholog	UBX DOMAIN-CONTAINING PROTEIN 6 (PTHR23153:SF40)		Entamoeba histolytica
ENTHI|EnsemblGenome=EHI_011520|UniProtKB=C4M9I8	EHI_011520	WD domain containing protein;EHI_011520;ortholog			Entamoeba histolytica
ENTHI|EnsemblGenome=EHI_081390|UniProtKB=C4M5A7	EHI_081390	WD domain containing protein;EHI_081390;ortholog	WD REPEAT-CONTAINING PROTEIN 70 (PTHR16017:SF1)		Entamoeba histolytica
ENTHI|EnsemblGenome=EHI_117620|UniProtKB=C4M677	EHI_117620	WD repeat protein;EHI_117620;ortholog	SUBFAMILY NOT NAMED (PTHR22847:SF552)	esterase(PC00097);kinase inhibitor(PC00139);mRNA splicing factor(PC00148)	Entamoeba histolytica
