# Supplementary material for: Enteric bacteria boost defences against oxidative stress in Entamoeba histolytica
Source: Sci Rep. 2018 Jun 13;8:9042. doi: 10.1038/s41598-018-27086-w (PMC5998147; doi:10.1038/s41598-018-27086-w)
Supplement: Supplementary file 6 — Table S5 [file 41598_2018_27086_MOESM6_ESM.xlsx]

## Sheet: Info
Enteric bacteria boost defences against oxidative stress in Entamoeba histolytica Hugo Varet, Yana Shaulov, Odile Sismeiro, Meirav Trebicz-Geffen, Rachel Legendre, Jean-Yves Coppée, Serge Ankri and Nancy Guillen Scientific Reports, 2018 Table S5 . Protein classes highlighted upon GO Term analysis in each set upon gene clustering

## Sheet: Cluster 1
Cluster 1 - GOTerms - Protein classes
Gene ID	Mapped ID	Gene name	PANTHER Family/Subfamily	PANTHER Protein Class
Protein Transporter Activity
ENTHI|EnsemblGenome=EHI_083430|UniProtKB=B1N424	EHI_083430	AP complex subunit beta;EHI_083430;ortholog	AP-3 COMPLEX SUBUNIT BETA (PTHR11134:SF20)	membrane traffic protein(PC00150)
ENTHI|EnsemblGenome=EHI_103550|UniProtKB=Q1EQ11	EHI_103550	Clathrin adaptor complex small chain, putative;EHI_103550;ortholog	ADAPTOR PROTEIN COMPLEX AP-3 SMALL CHAIN SIGMA3 (PTHR11753:SF27)	vesicle coat protein(PC00150)
ENTHI|EnsemblGenome=EHI_134630|UniProtKB=C4M012	EHI_134630	DnaJ domain containing protein;EHI_134630;ortholog	TRANSLOCATION PROTEIN SEC63 HOMOLOG (PTHR24075:SF5)	chaperone(PC00072)
ENTHI|EnsemblGenome=EHI_064450|UniProtKB=C4M0B4	EHI_064450	HEAT repeat domain containing protein;EHI_064450;ortholog	FI07923P (PTHR10527:SF38)	G-protein modulator(PC00095);transfer/carrier protein(PC00022);transporter(PC00219)
ENTHI|EnsemblGenome=EHI_097470|UniProtKB=C4M930	EHI_097470	HEAT repeat domain containing protein;EHI_097470;ortholog	IMPORTIN-4 (PTHR10527:SF43)	transfer/carrier protein(PC00219);transporter(PC00227)
ENTHI|EnsemblGenome=EHI_025350|UniProtKB=C4M322	EHI_025350	Importin alpha, putative;EHI_025350;ortholog	IMPORTIN SUBUNIT ALPHA (PTHR23316:SF36)	transfer/carrier protein(PC00219)
ENTHI|EnsemblGenome=EHI_148070|UniProtKB=C4LSX7	EHI_148070	Importin alpha, putative;EHI_148070;ortholog	IMPORTIN SUBUNIT ALPHA (PTHR23316:SF36)	transfer/carrier protein(PC00219)
ENTHI|EnsemblGenome=EHI_098400|UniProtKB=C4LXC2	EHI_098400	Importin beta-3 family protein, putative;EHI_098400;ortholog	IMPORTIN SUBUNIT BETA-1 (PTHR10527:SF32)	transfer/carrier protein(PC00219);transporter(PC00227)
ENTHI|EnsemblGenome=EHI_196970|UniProtKB=C4LVB5	EHI_196970	Importin beta-3 subunit family protein, putative;EHI_196970;ortholog	FI07923P (PTHR10527:SF38)	G-protein modulator(PC00095);transfer/carrier protein(PC00022);transporter(PC00219)
ENTHI|EnsemblGenome=EHI_036520|UniProtKB=C4M8F5	EHI_036520	Importin beta, putative;EHI_036520;ortholog	IMPORTIN SUBUNIT BETA-1 (PTHR10527:SF32)	transfer/carrier protein(PC00219);transporter(PC00227)
ENTHI|EnsemblGenome=EHI_166900|UniProtKB=C4LY94	EHI_166900	Nuclear transport receptor, putative;EHI_166900;ortholog	TRANSPORTIN-3 (PTHR12363:SF41)	transporter(PC00227)
ENTHI|EnsemblGenome=EHI_010370|UniProtKB=C4LYT4	EHI_010370	Ran binding protein, putative;EHI_010370;ortholog	RAN-BINDING PROTEIN 16 (PTHR12596:SF16)	transfer/carrier protein(PC00219)
ENTHI|EnsemblGenome=EHI_041950|UniProtKB=C4M4G0	EHI_041950	Vacuolar protein sorting 35, putative;EHI_041950;ortholog	VACUOLAR PROTEIN SORTING-ASSOCIATED PROTEIN 35 (PTHR11099:SF3)	membrane traffic protein(PC00150)
ENTHI|Gene=EHI_086580|UniProtKB=C4M8Z4	EHI_086580	Vacuolar protein sorting 35, putative;EHI_086580;ortholog	VACUOLAR PROTEIN SORTING-ASSOCIATED PROTEIN 35 (PTHR11099:SF3)	membrane traffic protein(PC00150)
ENTHI|EnsemblGenome=EHI_096520|UniProtKB=C4LWG4	EHI_096520	Vacuolar protein sorting 35, putative;EHI_096520;ortholog	VACUOLAR PROTEIN SORTING-ASSOCIATED PROTEIN 35 (PTHR11099:SF3)	membrane traffic protein(PC00150)
ENTHI|EnsemblGenome=EHI_002990|UniProtKB=Q6Y0Y5	EHI_002990	Vacuolar protein sorting 35;Vps35-1;ortholog	VACUOLAR PROTEIN SORTING-ASSOCIATED PROTEIN 35 (PTHR11099:SF3)	membrane traffic protein(PC00150)
ENTHI|EnsemblGenome=EHI_127180|UniProtKB=C4LWZ1	EHI_127180	Vacuolar sorting protein 26, putative;EHI_127180;ortholog	VACUOLAR PROTEIN SORTING-ASSOCIATED PROTEIN 26 (PTHR12233:SF9)	membrane traffic protein(PC00150)
Ras GTPase Binding
ENTHI|EnsemblGenome=EHI_029040|UniProtKB=C4M4W8	EHI_029040	Exportin T, putative;EHI_029040;ortholog	EXPORTIN-T (PTHR15952:SF12)	RNA binding protein(PC00171)
ENTHI|EnsemblGenome=EHI_097470|UniProtKB=C4M930	EHI_097470	HEAT repeat domain containing protein;EHI_097470;ortholog	IMPORTIN-4 (PTHR10527:SF43)	transfer/carrier protein(PC00219);transporter(PC00227)
ENTHI|EnsemblGenome=EHI_001760|UniProtKB=C4M5I7	EHI_001760	Importin, putative;EHI_001760;ortholog	IMPORTIN-11 (PTHR10997:SF41)	small GTPase(PC00095);transporter(PC00020)
ENTHI|EnsemblGenome=EHI_010690|UniProtKB=C4LYV6	EHI_010690	Rab GTPase activating protein, putative;EHI_010690;ortholog	RELATED TO THE N TERMINUS OF TRE ONCOGENE, ISOFORM A (PTHR22957:SF379)	G-protein modulator(PC00095);hydrolase(PC00022)
ENTHI|EnsemblGenome=EHI_038840|UniProtKB=C4LZQ7	EHI_038840	Rab GTPase activating protein, putative;EHI_038840;ortholog	SUBFAMILY NOT NAMED (PTHR22957:SF381)	G-protein modulator(PC00095);hydrolase(PC00022)
ENTHI|EnsemblGenome=EHI_049830|UniProtKB=C4LUI2	EHI_049830	Rab GTPase activating protein, putative;EHI_049830;ortholog	RELATED TO THE N TERMINUS OF TRE ONCOGENE, ISOFORM A (PTHR22957:SF379)	G-protein modulator(PC00095);hydrolase(PC00022)
ENTHI|EnsemblGenome=EHI_094140|UniProtKB=C4LYK1	EHI_094140	Rab GTPase activating protein, putative;EHI_094140;ortholog	TBC1 DOMAIN FAMILY MEMBER 21 (PTHR22957:SF337)	G-protein modulator(PC00095);hydrolase(PC00022)
ENTHI|EnsemblGenome=EHI_196990|UniProtKB=C4LVB7	EHI_196990	Rab GTPase activating protein, putative;EHI_196990;ortholog	TBC1 DOMAIN FAMILY MEMBER 22B (PTHR22957:SF335)	G-protein modulator(PC00095);hydrolase(PC00022)
ENTHI|EnsemblGenome=EHI_010370|UniProtKB=C4LYT4	EHI_010370	Ran binding protein, putative;EHI_010370;ortholog	RAN-BINDING PROTEIN 16 (PTHR12596:SF16)	transfer/carrier protein(PC00219)
ENTHI|EnsemblGenome=EHI_035150|UniProtKB=C4M4Z5	EHI_035150	TBC domain containing protein;EHI_035150;ortholog	GTPASE ACTIVATING PROTEIN AND CENTROSOME-ASSOCIATED ORTHOLOG, ISOFORM B (PTHR22957:SF372)	G-protein modulator(PC00095);hydrolase(PC00022)
ENTHI|EnsemblGenome=EHI_110550|UniProtKB=C4LUA4	EHI_110550	TBC domain containing protein;EHI_110550;ortholog	SUBFAMILY NOT NAMED (PTHR22957:SF433)	G-protein modulator(PC00095);hydrolase(PC00022)
ENTHI|EnsemblGenome=EHI_142920|UniProtKB=C4M6D9	EHI_142920	TBC domain containing protein;EHI_142920;ortholog	TBC1 DOMAIN FAMILY MEMBER 22A (PTHR22957:SF401)	G-protein modulator(PC00095);hydrolase(PC00022)
ENTHI|EnsemblGenome=EHI_045210|UniProtKB=C4LTD4	EHI_045210	TBC/Rab GTPase activating domain containing protein;EHI_045210;ortholog	TBC1 DOMAIN FAMILY MEMBER 21 (PTHR22957:SF337)	G-protein modulator(PC00095);hydrolase(PC00022)
ENTHI|EnsemblGenome=EHI_052170|UniProtKB=C4M857	EHI_052170	TBC/Rab GTPase activating domain containing protein;EHI_052170;ortholog	TBC1 DOMAIN FAMILY MEMBER 13 (PTHR22957:SF354)	G-protein modulator(PC00095);hydrolase(PC00022)
Rho guanyl-nucleotide exchange factor
ENTHI|EnsemblGenome=EHI_127420|UniProtKB=C4LX13	EHI_127420	Cell division control protein CDC24, putative;EHI_127420;ortholog	LD03170P (PTHR12673:SF159)	guanyl-nucleotide exchange factor(PC00095)
ENTHI|EnsemblGenome=EHI_125160|UniProtKB=C4M619	EHI_125160	Guanine nucleotide exchange factor, putative;EHI_125160;ortholog	SUBFAMILY NOT NAMED (PTHR12673:SF211)	guanyl-nucleotide exchange factor(PC00095)
ENTHI|EnsemblGenome=EHI_182740|UniProtKB=C4LV55	EHI_182740	Guanine nucleotide exchange factor, putative;EHI_182740;ortholog	Y105E8A.24, ISOFORM A (PTHR12673:SF156)	guanyl-nucleotide exchange factor(PC00095)
ENTHI|EnsemblGenome=EHI_051820|UniProtKB=C4LY76	EHI_051820	Protein with RhoGEF and ArfGAP domains;EHI_051820;ortholog	SUBFAMILY NOT NAMED (PTHR12673:SF211)	guanyl-nucleotide exchange factor(PC00095)
ENTHI|EnsemblGenome=EHI_194630|UniProtKB=C4LZX4	EHI_194630	Protein with RhoGEF and ArfGAP domains;EHI_194630;ortholog	SUBFAMILY NOT NAMED (PTHR12673:SF211)	guanyl-nucleotide exchange factor(PC00095)
ENTHI|EnsemblGenome=EHI_164860|UniProtKB=C4M1X9	EHI_164860	Ras guanine nucleotide exchange factor, putative;EHI_164860;ortholog	RCC1 DOMAIN-CONTAINING PROTEIN 1 (PTHR22870:SF245)	chromatin/chromatin-binding protein(PC00171);guanyl-nucleotide exchange factor(PC00009)
ENTHI|EnsemblGenome=EHI_006140|UniProtKB=C4M2P8	EHI_006140	Rho guanine nucleotide exchange factor, putative;EHI_006140;ortholog	LD03170P (PTHR12673:SF159)	guanyl-nucleotide exchange factor(PC00095)
ENTHI|EnsemblGenome=EHI_038870|UniProtKB=C4LZQ9	EHI_038870	Rho guanine nucleotide exchange factor, putative;EHI_038870;ortholog	LD03170P (PTHR12673:SF159)	guanyl-nucleotide exchange factor(PC00095)
ENTHI|EnsemblGenome=EHI_039480|UniProtKB=C4M8C8	EHI_039480	Rho guanine nucleotide exchange factor, putative;EHI_039480;ortholog	LD03170P (PTHR12673:SF159)	guanyl-nucleotide exchange factor(PC00095)
ENTHI|EnsemblGenome=EHI_112000|UniProtKB=C4M7I2	EHI_112000	Rho guanine nucleotide exchange factor, putative;EHI_112000;ortholog	LD03170P (PTHR12673:SF159)	guanyl-nucleotide exchange factor(PC00095)
ENTHI|EnsemblGenome=EHI_126000|UniProtKB=C4LVY5	EHI_126000	Rho guanine nucleotide exchange factor, putative;EHI_126000;ortholog	LD03170P (PTHR12673:SF159)	guanyl-nucleotide exchange factor(PC00095)
ENTHI|EnsemblGenome=EHI_138390|UniProtKB=C4M3I1	EHI_138390	Rho guanine nucleotide exchange factor, putative;EHI_138390;ortholog	SUBFAMILY NOT NAMED (PTHR12673:SF211)	guanyl-nucleotide exchange factor(PC00095)
ENTHI|EnsemblGenome=EHI_141880|UniProtKB=C4LW34	EHI_141880	Rho guanine nucleotide exchange factor, putative;EHI_141880;ortholog	SUBFAMILY NOT NAMED (PTHR12673:SF211)	guanyl-nucleotide exchange factor(PC00095)
ENTHI|EnsemblGenome=EHI_145730|UniProtKB=C4M6F4	EHI_145730	Rho guanine nucleotide exchange factor, putative;EHI_145730;ortholog	LD03170P (PTHR12673:SF159)	guanyl-nucleotide exchange factor(PC00095)
ENTHI|EnsemblGenome=EHI_183580|UniProtKB=C4M737	EHI_183580	Rho guanine nucleotide exchange factor, putative;EHI_183580;ortholog	LD03170P (PTHR12673:SF159)	guanyl-nucleotide exchange factor(PC00095)
ENTHI|EnsemblGenome=EHI_151700|UniProtKB=C4LSL1	EHI_151700	RhoGAP domain containing protein;EHI_151700;ortholog	RGA-2 (PTHR23179:SF34)	G-protein modulator(PC00095)
Signal transducer activity
ENTHI|EnsemblGenome=EHI_006870|UniProtKB=C4M0G0	EHI_006870	Protein kinase domain containing protein;EHI_006870;ortholog	MITOGEN-ACTIVATED PROTEIN KINASE KINASE KINASE (PTHR23257:SF650)	non-receptor serine/threonine protein kinase(PC00220);non-receptor tyrosine protein kinase(PC00137)
ENTHI|EnsemblGenome=EHI_023050|UniProtKB=C4LUL7	EHI_023050	Protein kinase domain containing protein;EHI_023050;ortholog	SUBFAMILY NOT NAMED (PTHR23257:SF652)	non-receptor serine/threonine protein kinase(PC00220);non-receptor tyrosine protein kinase(PC00137)
ENTHI|EnsemblGenome=EHI_137040|UniProtKB=C4M5X8	EHI_137040	Protein kinase domain containing protein;EHI_137040;ortholog	SUBFAMILY NOT NAMED (PTHR23257:SF652)	non-receptor serine/threonine protein kinase(PC00220);non-receptor tyrosine protein kinase(PC00137)
ENTHI|EnsemblGenome=EHI_153310|UniProtKB=C4LSC2	EHI_153310	Protein kinase domain containing protein;EHI_153310;ortholog	SERINE/THREONINE-PROTEIN KINASE DDB_G0284491-RELATED (PTHR23257:SF646)	non-receptor serine/threonine protein kinase(PC00220);non-receptor tyrosine protein kinase(PC00137)
ENTHI|EnsemblGenome=EHI_171310|UniProtKB=C4M6P3	EHI_171310	Protein kinase domain containing protein;EHI_171310;ortholog	MITOGEN-ACTIVATED PROTEIN KINASE KINASE KINASE (PTHR23257:SF682)	non-receptor serine/threonine protein kinase(PC00220);non-receptor tyrosine protein kinase(PC00137)
ENTHI|EnsemblGenome=EHI_052800|UniProtKB=C4M3R9	EHI_052800	Protein kinase, putative;EHI_052800;ortholog	SERINE/THREONINE-PROTEIN KINASE 3 (PTHR24361:SF509)
ENTHI|EnsemblGenome=EHI_057680|UniProtKB=C4M700	EHI_057680	Protein kinase, putative;EHI_057680;ortholog	MITOGEN-ACTIVATED PROTEIN KINASE KINASE KINASE (PTHR23257:SF650)	non-receptor serine/threonine protein kinase(PC00220);non-receptor tyrosine protein kinase(PC00137)
ENTHI|EnsemblGenome=EHI_105130|UniProtKB=C4M118	EHI_105130	Protein kinase, putative;EHI_105130;ortholog	PROTEIN FPGT-TNNI3K-RELATED (PTHR23257:SF674)	non-receptor serine/threonine protein kinase(PC00220);non-receptor tyrosine protein kinase(PC00137)
ENTHI|EnsemblGenome=EHI_125930|UniProtKB=C4LVX8	EHI_125930	Protein kinase, putative;EHI_125930;ortholog	MITOGEN-ACTIVATED PROTEIN KINASE KINASE KINASE (PTHR23257:SF650)	non-receptor serine/threonine protein kinase(PC00220);non-receptor tyrosine protein kinase(PC00137)
ENTHI|EnsemblGenome=EHI_135190|UniProtKB=C4M105	EHI_135190	Protein kinase, putative;EHI_135190;ortholog	RECEPTOR-INTERACTING SERINE/THREONINE-PROTEIN KINASE 1 (PTHR23257:SF680)	non-receptor serine/threonine protein kinase(PC00220);non-receptor tyrosine protein kinase(PC00137)
ENTHI|EnsemblGenome=EHI_141820|UniProtKB=C4LW29	EHI_141820	Protein kinase, putative;EHI_141820;ortholog	RECEPTOR-INTERACTING SERINE/THREONINE-PROTEIN KINASE 1 (PTHR23257:SF680)	non-receptor serine/threonine protein kinase(PC00220);non-receptor tyrosine protein kinase(PC00137)
ENTHI|EnsemblGenome=EHI_147460|UniProtKB=C4M6M2	EHI_147460	Protein kinase, putative;EHI_147460;ortholog	MITOGEN-ACTIVATED PROTEIN KINASE KINASE KINASE (PTHR23257:SF650)	non-receptor serine/threonine protein kinase(PC00220);non-receptor tyrosine protein kinase(PC00137)
ENTHI|EnsemblGenome=EHI_151670|UniProtKB=C4LSK8	EHI_151670	Protein kinase, putative;EHI_151670;ortholog	MITOGEN-ACTIVATED PROTEIN KINASE KINASE KINASE (PTHR23257:SF682)	non-receptor serine/threonine protein kinase(PC00220);non-receptor tyrosine protein kinase(PC00137)
ENTHI|EnsemblGenome=EHI_174100|UniProtKB=C4M258	EHI_174100	Protein kinase, putative;EHI_174100;ortholog
ENTHI|EnsemblGenome=EHI_176860|UniProtKB=C4MB03	EHI_176860	Protein kinase, putative;EHI_176860;ortholog	PROTEIN KINASE AND PP2C-LIKE DOMAIN-CONTAINING PROTEIN (PTHR23257:SF648)	non-receptor serine/threonine protein kinase(PC00220);non-receptor tyrosine protein kinase(PC00137)
ENTHI|EnsemblGenome=EHI_184540|UniProtKB=C4M6T0	EHI_184540	Protein kinase, putative;EHI_184540;ortholog	MITOGEN-ACTIVATED PROTEIN KINASE KINASE KINASE (PTHR23257:SF650)	non-receptor serine/threonine protein kinase(PC00220);non-receptor tyrosine protein kinase(PC00137)
ENTHI|EnsemblGenome=EHI_179840|UniProtKB=C4M635	EHI_179840	Serine/threonine-protein kinase, putative;EHI_179840;ortholog	MITOGEN-ACTIVATED PROTEIN KINASE KINASE KINASE (PTHR23257:SF650)	non-receptor serine/threonine protein kinase(PC00220);non-receptor tyrosine protein kinase(PC00137)
ENTHI|EnsemblGenome=EHI_070110|UniProtKB=C4MAR1	EHI_070110	Tyrosine kinase, putative;EHI_070110;ortholog	SERINE/THREONINE-PROTEIN KINASE KINY-RELATED (PTHR23257:SF692)	non-receptor serine/threonine protein kinase(PC00220);non-receptor tyrosine protein kinase(PC00137)
ENTHI|EnsemblGenome=EHI_073660|UniProtKB=C4LXM6	EHI_073660	Tyrosine kinase, putative;EHI_073660;ortholog	SERINE/THREONINE-PROTEIN KINASE KINY-RELATED (PTHR23257:SF692)	non-receptor serine/threonine protein kinase(PC00220);non-receptor tyrosine protein kinase(PC00137)
ENTHI|EnsemblGenome=EHI_117590|UniProtKB=C4M674	EHI_117590	Tyrosine kinase, putative;EHI_117590;ortholog	SUBFAMILY NOT NAMED (PTHR23257:SF639)	non-receptor serine/threonine protein kinase(PC00220);non-receptor tyrosine protein kinase(PC00137)
ENTHI|EnsemblGenome=EHI_124500|UniProtKB=C4LZI6	EHI_124500	Tyrosine kinase, putative;EHI_124500;ortholog	SERINE/THREONINE-PROTEIN KINASE KINY-RELATED (PTHR23257:SF692)	non-receptor serine/threonine protein kinase(PC00220);non-receptor tyrosine protein kinase(PC00137)
ENTHI|EnsemblGenome=EHI_127440|UniProtKB=C4LX15	EHI_127440	Tyrosine kinase, putative;EHI_127440;ortholog	SERINE/THREONINE-PROTEIN KINASE KINY-RELATED (PTHR23257:SF692)	non-receptor serine/threonine protein kinase(PC00220);non-receptor tyrosine protein kinase(PC00137)
ENTHI|EnsemblGenome=EHI_127820|UniProtKB=C4M519	EHI_127820	Tyrosine kinase, putative;EHI_127820;ortholog	SERINE/THREONINE-PROTEIN KINASE DRKC-RELATED (PTHR23257:SF580)	non-receptor serine/threonine protein kinase(PC00220);non-receptor tyrosine protein kinase(PC00137)
ENTHI|EnsemblGenome=EHI_138750|UniProtKB=C4M4I1	EHI_138750	Tyrosine kinase, putative;EHI_138750;ortholog	SUBFAMILY NOT NAMED (PTHR23257:SF639)	non-receptor serine/threonine protein kinase(PC00220);non-receptor tyrosine protein kinase(PC00137)
ENTHI|EnsemblGenome=EHI_152420|UniProtKB=C4LSS9	EHI_152420	Tyrosine kinase, putative;EHI_152420;ortholog	SERINE/THREONINE-PROTEIN KINASE KINY-RELATED (PTHR23257:SF692)	non-receptor serine/threonine protein kinase(PC00220);non-receptor tyrosine protein kinase(PC00137)
ENTHI|EnsemblGenome=EHI_167650|UniProtKB=C4M7Z7	EHI_167650	Tyrosine kinase, putative;EHI_167650;ortholog	SERINE/THREONINE-PROTEIN KINASE KINY-RELATED (PTHR23257:SF692)	non-receptor serine/threonine protein kinase(PC00220);non-receptor tyrosine protein kinase(PC00137)

## Sheet: Cluster 2
Cluster 2 - GO terms - Protein Classes
GeneID	Mapped ID	Gene name	PANTHER Family/subfamily	PANTHER protein class
Structural constituents of ribosomes
ENTHI|EnsemblGenome=EHI_197030|UniProtKB=C4LVC0	EHI_197030	40S ribosomal protein S10, putative;EHI_197030;ortholog	RIBOSOMAL PROTEIN S10 (PTHR12146:SF8)	ribosomal protein(PC00171)
ENTHI|EnsemblGenome=EHI_124850|UniProtKB=C4M979	EHI_124850	40S ribosomal protein S11, putative;EHI_124850;ortholog	40S RIBOSOMAL PROTEIN S11 (PTHR10744:SF15)	ribosomal protein(PC00171)
ENTHI|EnsemblGenome=EHI_155410|UniProtKB=C4LW92	EHI_155410	40S ribosomal protein S11, putative;EHI_155410;ortholog	40S RIBOSOMAL PROTEIN S11 (PTHR10744:SF15)	ribosomal protein(PC00171)
ENTHI|EnsemblGenome=EHI_111760|UniProtKB=C4M574	EHI_111760	40S ribosomal protein S12;EHI_111760;ortholog	40S RIBOSOMAL PROTEIN S12 (PTHR11843:SF4)	ribosomal protein(PC00171)
ENTHI|EnsemblGenome=EHI_186720|UniProtKB=C4LVN9	EHI_186720	40S ribosomal protein S12;EHI_186720;ortholog	40S RIBOSOMAL PROTEIN S12 (PTHR11843:SF4)	ribosomal protein(PC00171)
ENTHI|EnsemblGenome=EHI_074090|UniProtKB=B1N2I3	EHI_074090	40S ribosomal protein S14, putative;EHI_012360;ortholog	40S RIBOSOMAL PROTEIN S14 (PTHR11759:SF13)	ribosomal protein(PC00171)
ENTHI|EnsemblGenome=EHI_046690|UniProtKB=C4M7A5	EHI_046690	40S ribosomal protein S15, putative;EHI_046690;ortholog	40S RIBOSOMAL PROTEIN S15 (PTHR11880:SF15)	ribosomal protein(PC00171)
ENTHI|EnsemblGenome=EHI_064570|UniProtKB=C4M0C6	EHI_064570	40S ribosomal protein S15, putative;EHI_064570;ortholog	40S RIBOSOMAL PROTEIN S15 (PTHR11880:SF15)	ribosomal protein(PC00171)
ENTHI|EnsemblGenome=EHI_111980|UniProtKB=C4M7H3	EHI_111980	40S ribosomal protein S15, putative;EHI_111980;ortholog	40S RIBOSOMAL PROTEIN S15 (PTHR11880:SF15)	ribosomal protein(PC00171)
ENTHI|EnsemblGenome=EHI_038620|UniProtKB=C4LZP6	EHI_038620	40S ribosomal protein S16, putative;EHI_038620;ortholog	40S RIBOSOMAL PROTEIN S16 (PTHR21569:SF9)	ribonucleoprotein(PC00171);ribosomal protein(PC00031)
ENTHI|EnsemblGenome=EHI_160990|UniProtKB=C4M2R7	EHI_160990	40S ribosomal protein S16, putative;EHI_160990;ortholog	40S RIBOSOMAL PROTEIN S16 (PTHR21569:SF9)	ribonucleoprotein(PC00171);ribosomal protein(PC00031)
ENTHI|EnsemblGenome=EHI_009810|UniProtKB=C4M0P7	EHI_009810	40S ribosomal protein S17, putative;EHI_009810;ortholog	40S RIBOSOMAL PROTEIN S17 (PTHR10732:SF4)	ribosomal protein(PC00171)
ENTHI|EnsemblGenome=EHI_037130|UniProtKB=C4M7N8	EHI_037130	40S ribosomal protein S17, putative;EHI_037130;ortholog	40S RIBOSOMAL PROTEIN S17 (PTHR10732:SF4)	ribosomal protein(PC00171)
ENTHI|EnsemblGenome=EHI_135060|UniProtKB=C4M0Z2	EHI_135060	40S ribosomal protein S17, putative;EHI_135060;ortholog	40S RIBOSOMAL PROTEIN S17 (PTHR10732:SF4)	ribosomal protein(PC00171)
ENTHI|EnsemblGenome=EHI_009680|UniProtKB=C4LZ42	EHI_031400,EHI_009680	40S ribosomal protein S18, putative;EHI_009680;ortholog	40S RIBOSOMAL PROTEIN S18 (PTHR10871:SF14)
ENTHI|EnsemblGenome=EHI_086120|UniProtKB=C4M367	EHI_086120	40S ribosomal protein S18, putative;EHI_086120;ortholog	40S RIBOSOMAL PROTEIN S18 (PTHR10871:SF14)
ENTHI|EnsemblGenome=EHI_146570|UniProtKB=C4MA13	EHI_146570	40S ribosomal protein S19, putative;EHI_146570;ortholog	40S RIBOSOMAL PROTEIN S19A-RELATED (PTHR11710:SF6)	ribosomal protein(PC00171)
ENTHI|EnsemblGenome=EHI_198740|UniProtKB=C4LWS0	EHI_198740	40S ribosomal protein S19, putative;EHI_198740;ortholog	40S RIBOSOMAL PROTEIN S19A-RELATED (PTHR11710:SF6)	ribosomal protein(PC00171)
ENTHI|EnsemblGenome=EHI_020280|UniProtKB=C4M7U0	EHI_020280	40S ribosomal protein S2, putative;EHI_020280;ortholog	RIBOSOMAL PROTEIN S2 (PTHR13718:SF73)	ribosomal protein(PC00171)
ENTHI|EnsemblGenome=EHI_026410|UniProtKB=C4M5V7	EHI_026410	40S ribosomal protein S20, putative;EHI_026410;ortholog	40S RIBOSOMAL PROTEIN S20 (PTHR11700:SF13)	ribosomal protein(PC00171)
ENTHI|EnsemblGenome=EHI_140170|UniProtKB=C4M466	EHI_140170	40S ribosomal protein S20, putative;EHI_140170;ortholog	40S RIBOSOMAL PROTEIN S20 (PTHR11700:SF13)	ribosomal protein(PC00171)
ENTHI|EnsemblGenome=EHI_126870|UniProtKB=C4LWW3	EHI_126870	40S ribosomal protein S21;EHI_126870;ortholog	40S RIBOSOMAL PROTEIN S21 (PTHR10442:SF5)	ribosomal protein(PC00171)
ENTHI|EnsemblGenome=EHI_040830|UniProtKB=C4M5B7	EHI_081320,EHI_108500	40S ribosomal protein S23, putative;EHI_020310;ortholog	40S RIBOSOMAL PROTEIN S23 (PTHR11652:SF30)	ribosomal protein(PC00171)
ENTHI|EnsemblGenome=EHI_078300|UniProtKB=C4M549	EHI_078300,EHI_146560	40S ribosomal protein S24, putative;EHI_078300;ortholog	40S RIBOSOMAL PROTEIN S24 (PTHR10496:SF6)	ribosomal protein(PC00171)
ENTHI|EnsemblGenome=EHI_148820|UniProtKB=C4LT49	EHI_148820	40S ribosomal protein S24, putative;EHI_148820;ortholog	40S RIBOSOMAL PROTEIN S24 (PTHR10496:SF6)	ribosomal protein(PC00171)
ENTHI|EnsemblGenome=EHI_039010|UniProtKB=C4LZS2	EHI_039010	40S ribosomal protein S26, putative;EHI_039010;ortholog	40S RIBOSOMAL PROTEIN S26-RELATED (PTHR12538:SF5)	ribosomal protein(PC00171)
ENTHI|EnsemblGenome=EHI_105180|UniProtKB=C4M123	EHI_105180	40S ribosomal protein S26, putative;EHI_105180;ortholog	40S RIBOSOMAL PROTEIN S26-RELATED (PTHR12538:SF5)	ribosomal protein(PC00171)
ENTHI|EnsemblGenome=EHI_158550|UniProtKB=C4M7G9	EHI_158550	40S ribosomal protein S26, putative;EHI_158550;ortholog	40S RIBOSOMAL PROTEIN S26-RELATED (PTHR12538:SF5)	ribosomal protein(PC00171)
ENTHI|EnsemblGenome=EHI_004200|UniProtKB=C4LYP4	EHI_004200	40S ribosomal protein S27;EHI_004200;ortholog	40S RIBOSOMAL PROTEIN S27 (PTHR11594:SF7)	ribosomal protein(PC00171)
ENTHI|EnsemblGenome=EHI_149000|UniProtKB=C4LT66	EHI_149000	40S ribosomal protein S27;EHI_149000;ortholog	40S RIBOSOMAL PROTEIN S27 (PTHR11594:SF7)	ribosomal protein(PC00171)
ENTHI|EnsemblGenome=EHI_152230|UniProtKB=C4LSR1	EHI_152230	40S ribosomal protein S27;EHI_152230;ortholog	40S RIBOSOMAL PROTEIN S27 (PTHR11594:SF7)	ribosomal protein(PC00171)
ENTHI|EnsemblGenome=EHI_036530|UniProtKB=C4M8F6	EHI_036530	40S ribosomal protein S27a, putative;EHI_036530;ortholog
ENTHI|EnsemblGenome=EHI_021450|UniProtKB=C4M059	EHI_021450	40S ribosomal protein S28, putative;EHI_021450;ortholog	40S RIBOSOMAL PROTEIN S28 (PTHR10769:SF6)	ribosomal protein(PC00171)
ENTHI|EnsemblGenome=EHI_038860|UniProtKB=C4LZQ8	EHI_038860	40S ribosomal protein S28, putative;EHI_038860;ortholog	40S RIBOSOMAL PROTEIN S28 (PTHR10769:SF6)	ribosomal protein(PC00171)
ENTHI|EnsemblGenome=EHI_148320|UniProtKB=C4LT02	EHI_146340,EHI_148320	40S ribosomal protein S3, putative;EHI_146340;ortholog	40S RIBOSOMAL PROTEIN S3 (PTHR11760:SF26)	ribosomal protein(PC00171)
ENTHI|EnsemblGenome=EHI_050280|UniProtKB=C4LTQ5	EHI_050280	40S ribosomal protein S3a;EHI_050280;ortholog	40S RIBOSOMAL PROTEIN S3A (PTHR11830:SF11)	ribosomal protein(PC00171)
ENTHI|EnsemblGenome=EHI_065270|UniProtKB=C4M609	EHI_072040	40S ribosomal protein S3a;EHI_065270;ortholog	40S RIBOSOMAL PROTEIN S3A (PTHR11830:SF11)	ribosomal protein(PC00171)
ENTHI|EnsemblGenome=EHI_098840|UniProtKB=C4LYF4	EHI_008210,EHI_098840,EHI_003940	40S ribosomal protein S4, putative;EHI_003940;ortholog	40S RIBOSOMAL PROTEIN S4 (PTHR11581:SF13)	ribosomal protein(PC00171)
ENTHI|EnsemblGenome=EHI_057850|UniProtKB=B1N418	EHI_057850	40S ribosomal protein S4, putative;EHI_057850;ortholog	40S RIBOSOMAL PROTEIN S4 (PTHR11581:SF13)	ribosomal protein(PC00171)
ENTHI|EnsemblGenome=EHI_118170|UniProtKB=B1N336	EHI_118170	40S ribosomal protein S4, putative;EHI_118170;ortholog	40S RIBOSOMAL PROTEIN S4 (PTHR11581:SF13)	ribosomal protein(PC00171)
ENTHI|EnsemblGenome=EHI_044590|UniProtKB=C4LT81	EHI_137870,EHI_044590	40S ribosomal protein S5;EHI_044590;ortholog	40S RIBOSOMAL PROTEIN S5 (PTHR11205:SF30)	ribosomal protein(PC00171)
ENTHI|EnsemblGenome=EHI_000590|UniProtKB=C4LZB0	EHI_000590	40S ribosomal protein S6;EHI_000590;ortholog	40S RIBOSOMAL PROTEIN S6 (PTHR11502:SF11)
ENTHI|EnsemblGenome=EHI_013890|UniProtKB=C4LXN2	EHI_013890	40S ribosomal protein S6;EHI_013890;ortholog	40S RIBOSOMAL PROTEIN S6 (PTHR11502:SF11)
ENTHI|EnsemblGenome=EHI_199990|UniProtKB=B1N442	EHI_199990	40S ribosomal protein S6;EHI_199990;ortholog	40S RIBOSOMAL PROTEIN S6 (PTHR11502:SF11)
ENTHI|EnsemblGenome=EHI_067530|UniProtKB=C4M9F9	EHI_067530	40S ribosomal protein S7, putative;EHI_067530;ortholog	40S RIBOSOMAL PROTEIN S7 (PTHR11278:SF5)	ribosomal protein(PC00171)
ENTHI|EnsemblGenome=EHI_140540|UniProtKB=B1N3K9	EHI_140540	40S ribosomal protein S7, putative;EHI_140540;ortholog	40S RIBOSOMAL PROTEIN S7 (PTHR11278:SF5)	ribosomal protein(PC00171)
ENTHI|EnsemblGenome=EHI_179000|UniProtKB=C4LUW3	EHI_179000	40S ribosomal protein S9;EHI_179000;ortholog	40S RIBOSOMAL PROTEIN S9 (PTHR11831:SF16)	ribosomal protein(PC00171)
ENTHI|EnsemblGenome=EHI_081410|UniProtKB=C4M5A0	EHI_081410	40S ribosomal protein SA;EHI_081410;ortholog	40S RIBOSOMAL PROTEIN SA (PTHR11489:SF12)
ENTHI|EnsemblGenome=EHI_042920|UniProtKB=C4M660	EHI_042920	60S acidic riboomal protein P1, putative;EHI_042920;ortholog	60S ACIDIC RIBOSOMAL PROTEIN P1 (PTHR21141:SF55)	ribosomal protein(PC00171)
ENTHI|EnsemblGenome=EHI_175460|UniProtKB=B1N2Z3	EHI_148850,EHI_177630	60S acidic ribosomal protein P0, putative;EHI_090400;ortholog	60S ACIDIC RIBOSOMAL PROTEIN P0 (PTHR21141:SF66)	ribosomal protein(PC00171)
ENTHI|Gene=EHI_042930|UniProtKB=C4M661	EHI_042930	60S acidic ribosomal protein P1, putative;EHI_042930;ortholog	60S ACIDIC RIBOSOMAL PROTEIN P1 (PTHR21141:SF55)	ribosomal protein(PC00171)
ENTHI|EnsemblGenome=EHI_104660|UniProtKB=C4LZ75	EHI_104660	60S acidic ribosomal protein P1, putative;EHI_104660;ortholog	60S ACIDIC RIBOSOMAL PROTEIN P1 (PTHR21141:SF55)	ribosomal protein(PC00171)
ENTHI|Gene=EHI_138770|UniProtKB=C4M4I3	EHI_138770	60S acidic ribosomal protein P2, putative;EHI_138770;ortholog	60S ACIDIC RIBOSOMAL PROTEIN P1 (PTHR21141:SF55)	ribosomal protein(PC00171)
ENTHI|EnsemblGenome=EHI_179980|UniProtKB=C4M649	EHI_179980	60S acidic ribosomal protein P2, putative;EHI_179980;ortholog	60S ACIDIC RIBOSOMAL PROTEIN P1 (PTHR21141:SF55)	ribosomal protein(PC00171)
ENTHI|EnsemblGenome=EHI_186830|UniProtKB=C4LVQ0	EHI_186830	60S acidic ribosomal protein P2, putative;EHI_186830;ortholog	60S ACIDIC RIBOSOMAL PROTEIN P1 (PTHR21141:SF55)	ribosomal protein(PC00171)
ENTHI|EnsemblGenome=EHI_044810|UniProtKB=C4LTA0	EHI_044810,EHI_098780	60S ribosomal protein L10, putative;EHI_044810;ortholog	QM PROTEIN (PTHR11726:SF19)	ribosomal protein(PC00171)
ENTHI|EnsemblGenome=EHI_040660|UniProtKB=C4LZP2	EHI_040660,EHI_038580	60S ribosomal protein L11, putative;EHI_038580;ortholog	60S RIBOSOMAL PROTEIN L11 (PTHR11994:SF17)	ribosomal protein(PC00171)
ENTHI|EnsemblGenome=EHI_199970|UniProtKB=C4LZG9	EHI_199970,EHI_124300	60S ribosomal protein L11, putative;EHI_124300;ortholog	60S RIBOSOMAL PROTEIN L11 (PTHR11994:SF17)	ribosomal protein(PC00171)
ENTHI|EnsemblGenome=EHI_030710|UniProtKB=C4M1E1	EHI_048680,EHI_191750,EHI_030710	60S ribosomal protein L12, putative;EHI_030710;ortholog	60S RIBOSOMAL PROTEIN L12 (PTHR11661:SF12)	ribosomal protein(PC00171)
ENTHI|EnsemblGenome=EHI_017700|UniProtKB=C4M3F3	EHI_099730,EHI_017700	60S ribosomal protein L13, putative;EHI_017700;ortholog	60S RIBOSOMAL PROTEIN L13A-RELATED (PTHR11545:SF8)	ribosomal protein(PC00171)
ENTHI|EnsemblGenome=EHI_181560|UniProtKB=C4M8R8	EHI_181560	60S ribosomal protein L13, putative;EHI_181560;ortholog	60S RIBOSOMAL PROTEIN L13 (PTHR11722:SF2)	ribosomal protein(PC00171)
ENTHI|EnsemblGenome=EHI_187150|UniProtKB=C4LVT2	EHI_187150	60S ribosomal protein L13, putative;EHI_187150;ortholog	60S RIBOSOMAL PROTEIN L13 (PTHR11722:SF2)	ribosomal protein(PC00171)
ENTHI|EnsemblGenome=EHI_050130|UniProtKB=C4LTQ0	EHI_050130	60S ribosomal protein L14, putative;EHI_050130;ortholog	60S RIBOSOMAL PROTEIN L14 (PTHR11127:SF4)
ENTHI|EnsemblGenome=EHI_184470|UniProtKB=C4M6S2	EHI_184470	60S ribosomal protein L14, putative;EHI_184470;ortholog	60S RIBOSOMAL PROTEIN L14 (PTHR11127:SF4)
ENTHI|EnsemblGenome=EHI_185580|UniProtKB=C4M8C9	EHI_185580	60S ribosomal protein L14, putative;EHI_185580;ortholog	60S RIBOSOMAL PROTEIN L14 (PTHR11127:SF4)
ENTHI|EnsemblGenome=EHI_008620|UniProtKB=C4M0M6	EHI_008620	60S ribosomal protein L17, putative;EHI_008620;ortholog	60S RIBOSOMAL PROTEIN L17 (PTHR11593:SF13)
ENTHI|EnsemblGenome=EHI_054740|UniProtKB=C4M2J3	EHI_054740	60S ribosomal protein L17, putative;EHI_054740;ortholog	60S RIBOSOMAL PROTEIN L17 (PTHR11593:SF13)
ENTHI|EnsemblGenome=EHI_127330|UniProtKB=C4LX05	EHI_127330	60S ribosomal protein L17, putative;EHI_127330;ortholog	60S RIBOSOMAL PROTEIN L17 (PTHR11593:SF13)
ENTHI|EnsemblGenome=EHI_098470|UniProtKB=C4LXC8	EHI_187740,EHI_098470,EHI_079190	60S ribosomal protein L18, putative;EHI_079190;ortholog	60S RIBOSOMAL PROTEIN L18 (PTHR10934:SF7)
ENTHI|EnsemblGenome=EHI_163670|UniProtKB=C4LXZ0	EHI_090020,EHI_163670,EHI_131940,EHI_035600	60S ribosomal protein L18a;EHI_035600;ortholog	60S RIBOSOMAL PROTEIN L18A (PTHR10052:SF20)
ENTHI|EnsemblGenome=EHI_150470|UniProtKB=C4LWZ3	EHI_181180,EHI_150470,EHI_127200	60S ribosomal protein L2/L8, putative;EHI_127200;ortholog	60S RIBOSOMAL PROTEIN L8 (PTHR13691:SF28)	ribosomal protein(PC00171)
ENTHI|EnsemblGenome=EHI_069110|UniProtKB=C4LWK0	EHI_069110	60S ribosomal protein L21, putative;EHI_069110;ortholog	RIBOSOMAL PROTEIN L21 (PTHR20981:SF13)
ENTHI|EnsemblGenome=EHI_161180|UniProtKB=C4LV69	EHI_161180,EHI_182920	60S ribosomal protein L21, putative;EHI_161180;ortholog	RIBOSOMAL PROTEIN L21 (PTHR20981:SF13)
ENTHI|EnsemblGenome=EHI_051710|UniProtKB=C4LVB0	EHI_193330,EHI_196920,EHI_051710	60S ribosomal protein L23, putative;EHI_051710;ortholog	60S RIBOSOMAL PROTEIN L23 (PTHR11761:SF20)	ribosomal protein(PC00171)
ENTHI|EnsemblGenome=EHI_030760|UniProtKB=C4LSA0	EHI_153080,EHI_030760	60S ribosomal protein L24, putative;EHI_030760;ortholog	60S RIBOSOMAL PROTEIN L24 (PTHR10792:SF16)	ribosomal protein(PC00171)
ENTHI|EnsemblGenome=EHI_111570|UniProtKB=C4M569	EHI_111570	60S ribosomal protein L26, putative;EHI_111570;ortholog	RIBOSOMAL PROTEIN L26 (PTHR11143:SF12)	ribosomal protein(PC00171)
ENTHI|EnsemblGenome=EHI_152570|UniProtKB=C4LSU3	EHI_152570	60S ribosomal protein L26, putative;EHI_152570;ortholog	RIBOSOMAL PROTEIN L26 (PTHR11143:SF12)	ribosomal protein(PC00171)
ENTHI|EnsemblGenome=EHI_146370|UniProtKB=C4M9C4	EHI_146370	60S ribosomal protein L27, putative;EHI_146370;ortholog	60S RIBOSOMAL PROTEIN L27 (PTHR10497:SF3)	ribosomal protein(PC00171)
ENTHI|EnsemblGenome=EHI_183480|UniProtKB=C4M727	EHI_183480	60S ribosomal protein L27, putative;EHI_183480;ortholog	60S RIBOSOMAL PROTEIN L27 (PTHR10497:SF3)	ribosomal protein(PC00171)
ENTHI|EnsemblGenome=EHI_020370|UniProtKB=C4M7V3	EHI_020370	60S ribosomal protein L27a, putative;EHI_020370;ortholog	60S RIBOSOMAL PROTEIN L27A (PTHR11721:SF9)	ribosomal protein(PC00171)
ENTHI|EnsemblGenome=EHI_069490|UniProtKB=B1N3F8	EHI_169100,EHI_069490	60S ribosomal protein L27a, putative;EHI_069490;ortholog	60S RIBOSOMAL PROTEIN L27A (PTHR11721:SF9)	ribosomal protein(PC00171)
ENTHI|EnsemblGenome=EHI_192090|UniProtKB=B1N420	EHI_192090	60S ribosomal protein L27a, putative;EHI_192090;ortholog	60S RIBOSOMAL PROTEIN L27A (PTHR11721:SF9)	ribosomal protein(PC00171)
ENTHI|EnsemblGenome=EHI_005890|UniProtKB=C4LW09	EHI_055670,EHI_005890	60S ribosomal protein L3, putative;EHI_005890;ortholog	RIBOSOMAL PROTEIN L3 (PTHR11363:SF10)	ribosomal protein(PC00171)
ENTHI|EnsemblGenome=EHI_167520|UniProtKB=B1N4Y7	EHI_167520	60S ribosomal protein L3, putative;EHI_167520;ortholog	RIBOSOMAL PROTEIN L3 (PTHR11363:SF10)	ribosomal protein(PC00171)
ENTHI|EnsemblGenome=EHI_065740|UniProtKB=C4LZZ0	EHI_065740	60S ribosomal protein L30, putative;EHI_065740;ortholog	60S RIBOSOMAL PROTEIN L30 (PTHR11449:SF5)	ribosomal protein(PC00171)
ENTHI|EnsemblGenome=EHI_192800|UniProtKB=C4M919	EHI_192800	60S ribosomal protein L30, putative;EHI_192800;ortholog	60S RIBOSOMAL PROTEIN L30 (PTHR11449:SF5)	ribosomal protein(PC00171)
ENTHI|EnsemblGenome=EHI_058080|UniProtKB=C4M8A9	EHI_058080	60S ribosomal protein L31, putative;EHI_058080;ortholog	60S RIBOSOMAL PROTEIN L31 (PTHR10956:SF15)	ribosomal protein(PC00171)
ENTHI|EnsemblGenome=EHI_068200|UniProtKB=C4LU13	EHI_068200,EHI_140370	60S ribosomal protein L31, putative;EHI_068200;ortholog	60S RIBOSOMAL PROTEIN L31 (PTHR10956:SF15)	ribosomal protein(PC00171)
ENTHI|EnsemblGenome=EHI_044770|UniProtKB=C4LT96	EHI_044770	60S ribosomal protein L32, putative;EHI_044770;ortholog	60S RIBOSOMAL PROTEIN L32 (PTHR23413:SF16)	ribosomal protein(PC00171)
ENTHI|EnsemblGenome=EHI_092430|UniProtKB=C4LV05	EHI_092430	60S ribosomal protein L32, putative;EHI_092430;ortholog	60S RIBOSOMAL PROTEIN L32 (PTHR23413:SF16)	ribosomal protein(PC00171)
ENTHI|EnsemblGenome=EHI_188940|UniProtKB=C4M2W1	EHI_188940	60S ribosomal protein L32, putative;EHI_188940;ortholog	60S RIBOSOMAL PROTEIN L32 (PTHR23413:SF16)	ribosomal protein(PC00171)
ENTHI|EnsemblGenome=EHI_164870|UniProtKB=C4M1Y0	EHI_164870	60S ribosomal protein L34, putative;EHI_164870;ortholog	60S RIBOSOMAL PROTEIN L34 (PTHR10759:SF19)	ribosomal protein(PC00171)
ENTHI|EnsemblGenome=EHI_167050|UniProtKB=C4LYA7	EHI_167050	60S ribosomal protein L34, putative;EHI_167050;ortholog	60S RIBOSOMAL PROTEIN L34 (PTHR10759:SF19)	ribosomal protein(PC00171)
ENTHI|EnsemblGenome=EHI_189940|UniProtKB=C4M712	EHI_189940	60S ribosomal protein L34, putative;EHI_189940;ortholog	60S RIBOSOMAL PROTEIN L34 (PTHR10759:SF19)	ribosomal protein(PC00171)
ENTHI|EnsemblGenome=EHI_042720|UniProtKB=C4MB46	EHI_042720	60S ribosomal protein L35, putative;EHI_042720;ortholog	60S RIBOSOMAL PROTEIN L35 (PTHR13872:SF33)	glycosyltransferase(PC00220);ribosomal protein(PC00111)
ENTHI|EnsemblGenome=EHI_014110|UniProtKB=B1N4V3	EHI_049000,EHI_114920,EHI_014110	60S ribosomal protein L35a, putative;EHI_014110;ortholog	RIBOSOMAL PROTEIN L35A (PTHR10902:SF7)
ENTHI|EnsemblGenome=EHI_124330|UniProtKB=C4LZH1	EHI_124330,EHI_184480,EHI_199940	60S ribosomal protein L36, putative;EHI_124330;ortholog	60S RIBOSOMAL PROTEIN L36 (PTHR10114:SF4)	ribosomal protein(PC00171)
ENTHI|EnsemblGenome=EHI_015320|UniProtKB=C4M0X0	EHI_015320,EHI_158270,EHI_048990,EHI_156690	60S ribosomal protein L37-A, putative;EHI_015320;ortholog	RIBOSOMAL PROTEIN L37 (PTHR10768:SF7)	ribosomal protein(PC00171)
ENTHI|EnsemblGenome=EHI_148230|UniProtKB=C4LSZ3	EHI_148230	60S ribosomal protein L37a, putative;EHI_148230;ortholog
ENTHI|EnsemblGenome=EHI_023840|UniProtKB=C4M7I6	EHI_023840	60S ribosomal protein L38, putative;EHI_023840;ortholog	60S RIBOSOMAL PROTEIN L38 (PTHR10965:SF11)
ENTHI|EnsemblGenome=EHI_099790|UniProtKB=C4M6F9	EHI_099790	60S ribosomal protein L38, putative;EHI_099790;ortholog	60S RIBOSOMAL PROTEIN L38 (PTHR10965:SF11)
ENTHI|EnsemblGenome=EHI_044830|UniProtKB=C4LTA2	EHI_044830,EHI_143430	60S ribosomal protein L39, putative;EHI_044830;ortholog	60S RIBOSOMAL PROTEIN L39 (PTHR19970:SF16)	ribosomal protein(PC00171)
ENTHI|EnsemblGenome=EHI_000510|UniProtKB=C4LZA2	EHI_000510	60S ribosomal protein L4, putative;EHI_000510;ortholog	60S RIBOSOMAL PROTEIN L4 (PTHR19431:SF2)
ENTHI|EnsemblGenome=EHI_035440|UniProtKB=C4LXX5	EHI_035440	60S ribosomal protein L4, putative;EHI_035440;ortholog	60S RIBOSOMAL PROTEIN L4 (PTHR19431:SF2)
ENTHI|EnsemblGenome=EHI_064710|UniProtKB=B1N384	EHI_064710	60S ribosomal protein L4, putative;EHI_064710;ortholog	60S RIBOSOMAL PROTEIN L4 (PTHR19431:SF2)
ENTHI|EnsemblGenome=EHI_194270|UniProtKB=C4LZU1	EHI_194270	60S ribosomal protein L4, putative;EHI_194270;ortholog	60S RIBOSOMAL PROTEIN L4 (PTHR19431:SF2)
ENTHI|EnsemblGenome=EHI_092470|UniProtKB=C4LV09	EHI_092470	60S ribosomal protein L40, putative;EHI_092470;ortholog
ENTHI|EnsemblGenome=EHI_153070|UniProtKB=C4LS99	EHI_153070,EHI_092120,EHI_171300	60S ribosomal protein L44, putative;EHI_092120;ortholog	60S RIBOSOMAL PROTEIN L44 (PTHR10369:SF20)	ribosomal protein(PC00171)
ENTHI|EnsemblGenome=EHI_006860|UniProtKB=C4LU56	EHI_006860,EHI_068660	60S ribosomal protein L5, putative;EHI_006860;ortholog	60S RIBOSOMAL PROTEIN L5 (PTHR23410:SF16)	ribosomal protein(PC00171)
ENTHI|EnsemblGenome=EHI_140550|UniProtKB=C4LTE3	EHI_140550	60S ribosomal protein L6, putative;EHI_045300;ortholog	60S RIBOSOMAL PROTEIN L6 (PTHR10715:SF4)	ribosomal protein(PC00171)
ENTHI|EnsemblGenome=EHI_067520|UniProtKB=C4M9F8	EHI_067520	60S ribosomal protein L6, putative;EHI_067520;ortholog	60S RIBOSOMAL PROTEIN L6 (PTHR10715:SF4)	ribosomal protein(PC00171)
ENTHI|EnsemblGenome=EHI_010650|UniProtKB=C4LYV2	EHI_010650	60S ribosomal protein L7, putative;EHI_010650;ortholog	60S RIBOSOMAL PROTEIN L7-RELATED (PTHR11524:SF18)	ribosomal protein(PC00171)
ENTHI|EnsemblGenome=EHI_146530|UniProtKB=C4MA09	EHI_146530	60S ribosomal protein L7, putative;EHI_146530;ortholog	60S RIBOSOMAL PROTEIN L7-RELATED (PTHR11524:SF18)	ribosomal protein(PC00171)
ENTHI|EnsemblGenome=EHI_192110|UniProtKB=C4M751	EHI_192110	60S ribosomal protein L7, putative;EHI_192110;ortholog	60S RIBOSOMAL PROTEIN L7-RELATED (PTHR11524:SF18)	ribosomal protein(PC00171)
ENTHI|EnsemblGenome=EHI_126140|UniProtKB=C4LVZ9	EHI_126140	60S ribosomal protein L9, putative;EHI_126140;ortholog	60S RIBOSOMAL PROTEIN L9 (PTHR11655:SF20)	ribosomal protein(PC00171)
ENTHI|EnsemblGenome=EHI_193080|UniProtKB=C4M9B0	EHI_193080	60S ribosomal protein L9, putative;EHI_193080;ortholog	60S RIBOSOMAL PROTEIN L9 (PTHR11655:SF20)	ribosomal protein(PC00171)
ENTHI|EnsemblGenome=EHI_040800|UniProtKB=C4M7U2	EHI_040800,EHI_020300	Ribosomal protein L15;EHI_020300;ortholog	60S RIBOSOMAL PROTEIN L15 (PTHR11847:SF10)	ribosomal protein(PC00171)
ENTHI|EnsemblGenome=EHI_096850|UniProtKB=C4LWJ4	EHI_096850	Ribosomal protein L19;EHI_096850;ortholog	60S RIBOSOMAL PROTEIN L19 (PTHR10722:SF8)	ribosomal protein(PC00171)
ENTHI|EnsemblGenome=EHI_110340|UniProtKB=C4LU86	EHI_110340	Ribosomal protein L19;EHI_110340;ortholog	60S RIBOSOMAL PROTEIN L19 (PTHR10722:SF8)	ribosomal protein(PC00171)
ENTHI|EnsemblGenome=EHI_182850|UniProtKB=C4LV64	EHI_182850	Ribosomal protein L23A, putative;EHI_182850;ortholog	FI01658P (PTHR11620:SF37)	ribosomal protein(PC00171)
ENTHI|EnsemblGenome=EHI_126250|UniProtKB=C4LW10	EHI_126250	Ribosomal protein S29, putative;EHI_030070;ortholog	RIBOSOMAL PROTEIN S29 (PTHR12010:SF10)
ENTHI|EnsemblGenome=EHI_044550|UniProtKB=C4LT77	EHI_182590,EHI_044550	Ribosomal protein S30, putative;EHI_044550;ortholog	RIBOSOMAL PROTEIN S30, ISOFORM A (PTHR12650:SF23)
ENTHI|EnsemblGenome=EHI_147710|UniProtKB=C4M912	EHI_147710	Ribosomal protein S30, putative;EHI_147710;ortholog	RIBOSOMAL PROTEIN S30, ISOFORM A (PTHR12650:SF23)
ENTHI|EnsemblGenome=EHI_148320|UniProtKB=C4LT02	EHI_146340,EHI_148320	40S ribosomal protein S3, putative;EHI_146340;ortholog	40S RIBOSOMAL PROTEIN S3 (PTHR11760:SF26)	ribosomal protein(PC00171)
Translation factors
ENTHI|EnsemblGenome=EHI_011210|UniProtKB=C4M7D4	EHI_011210	Elongation factor 1-alpha;EHI_011210;ortholog	ELONGATION FACTOR 1-ALPHA 2 (PTHR23115:SF203)	G-protein(PC00095);hydrolase(PC00020);translation elongation factor(PC00121);translation initiation factor(PC00171)
ENTHI|EnsemblGenome=EHI_052400|UniProtKB=C4MAC9	EHI_102170	Elongation factor 1-alpha;EHI_052400;ortholog	ELONGATION FACTOR 1-ALPHA 2 (PTHR23115:SF203)	G-protein(PC00095);hydrolase(PC00020);translation elongation factor(PC00121);translation initiation factor(PC00171)
ENTHI|EnsemblGenome=EHI_164510|UniProtKB=B1N3D6	EHI_164510	Elongation factor 2;EHI_164510;ortholog	EUKARYOTIC TRANSLATION ELONGATION FACTOR 2 (PTHR42908:SF9)	G-protein(PC00095);hydrolase(PC00020);translation elongation factor(PC00121);translation initiation factor(PC00171)
ENTHI|EnsemblGenome=EHI_166810|UniProtKB=B1N306	EHI_166810	Elongation factor 2;EHI_166810;ortholog	EUKARYOTIC TRANSLATION ELONGATION FACTOR 2 (PTHR42908:SF9)	G-protein(PC00095);hydrolase(PC00020);translation elongation factor(PC00121);translation initiation factor(PC00171)
ENTHI|EnsemblGenome=EHI_119540|UniProtKB=C4M7Y2	EHI_119540	Eukaryotic translation elongation factor 1 gamma, putative;EHI_119540;ortholog
ENTHI|EnsemblGenome=EHI_151810|UniProtKB=C4LSM2	EHI_151810	Eukaryotic translation initiation factor 5A;EHI_151810;ortholog	EUKARYOTIC TRANSLATION INITIATION FACTOR 5A (PTHR11673:SF18)	translation initiation factor(PC00171)
ENTHI|EnsemblGenome=EHI_177460|UniProtKB=C4LY49	EHI_177460	Eukaryotic translation initiation factor 5A;EHI_177460;ortholog	EUKARYOTIC TRANSLATION INITIATION FACTOR 5A (PTHR11673:SF18)	translation initiation factor(PC00171)
ENTHI|EnsemblGenome=EHI_186480|UniProtKB=C4LVN8	EHI_186480	Eukaryotic translation initiation factor 5A;EHI_186480;ortholog	EUKARYOTIC TRANSLATION INITIATION FACTOR 5A (PTHR11673:SF18)	translation initiation factor(PC00171)
Hhydrolase on glycosyl bonds
ENTHI|EnsemblGenome=EHI_118440|UniProtKB=C4LYK5	EHI_118440	Beta-amylase, putative;EHI_118440;ortholog	BETA-AMYLASE 3, CHLOROPLASTIC (PTHR31352:SF27)
ENTHI|EnsemblGenome=EHI_192590|UniProtKB=C4M1H6	EHI_192590	Beta-amylase, putative;EHI_192590;ortholog	BETA-AMYLASE 3, CHLOROPLASTIC (PTHR31352:SF27)
ENTHI|EnsemblGenome=EHI_098200|UniProtKB=C4LXA3	EHI_098200	Beta-amylase;EHI_098200;ortholog	BETA-AMYLASE 3, CHLOROPLASTIC (PTHR31352:SF27)
ENTHI|EnsemblGenome=EHI_170020|UniProtKB=C4M1C4	EHI_170020	Beta-galactosidase, putative;EHI_170020;ortholog	SUBFAMILY NOT NAMED (PTHR42931:SF1)	galactosidase(PC00121)
ENTHI|EnsemblGenome=EHI_007330|UniProtKB=C4M7C8	EHI_007330	Beta-hexosaminidase;EHI_007330;ortholog	BETA-HEXOSAMINIDASE SUBUNIT ALPHA (PTHR22600:SF32)	glycosidase(PC00121)
ENTHI|EnsemblGenome=EHI_012010|UniProtKB=C4LTJ5	EHI_012010	Beta-hexosaminidase;EHI_012010;ortholog	BETA-HEXOSAMINIDASE SUBUNIT ALPHA (PTHR22600:SF32)	glycosidase(PC00121)
ENTHI|EnsemblGenome=EHI_110500|UniProtKB=B1N2K7	EHI_110500	Beta-N-acetylhexosaminidase, putative;EHI_110500;ortholog	BETA-HEXOSAMINIDASE SUBUNIT ALPHA (PTHR22600:SF32)	glycosidase(PC00121)
ENTHI|EnsemblGenome=EHI_083460|UniProtKB=C4M764	EHI_083460	Endonuclease III, putative;EHI_083460;ortholog	ENDONUCLEASE III-LIKE PROTEIN 1 (PTHR43286:SF1)	DNA glycosylase(PC00171);endodeoxyribonuclease(PC00009);glycosidase(PC00010)
ENTHI|EnsemblGenome=EHI_199960|UniProtKB=C4M7L1	EHI_199960	Inosine-uridine preferring nucleoside hydrolase, putative;EHI_199960;ortholog	Y43F8C.13 (PTHR12304:SF32)
ENTHI|EnsemblGenome=EHI_089990|UniProtKB=C4MA28	EHI_089990	Lysozyme, putative;EHI_089990;ortholog	LYS-5-RELATED (PTHR23208:SF45)	protease(PC00121)
ENTHI|EnsemblGenome=EHI_199110|UniProtKB=C4LWV6	EHI_199110	Lysozyme, putative;EHI_199110;ortholog	LYS-5-RELATED (PTHR23208:SF45)	protease(PC00121)
ENTHI|EnsemblGenome=EHI_000720|UniProtKB=C4LZC1	EHI_000720	MTA/SAH nucleosidase, putative;EHI_000720;ortholog	H14E04.2, ISOFORM C (PTHR21234:SF36)	nuclease(PC00171);phosphorylase(PC00170)
Endopeptidase activity
ENTHI|EnsemblGenome=EHI_007920|UniProtKB=C4LYC9	EHI_007920	Ankyrin repeat protein, putative;EHI_007920;ortholog
ENTHI|Gene=EHI_137120|UniProtKB=B1N3W3	EHI_137120	Calcium-dependent protein kinase 2, putative;EHI_137120;ortholog	CALCIUM/CALMODULIN-DEPENDENT PROTEIN KINASE TYPE 1 (PTHR24347:SF308)	non-receptor serine/threonine protein kinase(PC00220)
ENTHI|EnsemblGenome=EHI_045290|UniProtKB=C4LTE2	EHI_045290	Calpain family cysteine protease, putative;EHI_045290;ortholog	CALPAIN-7 (PTHR10183:SF363)	annexin(PC00060);calmodulin(PC00050);cysteine protease(PC00131)
ENTHI|EnsemblGenome=EHI_140220|UniProtKB=Q8I8D6	EHI_140220	Cysteine protease 12;CP12;ortholog	SUBFAMILY NOT NAMED (PTHR12411:SF447)	cysteine protease(PC00121)
ENTHI|EnsemblGenome=EHI_197490|UniProtKB=Q8I8C9	EHI_197490	Cysteine protease 19;CP19;ortholog	CATHEPSIN O (PTHR12411:SF411)	cysteine protease(PC00121)
ENTHI|EnsemblGenome=EHI_039610|UniProtKB=Q8I8E0	EHI_039610	Cysteine protease 8;CP8;ortholog	KDEL-TAILED CYSTEINE ENDOPEPTIDASE CEP1 (PTHR12411:SF439)
ENTHI|EnsemblGenome=EHI_151400|UniProtKB=Q8I8D9	EHI_151400	Cysteine protease 9;CP9;ortholog	KDEL-TAILED CYSTEINE ENDOPEPTIDASE CEP1 (PTHR12411:SF439)
ENTHI|EnsemblGenome=EHI_062480|UniProtKB=C4M1N5	EHI_062480	Cysteine protease, putative;EHI_062480;ortholog	KDEL-TAILED CYSTEINE ENDOPEPTIDASE CEP1 (PTHR12411:SF439)
ENTHI|EnsemblGenome=EHI_097900|UniProtKB=C4M490	EHI_097900	Cysteine protease, putative;EHI_097900;ortholog	SUBFAMILY NOT NAMED (PTHR12411:SF447)	cysteine protease(PC00121)
ENTHI|EnsemblGenome=EHI_117650|UniProtKB=C4M680	EHI_117650	Cysteine protease, putative;EHI_117650;ortholog	SUBFAMILY NOT NAMED (PTHR12411:SF447)	cysteine protease(PC00121)
ENTHI|EnsemblGenome=EHI_159610|UniProtKB=C4LX41	EHI_159610	Cysteine protease, putative;EHI_159610;ortholog	KDEL-TAILED CYSTEINE ENDOPEPTIDASE CEP1 (PTHR12411:SF439)
ENTHI|EnsemblGenome=EHI_010850|UniProtKB=B1N5G3	EHI_010850	Cysteine proteinase, putative;EHI_010850;ortholog	KDEL-TAILED CYSTEINE ENDOPEPTIDASE CEP1 (PTHR12411:SF439)
ENTHI|EnsemblGenome=EHI_050570|UniProtKB=C4LTT0	EHI_050570	Cysteine proteinase, putative;EHI_050570;ortholog	KDEL-TAILED CYSTEINE ENDOPEPTIDASE CEP1 (PTHR12411:SF439)
ENTHI|EnsemblGenome=EHI_168240|UniProtKB=Q95030	EHI_168240	Cysteine proteinase;CP5;ortholog	KDEL-TAILED CYSTEINE ENDOPEPTIDASE CEP1 (PTHR12411:SF439)
ENTHI|EnsemblGenome=EHI_095840|UniProtKB=C4M3E1	EHI_095840	DNA-damage inducible protein, putative;EHI_095840;ortholog	AT13091P (PTHR12917:SF27)	aspartic protease(PC00121);transcription cofactor(PC00190)
ENTHI|EnsemblGenome=EHI_060380|UniProtKB=C4M6J3	EHI_060380	Grainin, putative;EHI_060380;ortholog
ENTHI|EnsemblGenome=EHI_033710|UniProtKB=Q01958	EHI_033710	Histolysain;CPP2;ortholog	KDEL-TAILED CYSTEINE ENDOPEPTIDASE CEP1 (PTHR12411:SF439)
ENTHI|EnsemblGenome=EHI_197460|UniProtKB=C4LVG2	EHI_197460	Peptidase S54 (Rhomboid) family protein;EHI_197460;ortholog	INACTIVE RHOMBOID PROTEIN 1 (PTHR22936:SF57)	serine protease(PC00121)
ENTHI|EnsemblGenome=EHI_188280|UniProtKB=C4M1A2	EHI_188280	Presenilin;EHI_188280;ortholog	PRESENILIN HOMOLOG (PTHR10202:SF21)	membrane-bound signaling molecule(PC00207);protease(PC00152)
ENTHI|EnsemblGenome=EHI_086080|UniProtKB=C4M363	EHI_086080	Proteasome alpha subunit, putative;EHI_086080;ortholog	PROTEASOME SUBUNIT ALPHA TYPE-RELATED (PTHR11599:SF93)
ENTHI|EnsemblGenome=EHI_023020|UniProtKB=C4LUL4	EHI_023020	Proteasome subunit alpha type;EHI_004760;ortholog	PROTEASOME SUBUNIT ALPHA TYPE-5 (PTHR11599:SF88)
ENTHI|EnsemblGenome=EHI_052140|UniProtKB=C4M854	EHI_052140	Proteasome subunit alpha type;EHI_052140;ortholog	PROTEASOME SUBUNIT ALPHA TYPE-2 (PTHR11599:SF89)
ENTHI|EnsemblGenome=EHI_153190|UniProtKB=C4LSB1	EHI_153190	Proteasome subunit alpha type;EHI_153190;ortholog	PROTEASOME SUBUNIT ALPHA TYPE-6 (PTHR11599:SF98)
ENTHI|EnsemblGenome=EHI_024470|UniProtKB=C4M0I9	EHI_024470	Proteasome subunit beta type;EHI_024470;ortholog	PROTEASOME SUBUNIT BETA TYPE (PTHR11599:SF82)
ENTHI|EnsemblGenome=EHI_049330|UniProtKB=C4LUD5	EHI_049330	Proteasome subunit beta type;EHI_049330;ortholog	PROTEASOME SUBUNIT BETA TYPE-3 (PTHR11599:SF70)
ENTHI|EnsemblGenome=EHI_148040|UniProtKB=C4LSX4	EHI_148040	Proteasome subunit beta type;EHI_148040;ortholog	AT05866P-RELATED (PTHR11599:SF71)

## Sheet: Cluster 3
Cluster 3 - GO Terms - Protein classes
GeneID	Mapped ID	Gene name	PANTHER Family/subfamily	PANTHER protein class
Cofactor binding
ENTHI|EnsemblGenome=EHI_178960|UniProtKB=C4LUV9	EHI_178960	Acetyl-CoA synthetase, putative;EHI_178960;ortholog	SUBFAMILY NOT NAMED (PTHR43334:SF1)
ENTHI|Gene=EHI_189300|UniProtKB=B1N3Q3	EHI_189300	Alpha-1,4 glucan phosphorylase;EHI_189300;ortholog	GLYCOGEN PHOSPHORYLASE (PTHR11468:SF22)
ENTHI|EnsemblGenome=EHI_060860|UniProtKB=Q76KF5	EHI_060860	D-3-phosphoglycerate dehydrogenase, putative;EhPGDH;ortholog	D-3-PHOSPHOGLYCERATE DEHYDROGENASE (PTHR42938:SF9)	dehydrogenase(PC00176)
ENTHI|EnsemblGenome=EHI_023240|UniProtKB=C4LUN5	EHI_023240	Dihydrouridine synthase (Dus) family protein;EHI_023240;ortholog	TRNA-DIHYDROURIDINE(20) SYNTHASE [NAD(P)+]-LIKE (PTHR11082:SF38)
ENTHI|EnsemblGenome=EHI_167320|UniProtKB=C4LVR9	EHI_008200,EHI_167320	Glyceraldehyde-3-phosphate dehydrogenase;EHI_008200;ortholog	GLYCERALDEHYDE-3-PHOSPHATE DEHYDROGENASE, TESTIS-SPECIFIC (PTHR10836:SF62)	dehydrogenase(PC00176)
ENTHI|EnsemblGenome=EHI_044970|UniProtKB=Q9NH04	EHI_044970	Malic enzyme;EHI_044970;ortholog	NADP-DEPENDENT MALIC ENZYME (PTHR43237:SF3)	acyltransferase(PC00220);decarboxylase(PC00042);dehydrogenase(PC00144)
ENTHI|EnsemblGenome=EHI_142250|UniProtKB=Q86D27	EHI_142250	Methionine gamma-lyase;metg;ortholog	CBL-1, ISOFORM A (PTHR11808:SF63)	lyase(PC00144)
ENTHI|EnsemblGenome=EHI_051060|UniProtKB=C4LTX6	EHI_051060	Pyruvate:ferredoxin oxidoreductase;EHI_051060;ortholog	PYRUVATE-FLAVODOXIN OXIDOREDUCTASE-RELATED (PTHR32154:SF23)	reductase(PC00176)
ENTHI|EnsemblGenome=EHI_152280|UniProtKB=C4LSR6	EHI_152280	Serine palmitoyltransferase, putative;EHI_152280;ortholog	SERINE PALMITOYLTRANSFERASE 2 (PTHR13693:SF70)	transaminase(PC00220)
ENTHI|EnsemblGenome=EHI_126080|UniProtKB=C4LVZ3	EHI_126080	Threonine dehydratase, putative;EHI_126080;ortholog	K01C8.1 (PTHR43419:SF9)	deaminase(PC00121);dehydratase(PC00088);epimerase/racemase(PC00144)
ENTHI|EnsemblGenome=EHI_049910|UniProtKB=C4LUI9	EHI_049910	Threonine dehydratase;EhTD2;ortholog	K01C8.1 (PTHR43419:SF9)	deaminase(PC00121);dehydratase(PC00088);epimerase/racemase(PC00144)
Oxidoreductase activity
ENTHI|EnsemblGenome=EHI_125950|UniProtKB=C4LVY0	EHI_125950	Alcohol dehydrogenase, putative;EHI_125950;ortholog	ALCOHOL DEHYDROGENASE YQHD (PTHR43633:SF1)	dehydrogenase(PC00176)
ENTHI|EnsemblGenome=EHI_192470|UniProtKB=C4M1G7	EHI_192470	Alcohol dehydrogenase, putative;EHI_192470;ortholog	ALCOHOL DEHYDROGENASE YQHD (PTHR43633:SF1)	dehydrogenase(PC00176)
ENTHI|EnsemblGenome=EHI_060860|UniProtKB=Q76KF5	EHI_060860	D-3-phosphoglycerate dehydrogenase, putative;EhPGDH;ortholog	D-3-PHOSPHOGLYCERATE DEHYDROGENASE (PTHR42938:SF9)	dehydrogenase(PC00176)
ENTHI|EnsemblGenome=EHI_023240|UniProtKB=C4LUN5	EHI_023240	Dihydrouridine synthase (Dus) family protein;EHI_023240;ortholog	TRNA-DIHYDROURIDINE(20) SYNTHASE [NAD(P)+]-LIKE (PTHR11082:SF38)
ENTHI|EnsemblGenome=EHI_073390|UniProtKB=C4LXK4	EHI_073390	Fe-hydrogenase, putative;EHI_073390;ortholog	SUBFAMILY NOT NAMED (PTHR11615:SF195)	dehydrogenase(PC00176);reductase(PC00092)
ENTHI|EnsemblGenome=EHI_045340|UniProtKB=C4LTE7	EHI_045340	Glutamate synthase beta subunit, putative;EHI_045340;ortholog	NADPH:ADRENODOXIN OXIDOREDUCTASE, MITOCHONDRIAL (PTHR11938:SF115)	dehydrogenase(PC00176);reductase(PC00092)
ENTHI|EnsemblGenome=EHI_167320|UniProtKB=C4LVR9	EHI_008200,EHI_167320	Glyceraldehyde-3-phosphate dehydrogenase;EHI_008200;ortholog	GLYCERALDEHYDE-3-PHOSPHATE DEHYDROGENASE, TESTIS-SPECIFIC (PTHR10836:SF62)	dehydrogenase(PC00176)
ENTHI|EnsemblGenome=EHI_092450|UniProtKB=C4LV07	EHI_092450	Malate dehydrogenase, putative;EHI_092450;ortholog	F36A2.3 (PTHR11091:SF6)	oxidoreductase(PC00176)
ENTHI|EnsemblGenome=EHI_165350|UniProtKB=C4M213	EHI_165350	Malate dehydrogenase, putative;EHI_165350;ortholog	F36A2.3 (PTHR11091:SF6)	oxidoreductase(PC00176)
ENTHI|EnsemblGenome=EHI_152670|UniProtKB=C4LSV1	EHI_152670	Malate dehydrogenase;EHI_152670;ortholog	MALATE DEHYDROGENASE, CYTOPLASMIC (PTHR23382:SF10)	dehydrogenase(PC00176)
ENTHI|EnsemblGenome=EHI_030810|UniProtKB=Q86S08	EHI_030810	Malate dehydrogenase;Mdh1;ortholog	MALATE DEHYDROGENASE, CYTOPLASMIC (PTHR23382:SF10)	dehydrogenase(PC00176)
ENTHI|EnsemblGenome=EHI_044970|UniProtKB=Q9NH04	EHI_044970	Malic enzyme;EHI_044970;ortholog	NADP-DEPENDENT MALIC ENZYME (PTHR43237:SF3)	acyltransferase(PC00220);decarboxylase(PC00042);dehydrogenase(PC00144)
ENTHI|EnsemblGenome=EHI_099700|UniProtKB=C4M6H3	EHI_099700	NAD(FAD)-dependent dehydrogenase, putative;EHI_099700;ortholog	PYRUVATE DEHYDROGENASE PHOSPHATASE REGULATORY SUBUNIT, MITOCHONDRIAL (PTHR13847:SF241)	dehydrogenase(PC00176);oxidase(PC00092)
ENTHI|EnsemblGenome=EHI_042260|UniProtKB=C4M4I0	EHI_042260	NADP-dependent alcohol dehydrogenase, putative;EHI_042260;ortholog	SUBFAMILY NOT NAMED (PTHR42813:SF4)	dehydrogenase(PC00176);reductase(PC00092)
ENTHI|EnsemblGenome=EHI_107210|UniProtKB=C4M162	EHI_107210	NADP-dependent alcohol dehydrogenase, putative;EHI_107210;ortholog	SUBFAMILY NOT NAMED (PTHR42813:SF3)	dehydrogenase(PC00176);reductase(PC00092)
ENTHI|EnsemblGenome=EHI_125740|UniProtKB=C4LVW1	EHI_125740	Oxidoreductase, putative;EHI_125740;ortholog	BILIVERDIN REDUCTASE A (PTHR43377:SF4)	dehydrogenase(PC00176)
ENTHI|EnsemblGenome=EHI_146380|UniProtKB=C4M9C5	EHI_146380	Oxidoreductase, short chain dehydrogenase/reductase family;EHI_146380;ortholog	SUBFAMILY NOT NAMED (PTHR24320:SF121)	dehydrogenase(PC00176);reductase(PC00092)
ENTHI|EnsemblGenome=EHI_051060|UniProtKB=C4LTX6	EHI_051060	Pyruvate:ferredoxin oxidoreductase;EHI_051060;ortholog	PYRUVATE-FLAVODOXIN OXIDOREDUCTASE-RELATED (PTHR32154:SF23)	reductase(PC00176)

## Sheet: Cluster 4
Cluster 4 - GO Terms
GeneID	Mapped ID	Gene name	PANTHER Family/subfamily	PANTHER protein class
Ubiquitin - specific protease activity
ENTHI|EnsemblGenome=EHI_045440|UniProtKB=C4LTF7	EHI_045440	Ubiquitin carboxyl-terminal hydrolase domain containing protein;EHI_045440;ortholog	E01B7.1 (PTHR24006:SF605)
ENTHI|EnsemblGenome=EHI_008680|UniProtKB=C4M0N2	EHI_008680	Ubiquitin carboxyl-terminal hydrolase family protein;EHI_008680;ortholog
ENTHI|EnsemblGenome=EHI_009430|UniProtKB=C4LZ20	EHI_009430	Ubiquitin carboxyl-terminal hydrolase;EHI_009430;ortholog
ENTHI|EnsemblGenome=EHI_012290|UniProtKB=C4LTM2	EHI_012290	Ubiquitin carboxyl-terminal hydrolase;EHI_012290;ortholog	AT12868P (PTHR24006:SF596)
ENTHI|Gene=EHI_043740|UniProtKB=C4M788	EHI_043740	Ubiquitin carboxyl-terminal hydrolase;EHI_043740;ortholog	UBIQUITIN CARBOXYL-TERMINAL HYDROLASE 37 (PTHR24006:SF566)
ENTHI|EnsemblGenome=EHI_146800|UniProtKB=C4MB35	EHI_146800	Ubiquitin carboxyl-terminal hydrolase;EHI_146800;ortholog	UBIQUITIN CARBOXYL-TERMINAL HYDROLASE 48 (PTHR24006:SF587)
ENTHI|EnsemblGenome=EHI_200820|UniProtKB=C4M3Y7	EHI_200820	Ubiquitin carboxyl-terminal hydrolase;EHI_200820;ortholog	SUBFAMILY NOT NAMED (PTHR24006:SF633)
Enzyme binding
ENTHI|EnsemblGenome=EHI_118180|UniProtKB=C4LZ01	EHI_118180	Cullin, putative;EHI_118180;ortholog	CULLIN-2 (PTHR11932:SF118)	ubiquitin-protein ligase(PC00142)
ENTHI|EnsemblGenome=EHI_078260|UniProtKB=C4M541	EHI_078260	HEAT repeat domain containing protein;EHI_078260;ortholog	TRANSLATIONAL ACTIVATOR GCN1 (PTHR23346:SF20)	kinase modulator(PC00095)
ENTHI|EnsemblGenome=EHI_196540|UniProtKB=C4MAI2	EHI_196540	IBR domain containing protein;EHI_196540;ortholog	SUBFAMILY NOT NAMED (PTHR11685:SF196)	ubiquitin-protein ligase(PC00142)
ENTHI|EnsemblGenome=EHI_006780|UniProtKB=C4M0F1	EHI_006780	Rab GTPase activating protein, putative;EHI_006780;ortholog	TBC1 DOMAIN FAMILY MEMBER 21 (PTHR22957:SF337)	G-protein modulator(PC00095);hydrolase(PC00022)
ENTHI|EnsemblGenome=EHI_009970|UniProtKB=C4M0R1	EHI_009970	Rab GTPase activating protein, putative;EHI_009970;ortholog	TBC1 DOMAIN FAMILY MEMBER 21 (PTHR22957:SF337)	G-protein modulator(PC00095);hydrolase(PC00022)
ENTHI|EnsemblGenome=EHI_068360|UniProtKB=C4LU29	EHI_068360	Rab GTPase activating protein, putative;EHI_068360;ortholog	TBC1 DOMAIN FAMILY MEMBER 13 (PTHR22957:SF354)	G-protein modulator(PC00095);hydrolase(PC00022)
ENTHI|EnsemblGenome=EHI_149900|UniProtKB=C4M9C8	EHI_149900	Rab GTPase activating protein, putative;EHI_149900;ortholog	RELATED TO THE N TERMINUS OF TRE ONCOGENE, ISOFORM A (PTHR22957:SF379)	G-protein modulator(PC00095);hydrolase(PC00022)
ENTHI|EnsemblGenome=EHI_165290|UniProtKB=C4M207	EHI_165290	Rab GTPase activating protein, putative;EHI_165290;ortholog	RELATED TO THE N TERMINUS OF TRE ONCOGENE, ISOFORM A (PTHR22957:SF379)	G-protein modulator(PC00095);hydrolase(PC00022)
ENTHI|EnsemblGenome=EHI_175250|UniProtKB=C4M3A4	EHI_175250	Rab GTPase activating protein, putative;EHI_175250;ortholog	TBC1 DOMAIN FAMILY MEMBER 25 (PTHR22957:SF332)	G-protein modulator(PC00095);hydrolase(PC00022)
ENTHI|EnsemblGenome=EHI_009630|UniProtKB=C4LZ37	EHI_009630	Ran-binding protein, putative;EHI_009630;ortholog	RAN-BINDING PROTEIN 16 (PTHR12596:SF16)	transfer/carrier protein(PC00219)
ENTHI|EnsemblGenome=EHI_091080|UniProtKB=C4M7P5	EHI_091080	TBC domain containing protein;EHI_091080;ortholog	TBC1 DOMAIN FAMILY MEMBER 13 (PTHR22957:SF354)	G-protein modulator(PC00095);hydrolase(PC00022)
ENTHI|EnsemblGenome=EHI_124440|UniProtKB=C4LZI0	EHI_124440	TBC/Rab GTPase activating domain containing protein;EHI_124440;ortholog	SUBFAMILY NOT NAMED (PTHR22957:SF433)	G-protein modulator(PC00095);hydrolase(PC00022)
ENTHI|EnsemblGenome=EHI_150370|UniProtKB=C4M218	EHI_150370	Ubiquitin-conjugating enzyme family protein;EHI_150370;ortholog	UBIQUITIN-CONJUGATING ENZYME E2 J2 (PTHR24067:SF178)	transfer/carrier protein(PC00219);ubiquitin-protein ligase(PC00142)
ENTHI|EnsemblGenome=EHI_122760|UniProtKB=C4M5N4	EHI_122760	Zinc finger protein, putative;EHI_122760;ortholog	Y49F6B.9, ISOFORM A (PTHR11685:SF165)	ubiquitin-protein ligase(PC00142)
Protein kinase activity
ENTHI|EnsemblGenome=EHI_006800|UniProtKB=C4M0F3	EHI_006800	Casein kinase, putative;EHI_006800;ortholog	CASEIN KINASE II SUBUNIT ALPHA (PTHR24054:SF41)
ENTHI|EnsemblGenome=EHI_078200|UniProtKB=C4M546	EHI_078200	Non-specific serine/threonine protein kinase;EHI_078200;ortholog	SERINE/THREONINE-PROTEIN KINASE GREATWALL (PTHR24356:SF283)	annexin(PC00060);calmodulin(PC00050);non-receptor serine/threonine protein kinase(PC00131);transfer/carrier protein(PC00061)
ENTHI|EnsemblGenome=EHI_023120|UniProtKB=C4LUM4	EHI_023120	Protein kinase domain containing protein;EHI_023120;ortholog	SERINE/THREONINE-PROTEIN KINASE NEKL-3 (PTHR43289:SF6)	protein kinase(PC00220)
ENTHI|EnsemblGenome=EHI_029590|UniProtKB=C4M7W0	EHI_029590	Protein kinase domain containing protein;EHI_029590;ortholog	SERINE/THREONINE-PROTEIN KINASE NEK10 (PTHR43671:SF2)	protein kinase(PC00220)
ENTHI|Gene=EHI_035950|UniProtKB=C4M7G1	EHI_035950	Protein kinase domain containing protein;EHI_035950;ortholog	EUKARYOTIC TRANSLATION INITIATION FACTOR 2-ALPHA KINASE 4 (PTHR11042:SF115)	non-receptor serine/threonine protein kinase(PC00220)
ENTHI|EnsemblGenome=EHI_041920|UniProtKB=C4M4F7	EHI_041920	Protein kinase domain containing protein;EHI_041920;ortholog	5'-AMP-ACTIVATED SERINE/THREONINE-PROTEIN KINASE CATALYTIC SUBUNIT ALPHA (PTHR24343:SF234)	non-receptor serine/threonine protein kinase(PC00220)
ENTHI|EnsemblGenome=EHI_043020|UniProtKB=C4M670	EHI_043020	Protein kinase domain containing protein;EHI_043020;ortholog	SERINE/THREONINE-PROTEIN KINASE KINY-RELATED (PTHR23257:SF692)	non-receptor serine/threonine protein kinase(PC00220);non-receptor tyrosine protein kinase(PC00137)
ENTHI|EnsemblGenome=EHI_054090|UniProtKB=C4M6V0	EHI_054090	Protein kinase domain containing protein;EHI_054090;ortholog	CYCLIN-DEPENDENT KINASE 1 (PTHR24056:SF275)	non-receptor serine/threonine protein kinase(PC00220);non-receptor tyrosine protein kinase(PC00137)
ENTHI|EnsemblGenome=EHI_105800|UniProtKB=C4M9H7	EHI_105800	Protein kinase domain containing protein;EHI_105800;ortholog	SERINE/THREONINE-PROTEIN KINASE DDB_G0291516-RELATED (PTHR26392:SF89)
ENTHI|Gene=EHI_109700|UniProtKB=C4M3K0	EHI_109700	Protein kinase domain containing protein;EHI_109700;ortholog	EUKARYOTIC TRANSLATION INITIATION FACTOR 2-ALPHA KINASE 4 (PTHR11042:SF115)	non-receptor serine/threonine protein kinase(PC00220)
ENTHI|EnsemblGenome=EHI_119930|UniProtKB=C4M987	EHI_119930	Protein kinase domain containing protein;EHI_119930;ortholog	SUBFAMILY NOT NAMED (PTHR11795:SF440)
ENTHI|EnsemblGenome=EHI_125850|UniProtKB=C4LVX1	EHI_125850	Protein kinase domain containing protein;EHI_125850;ortholog	SUBFAMILY NOT NAMED (PTHR24362:SF325)	protein kinase(PC00220)
ENTHI|EnsemblGenome=EHI_139990|UniProtKB=C4M957	EHI_139990	Protein kinase domain containing protein;EHI_139990;ortholog	HELICASE SUPERFAMILY 1 AND 2 DOMAIN-CONTAINING PROTEIN (PTHR11795:SF424)
ENTHI|EnsemblGenome=EHI_152390|UniProtKB=C4LSS6	EHI_152390	Protein kinase domain containing protein;EHI_152390;ortholog	SERINE/THREONINE-PROTEIN KINASE NEKL-3 (PTHR43289:SF6)	protein kinase(PC00220)
ENTHI|EnsemblGenome=EHI_153120|UniProtKB=C4LSA4	EHI_153120	Protein kinase domain containing protein;EHI_153120;ortholog	HOMEODOMAIN INTERACTING PROTEIN KINASE, ISOFORM A (PTHR24058:SF78)	non-receptor serine/threonine protein kinase(PC00220);non-receptor tyrosine protein kinase(PC00137)
ENTHI|EnsemblGenome=EHI_183070|UniProtKB=B1N2P4	EHI_183070	Protein kinase domain containing protein;EHI_183070;ortholog	5'-AMP-ACTIVATED SERINE/THREONINE-PROTEIN KINASE CATALYTIC SUBUNIT ALPHA (PTHR24343:SF234)	non-receptor serine/threonine protein kinase(PC00220)
ENTHI|EnsemblGenome=EHI_048610|UniProtKB=C4M2X4	EHI_048610	Protein kinase, putative;EHI_048610;ortholog	MITOGEN-ACTIVATED PROTEIN KINASE KINASE KINASE (PTHR23257:SF650)	non-receptor serine/threonine protein kinase(PC00220);non-receptor tyrosine protein kinase(PC00137)
ENTHI|EnsemblGenome=EHI_051920|UniProtKB=B1N304	EHI_051920	Protein kinase, putative;EHI_051920;ortholog	SERINE/THREONINE-PROTEIN KINASE KINY-RELATED (PTHR23257:SF692)	non-receptor serine/threonine protein kinase(PC00220);non-receptor tyrosine protein kinase(PC00137)
ENTHI|EnsemblGenome=EHI_065500|UniProtKB=C4LZX6	EHI_065500	Protein kinase, putative;EHI_065500;ortholog
ENTHI|EnsemblGenome=EHI_075160|UniProtKB=C4MA72	EHI_075160	Protein kinase, putative;EHI_075160;ortholog	F32D8.1 (PTHR24347:SF320)	non-receptor serine/threonine protein kinase(PC00220)
ENTHI|EnsemblGenome=EHI_075190|UniProtKB=C4MA75	EHI_075190	Protein kinase, putative;EHI_075190;ortholog	HOMEODOMAIN INTERACTING PROTEIN KINASE, ISOFORM A (PTHR24058:SF78)	non-receptor serine/threonine protein kinase(PC00220);non-receptor tyrosine protein kinase(PC00137)
ENTHI|EnsemblGenome=EHI_087600|UniProtKB=C4LXU2	EHI_087600	Protein kinase, putative;EHI_087600;ortholog	SERINE/THREONINE-PROTEIN KINASE PRP4 HOMOLOG (PTHR24056:SF252)	non-receptor serine/threonine protein kinase(PC00220);non-receptor tyrosine protein kinase(PC00137)
ENTHI|EnsemblGenome=EHI_088440|UniProtKB=C4MA20	EHI_088440	Protein kinase, putative;EHI_088440;ortholog	PROTEIN KINASE ATN1 (PTHR23257:SF564)	non-receptor serine/threonine protein kinase(PC00220);non-receptor tyrosine protein kinase(PC00137)
ENTHI|EnsemblGenome=EHI_124860|UniProtKB=C4M980	EHI_124860	Protein kinase, putative;EHI_124860;ortholog	MITOGEN-ACTIVATED PROTEIN KINASE KINASE KINASE (PTHR23257:SF650)	non-receptor serine/threonine protein kinase(PC00220);non-receptor tyrosine protein kinase(PC00137)
ENTHI|EnsemblGenome=EHI_082220|UniProtKB=C4M5U4	EHI_082220	Protein tyrosine kinase domain-containing protein;EHI_082220;ortholog	SUBFAMILY NOT NAMED (PTHR23257:SF652)	non-receptor serine/threonine protein kinase(PC00220);non-receptor tyrosine protein kinase(PC00137)
ENTHI|EnsemblGenome=EHI_109950|UniProtKB=C4M3L3	EHI_109950	Protein tyrosine kinase domain-containing protein;EHI_109950;ortholog	SUBFAMILY NOT NAMED (PTHR23257:SF652)	non-receptor serine/threonine protein kinase(PC00220);non-receptor tyrosine protein kinase(PC00137)
ENTHI|EnsemblGenome=EHI_114160|UniProtKB=C4M423	EHI_114160	Protein tyrosine kinase domain-containing protein;EHI_114160;ortholog	MITOGEN-ACTIVATED PROTEIN KINASE KINASE KINASE (PTHR23257:SF650)	non-receptor serine/threonine protein kinase(PC00220);non-receptor tyrosine protein kinase(PC00137)
ENTHI|EnsemblGenome=EHI_180150|UniProtKB=C4M275	EHI_180150	Protein tyrosine kinase domain-containing protein;EHI_180150;ortholog	SUBFAMILY NOT NAMED (PTHR23257:SF652)	non-receptor serine/threonine protein kinase(PC00220);non-receptor tyrosine protein kinase(PC00137)
ENTHI|EnsemblGenome=EHI_197350|UniProtKB=C4LVF1	EHI_197350	Protein tyrosine kinase domain-containing protein;EHI_197350;ortholog	MITOGEN-ACTIVATED PROTEIN KINASE KINASE KINASE (PTHR23257:SF650)	non-receptor serine/threonine protein kinase(PC00220);non-receptor tyrosine protein kinase(PC00137)
ENTHI|EnsemblGenome=EHI_021310|UniProtKB=C4M046	EHI_021310	Receptor protein kinase, putative;EHI_021310;ortholog
ENTHI|EnsemblGenome=EHI_155280|UniProtKB=C4LW81	EHI_155280	Serine/threonine-protein kinase DCAMKL3, putative;EHI_155280;ortholog	F32D8.1 (PTHR24347:SF320)	non-receptor serine/threonine protein kinase(PC00220)
ENTHI|EnsemblGenome=EHI_008410|UniProtKB=C4M0L7	EHI_008410	Serine/threonine-protein kinase PLK;EHI_008410;ortholog	SERINE/THREONINE-PROTEIN KINASE PLK1 (PTHR24345:SF67)
ENTHI|EnsemblGenome=EHI_132360|UniProtKB=C4M8P9	EHI_132360	Serine/threonine-protein kinase, putative;EHI_132360;ortholog	HOMEODOMAIN INTERACTING PROTEIN KINASE, ISOFORM A (PTHR24058:SF78)	non-receptor serine/threonine protein kinase(PC00220);non-receptor tyrosine protein kinase(PC00137)
ENTHI|EnsemblGenome=EHI_128700|UniProtKB=C4MB30	EHI_128700	SH2-protein kinase domain containing protein;EHI_128700;ortholog	RECEPTOR-INTERACTING SERINE/THREONINE-PROTEIN KINASE 3 (PTHR23257:SF609)	non-receptor serine/threonine protein kinase(PC00220);non-receptor tyrosine protein kinase(PC00137)
ENTHI|EnsemblGenome=EHI_064490|UniProtKB=C4M0B8	EHI_064490	Tyrosine kinase, putative;EHI_064490;ortholog	SERINE/THREONINE-PROTEIN KINASE KINY-RELATED (PTHR23257:SF692)	non-receptor serine/threonine protein kinase(PC00220);non-receptor tyrosine protein kinase(PC00137)
ENTHI|EnsemblGenome=EHI_092260|UniProtKB=C4LUZ1	EHI_092260	Tyrosine kinase, putative;EHI_092260;ortholog	SERINE/THREONINE-PROTEIN KINASE KINY-RELATED (PTHR23257:SF692)	non-receptor serine/threonine protein kinase(PC00220);non-receptor tyrosine protein kinase(PC00137)
ENTHI|EnsemblGenome=EHI_135730|UniProtKB=C4M963	EHI_135730	Tyrosine kinase, putative;EHI_135730;ortholog	SERINE/THREONINE-PROTEIN KINASE KINY-RELATED (PTHR23257:SF692)	non-receptor serine/threonine protein kinase(PC00220);non-receptor tyrosine protein kinase(PC00137)
ENTHI|EnsemblGenome=EHI_158180|UniProtKB=C4M2D7	EHI_158180	Tyrosine kinase, putative;EHI_158180;ortholog	SERINE/THREONINE-PROTEIN KINASE DRKC-RELATED (PTHR23257:SF580)	non-receptor serine/threonine protein kinase(PC00220);non-receptor tyrosine protein kinase(PC00137)
