# Supplementary material for: Enteric bacteria boost defences against oxidative stress in Entamoeba histolytica
Source: Sci Rep. 2018 Jun 13;8:9042. doi: 10.1038/s41598-018-27086-w (PMC5998147; doi:10.1038/s41598-018-27086-w)
Supplement: Supplementary file 7 — Table S6 [file 41598_2018_27086_MOESM7_ESM.xlsx]

## Sheet: Summary
Enteric bacteria boost defences against oxidative stress in Entamoeba histolytica Hugo Varet, Yana Shaulov, Odile Sismeiro, Meirav Trebicz-Geffen, Rachel Legendre, Jean-Yves Coppée, Serge Ankri and Nancy Guillen Scientific Reports, 2018 Table S6 . Transcriptome Data of Entamoeba histolytica in the presence of diverse bacteria and OS
		# down	# up	# total
	EC vs T	1867	1912	3779
	S vs T	2280	2489	4769
	EF vs T	1992	2079	4071
	L vs T	588	577	1165
	T = Trophozoites with no infection
	EC = Trophozoites with Escherichia coli O55
	S = Trophozoites with Salmonella enterica
	EF = Trophozoites with Enterococcus faecalis
	L = Trophozoites with Lactobacille acidophilus
	Down: FC < 1 and adjusted P-value < 0.05
	Up: FC > 1 and adjusted P-value < 0.05
The profile of gene transcription was determined by RNA sequencing. Three independent biological replicates of each condition were performed resulting in 15 RNA libraries in total that were sequenced on an Illumina HiSeq 2500 platform. Data were processed, using bioinformatical and statistical workflows as already published (Weber et al., 2016). Coding gene models were based on the bona fide gene…

## Sheet: ECvsT
Id	description	log2FoldChange	FC	pvalue	padj
EHI_000010	hypothetical protein	-0.492	0.711	0.00767548243585832	0.0178656825012089
EHI_000020	hypothetical protein	-0.18	0.883	0.584222226655696	NA
EHI_000130	calmodulin putative	-0.781	0.582	5.94210675436718e-05	0.000273329469114473
EHI_000140	hypothetical protein	-0.569	0.674	0.0050912930208851	0.0126225577223834
EHI_000240	hypothetical protein	-0.468	0.723	0.0170301889386594	0.0351316394112304
EHI_000250	hypothetical protein	-0.512	0.701	0.0228697918796027	0.0452834207944909
EHI_000260	RNA recognition motif domain containing protein	-0.187	0.879	0.293044514762242	0.385237116221086
EHI_000270	protein kinase domain containing protein	1.533	2.895	0.006540754278882	0.0155647492493253
EHI_000280	hypothetical protein	0.283	1.216	0.383658585903017	0.479722762244498
EHI_000290	hypothetical protein	0.137	1.1	0.51404904377649	0.605160941599695
EHI_000300	N-ethylmaleimide-sensitive factor attachment protein alpha putative	-0.422	0.747	0.0591731481853248	0.100628420217116
EHI_000410	alcohol dehydrogenase putative	-0.589	0.665	0.000412907009780012	0.0014781748995341
EHI_000420	hypothetical protein	0.128	1.092	0.461835544812191	0.55662738510096
EHI_000430	Rap Ran GTPase-activating protein putative	1.036	2.05	5.08500754203708e-14	1.90633276105537e-12
EHI_000440	UDP-glucose pyrophosphorylase putative	-0.084	0.943	0.445287712695961	0.541341772586524
EHI_000450	pumilio family RNA-binding protein	1.323	2.503	7.90574502967399e-06	4.65349382916548e-05
EHI_000460	hypothetical protein	0.052	1.037	0.874269951137451	0.908142966778241
EHI_000470	hypothetical protein conserved	0.592	1.508	0.0262946689585928	0.0509793185985281
EHI_000480	dual specificity protein phosphatase putative	1.005	2.007	6.86351625216286e-07	5.40980583566399e-06
EHI_000490	PRP38 family protein	1.221	2.332	7.56125612920745e-06	4.48304984061e-05
EHI_000500	hypothetical protein	-0.361	0.779	0.259916990466726	0.349954217736174
EHI_000510	60S ribosomal protein L4 putative	-0.237	0.848	0.285596759628966	0.376862546476447
EHI_000520	WD domain containing protein	0.068	1.048	0.688827961040356	0.758867756719025
EHI_000530	hypothetical protein	1.779	3.431	3.02890801436319e-11	6.74253281015516e-10
EHI_000540	hypothetical protein	0.273	1.208	0.111728332723147	0.173214769633612
EHI_000550	myb-like DNA-binding domain containing protein	-0.434	0.74	0.0115278392265823	0.0252560414430282
EHI_000560	hypothetical protein	-0.301	0.812	0.12456558375541	0.190280469591857
EHI_000570	hypothetical protein	-0.504	0.705	4.24269329048543e-05	0.000205044900736224
EHI_000580	exosome complex exonuclease putative	-0.388	0.764	0.0309069659245909	0.0586067557258763
EHI_000590	40S ribosomal protein S6 putative	-0.318	0.802	0.149204687524614	0.221202348043554
EHI_000600	hypothetical protein	1.533	2.894	5.975731475998e-15	2.58221902486361e-13
EHI_000610	nucleotide binding protein 2 putative	-1.546	0.342	4.78753328076433e-17	3.00591619491408e-15
EHI_000620	PP-loop family protein	-0.377	0.77	0.0325208098757429	0.0612244667727339
EHI_000630	hypothetical protein	0.702	1.627	0.0464272006778678	0.082579713360682
EHI_000640	hypothetical protein conserved	-0.158	0.896	0.721774489923185	0.784690750773378
EHI_000650	hypothetical protein	0.38	1.302	0.00884082768617648	0.0202005350490365
EHI_000660	hypothetical protein	-0.269	0.83	0.059767558955853	0.101421226169946
EHI_000670	hypothetical protein	-0.518	0.698	0.065212301182917	0.109147770446504
EHI_000680	hypothetical protein	1.929	3.809	0.000439371379432453	0.00155773269947432
EHI_000690	seryl-tRNA synthetase putative	0.124	1.09	0.719120838150408	NA
EHI_000700	hypothetical protein conserved	0.103	1.074	0.433226803359332	0.529707739260594
EHI_000710	hypothetical protein	-0.32	0.801	0.0264747276363267	0.0512607667940052
EHI_000720	MTA SAH nucleosidase putative	-0.67	0.629	0.000466891379676863	0.00163869282135988
EHI_000730	pyrophosphate-dependent phosphofructokinase	-0.726	0.605	6.30774672743861e-05	0.00028799511167389
EHI_000740	hypothetical protein	0.183	1.135	0.247360788254061	0.335703534843201
EHI_000750	TBP interacting protein putative	-0.054	0.963	0.743037606636949	0.801991516067444
EHI_000760	leucine rich repeat protein BspA family	0.271	1.206	0.501182073337358	0.594203278040064
EHI_000770	hypothetical protein	1.09	2.128	1.5055139357175e-05	8.10220173756833e-05
EHI_000780	chromodomain-helicase-DNA-binding protein putative	0.266	1.202	0.161818009333631	0.23717380218772
EHI_000790	hypothetical protein	0.324	1.252	0.0515837204376286	0.0900080784643277
EHI_000800	hypothetical protein	-0.2	0.87	0.123888768234398	0.18932533627
EHI_000900	ThiF family protein	0.372	1.294	0.00522509848730955	0.0129150651035585
EHI_000910	Sec1 family protein	1.031	2.043	2.25096801271581e-06	1.53962858672349e-05
EHI_000920	MmpL efflux pump putative	0.448	1.364	0.0493142220959313	0.0868734473661179
EHI_000930	hypothetical protein conserved protein	0.931	1.907	0.000102740363989477	0.000442657310185747
EHI_001040	hypothetical protein	NA	NA	NA	NA
EHI_001050	sec 13 protein putative	-0.569	0.674	0.000215598411601198	0.000841991457534503
EHI_001060	hypothetical protein	-0.008	0.994	0.975001850663229	0.982491576813728
EHI_001070	LIM zinc finger domain containing protein	-0.426	0.744	0.00165271940987504	0.00478741198144402
EHI_001080	hypothetical protein	0.118	1.085	0.603267440166893	0.68462886072393
EHI_001090	hypothetical protein	1.628	3.09	4.51353090925934e-10	7.5184576098456e-09
EHI_001100	hypothetical protein	0.193	1.144	0.237262629839	0.324568208342141
EHI_001110	hypothetical protein	2.261	4.794	9.61618485121846e-12	2.37889132675117e-10
EHI_001120	hypothetical protein conserved	-1.766	0.294	1.73549961427187e-10	3.21943943596998e-09
EHI_001130	hypothetical protein	0.4	1.319	0.0257473342196257	0.0500370151262885
EHI_001140	hypothetical protein	-0.158	0.896	0.26481290079751	0.355373688209446
EHI_001150	plasma membrane calcium-transporting ATPase 1 putative	0.504	1.419	0.00329026156503559	0.00862299730886601
EHI_001160	plasma membrane calcium-transporting ATPase putative	2.732	6.641	2.20085386806667e-12	6.39030534182519e-11
EHI_001170	hypothetical protein	0.682	1.604	0.0539842820981168	0.0935744540568113
EHI_001180	hypothetical protein conserved	0.739	1.669	0.123283545499314	0.188596610836727
EHI_001280	hypothetical protein	-0.071	0.952	0.900564559742804	0.926594543177904
EHI_001290	P-glycoprotein-2 putative	3.222	9.331	2.85869542797197e-11	6.40243189447625e-10
EHI_001400	RAD23 protein putative	-0.715	0.609	5.07944202674771e-05	0.000239804505967151
EHI_001410	hypothetical protein conserved	-0.337	0.792	0.107843778061928	0.168021292395106
EHI_001420	peroxiredoxin	-1.422	0.373	8.13301909187908e-11	1.61473400672821e-09
EHI_001430	helicase domain-containing protein	0.322	1.25	0.0673141281079306	0.11218003291308
EHI_001630	hypothetical protein	-0.809	0.571	0.135468577085527	NA
EHI_001635	sphingomyelinase C precursor putative	NA	NA	NA	NA
EHI_001730	hypothetical protein	-0.667	0.63	0.075531436309718	NA
EHI_001740	hypothetical protein	NA	NA	NA	NA
EHI_001750	hypothetical protein	0.18	1.133	0.530424303999981	0.620263759500774
EHI_001760	importin putative	0.476	1.391	0.00223250386543294	0.00617468877841504
EHI_001770	sodium calcium exchanger protein putative	0.372	1.294	0.0304953246634042	0.0579009188362282
EHI_001780	hypothetical protein	0.344	1.269	0.0557775023601692	0.0961834582952588
EHI_001790	hypothetical protein	1.629	3.094	4.75482376552137e-09	6.36228331175227e-08
EHI_001800	hypothetical protein	1.027	2.038	0.0691183178435558	0.114822063066206
EHI_001810	hypothetical protein	-0.229	0.854	0.227529341845499	0.314237741153795
EHI_001820	hypothetical protein	-0.833	0.561	0.000253977993374242	0.000967698308779657
EHI_001830	hypothetical protein	-0.487	0.713	1.00313594323927e-05	5.68598506098433e-05
EHI_001840	hypothetical protein conserved	-0.616	0.652	0.000374233073275809	0.00135691814229225
EHI_001850	H ACA ribonucleoprotein complex subunit 2-like protein putative	NA	NA	NA	NA
EHI_001860	hypothetical protein	0.131	1.095	0.656169851898283	0.730669051393783
EHI_001870	Rab family GTPase	0.827	1.774	2.22017760013941e-06	1.52140155322986e-05
EHI_001880	hypothetical protein conserved	-0.048	0.968	0.879609158193975	0.912785545429149
EHI_001890	hypothetical protein	0.231	1.173	0.5927958973393	0.676042005200706
EHI_001900	hypothetical protein	1.928	3.806	1.53887977119761e-08	1.82332432245446e-07
EHI_001910	Ras GTPase-activating protein putative	0.115	1.083	0.495651892784211	0.58917013846414
EHI_001920	hypothetical protein	2.15	4.437	1.11845341082973e-30	6.84679896329597e-28
EHI_001930	pyridine nucleotide transhydrogenase beta subunit putative	0.15	1.109	0.557312134037136	0.643106336260886
EHI_001940	hypothetical protein	-0.151	0.9	0.472501315140813	0.566508023669726
EHI_001950	heat shock protein 70 family	-0.004	0.997	0.976018766318275	0.983111731437549
EHI_001960	WD domain containing protein	1.584	2.999	6.9629658551649e-11	1.41690598112566e-09
EHI_001970	hypothetical protein	0.91	1.878	0.0127057898110914	0.0274357611035571
EHI_001980	hypothetical protein	0.614	1.53	9.10852608797182e-05	0.000398044215599292
EHI_001990	alpha-13-mannosyltransferase ALG2 putative	0.266	1.202	0.267839086053198	0.358529835917588
EHI_002000	hypothetical protein conserved	0.153	1.112	0.47192088322246	NA
EHI_002010	mannose-6-phosphate isomerase putative	NA	NA	NA	NA
EHI_002110	hypothetical protein	-0.085	0.943	0.674448409922664	0.746384154759248
EHI_002120	leucine rich repeat protein BspA family	1.075	2.106	4.33280155949446e-05	0.000208576410590081
EHI_002130	phenylalanyl-tRNA synthetase beta subunit putative	-0.289	0.818	0.023743290574625	0.0467860012234967
EHI_002140	hypothetical protein conserved	-0.88	0.543	2.20103901962166e-06	1.51110585403184e-05
EHI_002150	hypothetical protein	0.164	1.12	0.277460759646724	0.369110239109894
EHI_002160	transketolase putative	0	1	1	NA
EHI_002170	hypothetical protein	NA	NA	NA	NA
EHI_002180	phosducin-like protein	-0.379	0.769	0.0566420775546587	0.0973088638251925
EHI_002190	hypothetical protein	0.407	1.326	0.0128225702416825	0.0276554906034644
EHI_002200	hypothetical protein conserved	-0.032	0.978	0.818168271447145	0.864164503529939
EHI_002210	hypothetical protein	0.429	1.347	0.0262789884872318	0.0509623678530107
EHI_002220	hypothetical protein	0.471	1.386	0.373446132578833	NA
EHI_002230	hypothetical protein	NA	NA	NA	NA
EHI_002240	hypothetical protein	0.169	1.124	0.624524687333825	NA
EHI_002250	hypothetical protein	NA	NA	NA	NA
EHI_002350	hypothetical protein	0.158	1.116	0.63135006357641	0.708400422641257
EHI_002460	hypothetical protein	0.34	1.266	0.345062546063549	NA
EHI_002560	heat shock protein 70 putative	0.641	1.559	0.00698421536999737	0.0164706408051366
EHI_002670	hypothetical protein conserved	-0.213	0.863	0.230871700258314	0.31777843546891
EHI_002780	hypothetical protein	-0.295	0.815	0.121524411466085	0.186293473837616
EHI_002790	protein kinase putative	0.02	1.014	0.900376521212948	0.926594543177904
EHI_002990	vacuolar protein sorting-associated protein 35 putative	0.871	1.829	9.74873196705013e-06	5.56483737976948e-05
EHI_003000	hypothetical protein conserved	-0.092	0.938	0.602135833120285	0.683872886533954
EHI_003010	ubiquitin-conjugating enzyme family protein	-0.788	0.579	5.12343098323811e-05	0.00024110649585437
EHI_003020	Rab family GTPase	0.457	1.373	0.186475249797763	NA
EHI_003030	hypothetical protein	0	1	1	NA
EHI_003040	hypothetical protein	0.364	1.287	0.00403305268561715	0.0103121493312021
EHI_003240	N-acetylmuraminidase pseudogene	0	1	1	NA
EHI_003250	hypothetical protein	0.824	1.771	0.020724411623926	0.0416301689333773
EHI_003260	hypothetical protein	-0.654	0.636	0.00157536746953073	0.00459962219045022
EHI_003270	hypothetical protein	0.166	1.122	0.702741275109637	NA
EHI_003380	leucine rich repeat protein BspA family	0.997	1.995	0.0744585689964275	0.122584636451761
EHI_003580	hypothetical protein	0	1	1	NA
EHI_003590	hypothetical protein	NA	NA	NA	NA
EHI_003690	hypothetical protein	NA	NA	NA	NA
EHI_003790	leucine rich repeat protein BspA family	1.78	3.433	0.00143467429088233	0.00423568174245861
EHI_003890	cyclin family protein	1.106	2.153	8.22919413002472e-06	4.8123275563814e-05
EHI_003900	protein kinase domain containing protein	-0.339	0.79	0.00215919884888047	0.00599904491069437
EHI_003910	hypothetical protein conserved	1.607	3.045	3.43213927980045e-08	3.65456424667349e-07
EHI_003920	hypothetical protein conserved domain containing	0.028	1.019	0.883560926717398	0.91559297047059
EHI_003930	I LWEQ domain protein	0.079	1.056	0.696035856346352	0.763427045471101
EHI_003940	ribosomal protein S4 putative	-0.411	0.752	0.0745352688772248	0.122683415902329
EHI_003950	hypothetical protein	-0.429	0.743	0.00175800557256757	0.00504859614389419
EHI_004050	hypothetical protein	-0.822	0.566	0.0911985571699447	0.145893859096345
EHI_004060	hypothetical protein	-0.702	0.615	0.000776693700891674	0.00252907443561624
EHI_004070	hypothetical protein	NA	NA	NA	NA
EHI_004170	LIM zinc finger domain containing protein	-0.51	0.702	0.00950816872545579	0.0214980016796547
EHI_004180	hypothetical protein	0.876	1.835	4.28986095830821e-05	0.000206916077476902
EHI_004190	AAA family ATPase putative	-0.617	0.652	3.37446977947868e-05	0.000166928316498656
EHI_004200	40S ribosomal protein S27 putative	-0.962	0.513	0.000448165037719649	0.00158355958012917
EHI_004210	Rap Ran GTPase-activating protein putative	1.273	2.416	3.29901813933504e-09	4.50457012110691e-08
EHI_004220	hypothetical protein conserved domain containing	-0.024	0.984	0.956261762940984	0.96758938162045
EHI_004230	guanine nucleotide regulatory protein putative	-0.083	0.944	0.609847960516448	0.689306987649643
EHI_004340	serine-threonine-isoleucine rich protein putative	1.273	2.417	0.000592309023874344	0.0020116052193162
EHI_004350	hypothetical protein	0.423	1.341	0.00761340677826642	0.0177380546124786
EHI_004360	leucine rich repeat protein BspA family	1.414	2.665	3.45706472925756e-13	1.12869322227227e-11
EHI_004370	hypothetical protein	-0.013	0.991	0.940771331892357	0.956112077621195
EHI_004380	Rab family GTPase	-0.711	0.611	8.27454694758465e-05	0.000366836583445726
EHI_004390	protein kinase domain containing protein	0.12	1.087	0.509456226354169	0.601102704593274
EHI_004400	hypothetical protein	-1.119	0.46	2.65538560847104e-07	2.31668202848316e-06
EHI_004410	hypothetical protein	0.477	1.392	0.0343134153089169	0.0640249806602244
EHI_004420	hypothetical protein	-0.175	0.886	0.518256225911974	0.608919714828951
EHI_004430	hypothetical protein	NA	NA	NA	NA
EHI_004440	hypothetical protein	0.456	1.372	0.0178976489773689	0.0367046704041742
EHI_004450	hypothetical protein	-0.412	0.752	0.107539918533003	0.167654550412444
EHI_004460	hypothetical protein	-0.096	0.936	0.65833433477701	0.732635058820166
EHI_004470	protein kinase domain containing protein	0.984	1.977	4.60419444167768e-11	9.92522235169634e-10
EHI_004480	hypothetical protein	1.803	3.49	1.55857230290845e-11	3.64626501183613e-10
EHI_004490	thioredoxin putative	-0.685	0.622	0.000418436674854645	0.0014950563295147
EHI_004500	hypothetical protein	1.557	2.942	6.7355849680203e-07	5.32611487352822e-06
EHI_004510	peptidase C54 family	-0.165	0.892	0.51737321745818	0.608197096407072
EHI_004520	hypothetical protein	-0.443	0.736	0.0816158754702109	0.13250564987669
EHI_004530	hypothetical protein conserved	0.162	1.119	0.531512620232398	0.620852065433006
EHI_004540	hypothetical protein	0	1	1	NA
EHI_004550	hypothetical protein	-0.702	0.615	0.00100083791841979	0.00314329001655057
EHI_004560	hypothetical protein	1.061	2.087	0.00411355635693592	0.0104778727455102
EHI_004570	ser thr protein phosphatase 5 putative	0.533	1.447	0.00243012537047616	0.00662155080545914
EHI_004580	hypothetical protein	-0.233	0.851	0.0453909478390042	0.0809914750608028
EHI_004590	coatomer complex subunit putative	0.936	1.913	4.5467747823256e-06	2.85964105744553e-05
EHI_004600	hydroxylamine reductase putative	-0.478	0.718	0.00112535046939887	0.00347199687030831
EHI_004610	phosphoribulokinase uridine kinase family protein	-0.089	0.94	0.537548728178448	0.626301817160805
EHI_004620	hypothetical protein conserved	0.466	1.381	0.0126298979535215	0.0273040701490785
EHI_004630	hypothetical protein	1.184	2.272	1.08174997164629e-09	1.66594031272822e-08
EHI_004640	vesicle-fusing ATPase putative	-0.335	0.793	0.00583841475912378	0.0141082219804353
EHI_004740	hypothetical protein	0.865	1.821	0.000708161065863355	0.00233071289867034
EHI_004750	signal recognition particle protein SRP54 putative	-0.971	0.51	3.48646695165181e-10	5.99802956131948e-09
EHI_004760	proteasome subunit alpha type 5 putative	-0.691	0.619	0.124754249498017	0.190529047154352
EHI_004770	hypothetical protein conserved	-0.304	0.81	0.089556634007591	0.143519535793687
EHI_004780	protein kinase putative	-0.175	0.886	0.275926539262985	0.367335331175405
EHI_004790	protein kinase putative	-0.391	0.763	0.0367379344865221	0.0678594082821201
EHI_004800	hypothetical protein	-0.346	0.787	0.00294737541388364	0.0078023134379781
EHI_004810	hypothetical protein conserved	-0.516	0.699	0.00561598149203351	0.0136832504280193
EHI_004820	hypothetical protein	-2.081	0.236	3.02812014627202e-20	3.47571415539286e-18
EHI_004830	hypothetical protein	-0.847	0.556	2.47047451022118e-06	1.66955894683393e-05
EHI_004840	bacterial transferase hexapeptide family protein	-0.638	0.643	0.00154710501630969	0.004524296755498
EHI_004850	ubiquitin-activating enzyme putative	-0.028	0.981	0.832299514198417	0.875690666184699
EHI_004855	hypothetical protein conserved	0.946	1.927	0.00031929554133678	0.00117748245314256
EHI_004860	Ras family GTPase	-0.636	0.643	2.24428347528002e-06	1.53648708382172e-05
EHI_004870	hypothetical protein	0.502	1.417	0.0013233216871692	0.00396618568500407
EHI_004880	hypothetical protein	-0.776	0.584	3.91384875462601e-07	3.25239060537134e-06
EHI_004890	serine threonine-protein kinase putative	0.421	1.339	0.132300754650745	0.200099103080991
EHI_004900	U3 small nucleolar ribonucleoprotein protein IMP4 putative	0.173	1.127	0.550820938661203	0.637820084395522
EHI_004910	hypothetical protein	0.848	1.8	0.000652147409944028	0.00217373157694221
EHI_004920	S-adenosylmethionine synthetase putative	0	1	1	NA
EHI_004930	hypothetical protein	NA	NA	NA	NA
EHI_004940	hypothetical protein	-0.723	0.606	7.32135867241889e-06	4.35487455931896e-05
EHI_004950	hypothetical protein	0.156	1.115	0.660312862195142	0.734058457276864
EHI_004960	bystin putative	0.602	1.518	0.000173353223046198	0.000696256302076201
EHI_004970	hypothetical protein	-0.723	0.606	0.00159275859708667	0.00463933570745388
EHI_004980	hypothetical protein conserved domain containing	-0.125	0.917	0.632357748203954	0.709097850451267
EHI_004990	ankyrin putative	-0.112	0.925	0.42960539186329	0.526302622556698
EHI_005000	hypothetical protein	0.038	1.026	0.851467335169005	0.891389346465942
EHI_005010	Rab family GTPase	-1.059	0.48	4.13877543106436e-08	4.34334918808554e-07
EHI_005020	F-actin capping protein beta subunit putative	-0.257	0.837	0.265422394917473	0.355996515074632
EHI_005030	hypothetical protein	NA	NA	NA	NA
EHI_005040	adenosine deaminase putative	1.095	2.136	7.32457125083906e-08	7.27112167684645e-07
EHI_005050	sucrose transporter putative	2.201	4.597	1.64838519972814e-13	5.68499421464927e-12
EHI_005060	Fe-hydrogenase putative	-0.64	0.642	0.00118790170600068	0.00362936152292613
EHI_005070	acetyltransferase GNAT family	-0.956	0.515	1.96706396361515e-09	2.87277373294571e-08
EHI_005080	hypothetical protein	0.579	1.494	0.00458976360857519	0.0115269755448182
EHI_005090	hypothetical protein	0.095	1.068	0.820290177738277	0.866032142234174
EHI_005100	eukaryotic translation initiation factor 2 alpha subunit putative	-0.495	0.71	0.000258979848603669	0.000985223183761033
EHI_005110	hypothetical protein	1.531	2.889	0.00572554624585668	0.0138949001394328
EHI_005120	hypothetical protein	-0.77	0.586	0.000288151374636136	0.00108053088212203
EHI_005130	transporter major facilitator family	0.018	1.013	0.875064833117606	0.908583217538082
EHI_005140	hypothetical protein	-0.415	0.75	0.0556421338699593	0.0959950952110665
EHI_005150	hypothetical protein conserved	0.239	1.18	0.139478805607846	0.209100083807853
EHI_005160	hypothetical protein	0.877	1.836	0.00154625715393769	0.004524296755498
EHI_005260	surface antigen ariel1 putative	0.674	1.596	0.199305689923387	0.280716801882379
EHI_005460	Rab family GTPase	-0.723	0.606	0.000124316738963683	0.000522742280725368
EHI_005560	casein kinase I isoform delta putative	NA	NA	NA	NA
EHI_005657	hypothetical protein	1.198	2.294	0.0171397334421505	0.0353188742973392
EHI_005660	leucine rich repeat protein BspA family	0.258	1.196	0.243222402309922	NA
EHI_005860	UBA TS-N domain-containing protein	-0.218	0.86	0.109915760283491	0.170706379501591
EHI_005870	proteasome regulatory subunit putative	-0.611	0.655	8.3232293208817e-05	0.000368549985480392
EHI_005880	hypothetical protein	-0.165	0.892	0.657966640993512	0.732336809808839
EHI_005890	60S ribosomal protein L3 putative	-0.743	0.598	0.00236780904391437	0.00647577261228406
EHI_005900	small GTPase Rab7 putative	-0.205	0.868	0.160696810603072	0.23585989424379
EHI_005910	Rho guanine nucleotide exchange factor putative	-0.189	0.877	0.270261546574144	0.361036792350184
EHI_005920	hypothetical protein	0.827	1.774	0.000869772603455667	0.00278767432154683
EHI_005930	hypothetical protein	0.086	1.061	0.812304144239056	0.859453585421303
EHI_005940	hypothetical protein	-0.699	0.616	0.000423122957285993	0.00150759897096073
EHI_005950	tubulin alpha-1 chain	-1.194	0.437	3.86359289703958e-09	5.2268790831773e-08
EHI_005960	hypothetical protein	-0.6	0.66	0.000486520139911633	0.00169302555556175
EHI_005970	hypothetical protein conserved	-0.91	0.532	0.000693478788338388	0.00229060035032995
EHI_005980	hypothetical protein	0.362	1.286	0.255787904837369	0.345280769741881
EHI_005990	hypothetical protein	-0.68	0.624	0.00742667113652317	0.0173580420518292
EHI_006000	hypothetical protein	0.156	1.114	0.696226847348925	0.763469535844932
EHI_006010	hypothetical protein conserved	-0.532	0.692	0.0213894482131617	0.0428138655514675
EHI_006020	hypothetical protein	0.187	1.138	0.296258186996895	0.388835562208182
EHI_006030	deoxyhypusine synthase putative	-0.383	0.767	0.012956376484025	0.0279031198040597
EHI_006040	hypothetical protein	-0.254	0.839	0.30300506002898	0.395992736341022
EHI_006050	serine threonine-protein phosphatase putative	-0.874	0.546	5.43522310282134e-09	7.1811418908859e-08
EHI_006060	WD domain containing protein	0.047	1.033	0.721192589833109	0.784290268677131
EHI_006070	hypothetical protein	-0.52	0.697	0.0107206071827745	0.023763904756989
EHI_006080	aspartate aminotransferase putative	4.364	20.589	2.83218517433425e-53	1.51115926573031e-49
EHI_006090	hypothetical protein	-0.21	0.865	0.35973543903038	0.454682817466822
EHI_006100	prenyl cysteine carboxyl methyltransferase putative	0.348	1.273	0.246970658197219	0.335350546232305
EHI_006110	hypothetical protein	0.316	1.245	0.340379718803776	0.434630525696599
EHI_006120	hypothetical protein	-0.022	0.985	0.920093200088373	0.942021553707204
EHI_006130	phosphatidylinositol 3-kinase putative	0.245	1.185	0.123844175444568	0.189296569458135
EHI_006140	Rho guanine nucleotide exchange factor putative	1.09	2.129	0.000848187724186272	0.00273280132538261
EHI_006150	hypothetical protein conserved	-0.223	0.857	0.184582606525341	0.264059167971793
EHI_006160	Signal recognition particle 19 kDa protein putative	-1.34	0.395	4.57961323632093e-16	2.54862415409193e-14
EHI_006170	eukaryotic translation initiation factor 6 putative	-0.169	0.89	0.274467326808364	0.365686578292562
EHI_006180	hypothetical protein	0.251	1.19	0.450885709860229	0.546929726656744
EHI_006190	protein farnesyltransferase beta subunit putative	-0.534	0.691	7.21169579895204e-06	4.3000906931089e-05
EHI_006200	3-phosphoinositide-dependent protein kinase 1 putative	NA	NA	NA	NA
EHI_006300	hypothetical protein	NA	NA	NA	NA
EHI_006310	leucine rich repeat protein BspA family	0	1	1	NA
EHI_006330	hypothetical protein	NA	NA	NA	NA
EHI_006430	hypothetical protein	NA	NA	NA	NA
EHI_006530	nucleosome assembly protein 1-like 1 putative	NA	NA	NA	NA
EHI_006540	hypothetical protein	-0.741	0.598	0.00302586970640896	0.0079870782836077
EHI_006550	hypothetical protein	0.337	1.264	0.00916232666454941	0.0208314613673104
EHI_006560	78 kD aglucose-regulated protein homolog precursor putative	NA	NA	NA	NA
EHI_006670	hypothetical protein	-0.678	0.625	0.0114425313925159	0.0250915927192304
EHI_006680	phosphopantetheine adenylyltransferase putative	-0.853	0.554	0.00657058954763017	0.0156205666074082
EHI_006690	DNA polymerase delta catalytic subunit putative	0.318	1.247	0.0630096138538972	0.106062339922132
EHI_006700	thioredoxin putative	-0.273	0.827	0.0348504766806997	0.0648294762462447
EHI_006710	hypothetical protein conserved	-0.201	0.87	0.0559719017848804	0.0963829326094073
EHI_006720	RNA methyltransferase TrmH family putative	-0.501	0.707	0.0108866484293412	0.0240883492054037
EHI_006730	hypothetical protein	0.865	1.822	3.8638245478677e-05	0.000188470485581913
EHI_006740	hypothetical protein	-0.119	0.921	0.315614518135788	0.409340439658456
EHI_006750	protein kinase putative	-0.027	0.982	0.866989044004151	0.902494192610811
EHI_006760	hypothetical protein conserved	0.37	1.292	0.0850609456538208	0.137391756106633
EHI_006770	hypothetical protein conserved	-0.664	0.631	0.0176238017123323	0.0362138314346275
EHI_006780	Rab GTPase activating protein putative	1.327	2.508	5.06872205828836e-11	1.07304992046646e-09
EHI_006790	hypothetical protein	1.191	2.283	0.0333482262339684	0.0624634979726831
EHI_006800	casein kinase putative	0.401	1.321	0.00573465595766101	0.013912411712344
EHI_006810	14-3-3 protein 3	-0.883	0.542	4.53077093700399e-07	3.72293549253147e-06
EHI_006820	importin alpha putative	1.158	2.232	2.46366961328283e-07	2.17264309473897e-06
EHI_006830	hypothetical protein	-0.444	0.735	0.0203462035657873	0.0410162490105031
EHI_006840	hypothetical protein	-0.31	0.806	0.0649315123796338	0.108752140889373
EHI_006850	hypothetical protein	-0.79	0.578	0.000311495872540509	0.00115506084818366
EHI_006860	60S ribosomal protein L5 putative	-0.503	0.706	0.0333490115775746	0.0624634979726831
EHI_006870	protein kinase domain containing protein	1.035	2.049	0.000948738645629133	0.00300406641844466
EHI_006880	hypothetical protein	-1.003	0.499	5.98846280896474e-07	4.79207492316503e-06
EHI_006885	hypothetical protein	-0.763	0.589	0.000101988322119277	0.000439675008385098
EHI_006890	hypothetical protein conserved	0.347	1.272	0.184554271636151	0.264059167971793
EHI_006900	ribulose-phosphate 3-epimerase putative	-0.363	0.778	0.0911194558653652	0.145803253168495
EHI_006910	hypothetical protein	0.065	1.046	0.715632881276408	0.779744756134158
EHI_006920	papain family cysteine protease domain containing protein	0.18	1.133	0.186204941045037	0.265853313333142
EHI_006930	hypothetical protein	-0.418	0.748	0.00523563649420676	0.0129356879401231
EHI_006940	hypothetical protein conserved	-0.541	0.687	8.2697060000006e-05	0.000366836583445726
EHI_006950	hypothetical protein conserved	0.902	1.868	1.52539711539366e-06	1.10291015843325e-05
EHI_006960	hypothetical protein	-0.082	0.945	0.598932317890097	0.681182351326932
EHI_006970	hypothetical protein	-0.613	0.654	0.00086406605154611	0.00277301407368184
EHI_006980	Gal GalNAc lectin subunit Igl1	-0.183	0.881	0.354612597035875	0.449290123805715
EHI_006990	hypothetical protein	0.983	1.976	0.000215307814133252	0.000841751571379922
EHI_007000	hypothetical protein	-0.397	0.759	0.0270832926975242	0.0522188630330743
EHI_007010	hypothetical protein	0.167	1.123	0.452926530974333	0.54858999118507
EHI_007020	hypothetical protein conserved	0.047	1.033	0.737421740049235	0.797335899676432
EHI_007030	hypothetical protein conserved	-0.45	0.732	0.0134792902311191	0.0288516509434152
EHI_007040	hypothetical protein	0.931	1.906	2.21567358914021e-05	0.000114541436916425
EHI_007140	hypothetical protein	0.247	1.187	0.280006976401685	0.371505621789222
EHI_007150	mitochondrial-type heat shock protein 70	-0.024	0.983	0.91729610069283	0.939550635204899
EHI_007260	hypothetical protein	-0.511	0.702	0.0100008659843989	0.0224393285037856
EHI_007270	hypothetical protein conserved domain containing	-0.263	0.833	0.122245954366641	0.187255247020079
EHI_007280	hypothetical protein	0.368	1.29	0.0892478158391178	0.143178522636855
EHI_007290	hypothetical protein	0.17	1.125	0.641357929800145	0.717438000961149
EHI_007300	hypothetical protein	1.219	2.327	2.33477478462355e-07	2.07894006882964e-06
EHI_007310	myb-like DNA-binding domain containing protein	-0.436	0.739	0.443417548080483	0.53965296689848
EHI_007320	hypothetical protein conserved	-0.069	0.953	0.747756367154943	0.805908756507066
EHI_007330	beta-N-acetylhexosaminidase beta subunit	-0.067	0.955	0.644769163679921	0.720376315801171
EHI_007340	rodhanase-like domain containing protein	-0.463	0.725	0.0140802873925953	0.0299374214720708
EHI_007350	hypothetical protein conserved	-0.613	0.654	0.00224388500311222	0.00619880939921003
EHI_007360	hypothetical protein	-0.223	0.857	0.136000219293369	0.204515375829906
EHI_007460	endonuclease exonuclease phosphatase family protein	NA	NA	NA	NA
EHI_007470	hypothetical protein	0.267	1.203	0.424367048770548	0.521304404727165
EHI_007480	villin putative	-0.031	0.979	0.866302475125589	0.902163025556078
EHI_007490	hypothetical protein	-0.527	0.694	0.00254453687262442	0.00687717728708572
EHI_007500	Sir2 family transcriptional regulator putative	-0.142	0.906	0.304011428630844	0.396954844422712
EHI_007510	hypothetical protein conserved	-0.689	0.62	0.0134494689115998	0.0287962106163253
EHI_007620	hypothetical protein conserved	-0.084	0.943	0.794480648896945	0.845124632279392
EHI_007630	hypothetical protein	-0.982	0.506	1.69158368369012e-05	9.01114847018683e-05
EHI_007640	hypothetical protein conserved	-0.172	0.888	0.364093850262569	0.459559007565091
EHI_007750	hypothetical protein	1.096	2.137	0.0284328929849993	0.054435244166746
EHI_007760	hypothetical protein	0.004	1.003	0.986613595291879	0.991065700945459
EHI_007770	hypothetical protein	-0.695	0.618	0.00143329096888826	0.00423529986220964
EHI_007880	hypothetical protein	0.34	1.266	0.0882921149564102	0.141955324243771
EHI_007890	hypothetical protein	1.104	2.149	0.0327599709371353	0.061580027252865
EHI_007900	hypothetical protein	-0.141	0.907	0.511159409588367	0.602531614704131
EHI_007910	hypothetical protein	0.43	1.347	0.114078939927262	0.176240566289309
EHI_007920	ankyrin repeat protein putative	-0.238	0.848	0.21091139706508	0.294554205863133
EHI_007930	hypothetical protein	-0.009	0.994	0.95198556087654	0.964325142057235
EHI_007940	V-type ATPase F subunit putative	-0.665	0.631	0.000619362205623056	0.00208325767514055
EHI_007950	villidin putative	1.81	3.506	4.16588710265576e-27	1.61066350821627e-24
EHI_007960	hypothetical protein	-0.268	0.831	0.179040456139705	0.257837912331361
EHI_007970	hypothetical protein conserved	-0.816	0.568	1.90378337515621e-11	4.39785933141431e-10
EHI_007980	hypothetical protein conserved	-0.533	0.691	0.0159332253395147	0.033204389601156
EHI_007990	hypothetical protein	-0.974	0.509	2.92995004192001e-05	0.000147319733113925
EHI_008000	hypothetical protein conserved	0.019	1.013	0.918889779239083	0.940920590784821
EHI_008010	40S ribosomal protein S16 putative	NA	NA	NA	NA
EHI_008020	hypothetical protein conserved	0.405	1.324	0.0434632112244395	0.0781401736795724
EHI_008030	phosphate transporter putative	-0.055	0.963	0.730387175855195	0.791827655524241
EHI_008040	Thymidylate kinase putative	-0.61	0.655	0.000669420063800874	0.00222514017587385
EHI_008050	ankyrin repeat protein putative	1.28	2.428	7.81567360217681e-08	7.7377275312117e-07
EHI_008060	hypothetical protein	0.26	1.198	0.449344874529055	0.545420926683813
EHI_008070	molybdenum cofactor sulfurase putative	0.647	1.565	5.65168803693106e-06	3.44541911363449e-05
EHI_008080	hypothetical protein	-0.417	0.749	0.0028697693589854	0.00762053479278636
EHI_008090	hypothetical protein conserved domain containing	-0.421	0.747	0.0152270373706144	0.0319137850283975
EHI_008100	ATP GTP-binding protein putative	-0.04	0.972	0.723534225290265	0.786022244747454
EHI_008110	transporter major facilitator family	-0.138	0.909	0.295746863384666	0.388303209727212
EHI_008120	hypothetical protein	-1.016	0.494	2.32799525998931e-09	3.3401275741956e-08
EHI_008130	Myb family DNA-binding protein SHAQKYF family	-1.35	0.392	0.000932807294276588	0.00296000102970014
EHI_008140	hypothetical protein	0.258	1.196	0.307570252764559	0.40046279277002
EHI_008150	hypothetical protein	-0.075	0.949	0.507598544925087	0.599937637300014
EHI_008160	Sec1 family protein	1.602	3.036	3.57072019262893e-07	2.99777263257739e-06
EHI_008170	hypothetical protein	1.128	2.185	8.48809989509556e-07	6.58432754270032e-06
EHI_008180	hypothetical protein	0.753	1.685	0.101781327211734	NA
EHI_008190	RNA recognition motif domain containing protein	-0.42	0.747	0.0112005071130769	0.0246639464186639
EHI_008200	glyceraldehyde-3-phosphate dehydrogenase putative	-1.195	0.437	0.000215074776568291	0.000841455602328812
EHI_008210	ribosomal protein S4 putative	-0.261	0.834	0.210247790983364	0.293794991927676
EHI_008220	protein kinase domain containing protein	-0.24	0.847	0.0326464862941473	0.0613981280893
EHI_008230	heat shock transcription factor putative	-0.363	0.777	0.0674148669062328	0.112296964238818
EHI_008240	tubulin gamma chain	-0.029	0.98	0.831152497304339	0.874859757156852
EHI_008340	leucine rich repeat protein BspA family	0.476	1.391	0.331776336696842	NA
EHI_008350	Rab family GTPase	1.14	2.203	3.37027029858382e-07	2.85230479417013e-06
EHI_008360	ankyrin repeat protein putative	0.821	1.766	1.91284866993078e-05	0.000100226721321765
EHI_008370	hypothetical protein	0.03	1.021	0.811892827805636	0.859265914574298
EHI_008380	aminopeptidase putative	0.467	1.382	0.0059891626207464	0.0143967240222523
EHI_008390	hypothetical protein conserved	0.417	1.335	0.00885543082025592	0.0202276103251244
EHI_008400	hypothetical protein	1.383	2.608	1.27017044232717e-06	9.35874831427819e-06
EHI_008410	serine threonine protein kinase putative	1.461	2.753	3.09242705058424e-10	5.39595465881041e-09
EHI_008420	hypothetical protein	-0.145	0.904	0.236296916556448	0.323729419810456
EHI_008430	hypothetical protein conserved domain containing	0.226	1.17	0.665859791418889	0.738883085764828
EHI_008440	hypothetical protein	-1.217	0.43	0.0182703318144246	0.0374063148017733
EHI_008450	hypothetical protein	-0.116	0.923	0.584521646970687	0.668206663343707
EHI_008460	ribose-phosphate pyrophosphokinase putative	0.504	1.419	0.00194783852121852	0.00551084729390066
EHI_008470	vacuolar sorting protein 26 putative	-0.523	0.696	0.0785589997215483	0.128357298032583
EHI_008580	hypothetical protein	NA	NA	NA	NA
EHI_008590	hypothetical protein	3.017	8.097	3.12124256111429e-15	1.4330404908716e-13
EHI_008600	heat shock protein SSA4 putative	0.496	1.41	0.00422105933677548	0.010725666512609
EHI_008610	hypothetical protein conserved	-0.104	0.931	0.431219577667383	0.527780576065411
EHI_008620	ribosomal protein L17 putative	-0.954	0.516	5.76133813107721e-05	0.000266348583454331
EHI_008630	hypothetical protein	0.526	1.44	0.0048044498567234	0.0119882773938485
EHI_008640	Rab family GTPase	NA	NA	NA	NA
EHI_008650	60S ribosomal protein L37a putative	NA	NA	NA	NA
EHI_008660	heat shock transcription factor putative	-0.484	0.715	0.0221484595083863	0.04400935448975
EHI_008670	hypothetical protein	0.653	1.572	0.000330676433073696	0.00121336117750219
EHI_008680	ubiquitin carboxyl-terminal hydrolase domain containing protein	0.771	1.707	0.00112480047690167	0.00347175811063853
EHI_008690	hypothetical protein	0.846	1.797	4.90580021776526e-06	3.05406850844946e-05
EHI_008700	hypothetical protein	0	1	1	NA
EHI_008710	TPR repeat protein	-0.119	0.921	0.543394662390878	0.631011253544639
EHI_008720	hypothetical protein	0.202	1.151	0.238340093643423	0.325738851703179
EHI_008730	Sec23 protein putative	-0.135	0.911	0.331616573552452	0.42618183158088
EHI_008740	hypothetical protein	0.371	1.293	0.0519667574804717	0.0905688731794888
EHI_008750	hypothetical protein	-0.416	0.749	1.8868430883225e-05	9.92179622535225e-05
EHI_008760	hypothetical protein	0.394	1.314	0.000113406048881668	0.000482665605495209
EHI_008770	zinc finger protein putative	-0.272	0.828	0.135951158216025	0.204483457873653
EHI_008780	actin putative	-0.227	0.855	0.16114819792232	0.236239206133978
EHI_008790	CXXC-rich protein	-0.379	0.769	0.000715972981260245	0.0023543140198468
EHI_008800	ser thr protein phosphatase family protein	-0.775	0.585	0.0394214301891099	0.072042795315845
EHI_008810	hypothetical protein	0.056	1.04	0.702537177084011	0.768439264868843
EHI_008820	hypothetical protein	NA	NA	NA	NA
EHI_008920	hypothetical protein	NA	NA	NA	NA
EHI_009020	beta-amylase putative	NA	NA	NA	NA
EHI_009030	hypothetical protein	NA	NA	NA	NA
EHI_009130	hypothetical protein	NA	NA	NA	NA
EHI_009230	hypothetical protein pseudogene	0.719	1.646	0.0334105563693716	0.062530941933606
EHI_009240	tyrosyl-tRNA synthetase putative	-0.426	0.744	0.00142338025869416	0.00421109600498079
EHI_009250	Legume-like lectin family protein membrane-bound	0.514	1.428	0.00748282399569055	0.0174615073292067
EHI_009260	hypothetical protein conserved	-0.282	0.823	0.131711609636629	0.199413331490246
EHI_009370	fatty acid elongase putative	1.587	3.005	1.58835438460525e-12	4.76246992216743e-11
EHI_009380	hypothetical protein	-0.913	0.531	5.04195890332977e-05	0.000238341249059591
EHI_009390	hypothetical protein conserved	1.189	2.281	2.64330989055431e-10	4.72451446618296e-09
EHI_009400	hypothetical protein	-0.314	0.804	0.451571863174692	0.54752879283728
EHI_009405	cyclin-dependent kinase regulatory subunit putative	-0.246	0.843	0.383327892970897	0.479722762244498
EHI_009410	hypothetical protein conserved	0.323	1.251	0.0125745919731545	0.0272086950543813
EHI_009420	Ras family GTPase pseudogene	2.134	4.388	4.19436067241845e-13	1.35734685020202e-11
EHI_009430	ubiquitin carboxyl-terminal hydrolase putative	0.947	1.928	2.6717678565229e-05	0.000135637917581322
EHI_009440	hypothetical protein	-1.439	0.369	1.44026710559638e-13	5.08663565274569e-12
EHI_009450	hypothetical protein	-0.309	0.807	0.0335353157776041	0.0627484538212634
EHI_009460	phospholipid-transporting P-type ATPase putative	-0.23	0.853	0.198184938750902	0.27963682372905
EHI_009470	RNA recognition motif domain containing protein	-0.993	0.502	1.29837579239243e-06	9.53786857091476e-06
EHI_009480	immediate-early protein putative	2.16	4.47	2.05936927012514e-07	1.86306978550976e-06
EHI_009490	hypothetical protein	-0.491	0.712	0.012703241278449	0.0274357611035571
EHI_009500	hypothetical protein	-0.049	0.966	0.794841650502419	0.845238385146318
EHI_009510	TBC domain containing protein	0.045	1.031	0.659734052421443	0.733748122496279
EHI_009520	alpha-12-mannosidase putative	-0.228	0.854	0.172459188711289	0.250076036374482
EHI_009530	pyruvate phosphate dikinase	0.096	1.069	0.600104316555729	0.682198438473907
EHI_009540	hypothetical protein conserved	0.235	1.177	0.198273490267324	0.27963682372905
EHI_009560	hypothetical protein	0.146	1.107	0.279665734243378	0.371238843804274
EHI_009570	gelsolin repeat protein putative	-0.42	0.747	0.025998410220391	0.0504448815316937
EHI_009580	tyrosine kinase putative	0.818	1.763	0.0648405319768659	0.108624526317459
EHI_009590	serine threonine protein kinase putative	-0.221	0.858	0.198793787619665	0.280134119289096
EHI_009600	hypothetical protein	0.164	1.121	0.51335468731132	0.60460459180987
EHI_009610	CBF NF-Y transcription factor family protein	-0.447	0.734	0.0693340001057963	0.115128292219073
EHI_009620	hypothetical protein	-0.242	0.846	0.157054145929589	0.230882480688165
EHI_009630	Ran-binding protein putative	0.643	1.562	2.19226306656417e-05	0.000113411017513947
EHI_009640	WD repeat protein	0.049	1.034	0.793897054536387	0.844845395136071
EHI_009650	hypothetical protein	0.818	1.763	0.00141602239211216	0.00419279014119284
EHI_009660	DENN domain protein	1.104	2.15	0.000381225911890732	0.00137819170706167
EHI_009670	hypothetical protein	0.552	1.466	0.00392969651831587	0.010082972624362
EHI_009680	ribosomal protein S18 putative	-0.574	0.672	0.0258489478122504	0.0502143012750493
EHI_009690	hypothetical protein	-0.475	0.72	0.0287526956301535	0.0549472690164172
EHI_009700	hypothetical protein	-1.073	0.475	1.09686683939072e-07	1.05053243835258e-06
EHI_009800	phosphatidylserine synthase putative	0.01	1.007	0.937699149123237	0.954327784629994
EHI_009810	ribosomal protein S17 putative	-0.562	0.677	0.00520124809735897	0.0128647705465317
EHI_009820	myb-like DNA-binding domain containing protein	0.618	1.535	6.15850319726411e-06	3.72042471111038e-05
EHI_009830	hypothetical protein	-0.154	0.899	0.221037838397817	0.306251218572306
EHI_009840	hypothetical protein conserved domain containing	-1.343	0.394	9.79817129231951e-11	1.91429165727072e-09
EHI_009850	hypothetical protein	-0.123	0.919	0.310023937467844	0.403085990201555
EHI_009860	hypothetical protein	-0.221	0.858	0.259236362944758	0.349165808982801
EHI_009870	hypothetical protein conserved	-0.638	0.643	0.00391041494369034	0.0100370049533016
EHI_009880	hypothetical protein conserved	0.125	1.09	0.367003813345341	0.46237903394044
EHI_009890	phosphatidylinositol-45-bisphosphate 3-kinase putative	0.217	1.162	0.131795063899672	0.199416382988052
EHI_009900	hypothetical protein	0.796	1.736	5.23676061147743e-06	3.22458033964067e-05
EHI_009910	TBC domain containing protein	2.417	5.342	8.37376707574191e-19	7.23690505157648e-17
EHI_009920	hypothetical protein	2.149	4.435	2.93247048377527e-11	6.5476985330739e-10
EHI_009930	myb-like DNA-binding domain containing protein	0.592	1.508	0.015374176424564	0.0321854374507972
EHI_009940	clathrin adaptor complex small chain putative	-0.189	0.878	0.280019960229638	0.371505621789222
EHI_009950	putative XPA-binding protein 1	1.415	2.667	8.22449473551498e-16	4.4100100968681e-14
EHI_009960	helicase putative pseudogene	1.484	2.797	0.00726535916308484	0.017024347180868
EHI_009970	Rab GTPase activating protein putative	0.905	1.873	2.77399653673301e-05	0.000140267628546642
EHI_009980	hypothetical protein	0.991	1.988	0.000207294056213812	0.000815630496489912
EHI_009990	hypothetical protein	0.45	1.366	0.0374774700023516	0.0689653042678545
EHI_010000	leucine rich repeat protein BspA family	0.079	1.057	0.885404425080771	0.916598211195511
EHI_010010	hypothetical protein	-0.078	0.947	0.696639487548661	0.763493790296375
EHI_010020	calmodulin putative	-0.636	0.643	0.000662239023350465	0.00220226702830807
EHI_010030	hypothetical protein	-0.854	0.553	0.000378653166288417	0.00137091481496043
EHI_010040	hypothetical protein	0.025	1.018	0.891675473414436	0.920495788041378
EHI_010050	Rap Ran GTPase-activating protein putative	-0.597	0.661	0.000621385335715438	0.00208910603028174
EHI_010060	RNA recognition motif domain containing protein	-0.432	0.741	0.0775800713508627	0.127012080263748
EHI_010070	Xaa-Pro dipeptidase putative	-0.243	0.845	0.0378407037973632	0.0695814293104955
EHI_010080	sucrose transporter putative	0.923	1.896	0.000116473826323971	0.000494005039362525
EHI_010090	hypothetical protein	0.321	1.249	0.433465487203	0.529906782567194
EHI_010100	hypothetical protein	-0.52	0.697	0.0330433007073105	0.0619857219090662
EHI_010110	hypothetical protein	1.892	3.712	1.43291706014462e-12	4.31401996877967e-11
EHI_010120	hypothetical protein	-0.21	0.864	0.214266620685351	0.298445695023624
EHI_010130	hypothetical protein	-0.019	0.987	0.932870544910829	0.950994591023446
EHI_010140	DNA primase small subunit putative	0.313	1.242	0.33075662021562	0.42522543438991
EHI_010150	hypothetical protein	0.296	1.228	0.574117002882286	0.658464247177716
EHI_010160	hypothetical protein pseudogene	-0.405	0.755	0.463712373666033	0.557835082443535
EHI_010255	hypothetical protein conserved	0.222	1.167	0.0643844601422457	0.107958969231896
EHI_010260	hypothetical protein	-0.593	0.663	0.00140219226581746	0.00416350217651377
EHI_010270	hypothetical protein	0.489	1.404	0.00835440347281309	0.0192386259770873
EHI_010280	hypothetical protein	-0.096	0.935	0.58731990151523	0.67083136532209
EHI_010290	serine threonine-protein phosphatase putative	-0.507	0.704	0.00273363706361975	0.00731079909102681
EHI_010300	hypothetical protein conserved	0.024	1.017	0.884792104598434	0.916341953137959
EHI_010310	hypothetical protein	1.124	2.179	0.000115817359427401	0.000491788625637969
EHI_010320	hypothetical protein	0.168	1.124	0.299066607503316	0.391751658116862
EHI_010330	hypothetical protein	0.425	1.343	0.0456025227186964	0.081290010165383
EHI_010340	hypothetical protein	0.069	1.049	0.566106291213548	0.651208395749253
EHI_010350	hypothetical protein	0.203	1.151	0.457577232546072	0.552673849109412
EHI_010360	phosphatidylinositol-345-trisphosphate 3-phosphatase putative	-0.644	0.64	8.61922531626603e-06	5.02116012476529e-05
EHI_010370	Ran binding protein putative	1.58	2.989	1.56288147151568e-07	1.46253850824894e-06
EHI_010380	hypothetical protein	0.907	1.875	1.08946267106314e-05	6.09070987947477e-05
EHI_010390	hypothetical protein	-0.857	0.552	0.109176442566709	0.169737597268792
EHI_010500	WD domain containing protein	0.534	1.448	0.000853377969959909	0.00274230733478805
EHI_010510	hypothetical protein	-0.626	0.648	0.00196179523020082	0.00554043408459421
EHI_010520	hypothetical protein	0.192	1.143	0.328858079590783	0.423537801551837
EHI_010530	tubulin alpha chain putative	-1.18	0.441	1.50661052696494e-09	2.24950425428546e-08
EHI_010540	TBC domain containing protein	0.12	1.087	0.319247421910846	0.413176807850084
EHI_010550	protein with DENN and LIM domains	0.335	1.261	0.0273145950502572	0.0525958100233787
EHI_010560	acyl-CoA synthetase putative	0.08	1.057	0.513428185179182	0.60460459180987
EHI_010570	hypothetical protein	-0.551	0.682	0.0047931681411783	0.0119717405481256
EHI_010580	hypothetical protein	-0.016	0.989	0.935104910217462	0.952743504917819
EHI_010590	Rho guanine nucleotide exchange factor putative	-0.277	0.825	0.038213194149774	0.0702312044594045
EHI_010600	BAR SH3 domain containing protein	0.062	1.044	0.73970943023624	0.799574083948708
EHI_010610	Ulp1 protease family C-terminal catalytic domain containing protein	0.083	1.059	0.82665541277411	0.871249736332656
EHI_010620	hypothetical protein	0.115	1.083	0.542469980120508	0.630236355205638
EHI_010630	HEAT repeat domain containing protein	-0.023	0.984	0.935614609015528	0.953056938547972
EHI_010640	AAA family ATPase putative	-0.168	0.89	0.531030362773807	0.620774832103181
EHI_010650	60S ribosomal protein L7 putative	-0.468	0.723	0.0243969814085515	0.0477793189622018
EHI_010660	Rab family GTPase	1.068	2.096	1.15360043614373e-14	4.81497091131355e-13
EHI_010670	hypothetical protein	0.411	1.329	0.0144576319015555	0.0305276700054116
EHI_010680	Sand family protein	0.725	1.653	3.35853933149079e-06	2.19305154925612e-05
EHI_010690	Rab GTPase activating protein putative	0.46	1.375	0.00571834015258948	0.0138865873589826
EHI_010700	A G-specific adenine glycosylase putative	-0.025	0.983	0.870009035459422	0.904868522509545
EHI_010710	hypothetical protein	-0.593	0.663	5.29716094153292e-05	0.000247461778940451
EHI_010720	Ras GTPase-activating protein putative	-0.303	0.81	0.00297050663000809	0.00785788322075601
EHI_010730	vacuolar sorting protein 26 putative	-0.327	0.797	0.0231547095339357	0.0457826062330075
EHI_010740	hypothetical protein	0.09	1.064	0.633408401110666	0.710059227004265
EHI_010750	hypothetical protein	0.034	1.024	0.859401917470352	0.896756603087672
EHI_010850	cysteine proteinase putative	-1.414	0.375	1.66439455978878e-19	1.67488252550799e-17
EHI_010950	NMN adenylyltransferase putative	0.266	1.203	0.294751065236007	NA
EHI_011060	hypothetical protein	0.314	1.243	0.403507917988032	0.499438781051404
EHI_011070	RhoGAP domain containing protein	0.259	1.196	0.411657154039976	0.50841181129416
EHI_011170	protein kinase putative	0.593	1.508	0.219610136464153	NA
EHI_011180	protein kinase domain containing protein	1.385	2.611	8.08919861565528e-10	1.29462424903276e-08
EHI_011190	hypothetical protein	-0.174	0.886	0.443535959456647	0.539707662443023
EHI_011200	hypothetical protein	1.109	2.157	0.00101303731050045	0.00317617246390793
EHI_011210	elongation factor 1-alpha 1	0.341	1.267	0.0625595151792183	0.105476749714606
EHI_011220	protein kinase putative	-0.129	0.915	0.583742053004424	0.667523213164773
EHI_011230	endonuclease V putative	-0.233	0.851	0.5771925075624	NA
EHI_011240	hypothetical protein	0.821	1.767	0.107836024136772	NA
EHI_011250	hypothetical protein	0.625	1.542	0.0508168948081577	0.0890403344916635
EHI_011260	hypothetical protein conserved	0.225	1.169	0.42351757093903	0.520434940802629
EHI_011270	hypothetical protein conserved	0.128	1.093	0.617099054210703	0.695064344101782
EHI_011370	hypothetical protein conserved	-0.956	0.515	2.07384991784539e-06	1.43586253501341e-05
EHI_011380	transporter auxin efflux carrier 28AEC 29 family	0.729	1.657	0.0428541485991368	0.0772152503333968
EHI_011390	Rho guanine nucleotide exchange factor putative	-0.285	0.821	0.217108975970461	0.301832425715179
EHI_011400	hypothetical protein	0.662	1.583	0.022427356769994	0.0445033395009118
EHI_011410	transketolase putative	-0.772	0.585	0.00372707235003229	0.00961006440271577
EHI_011510	protein kinase putative	-0.117	0.922	0.335659741563193	0.430230669203084
EHI_011520	WD domain containing protein	0.907	1.875	0.000400371364024857	0.0014382044205998
EHI_011530	ubiquitin-protein ligase putative	0.506	1.421	0.000192530216797769	0.000766157623291663
EHI_011540	hypothetical protein	-0.444	0.735	0.0113339958770335	0.0249205428652165
EHI_011550	hypothetical protein	0.183	1.135	0.232551936340543	0.319552286636295
EHI_011560	hypothetical protein	0.975	1.966	0.018007351045849	0.0369090403969885
EHI_011660	hypothetical protein	0.766	1.701	3.08388439555898e-05	0.000154005538883591
EHI_011770	hypothetical protein	2.587	6.007	3.89620080115621e-17	2.48882531176465e-15
EHI_011780	alpha-adaptin putative	-0.231	0.852	0.462944439498979	0.557323804090381
EHI_011790	hypothetical protein conserved domain containing	1.391	2.622	1.3389040446501e-08	1.60712240392151e-07
EHI_011800	hypothetical protein	0.179	1.132	0.389738026784935	0.485750855914851
EHI_011810	hypothetical protein conserved	0.551	1.465	0.00517837479894452	0.0128182603009648
EHI_011820	hypothetical protein	2.489	5.614	1.43658147100194e-08	1.71595568877727e-07
EHI_011830	hypothetical protein	-0.371	0.773	0.0884517650769903	0.14214978478573
EHI_011840	hypothetical protein	0.002	1.002	0.993126217229272	0.995359770867427
EHI_011850	hypothetical protein	-0.307	0.808	0.176874345178217	0.255369288458959
EHI_011860	hypothetical protein	-0.032	0.978	0.903208338679609	0.928571090059628
EHI_011870	proteasome subunit beta type 5 precursor putative	-0.963	0.513	3.93189097427763e-09	5.3021586501976e-08
EHI_011880	hypothetical protein	0.632	1.55	0.0622547644055143	0.105059384177098
EHI_011890	peptidase C54 family	0.283	1.217	0.092987665493492	0.148239451110068
EHI_011900	hypothetical protein	0.103	1.074	0.735227998111264	0.795783832934337
EHI_011910	hypothetical protein	-0.58	0.669	0.00237572972081465	0.00649260064326801
EHI_011920	protein kinase putative	0.85	1.802	2.23717636188934e-09	3.22241128518413e-08
EHI_011930	hypothetical protein	-0.571	0.673	0.00267001295585434	0.00716359210142658
EHI_011940	dolichyl-diphosphooligosaccharide--protein glycosyltransferase subunit STT3A putative	-0.327	0.797	0.00129602864690546	0.00389073413983143
EHI_011950	serine threonine-protein phosphatase 2A catalytic subunit alpha isoform putative	-0.21	0.865	0.0535026873514756	0.092871158148379
EHI_011960	hypothetical protein	-0.147	0.903	0.545562187047408	0.633027930192744
EHI_011970	high-affinity potassium uptake transporter putative	-0.811	0.57	9.34590423659755e-09	1.18370711244906e-07
EHI_011980	hypothetical protein	-0.251	0.84	0.518099710199591	0.608856258378851
EHI_011990	hypothetical protein	0.197	1.146	0.564603923468744	0.649785433464106
EHI_012000	hypothetical protein	0.376	1.297	0.338512159070584	0.432772419166813
EHI_012010	beta-N-acetylhexosaminidase putative	-0.932	0.524	2.45561332266897e-08	2.77522084128096e-07
EHI_012020	hypothetical protein	0.551	1.465	0.00214607334231995	0.00596709113273366
EHI_012030	Rab family GTPase	NA	NA	NA	NA
EHI_012040	poly 28A 29 polymerase putative	-0.101	0.933	0.605554163204481	0.686023909347849
EHI_012050	melanocyte prolifeating gene 1 putative	-0.727	0.604	1.11613928176579e-05	6.23510202574259e-05
EHI_012060	hypothetical protein	-0.401	0.757	0.0950375551918074	0.151048438000653
EHI_012070	hypothetical protein	-0.015	0.989	0.948065231705852	0.961281876067797
EHI_012080	hypothetical protein	0.265	1.202	0.0577487115195945	0.0987941394557386
EHI_012090	leucine rich repeat protein BspA family	0.623	1.54	0.0545061709360307	0.0943862982393842
EHI_012100	Sec1 family protein	0.171	1.126	0.582245989026484	0.666434876190176
EHI_012110	hypothetical protein	0.267	1.203	0.546622066485033	0.634057429401398
EHI_012120	hypothetical protein	0.957	1.941	0.000721824329712061	0.00236850183753879
EHI_012130	hypothetical protein	-0.373	0.772	0.104205851067512	0.163416669703253
EHI_012140	hypothetical protein	-0.193	0.875	0.104756955371629	0.164047024975482
EHI_012150	hypothetical protein conserved	0.18	1.133	0.231220508514813	0.318139324882902
EHI_012160	ser thr protein phosphatase family protein	0.11	1.079	0.468144817503113	0.56238623538477
EHI_012170	hypothetical protein	0.034	1.024	0.762964078123257	0.818457988958572
EHI_012180	hypothetical protein	-0.091	0.939	0.628736339220437	0.706222805491335
EHI_012190	brix domain containing protein	-0.185	0.88	0.130341968732004	0.197665586768229
EHI_012200	hypothetical protein	0.422	1.34	0.0226248240159765	0.0448709387746661
EHI_012210	hypothetical protein	1.526	2.88	8.20745222741786e-06	4.8041389691324e-05
EHI_012220	protein kinase domain containing protein	-0.233	0.851	0.109701984234222	0.170410398854852
EHI_012230	xylulose kinase putative	-0.381	0.768	0.000552856462924877	0.00189337229680473
EHI_012240	Rho family GTPase	-0.562	0.677	0.00279596861957236	0.0074498315122882
EHI_012250	hypothetical protein	-0.653	0.636	1.85131729824723e-05	9.78401213879438e-05
EHI_012260	hypothetical protein	0.205	1.153	0.377242631768642	0.473470762510241
EHI_012270	Gal GalNAc lectin heavy subunit	-0.434	0.74	0.00319986173179664	0.00840407017582343
EHI_012280	hypothetical protein conserved	0.09	1.065	0.340131337554148	0.434388874421552
EHI_012290	ubiquitin carboxyl-terminal hydrolase domain containing protein	-0.064	0.957	0.675147441638834	0.746932696728747
EHI_012300	hypothetical protein	-0.854	0.553	0.00864026293698802	0.0198086936391603
EHI_012310	hypothetical protein	-0.31	0.807	0.144009612655959	0.214757331419138
EHI_012320	pumilio domain-containing protein C6G9.14 putative	1.182	2.269	9.89569467459185e-09	1.24475638834849e-07
EHI_012330	serine-threonine-isoleucine rich protein putative	1.016	2.023	0.0048021729820323	0.0119866675929355
EHI_012340	hypothetical protein	-0.043	0.971	0.802948076600828	0.851885697676153
EHI_012350	hypothetical protein	-0.171	0.889	0.485144130671749	0.579020111115299
EHI_012360	ribosomal protein S14 putative	-1.087	0.471	0.0514560161769153	0.0898733606410593
EHI_012370	hypothetical protein	1.909	3.755	7.87910060251868e-18	5.51236885962878e-16
EHI_012380	Rab family GTPase	-0.329	0.796	0.0283981634438825	0.0543971078640837
EHI_012390	peptidyl-prolyl cis-trans isomerase putative	-0.82	0.566	4.64044679032064e-05	0.000222366093422671
EHI_012400	hypothetical protein conserved	-0.391	0.763	0.00668779526982135	0.0158632689867961
EHI_012410	hypothetical protein	2.397	5.268	2.11644249994016e-09	3.06050917412606e-08
EHI_012420	myb-like DNA-binding domain containing protein	-0.648	0.638	0.00182574898226228	0.00521257365864699
EHI_012430	hypothetical protein conserved	-0.005	0.997	0.980040767456944	0.985406443709104
EHI_012440	hypothetical protein	1.287	2.44	0.00912285894216914	0.0207610042717393
EHI_012450	hypothetical protein	NA	NA	NA	NA
EHI_012460	splicing factor 3B subunit 4 putative	-0.271	0.829	0.0807869712585525	0.131442102074269
EHI_012470	helicase domain-containing protein	0.602	1.518	0.00459147572683343	0.0115273344802865
EHI_012480	60S ribosomal protein L10a-2 putative	NA	NA	NA	NA
EHI_012490	ARF GTPase activating protein putative	0.25	1.189	0.134215352224116	0.202697324765872
EHI_012500	Coatomer gamma subunit putative	0.461	1.377	0.0121444260541487	0.0264256379720902
EHI_012510	hypothetical protein	0.913	1.883	5.58309415478127e-05	0.000259414355857199
EHI_012520	hypothetical protein	0.303	1.234	0.492312752161367	0.586147403140584
EHI_012530	hypothetical protein	0.939	1.918	0.000502557687115169	0.00174387754820408
EHI_012540	RhoGAP domain containing protein	0.821	1.767	0.000109094598269713	0.00046729383025616
EHI_012550	hypothetical protein	2.985	7.916	5.32095545729801e-19	4.76679741333064e-17
EHI_012560	hypothetical protein	-0.39	0.763	0.274474295020661	0.365686578292562
EHI_012570	toxin resistance protein putative	-0.595	0.662	2.42053274299184e-05	0.000123738577105206
EHI_012580	hypothetical protein conserved	-0.34	0.79	0.0136528559402307	0.0291799800634554
EHI_012590	hypothetical protein	0.872	1.831	0.000411018442911226	0.00147213139035879
EHI_012600	metallo-beta-lactamase family protein	-0.767	0.588	1.30278773115108e-05	7.15802443757354e-05
EHI_012700	hypothetical protein	NA	NA	NA	NA
EHI_012710	RNA recognition motif domain containing protein	0.597	1.512	0.00167415159607486	0.0048361453498883
EHI_012720	purine nucleoside phosphorylase putative	-0.519	0.698	0.00863916623680423	0.0198086936391603
EHI_012920	hypothetical protein	0	1	1	NA
EHI_012930	cytidine deaminase putative	0.305	1.235	0.0574670653096434	0.0984700885925026
EHI_012940	hypothetical protein	0.229	1.172	0.245307735638142	0.333400670859905
EHI_012950	hypothetical protein	-0.028	0.981	0.910792993074769	0.934192310405928
EHI_012960	hypothetical protein conserved	2.23	4.69	6.12561444976759e-12	1.59006232325063e-10
EHI_012970	hypothetical protein	0.831	1.779	0.0425642125020389	0.0767986232541774
EHI_012980	dihydropyrimidine dehydrogenase putative	-0.092	0.938	0.724589185750562	0.786819239988711
EHI_012990	hypothetical protein	-0.028	0.981	0.854045492880207	0.892816022584033
EHI_013000	hypothetical protein	-1.366	0.388	9.99839483827817e-07	7.59158577878059e-06
EHI_013010	hypothetical protein	-0.156	0.898	0.463625094800946	0.557835082443535
EHI_013020	hypothetical protein	-0.055	0.962	0.812762673887186	0.859691087455043
EHI_013030	hypothetical protein conserved	-0.654	0.636	2.01458180650738e-07	1.8270515988399e-06
EHI_013040	adaptor protein 28AP 29 family protein	0.473	1.388	0.0189260780655232	0.038544765586175
EHI_013050	RhoGAP domain containing protein	-0.665	0.631	3.33499909316852e-05	0.000165198269308266
EHI_013060	hypothetical protein	1.226	2.339	0.00407336106112086	0.0103922279601722
EHI_013070	hypothetical protein	0.868	1.825	0.0364899453670064	0.067418294433106
EHI_013080	hypothetical protein	-0.776	0.584	0.000122550286988679	0.000516200922143826
EHI_013090	hypothetical protein	0.584	1.499	0.16761369505741	0.243916442926254
EHI_013100	AP-2 complex subunit beta-1 putative	-0.036	0.976	0.949957624536146	0.962801974316022
EHI_013110	hypothetical protein	1.122	2.177	1.00612002294533e-06	7.61954400882102e-06
EHI_013120	hypothetical protein	-0.667	0.63	0.00105734871310778	0.00329261706082652
EHI_013130	hypothetical protein	1.074	2.106	0.0347849017821485	0.0647500959259343
EHI_013140	Ras guanine nucleotide exchange factor putative	0.274	1.209	0.129736157533235	0.196909465545278
EHI_013150	phosphoesterase putative	-1.207	0.433	3.81771293836114e-07	3.17969605954659e-06
EHI_013160	hypothetical protein	-1.663	0.316	1.38168837722041e-09	2.07989402029941e-08
EHI_013170	protein kinase domain containing protein	-0.49	0.712	0.0132183507434211	0.0283848298492035
EHI_013180	dynamin-1-like protein putative	0.65	1.569	0.00228241087816369	0.00628533709017638
EHI_013190	hypothetical protein	0.496	1.41	0.0222623561859022	0.0442237070150453
EHI_013200	hypothetical protein	-0.246	0.843	0.140042484670555	0.209735390905177
EHI_013210	hypothetical protein	-0.088	0.941	0.694950263094753	0.762980814929616
EHI_013220	eukaryotic translation initiation factor 4E putative	-0.442	0.736	0.0258522307952949	0.0502143012750493
EHI_013230	hypothetical protein	0.372	1.294	0.122612553522352	0.187765648983781
EHI_013240	hypothetical protein	0.708	1.633	0.00471501352308106	0.0118052110908498
EHI_013250	splicing factor putative	-0.256	0.838	0.214831738254922	0.299097685065044
EHI_013260	Rho family GTPase	-0.366	0.776	0.0452114758116693	0.08073006837932
EHI_013270	hypothetical protein	-0.538	0.689	0.179478900183836	0.258266797404596
EHI_013280	hypothetical protein	0.325	1.253	0.0791552014335903	0.129073716587081
EHI_013290	hypothetical protein	1.582	2.995	7.24288428754025e-12	1.84104595073601e-10
EHI_013300	hypothetical protein conserved	-0.202	0.87	0.246187048033876	0.334348318516704
EHI_013310	hypothetical protein	0.208	1.155	0.309856443309068	0.402939534881999
EHI_013320	hypothetical protein	-0.525	0.695	0.0475998072488317	0.0843183467687286
EHI_013330	pre-mRNA-splicing factor putative	-0.582	0.668	7.42959622389919e-05	0.000332588749913245
EHI_013340	hypothetical protein	0.646	1.565	0.020607313263535	0.0414629754132917
EHI_013440	hypothetical protein	NA	NA	NA	NA
EHI_013450	hypothetical protein	NA	NA	NA	NA
EHI_013550	heat shock protein 101 putative	NA	NA	NA	NA
EHI_013650	rac-like GTP-binding protein RAC2 putative	-0.14	0.908	0.539729373847833	0.627647931025199
EHI_013750	leucine rich repeat protein BspA family	NA	NA	NA	NA
EHI_013760	heat shock protein 70 mitochondrial putative	-0.542	0.687	0.017364468095639	0.0357309195043597
EHI_013860	hypothetical protein	0.15	1.11	0.387660149937169	0.48365344114104
EHI_013870	dimethyladenosine transferase putative	0.534	1.448	0.000458999090345596	0.00161639852237716
EHI_013880	hypothetical protein	0.597	1.512	0.000469335977215146	0.00164413070511324
EHI_013890	40S ribosomal protein S6 putative	-0.531	0.692	0.012721246702507	0.0274530782246229
EHI_013895	4F5 family protein	-1.378	0.385	5.04025282411986e-06	3.1218969010105e-05
EHI_013900	hypothetical protein	-0.392	0.762	0.0661325659341067	0.110486656664077
EHI_013910	hypothetical protein	0	1	1	NA
EHI_013920	hypothetical protein	NA	NA	NA	NA
EHI_013930	hypothetical protein	0.782	1.72	0.0152517083560735	0.0319563746673462
EHI_013940	leucine rich repeat protein BspA family	0.566	1.48	0.0334075206296304	0.062530941933606
EHI_013950	hypothetical protein	0.573	1.488	5.60618199716055e-05	0.000259993768630943
EHI_013960	DEAD DEAH box helicase putative	0.121	1.088	0.443030179101214	0.53936024124586
EHI_013970	hypothetical protein	0	1	1	NA
EHI_013980	phosphatidylinositol 3-kinase putative	-0.052	0.965	0.80501334220201	0.853706945548717
EHI_013990	hypothetical protein	0.747	1.678	0.00584726670423725	0.0141249658695583
EHI_014000	Retinoblatoma-binding protein 6 putative	0.091	1.065	0.477838268372154	0.571600703380857
EHI_014010	myosin-2 heavy chain putative	1.165	2.243	7.03985080729886e-10	1.13161365493255e-08
EHI_014020	hypothetical protein	1.501	2.83	0.0039776791906899	0.0101847442784273
EHI_014030	NAD 28P 29 transhydrogenase subunit alpha putative	1.364	2.575	5.62215192923043e-08	5.69659697546576e-07
EHI_014040	hypothetical protein	0.118	1.086	0.831459159753604	0.874931813142813
EHI_014050	hypothetical protein conserved	0.363	1.286	0.0438901565104537	0.0786766934421163
EHI_014060	Rab family GTPase	0.066	1.047	0.765708213127112	0.820792723425035
EHI_014070	hypothetical protein conserved	1.518	2.864	1.01944037412882e-10	1.98116639903447e-09
EHI_014080	DEAD DEAH box helicase putative	0.207	1.154	0.204415381144002	0.286845346682682
EHI_014090	hypothetical protein conserved domain containing	0.562	1.476	0.0895580658968499	0.143519535793687
EHI_014100	protein kinase putative	-0.517	0.699	0.00469164962697712	0.0117547265210689
EHI_014110	60S ribosomal protein L35a putative	-1.034	0.488	1.07501341116212e-05	6.0282813117534e-05
EHI_014120	RNA recognition motif domain containing protein	0.227	1.17	0.237336841183116	0.32460927859452
EHI_014130	hypothetical protein	0	1	1	NA
EHI_014140	hypothetical protein	0.784	1.721	5.26599541013338e-05	0.00024639491899898
EHI_014150	hypothetical protein conserved	1.399	2.637	4.44537470220316e-12	1.18317835370958e-10
EHI_014160	hypothetical protein	-0.159	0.896	0.115888933868438	0.178773647248539
EHI_014170	hypothetical protein	-0.048	0.967	0.921316201297319	0.942748128531843
EHI_014180	hypothetical protein	0.18	1.133	0.750164297069181	0.807947579706959
EHI_014190	RhoGAP domain containing protein	-0.035	0.976	0.832881273754487	0.875949000484919
EHI_014200	hypothetical protein	-0.218	0.86	0.0502986866797989	0.0883323338153963
EHI_014210	hypothetical protein	0.622	1.539	0.0137878182836217	0.0294006714401989
EHI_014220	small Rab GTPase putative	0.738	1.668	7.9284717377313e-06	4.66313477865285e-05
EHI_014230	hypothetical protein	0.69	1.613	0.00111800813986789	0.00345369545646321
EHI_014240	RNA recognition motif domain containing protein	-0.187	0.878	0.230285948879027	0.317031593040729
EHI_014250	hypothetical protein	-0.736	0.6	2.96609858934724e-05	0.000149035295741072
EHI_014260	small GTP-binding protein domain pseudogene	0.73	1.658	8.19226101193787e-07	6.37503701204403e-06
EHI_014270	hypothetical protein conserved domain containing	0.614	1.53	0.0476862999871737	0.0844511956860602
EHI_014280	hypothetical protein	0.31	1.24	0.125547155666391	0.191540894190096
EHI_014290	hypothetical protein	0.778	1.714	0.000341545816990239	0.0012482565032887
EHI_014300	hypothetical protein	-0.669	0.629	0.129526058394839	0.196712512914718
EHI_014310	calcium-gated potassium channel protein putative	0.889	1.852	0.00209909712687646	0.00586310551103972
EHI_014320	adenosine deaminase putative	0.08	1.057	0.740558694347771	0.800256570855947
EHI_014330	hypothetical protein	0.903	1.87	0.00196328396535	0.00554063926602423
EHI_014340	hypothetical protein	-0.722	0.606	1.03503301380064e-06	7.79831027628666e-06
EHI_014350	protein kinase domain containing protein	0.629	1.546	0.00273690713829736	0.00731634637479346
EHI_014360	patatin-like phospholipase putative	-0.411	0.752	0.00168678011393817	0.00486497319080871
EHI_014370	GTP-binding protein putative	0.08	1.057	0.506766432189401	0.599431124544983
EHI_014380	hypothetical protein	-0.188	0.878	0.392699298712422	NA
EHI_014390	AP-2 complex protein putative	1.635	3.105	0.00343901378210166	0.00893632658058676
EHI_014400	hypothetical protein	-0.596	0.662	0.000203021302840893	0.000801824994983441
EHI_014410	malate dehydrogenase putative	0.385	1.306	0.438085826526766	NA
EHI_014510	hypothetical protein	0.275	1.21	0.293558871372974	NA
EHI_014610	hypothetical protein	NA	NA	NA	NA
EHI_014810	hypothetical protein	-0.614	0.653	0.000337086461708604	0.00123564727929711
EHI_014910	hypothetical protein	0.472	1.387	0.361081258178355	NA
EHI_015010	hypothetical protein	NA	NA	NA	NA
EHI_015110	Rho guanine nucleotide exchange factor putative	0.332	1.259	0.165320953239081	0.241440899104232
EHI_015120	leucine rich repeat protein BspA family	0.557	1.471	0.153729167034995	0.226993861515392
EHI_015220	hypothetical protein	-0.414	0.75	0.099382455383481	0.156969150128371
EHI_015230	hypothetical protein	0.068	1.048	0.737417335419575	0.797335899676432
EHI_015240	hypothetical protein	0.178	1.131	0.678102967961289	0.749299699555299
EHI_015250	lysozyme putative	0.363	1.286	0.130925930455384	0.198428282468588
EHI_015260	Rab GTPase activating protein putative	-0.485	0.714	0.00014202983945277	0.000585166124857009
EHI_015270	N-acetylglucosaminyl-phosphatidylinositol de-N-acetylase putative	0.112	1.081	0.607051702350843	0.686801448555258
EHI_015280	UDP-glucose 3Aglycoprotein glucosyltransferase putative	-0.56	0.678	3.60532056661106e-06	2.32730095626756e-05
EHI_015290	C2 domain protein putative	-0.657	0.634	0.0306702156228931	0.0581728386175504
EHI_015300	hypothetical protein conserved	0.021	1.015	0.847460073819502	0.88782682576698
EHI_015310	60S ribosomal protein L35a putative	NA	NA	NA	NA
EHI_015320	60S ribosomal protein L37	-1.265	0.416	0.00541569769805323	0.0133100419169953
EHI_015330	citrate transporter putative	0.357	1.281	0.00129184080130514	0.00388292247397199
EHI_015340	serine threonine protein phosphatase PP1 putative	-0.725	0.605	0.00506960534851624	0.0125772782472814
EHI_015350	Ras family GTPase	2.19	4.564	5.90971973661381e-25	1.44709337283883e-22
EHI_015360	hypothetical protein conserved	0.191	1.142	0.445321036174839	0.541341772586524
EHI_015370	hypothetical protein	-0.721	0.607	8.88273256598013e-08	8.66567774630678e-07
EHI_015380	immuno-dominant variable surface antigen	-0.86	0.551	3.2131373789185e-10	5.5407763346327e-09
EHI_015390	heat shock protein70 hsp70A2 putative	0	1	1	NA
EHI_015400	hypothetical protein	1.995	3.985	1.71599144249134e-12	5.10351139131231e-11
EHI_015410	hypothetical protein	0.546	1.46	0.00233880855690617	0.00641317195185992
EHI_015420	hypothetical protein	0.363	1.286	0.0138308875903891	0.0294839524779449
EHI_015430	hypothetical protein	-0.449	0.733	0.00699657875619356	0.0164892099913371
EHI_015440	Rho family GTPase	-0.663	0.632	0.000109752183107653	0.00046956292202028
EHI_015450	hypothetical protein	-0.997	0.501	1.56125565867162e-06	1.12684681955542e-05
EHI_015550	retroviral aspartyl protease domain-containing protein	NA	NA	NA	NA
EHI_015750	chitinase Jessie3 putative	NA	NA	NA	NA
EHI_015760	serine threonine kinase putative	NA	NA	NA	NA
EHI_015960	protein kinase putative	0.601	1.517	0.126669724488634	NA
EHI_015970	hypothetical protein	1.551	2.929	5.26677380999204e-10	8.65541843583927e-09
EHI_015980	hypothetical protein	0.046	1.033	0.780663261202236	0.833539580929015
EHI_015990	hypothetical protein	1.03	2.041	9.83239416043163e-09	1.24104411516376e-07
EHI_016000	hypothetical protein conserved domain containing	0.671	1.592	0.00239929007721166	0.00655067383249763
EHI_016010	66 kDa stress protein putative	0.148	1.108	0.487722086301683	NA
EHI_016110	hypothetical protein	-0.359	0.78	0.0484149317760677	0.085442900127626
EHI_016120	EF-hand calcium-binding domain containing protein	0.116	1.084	0.446007152770619	0.541996450662195
EHI_016130	hypothetical protein	-0.52	0.697	0.00291219247915357	0.00771473709046598
EHI_016140	U2 snRNP auxiliary factor small subunit putative	-0.59	0.664	0.0016761307551138	0.00483995932667687
EHI_016240	leucine rich repeat protein BspA family	0	1	1	NA
EHI_016340	hypothetical protein	1.463	2.757	1.35257357493555e-09	2.04444557232028e-08
EHI_016350	hypothetical protein conserved	-0.386	0.765	0.129429533545337	0.196606566051291
EHI_016360	hypothetical protein	0.261	1.198	0.0758937759942695	0.124612355488132
EHI_016370	hypothetical protein	NA	NA	NA	NA
EHI_016380	P-glycoprotein-2	1.735	3.329	2.18395219348322e-12	6.36639397354275e-11
EHI_016390	hypothetical protein	-0.981	0.507	1.85091925509045e-07	1.70600412144221e-06
EHI_016400	Ras guanine nucleotide exchange factor putative	0.654	1.574	9.22552965895305e-05	0.000402439078828201
EHI_016410	hypothetical protein	0.137	1.099	0.301766628143748	0.394531779018233
EHI_016420	hypothetical protein conserved domain containing	0.423	1.34	0.239688024733926	0.327215801838956
EHI_016430	myotubularin putative	0.638	1.557	0.000687484635112733	0.0022748928511433
EHI_016440	hypothetical protein	-0.514	0.7	2.77441960629281e-05	0.000140267628546642
EHI_016450	hypothetical protein	0.607	1.523	0.00331177093166205	0.00865391568831656
EHI_016460	hypothetical protein	-0.634	0.644	8.42818535741691e-06	4.91376584409402e-05
EHI_016470	hypothetical protein	1.116	2.168	2.396117507269e-05	0.000122746716934436
EHI_016480	Plasma membrane calcium-transporting ATPase putative	0.088	1.063	0.646426249856668	0.721873467364925
EHI_016490	leucine rich repeat protein BspA family	0.848	1.8	0.00437408729465297	0.0110419618171495
EHI_016900	hypothetical protein	3.82	14.123	2.41078733213707e-18	1.84475455644572e-16
EHI_017000	hypothetical protein	-0.23	0.853	0.152451590662915	0.225424594406154
EHI_017010	hypothetical protein	0.137	1.099	0.425508984774503	0.522096041782779
EHI_017020	hypothetical protein	-0.248	0.842	0.150337510281174	0.222721801077891
EHI_017030	hypothetical protein conserved	-0.922	0.528	9.68817728301873e-10	1.50463742750646e-08
EHI_017040	nucleoside transporter putative	0.286	1.219	0.35613991940441	0.450991871736735
EHI_017050	Ras GTPase-activating protein putative	0.26	1.197	0.0324296672729552	0.0610998552929287
EHI_017060	DENN domain containing protein	NA	NA	NA	NA
EHI_017150	hypothetical protein	NA	NA	NA	NA
EHI_017350	heat shock protein putative	NA	NA	NA	NA
EHI_017450	proteoglycan-4 precursor putative	-0.076	0.949	0.857737036931208	0.895400919894366
EHI_017550	hypothetical protein	NA	NA	NA	NA
EHI_017560	hypothetical protein	-0.445	0.734	0.0267262226516332	0.0516660083154992
EHI_017570	hypothetical protein	0.602	1.518	0.00525109207776037	0.0129662260178917
EHI_017580	hypothetical protein	0.296	1.228	0.0871946158594599	0.140496934620624
EHI_017590	hypothetical protein conserved	-0.194	0.874	0.188690727614826	0.268628311057851
EHI_017600	Ser Thr protein phosphatase putative	-0.127	0.916	0.32583092862738	0.420364243360859
EHI_017610	hypothetical protein conserved	0.597	1.513	0.0012851993655475	0.00386454135870322
EHI_017620	nitroreductase family protein	-0.555	0.681	9.51732371579726e-06	5.46205156376927e-05
EHI_017630	hypothetical protein	-0.085	0.943	0.373962686678783	0.470076984315937
EHI_017640	hypothetical protein	-0.278	0.825	0.107375767649633	0.167469721688791
EHI_017650	RhoGAP domain containing protein	0.633	1.551	0.000743585274431112	0.00243096458654693
EHI_017660	hypothetical protein	-0.519	0.698	0.0138784508814483	0.029560271037372
EHI_017670	hypothetical protein	0.648	1.567	2.30183955261337e-07	2.05459457515161e-06
EHI_017680	hypothetical protein	-0.136	0.91	0.595062074172607	0.677514878622439
EHI_017690	hypothetical protein	0.016	1.011	0.946664300818961	0.960524303013272
EHI_017700	ribosomal protein L13 putative	-0.582	0.668	0.0111699467218295	0.0246085176436848
EHI_017710	leucine rich repeat protein BspA family	2.564	5.912	3.02372260911367e-25	8.22676529131445e-23
EHI_017720	zinc finger protein putative	-0.613	0.654	0.0082310472738546	0.0189963158258674
EHI_017730	hypothetical protein	0.244	1.184	0.337748831372696	0.432097338081474
EHI_017740	Rab family GTPase	-0.719	0.607	0.00539627347865732	0.0132727517391094
EHI_017750	hypothetical protein	-0.574	0.672	0.00286196318497171	0.00760360996629374
EHI_017760	tyrosine kinase putative	-0.718	0.608	0.00024433695949552	0.000936306366434057
EHI_017770	hypothetical protein	0.903	1.87	0.110664478155371	0.171723966313763
EHI_017780	hypothetical protein	0.903	1.87	0.0322941687382632	0.0608757925458766
EHI_017790	hypothetical protein	NA	NA	NA	NA
EHI_017890	60S ribosome subunit biogenesis protein NIP7 putative	NA	NA	NA	NA
EHI_017900	hypothetical protein	1.498	2.824	0.00557547661856901	0.0136207021084163
EHI_018000	hypothetical protein	NA	NA	NA	NA
EHI_018010	DNA polymerase putative	-0.838	0.56	0.0900117732912925	NA
EHI_018020	hypothetical protein	NA	NA	NA	NA
EHI_018030	hypothetical protein	NA	NA	NA	NA
EHI_018140	hypothetical protein	NA	NA	NA	NA
EHI_018150	hypothetical protein	NA	NA	NA	NA
EHI_018260	hypothetical protein	NA	NA	NA	NA
EHI_018270	hypothetical protein	NA	NA	NA	NA
EHI_018280	hypothetical protein	NA	NA	NA	NA
EHI_018290	hypothetical protein	NA	NA	NA	NA
EHI_018390	hypothetical protein conserved	0.048	1.034	0.932517817425865	NA
EHI_018490	hypothetical protein	-0.443	0.736	0.00738872957409037	0.0172748591506263
EHI_018590	hypothetical protein conserved	0.178	1.132	0.383218470264287	0.479722762244498
EHI_018600	hypothetical protein	-0.351	0.784	0.383660662698942	0.479722762244498
EHI_018610	hypothetical protein	-0.454	0.73	0.000101902089902979	0.000439561216927352
EHI_018620	hypothetical protein	-0.212	0.863	0.191777278805162	0.272336340634587
EHI_018630	hypothetical protein	NA	NA	NA	NA
EHI_018640	hypothetical protein	-0.121	0.919	0.616734259746196	0.694867132677781
EHI_018740	peroxiredoxin putative	0.148	1.108	0.487722086301683	NA
EHI_018840	leucine rich repeat protein BspA family	-0.341	0.789	0.548176477281234	0.635459113477662
EHI_018950	hypothetical protein	0.451	1.367	0.316833003068465	0.410630776383371
EHI_018960	small GTPase RhoQ putative	0.346	1.271	0.478145130018055	0.57187465403983
EHI_019060	DNA mismatch repair protein mutS putative	-1.018	0.494	0.0509508527635533	0.0892216840050208
EHI_019070	hypothetical protein	0.654	1.573	0.00479059735720703	0.011969975573484
EHI_019080	hypothetical protein	-0.323	0.8	0.044782427732517	0.0801002469255101
EHI_019090	hypothetical protein conserved	0.032	1.022	0.88965191466491	0.919346082687323
EHI_019100	hypothetical protein	-0.096	0.936	0.481516442430342	0.575532018563829
EHI_019110	hypothetical protein	-0.026	0.982	0.929564649398095	0.948550411982743
EHI_019120	hypothetical protein	1.001	2.001	6.85324905580891e-05	0.000309809031162906
EHI_019130	hypothetical protein	0.136	1.099	0.605617349866703	0.686023909347849
EHI_019140	hypothetical protein	-0.48	0.717	0.00105140098595252	0.00327687384081765
EHI_019150	zinc finger protein putative	1.942	3.842	3.29263286360916e-08	3.55701191412836e-07
EHI_019160	hypothetical protein	-0.024	0.984	0.878210873436781	0.911592069558654
EHI_019170	translation initiation factor eIF-2B beta subunit putative	-0.054	0.963	0.704047050345737	0.769632385690445
EHI_019180	nucleosome assembly protein putative	-0.331	0.795	0.022683915530735	0.0449517247069812
EHI_019190	hypothetical protein	-0.529	0.693	0.00210879468296296	0.00588795353137435
EHI_019290	hypothetical protein	-0.109	0.927	0.706215548749878	0.771428910203212
EHI_019390	cysteine proteinase pseudogene	-0.982	0.506	0.0268855231632222	0.0519056644302313
EHI_019590	hypothetical protein	NA	NA	NA	NA
EHI_019600	pelota protein putative	-0.073	0.951	0.6131330960138	0.691445459520628
EHI_019610	protein phosphatase putative	1.185	2.274	2.08016145969704e-06	1.43887627899571e-05
EHI_019620	serine threonine-protein phosphatase 2A 65 kDa regulatory subunit A putative	NA	NA	NA	NA
EHI_019630	hypothetical protein	1.085	2.122	0.000189181430535907	0.000754466226230605
EHI_019640	caldesmon putative	-1.062	0.479	1.29203799596037e-06	9.50346556683158e-06
EHI_019650	hypothetical protein	-0.194	0.874	0.148070855376224	0.219787533561072
EHI_019660	hypothetical protein	0.625	1.542	0.23114752780596	0.318098489933042
EHI_019860	hypothetical protein	-1.17	0.445	7.62482340644597e-06	4.50619088847563e-05
EHI_019870	hypothetical protein	0.538	1.452	0.0123661073229847	0.0268443925516092
EHI_019970	hypothetical protein conserved	1.039	2.055	0.000135203194776541	0.000560498120106362
EHI_020070	hypothetical protein	-0.221	0.858	0.260535373235144	0.350529826334316
EHI_020080	hypothetical protein	-0.242	0.846	0.128780586650435	0.195782737900268
EHI_020090	leucine rich repeat protein BspA family	-0.088	0.941	0.670549006812864	0.743158355256488
EHI_020100	hypothetical protein	0.625	1.543	0.00203329862706746	0.00569882171477969
EHI_020110	hypothetical protein	0.608	1.525	0.00240865237389816	0.00657035289218563
EHI_020210	Ras guanine nucleotide exchange factor putative	1.667	3.176	5.75670447576909e-12	1.50260010562042e-10
EHI_020220	ankyrin repeat protein putative	0.989	1.985	0.00960460127577433	0.0216626960306534
EHI_020230	hypothetical protein	1.022	2.031	1.33893006320377e-05	7.29657288152439e-05
EHI_020240	tryptophanyl-tRNA synthetase putative	-0.437	0.739	0.0762867319034682	0.125145674980544
EHI_020250	lecithin 3Acholesterol acyltransferase domain-containing protein	0.025	1.017	0.831077649993499	0.874859757156852
EHI_020260	dual specificity protein phosphatase putative	-0.365	0.777	0.0468039931895344	0.0831090485787575
EHI_020270	ubiquitin-activating enzyme putative	0.039	1.027	0.833661060771681	0.876397222769608
EHI_020280	40S ribosomal protein S2 putative	-0.58	0.669	0.00992658805389688	0.0223067347335352
EHI_020290	WD domain containing protein	-0.242	0.845	0.162016254828923	0.23741699740141
EHI_020300	60S ribosomal protein L15 putative	-1.094	0.469	0.000794197927987857	0.00257921219230716
EHI_020310	40S ribosomal protein S23 putative	0.857	1.811	0.0609803267328791	NA
EHI_020320	amino acid-polyamine transporter putative	0.756	1.689	6.50123098169192e-06	3.91459367143515e-05
EHI_020330	hypothetical protein	-0.665	0.631	9.06548942296885e-07	6.96601310681267e-06
EHI_020340	peptidyl-prolyl cis-trans isomerase putative	-0.306	0.809	0.0546631609416523	0.0945504074116736
EHI_020350	hypothetical protein	-0.322	0.8	0.106006007293688	0.165755668279999
EHI_020360	hypothetical protein	0.739	1.669	3.71649013910131e-12	1.01116061340141e-10
EHI_020370	ribosomal protein L27a putative	-0.832	0.562	0.000263786923737995	0.000999885831671473
EHI_020470	protein kinase domain containing protein	-0.06	0.96	0.915246282492467	NA
EHI_020480	hypothetical protein	0.748	1.679	0.00148183767049301	0.00434727616910609
EHI_020490	hypothetical protein conserved	-1.213	0.432	0.00657757572016906	0.0156321162214047
EHI_020600	hypothetical protein	0.776	1.712	0.00108174253022346	0.00335577729181653
EHI_020610	transcription initiation factor TFIID family protein	-0.306	0.809	0.377069471514521	0.473334302417237
EHI_020710	hypothetical protein	NA	NA	NA	NA
EHI_020720	hypothetical protein	-0.32	0.801	0.525895739127135	NA
EHI_020830	hypothetical protein	0	1	1	NA
EHI_020840	hypothetical protein	-0.522	0.696	0.304879024204201	NA
EHI_020850	hypothetical protein	-0.276	0.826	0.623004896786033	0.700856657241991
EHI_020860	hypothetical protein	NA	NA	NA	NA
EHI_020870	hypothetical protein	0.153	1.112	0.471920893077607	NA
EHI_020880	hypothetical protein	-0.849	0.555	0.116228843766765	NA
EHI_020890	hypothetical protein	NA	NA	NA	NA
EHI_020900	hypothetical protein	0.502	1.416	0.279431508414807	NA
EHI_020910	hypothetical protein	NA	NA	NA	NA
EHI_020920	hypothetical protein	0.004	1.003	0.993281091299805	NA
EHI_020930	hypothetical protein	-0.275	0.827	0.455369830027541	NA
EHI_020940	hypothetical protein	-0.355	0.782	0.240161918354326	NA
EHI_020950	hypothetical protein	-0.096	0.936	0.864970957855396	NA
EHI_020960	hypothetical protein	0	1	1	NA
EHI_020970	hypothetical protein	0.019	1.013	0.970707641698124	0.978701391149385
EHI_020980	hypothetical protein	-0.63	0.646	0.129560060586827	0.196723481825306
EHI_020990	hypothetical protein	-0.617	0.652	0.134718198017685	0.203086370334068
EHI_021190	hypothetical protein	0.176	1.13	0.12850542587286	0.195485785558507
EHI_021200	UDP-N-acetylglucosamine pyrophosphorylase putative	0.288	1.221	0.0983296856781243	0.155573954553414
EHI_021210	ras-related protein Rab-1A putative	-0.463	0.726	0.0409118123189182	0.0744274822423906
EHI_021220	hypothetical protein	0.184	1.136	0.262968267849747	0.353350081511659
EHI_021230	Rho guanine nucleotide exchange factor putative	-0.573	0.672	0.00010558483794729	0.000453847992721353
EHI_021240	hypothetical protein	-0.095	0.937	0.476521416204506	0.570582937805755
EHI_021250	hypothetical protein	0.539	1.453	0.000268321368973921	0.001014978772648
EHI_021260	villidin putative	-0.176	0.885	0.413296693031049	0.510093667171721
EHI_021270	villidin putative	-0.31	0.807	0.0548052786251961	0.0947516066793812
EHI_021280	LIM zinc finger domain containing protein	-0.775	0.584	2.06451636481675e-08	2.39588265654721e-07
EHI_021290	hypothetical protein	0.646	1.565	0.0106480513476878	0.0236601891107424
EHI_021300	lecithin 3Acholesterol acyltransferase domain-containing protein	-0.037	0.975	0.827026844115153	0.871516166528462
EHI_021310	receptor protein kinase putative	0.596	1.511	0.00804368811724255	0.0186165510111102
EHI_021320	hypothetical protein	1.166	2.244	3.78525196115803e-08	3.99518116475099e-07
EHI_021330	hypothetical protein	0.157	1.115	0.14859830355903	0.22043682107121
EHI_021340	aminopeptidase putative	-0.252	0.84	0.0583447828130358	0.0995819643458553
EHI_021350	hypothetical protein	0.143	1.104	0.437544811854464	0.533920961442341
EHI_021360	hypothetical protein conserved	-0.543	0.686	0.0226523941567599	0.0449013727672851
EHI_021370	hypothetical protein	-0.279	0.824	0.0849385095064888	0.137254353461211
EHI_021380	U5 small nuclear ribonucleoprotein subunit putative	1.481	2.791	0.00822532410392581	0.0189890731827275
EHI_021390	hypothetical protein	0.262	1.199	0.292780565563284	0.384984973856747
EHI_021400	exosome component 10 putative	0.161	1.118	0.425193274721903	0.521970219937684
EHI_021410	hypothetical protein	-0.657	0.634	9.91973769273938e-07	7.56701901255073e-06
EHI_021420	hypothetical protein	1.174	2.256	3.72246397632969e-09	5.05456938449499e-08
EHI_021430	hypothetical protein	0.307	1.237	0.194219611925227	0.275192466848945
EHI_021440	DEAD DEAH box helicase putative	-0.277	0.825	0.0637508194644784	0.107092046600974
EHI_021450	40S ribosomal protein S28 putative	-0.804	0.573	0.00944044057735956	0.0213776480006304
EHI_021460	hypothetical protein	0.321	1.249	0.104220949844778	0.163416669703253
EHI_021470	hypothetical protein	1.744	3.35	5.65554591642683e-07	4.55544301557802e-06
EHI_021480	Rab family GTPase	1.562	2.952	0.00501799608591118	0.0124745175117102
EHI_021490	coiled-coil domain-containing protein 25 putative	-0.427	0.744	0.169044142437439	0.245657422422439
EHI_021500	ankyrin repeat protein putative	1.148	2.216	6.7678746129954e-05	0.000306704546002864
EHI_021510	hypothetical protein conserved	-0.563	0.677	3.25759827127662e-06	2.13663543757125e-05
EHI_021520	phosphoserine aminotransferase putative	NA	NA	NA	NA
EHI_021530	hypothetical protein	0.219	1.164	0.567413507515937	0.652201474919743
EHI_021540	hypothetical protein	0.794	1.734	0.0612982458373596	0.103672441753744
EHI_021550	hypothetical protein	0.058	1.041	0.907440107498594	0.931317671417844
EHI_021560	thioredoxin putative	-0.403	0.756	0.00123995318988793	0.00375926377751412
EHI_021570	serine acetyltransferase 1	-0.88	0.543	1.51818775611582e-05	8.15845446702764e-05
EHI_021580	hypothetical protein	0.478	1.393	0.311740924955323	0.405031629770392
EHI_021680	cell division protein kinase putative	-0.697	0.617	0.0196756401056585	0.0398174248529387
EHI_021780	heat shock protein 70 putative	1.167	2.246	1.59320259421464e-06	1.14629444241927e-05
EHI_021880	hypothetical protein	NA	NA	NA	NA
EHI_021890	hypothetical protein	-0.122	0.919	0.769012428742156	NA
EHI_022000	protein kinase domain containing protein pseudogene	0.742	1.673	6.72318209202036e-06	4.03171393044748e-05
EHI_022010	hypothetical protein	-0.663	0.632	0.000960802961231451	0.00303703035852248
EHI_022020	hypothetical protein	-0.194	0.874	0.359792921599217	NA
EHI_022130	hypothetical protein conserved	0.257	1.195	0.0195956988887923	0.0396884488660238
EHI_022140	hypothetical protein	0.913	1.883	0.0328688899154944	0.0617259426053841
EHI_022240	actin putative	-0.259	0.836	0.1752126572619	0.253268827281763
EHI_022250	hypothetical protein	0.63	1.548	0.0425213388266547	0.076785092187956
EHI_022260	hypothetical protein	1.145	2.212	3.07161831546777e-08	3.34283083635945e-07
EHI_022270	hypothetical protein	1.318	2.494	1.45113053324491e-10	2.74036115609693e-09
EHI_022280	protein kinase domain containing protein	0.273	1.208	0.399290906128142	0.495304119624676
EHI_022290	hypothetical protein	1.7	3.248	1.86711043088946e-07	1.71877108086641e-06
EHI_022300	hypothetical protein conserved	-0.098	0.935	0.659914120972998	0.733759417888385
EHI_022490	AIG family protein	-0.655	0.635	0.0142852221569854	0.0302885369459921
EHI_022500	AIG1 family protein	-0.318	0.802	0.274329256470212	0.365672784980979
EHI_022600	NADPH-dependent FMN reductase domain containing protein	2.516	5.72	8.98810276201012e-10	1.42606053757508e-08
EHI_022610	endonuclease exonuclease phosphatase family protein	-1.009	0.497	0.0438016873427122	0.0785897905387765
EHI_022620	heat shock protein putative	0.724	1.652	0.132655516802488	NA
EHI_022730	signal recognition particle 54 kDa protein putative	0.077	1.055	0.683183943189466	0.753893532622775
EHI_022840	hypothetical protein	1.223	2.335	0.00766395877413898	0.0178445138367116
EHI_022850	hypothetical protein	1.147	2.215	9.73083109402601e-06	5.56285488067822e-05
EHI_022860	RhoGAP domain containing protein	0.784	1.722	0.0111084402264559	0.0244905768017841
EHI_022870	hypothetical protein conserved	-0.276	0.826	0.0967105768973228	0.153309429841979
EHI_022880	hypothetical protein	0.121	1.087	0.695498763894445	0.76333279916376
EHI_022890	hypothetical protein	-0.754	0.593	7.10370362205538e-06	4.23913946446944e-05
EHI_022900	hypothetical protein	0.234	1.176	0.625779284327887	0.703223898221302
EHI_022910	longin-type vesicle-associated membrane protein putative	0.686	1.609	8.83368825892446e-05	0.000388094410510947
EHI_022920	hypothetical protein	0.682	1.604	0.00555043413818055	0.013564034989712
EHI_022930	hypothetical protein	-0.177	0.884	0.440178945093044	0.53642245034066
EHI_022940	DNA-directed RNA polymerase subunit putative	0.07	1.049	0.702919125154582	0.768628147273826
EHI_022950	DnaJ family protein	-0.701	0.615	5.59803485622682e-05	0.000259944146990153
EHI_022960	LIM zinc finger domain containing protein	-0.494	0.71	0.00218068885821646	0.00605188528615721
EHI_022970	hypothetical protein	-0.398	0.759	0.00956171389074082	0.0215792166640191
EHI_022980	ubiquitin-like protein	-1.179	0.442	1.35437273147245e-14	5.49680778198708e-13
EHI_022990	hypothetical protein	-0.951	0.517	0.0148317418278809	0.0311729927536
EHI_023000	hypothetical protein	-0.819	0.567	0.000482500069168697	0.00168222378173386
EHI_023010	protein kinase putative	1.121	2.175	1.13000190868967e-08	1.38812609050741e-07
EHI_023020	proteasome subunit alpha type 5 putative	-0.464	0.725	0.123414035382928	0.188717631957326
EHI_023030	hypothetical protein	0.207	1.154	0.423648394316632	0.520508630983439
EHI_023040	hypothetical protein	0.103	1.074	0.52860915518588	0.618633559661538
EHI_023050	protein kinase domain containing protein	2.186	4.549	4.56673830046157e-21	6.70945191103813e-19
EHI_023060	thioredoxin putative	-0.534	0.69	0.00262423528197478	0.00706140380270575
EHI_023070	hypothetical protein conserved	-0.264	0.833	0.0169502527410171	0.0350454704856491
EHI_023080	WD domain containing protein	0.628	1.545	0.00183806082715084	0.00524364848009712
EHI_023090	recQ family DNA helicase	0.172	1.126	0.162222545182407	0.237624489912255
EHI_023100	hypothetical protein	0.575	1.49	0.0267826516490645	0.0517478587622377
EHI_023110	NADP-dependent alcohol dehydrogenase	-0.867	0.548	1.82178250498941e-06	1.29053175329336e-05
EHI_023120	protein kinase domain containing protein	0.735	1.664	2.32007489482855e-05	0.000119769994219329
EHI_023130	hypothetical protein conserved	-0.568	0.674	0.000522311699992161	0.00180488233933473
EHI_023140	protein phosphatase domain-containing protein	0.305	1.235	0.0737251071913054	0.121513268437812
EHI_023150	hypothetical protein	2.059	4.166	6.3763448464498e-11	1.3157480124163e-09
EHI_023160	hypothetical protein	0.078	1.055	0.780934327489401	0.833707828765752
EHI_023170	hypothetical protein	0.463	1.379	0.135271016751176	0.203734585641238
EHI_023180	Rab geranylgeranyltransferase alpha subunit putative	0.384	1.305	0.0514612566735414	0.0898733606410593
EHI_023190	exonuclease putative	-0.501	0.706	0.0119622155940826	0.0260755002237777
EHI_023200	hypothetical protein	-0.419	0.748	0.00861059522080228	0.019760522490476
EHI_023210	GTP-binding protein putative	-0.78	0.582	0.000707236017903864	0.00232975595852995
EHI_023220	hypothetical protein	-1.174	0.443	4.42479619781738e-05	0.000212587003722475
EHI_023230	histone H4	-0.912	0.531	0.000334560240157919	0.00122699926320523
EHI_023240	dihydrouridine synthase 28Dus 29 family protein	-0.578	0.67	0.00013770928830345	0.000568641052207501
EHI_023250	hypothetical protein	0.594	1.509	0.280916520052944	0.372224523143746
EHI_023260	nicotinate phosphoribosyltransferase putative	-0.244	0.844	0.0932507869659301	0.148562194979771
EHI_023270	Ras guanine nucleotide exchange factor putative	0.762	1.696	0.000309634852008235	0.00114933722897903
EHI_023280	hypothetical protein	1.002	2.003	0.0752163887791487	0.123655047551839
EHI_023290	hypothetical protein	1.29	2.445	0.02112985902823	0.0423635219490659
EHI_023300	TPR repeat protein	-0.52	0.697	0.00260183942023299	0.00701398619487395
EHI_023310	RING zinc finger protein putative	-0.132	0.913	0.199906269649175	0.281355582016534
EHI_023320	hypothetical protein conserved	0.498	1.412	0.00163618558031469	0.00474888157763404
EHI_023330	hypothetical protein	0.308	1.238	0.0170025949457854	0.0351042896210622
EHI_023340	leucine-rich repeat containing protein	-0.013	0.991	0.961563067386867	0.971355243783589
EHI_023350	hypothetical protein conserved	0.78	1.717	0.010578856875019	0.023513549955791
EHI_023360	alpha-amylase family protein	-0.59	0.664	1.30211882339579e-06	9.55580906759786e-06
EHI_023370	hypothetical protein	1.37	2.585	4.41001798380801e-11	9.55633985517807e-10
EHI_023380	hypothetical protein	1.175	2.258	1.23241769007053e-05	6.81214473382855e-05
EHI_023390	hypothetical protein	0.525	1.439	0.00192288212052249	0.00544754803600392
EHI_023400	Ribosomal protein S30 putative	-1.366	0.388	0.000586020506894893	0.00199485942708521
EHI_023410	hypothetical protein conserved	-0.215	0.861	0.0932437297885024	0.148562194979771
EHI_023420	hypothetical protein conserved	0.437	1.354	0.438676746679321	0.534946776412067
EHI_023430	glycosyl hydrolase family 31 protein	-0.435	0.74	0.00144086668701291	0.00424743446340163
EHI_023440	hypothetical protein	0.291	1.223	0.21019774557592	0.293780943493285
EHI_023450	hypothetical protein	-0.549	0.684	0.000505938104856781	0.00175395059852662
EHI_023460	hypothetical protein	-0.378	0.77	0.0063326774958512	0.0151185729231469
EHI_023470	Oxysterol binding protein putative	-0.424	0.746	0.0122190832274286	0.0265487682309052
EHI_023480	hypothetical protein	0.407	1.326	0.00142942746423388	0.00422671512772198
EHI_023490	hypothetical protein conserved	-0.319	0.802	0.118549635585049	0.182533142529401
EHI_023500	calmodulin putative	-0.687	0.621	0.00108123007444533	0.00335560461633943
EHI_023600	adaptor protein 28AP 29 family protein	-0.239	0.848	0.150927288609318	0.223530617363719
EHI_023610	protein kinase putative	0.136	1.099	0.251110253312447	0.340091430832086
EHI_023620	hypothetical protein	0.459	1.375	0.00130859523901129	0.00392685483079123
EHI_023630	hypothetical protein	-0.056	0.962	0.788220630922519	0.840021580553725
EHI_023840	60S ribosomal protein L38 putative	-1.168	0.445	2.41066276389097e-05	0.000123319837489854
EHI_023850	hypothetical protein	-0.312	0.806	0.0983760944801972	0.155613865213508
EHI_023860	protein kinase domain containing protein	1.741	3.342	3.21131431548959e-10	5.5407763346327e-09
EHI_023870	WD domain containing protein	0.601	1.517	0.00127790135503972	0.00384732104677123
EHI_023880	ubiquitin-conjugating enzyme family protein	-0.712	0.61	0.00091272945085788	0.00290381574101429
EHI_023890	nuclear movement protein putative	-0.553	0.681	0.00296779653792029	0.00785354227938129
EHI_023900	hypothetical protein conserved	-0.355	0.782	0.0239680965691064	0.0471404651664406
EHI_024000	hypothetical protein	0.535	1.449	0.320561675811916	NA
EHI_024110	disulphide oxidoreductase putative	NA	NA	NA	NA
EHI_024120	phospholipid-transporting P-type ATPase putative	0.758	1.691	0.000792578247958542	0.00257623000420507
EHI_024220	hypothetical protein	0.098	1.07	0.66308238879253	NA
EHI_024230	cysteine synthase A putative	1.304	2.469	0.00479456312177861	0.0119717405481256
EHI_024240	aldehyde-alcohol dehydrogenase 2 putative	0.735	1.665	0.0014069586445486	0.00417428037271972
EHI_024350	hypothetical protein	0.549	1.463	0.0084283613785764	0.0193847034085856
EHI_024360	hypothetical protein	0.399	1.318	0.228026788497813	0.314633613217233
EHI_024370	hypothetical protein	-0.291	0.817	0.244162660318536	0.332151648648142
EHI_024380	myotubularin putative	-0.19	0.876	0.25954542142803	0.349517995565593
EHI_024390	hypothetical protein	0.052	1.037	0.783856429495372	0.836098349219254
EHI_024400	hypothetical protein	-0.21	0.864	0.333054921676718	0.427581519510166
EHI_024410	lipid phosphate phosphatase putative	0.08	1.057	0.649154379893718	0.724284336983483
EHI_024420	D-hydantoinase putative	-0.271	0.828	0.0353449418445589	0.0656329481269286
EHI_024430	phospholipase B putative	0.991	1.988	1.07176840925903e-11	2.63318084763104e-10
EHI_024440	hypothetical protein	0.463	1.378	0.0561469745886487	0.0966390991865543
EHI_024450	protein tyrosine phosphatase putative	0.268	1.204	0.0861049310960768	0.138955804883959
EHI_024460	HEAT repeat domain containing protein	0.741	1.672	9.87665985850525e-05	0.000427794477126059
EHI_024470	proteasome subunit beta type 6 precursor putative	-0.868	0.548	1.14651687579439e-05	6.39507438844767e-05
EHI_024480	hypothetical protein	1.235	2.355	3.14012831718618e-06	2.0674503240199e-05
EHI_024490	phosphatidate cytidylyltransferase putative	-1.158	0.448	2.56093159585821e-12	7.29170678417613e-11
EHI_024500	hypothetical protein conserved	0.38	1.301	0.0278871609164087	0.0535579304815524
EHI_024510	hypothetical protein conserved	-0.547	0.685	0.00155058420650318	0.00453266676520984
EHI_024520	hypothetical protein	0.881	1.842	0.00825648035975533	0.0190420669033806
EHI_024530	hypothetical protein	-0.495	0.71	0.000819719917391281	0.00265505401814654
EHI_024540	hypothetical protein	0.132	1.096	0.813000769766997	0.859711409739452
EHI_024550	hypothetical protein	0.745	1.675	0.00144271508464665	0.00425117730116898
EHI_024560	hypothetical protein	0.224	1.168	0.420393253175031	0.517461266391384
EHI_024570	hypothetical protein	0.549	1.463	0.0100916141079706	0.022594634939699
EHI_024580	leucine rich repeat protein BspA family	1.672	3.187	5.43849607043906e-16	3.00384903258987e-14
EHI_024590	Sec7 domain protein	-0.191	0.876	0.137878334652562	0.206873824827966
EHI_024600	hypothetical protein	-0.314	0.804	0.104049190847099	0.163217030955112
EHI_024610	hypothetical protein conserved	-0.317	0.803	0.0908208020952371	0.145446247362914
EHI_024620	hypothetical protein	0.92	1.892	0.0157397938878604	0.0328478766761996
EHI_024630	glycoprotein endopeptidase putative	-0.557	0.68	0.00153158842334203	0.00448427602944222
EHI_024640	leucine-rich repeat containing protein	0.033	1.023	0.861043088698237	0.897831444936444
EHI_024650	formin homology 2 family protein	0.23	1.173	0.509877448267296	0.601309959057884
EHI_024660	chitinase Jessie putative	-0.674	0.627	0.0242627671759181	0.0475798952680978
EHI_024670	hypothetical protein conserved	-0.363	0.778	0.0184858885444233	0.0377796004355922
EHI_024680	Rab family GTPase	-0.802	0.574	9.58868737191327e-09	1.21236656513038e-07
EHI_024690	hypothetical protein	-0.609	0.656	0.000483091613006117	0.00168348718650044
EHI_024890	hypothetical protein	0.584	1.499	0.209752795898763	0.293214850365807
EHI_024990	hypothetical protein	NA	NA	NA	NA
EHI_025090	long-chain-fatty-acid--CoA ligase putative	0.711	1.637	0.00996813319016046	0.0223795557502808
EHI_025100	hypothetical protein conserved	0.476	1.391	5.69764498591809e-06	3.47055556107416e-05
EHI_025110	Rab geranylgeranyltransferase beta subunit putative	-1.056	0.481	3.78808141781442e-11	8.35653035893837e-10
EHI_025210	hypothetical protein	2.821	7.066	6.93432593011647e-12	1.78735292219774e-10
EHI_025220	hypothetical protein	2.049	4.139	2.44502133141216e-13	8.16414850025171e-12
EHI_025230	ubiquitin-conjugating enzyme family protein	-1.13	0.457	0.0270521342778305	0.0521724805473728
EHI_025240	hypothetical protein	0.405	1.324	0.0979074211242142	0.155039429958715
EHI_025250	cation transporter putative	0.316	1.245	0.0673072147696384	0.11218003291308
EHI_025260	hypothetical protein	-0.079	0.947	0.548668934012068	0.635729020386853
EHI_025270	vacuolar sorting protein 29	-0.908	0.533	9.60078343481048e-06	5.5056483303761e-05
EHI_025280	tyrosine kinase putative	0.273	1.209	0.0784430229250215	0.128196317331971
EHI_025290	hypothetical protein	-0.742	0.598	0.00076470437699361	0.00249224416743348
EHI_025300	serine threonine protein kinase putative	0.143	1.104	0.331969818491357	0.426561183599354
EHI_025310	hypothetical protein conserved	0.816	1.761	1.95839057092084e-06	1.36882370447046e-05
EHI_025320	hypothetical protein conserved domain containing	-0.598	0.661	0.0405462171497611	0.0738721505908098
EHI_025330	hypothetical protein	-0.439	0.738	0.0068649545994556	0.0162363027970383
EHI_025340	hypothetical protein	0.383	1.304	0.386492127412337	0.482632420057811
EHI_025350	importin alpha putative	0.671	1.592	3.01723693767824e-05	0.000151088088235749
EHI_025360	14-3-3 protein 1	-0.577	0.671	0.00137426183586622	0.00409048924079143
EHI_025370	hypothetical protein conserved	-0.078	0.948	0.730957924394664	0.792095723942056
EHI_025380	hypothetical membrane-spanning protein	0.546	1.46	0.0494663814680521	0.0870579871260927
EHI_025390	inositol polyphosphate kinase putative	-0.206	0.867	0.449325387365393	0.545420926683813
EHI_025400	START domain containing protein	-0.202	0.869	0.318786295627664	0.412725436672686
EHI_025410	Ulp1 protease family C-terminal catalytic domain containing protein	-0.076	0.949	0.741396837100501	0.800808875950637
EHI_025420	long-chain-fatty-acid--CoA ligase putative	0.853	1.807	6.19475927669507e-05	0.000283177981621668
EHI_025430	hypothetical protein	-0.231	0.852	0.237041899406868	0.324429922049396
EHI_025440	RNA recognition motif domain containing protein	0.441	1.357	0.0121660245471596	0.0264569616114371
EHI_025450	LIM zinc finger domain containing protein	-0.911	0.532	9.54491878331614e-07	7.30385139398337e-06
EHI_025460	hypothetical protein	1.74	3.341	2.63171057127054e-07	2.29875693894808e-06
EHI_025470	hypothetical protein	0.051	1.036	0.813689738259446	0.860176258059274
EHI_025480	hypothetical protein	NA	NA	NA	NA
EHI_025490	hypothetical protein	-0.749	0.595	0.00219779479068886	0.00608785842096544
EHI_025590	60S ribosomal protein L35a putative	NA	NA	NA	NA
EHI_025600	60S ribosomal protein L37 putative	NA	NA	NA	NA
EHI_025700	serine-threonine-isoleucine rich protein putative	1.039	2.055	0.0265477008175617	0.0513749763450495
EHI_025710	iron-sulfur flavoprotein putative	-0.324	0.799	0.032871207115745	0.0617259426053841
EHI_025720	hypothetical protein	1.264	2.402	0.023933602926172	0.0470978427794427
EHI_025820	transport protein particle Bet3 subunit putative	0.254	1.192	0.149360078236834	0.221388041712628
EHI_025830	60S ribosomal protein L7 putative	-0.367	0.775	0.0274271042856585	0.052798613229153
EHI_025840	LSM domain containing protein	0.088	1.063	0.792607096876636	0.843717103848104
EHI_025850	hypothetical protein	-0.165	0.892	0.480201907949624	0.574147658821279
EHI_025860	hypothetical protein	0.359	1.282	0.00606884857405002	0.014573965879363
EHI_025870	hypothetical protein	0.586	1.501	0.00616617697908662	0.0147787067172497
EHI_025880	hypothetical protein	0.707	1.632	0.00121320203367695	0.00369034457117634
EHI_025890	hypothetical protein	-0.103	0.931	0.579571666719904	0.663891074960925
EHI_025990	AIG1 family protein putative	-0.345	0.787	0.0865393121439403	0.139564827005354
EHI_026000	AIG1 family protein putative	-1.065	0.478	2.43378404455946e-05	0.000124243068737553
EHI_026200	hypothetical protein	-0.355	0.782	0.345238133335268	0.439764058866113
EHI_026310	hypothetical protein	0.326	1.253	0.00375937203121743	0.00967975707722511
EHI_026320	hypothetical protein conserved	0.424	1.341	0.0791556075721211	0.129073716587081
EHI_026330	pumilio family RNA-binding protein	0.081	1.058	0.531210822030238	0.620788211682171
EHI_026340	thioredoxin putative	-0.82	0.566	0.000787626631983312	0.00256240267429115
EHI_026350	Rho guanine nucleotide exchange factor putative	0.595	1.51	1.66363738268732e-06	1.19230050860693e-05
EHI_026360	phosphoserine aminotransferase putative	0.158	1.116	0.438581740234336	0.534919718373142
EHI_026370	ENTH domain protein putative	0.185	1.137	0.167445920141605	0.243720572490634
EHI_026380	Sec7 domain containing protein	0.054	1.038	0.799844223578997	0.849574272182087
EHI_026390	cation transporter putative	-0.034	0.977	0.821053514683038	0.866464461839045
EHI_026400	hypothetical protein	0.56	1.474	0.00353294920694261	0.00915014765654944
EHI_026410	40S ribosomal protein S20 putative	-0.94	0.521	0.000164767222192014	0.000667660756625341
EHI_026420	Rab family GTPase	0.058	1.041	0.702036118231669	0.768119947055383
EHI_026430	hypothetical protein	-0.408	0.754	0.0554032367339649	0.0956278611484272
EHI_026440	RNA recognition motif domain containing protein	-0.462	0.726	0.0155668458310944	0.0325442772962846
EHI_026450	hypothetical protein	0.323	1.251	0.0236904422335293	0.0467069212687886
EHI_026460	hypothetical protein	0.458	1.373	0.136584267072776	0.20514169411503
EHI_026470	hypothetical protein	-0.503	0.706	0.0059787871829442	0.0143859058781225
EHI_026480	282r 29-phospho-3-sulfolactate synthase putative	-0.954	0.516	1.89385237222218e-07	1.73840932260187e-06
EHI_026490	hypothetical protein	NA	NA	NA	NA
EHI_026590	heat shock protein 70 putative	NA	NA	NA	NA
EHI_026690	protein kinase domain containing protein	NA	NA	NA	NA
EHI_026890	deoxyuridine 5 27-triphosphate nucleotidohydrolase mitochondrial precursor putative	0	1	1	NA
EHI_027000	hypothetical protein	NA	NA	NA	NA
EHI_027010	hypothetical protein	NA	NA	NA	NA
EHI_027020	hypothetical protein	-0.593	0.663	0.287644868554926	NA
EHI_027030	hypothetical protein	-1.018	0.494	0.0623389871714424	0.105153203159912
EHI_027130	hypothetical protein	NA	NA	NA	NA
EHI_027230	hypothetical protein conserved	NA	NA	NA	NA
EHI_027330	hypothetical protein	NA	NA	NA	NA
EHI_027340	hypothetical protein conserved	-0.036	0.975	0.856842259127434	0.894992781714072
EHI_027350	hypothetical protein	0.256	1.194	0.525851305378523	0.616025877112035
EHI_027360	hypothetical protein conserved	-0.146	0.904	0.432849368993353	0.5293343540245
EHI_027370	hypothetical protein	-0.723	0.606	0.000152624745601216	0.000624613582833724
EHI_027380	hypothetical protein	-0.18	0.883	0.284532789932904	0.375796094003437
EHI_027490	hypothetical protein	0.031	1.022	0.897443805545654	0.924890880406618
EHI_027500	hypothetical protein	-0.51	0.702	0.00197801132448704	0.00557690821872532
EHI_027510	zinc finger domain containing protein	0.884	1.845	0.00287183481256787	0.00762156738913423
EHI_027520	hypothetical protein	-0.529	0.693	0.00452153183508037	0.0113750591988015
EHI_027530	hypothetical protein	-0.658	0.634	5.29039363808914e-07	4.26599688972589e-06
EHI_027540	hypothetical protein	0.478	1.393	0.111342275949905	0.172702778532094
EHI_027550	thioredoxin putative	-0.297	0.814	0.00772761940547445	0.0179699563636009
EHI_027560	pre-mRNA-splicing factor PRP46 putative	NA	NA	NA	NA
EHI_027570	hypothetical protein	NA	NA	NA	NA
EHI_027580	importin alpha putative	-0.196	0.873	0.123519830808154	0.188840099295879
EHI_027590	hypothetical protein	0.739	1.669	0.00656938681696402	0.0156205666074082
EHI_027600	4-methyl-5 28B-hydroxyethyl 29-thiazol monophosphate biosynthesis enzyme putative	-1.188	0.439	2.58787335864509e-08	2.89794477021446e-07
EHI_027610	hypothetical protein	-0.992	0.503	0.000293710710868897	0.00109857376886095
EHI_027620	hypothetical protein	-0.345	0.788	0.0584232705975443	0.0996696111959035
EHI_027630	hypothetical membrane-spanning protein	0.149	1.109	0.663379682283729	0.736854820550433
EHI_027640	cell cycle-associated GTPase putative	-0.623	0.649	0.00146656315763898	0.00431107361185113
EHI_027650	hypothetical protein	-0.106	0.929	0.386195700401434	0.482445980222516
EHI_027660	hypothetical protein	0.419	1.337	0.00631493526315227	0.0150860209571111
EHI_027670	hypothetical protein	0.683	1.606	0.00585310387012433	0.0141344184845277
EHI_027680	leucine rich repeat protein BspA family	0.17	1.125	0.327518009489359	0.422170082068579
EHI_027690	hypothetical protein conserved domain containing	0.417	1.336	0.00133832154922391	0.00400460696562072
EHI_027700	molybdenum cofactor sulfurase putative	0.079	1.056	0.501964569120896	0.595034972528982
EHI_027710	calcium-transporting P-type ATPase putative	0.287	1.22	0.0787541104475361	0.128618874021254
EHI_027720	coatomer beta subunit putative	-0.277	0.825	0.0437565614825859	0.0785522240105269
EHI_027730	WD repeat protein	-0.319	0.802	0.0510935915177122	0.0894076996877356
EHI_027740	hypothetical protein	0.778	1.714	0.00390892397124463	0.010036684897855
EHI_027750	hypothetical protein	0.139	1.101	0.42151968135725	0.518413457098671
EHI_027760	DEAD DEAH box helicase putative	-0.785	0.58	3.5340913633783e-06	2.2913888045346e-05
EHI_027770	hypothetical protein	0.751	1.683	3.60592287297808e-07	3.0204229674911e-06
EHI_027780	signal peptide peptidase family protein	-0.563	0.677	0.0644579526501502	0.108032881626284
EHI_027790	hypothetical protein	0.195	1.145	0.301779753104199	0.394531779018233
EHI_027800	galactose binding lectin 35 kDa subunit putative	-1.094	0.469	9.17547041347871e-06	5.30637314549917e-05
EHI_027810	hypothetical protein	0.65	1.57	0.078954268388668	0.128819939485317
EHI_027910	hypothetical protein conserved	NA	NA	NA	NA
EHI_028010	hypothetical protein	-0.441	0.737	0.434926220657937	0.531255074318791
EHI_028020	leucine rich repeat protein	1.128	2.186	0.0415159647415638	0.0753027844423526
EHI_028220	hypothetical protein	1.87	3.655	0.00061225463520248	0.0020640764342347
EHI_028330	leucine rich repeat protein BspA family	0.108	1.078	0.771676723391377	NA
EHI_028430	surface antigen ariel1 putative	-0.227	0.855	0.689818756770014	0.759503685136769
EHI_028530	hypothetical protein	-0.934	0.523	0.00164816341273528	0.00477798280582217
EHI_028540	hypothetical protein	0.945	1.925	1.02301171968668e-05	5.77635979463364e-05
EHI_028550	hypothetical protein	1.088	2.125	3.18019449555281e-06	2.08959827945715e-05
EHI_028560	hypothetical protein conserved	0.871	1.829	0.011171985616892	0.0246085176436848
EHI_028670	hypothetical protein	0.038	1.027	0.946147223368917	0.960264921645214
EHI_028770	hypothetical protein	NA	NA	NA	NA
EHI_028780	hypothetical protein	NA	NA	NA	NA
EHI_028880	geranylgeranyl pyrophosphate synthetase putative	0.318	1.246	0.361704354790462	NA
EHI_028890	recQ family helicase putative	0.735	1.664	8.67911044182183e-05	0.000382005663904273
EHI_028900	dolichyl-diphosphooligosaccharide-protein glycotransferase putative	0.454	1.37	0.00581642433699916	0.0140689671319051
EHI_028910	ARF GTPase activating protein putative	-0.445	0.734	0.059065910856606	0.100532479414418
EHI_028920	heat shock protein putative	0.801	1.742	0.0779448844443652	0.127524080429467
EHI_028930	cyst wall-specific glycoprotein Jacob	2.85	7.209	3.74470066373179e-17	2.41303255050647e-15
EHI_028940	hypothetical protein	1.61	3.053	2.69488860107459e-13	8.95776093370767e-12
EHI_028950	chitobiosyldiphosphodolichol beta-mannosyltransferase putative	0.129	1.093	0.339460467685966	0.433682886194975
EHI_028960	hypothetical protein	0.174	1.129	0.28136303808722	0.372614544400345
EHI_028970	hypothetical protein	0.886	1.848	1.09673983830919e-07	1.05053243835258e-06
EHI_028980	hypothetical protein	2.46	5.501	8.8633114680483e-19	7.57091698189335e-17
EHI_028990	hypothetical protein	-1.008	0.497	8.66156205082726e-07	6.6976668237239e-06
EHI_029000	zinc finger domain containing protein	0.116	1.084	0.593544816645557	NA
EHI_029010	hypothetical protein	3.196	9.165	2.8630364397551e-44	5.25796642161025e-41
EHI_029020	Rho family GTPase	-0.752	0.594	1.70759378422049e-05	9.07668881250629e-05
EHI_029030	hypothetical protein	0.023	1.016	0.938462929191606	0.954708306029849
EHI_029040	exportin T putative	0.163	1.119	0.483825740436884	0.577728200463158
EHI_029050	long-chain-fatty-acid--CoA ligase putative	-0.32	0.801	0.0019264102131786	0.00545543925443716
EHI_029060	hypothetical protein	0.161	1.118	0.246139420240859	0.334348318516704
EHI_029070	hypothetical protein	-0.031	0.978	0.90288692811433	0.928437388721342
EHI_029080	FHA domain protein putative	-0.007	0.995	0.968630236301337	0.976740935603242
EHI_029090	hypothetical protein	-0.159	0.895	0.414820127248902	0.511715978970686
EHI_029100	AMP deaminase putative	0.221	1.165	0.197654898316028	0.279118201274421
EHI_029200	ribosome biogenesis protein putative	0.506	1.42	0.0423549618201256	0.0765034545194597
EHI_029210	proteasome subunit alpha type 3 putative	-0.26	0.835	0.10101414198179	0.159075834289221
EHI_029220	peptidase S54 28rhomboid 29 family protein	0.923	1.896	0.00243261141612508	0.00662586706075449
EHI_029230	hydrolase yafV putative	-0.525	0.695	0.003459975900913	0.00898444078052558
EHI_029340	short chain dehydrogenase family protein	-0.011	0.992	0.977851188750185	0.984106630077798
EHI_029350	hypothetical protein conserved	-0.19	0.877	0.512098844583309	0.603445317983475
EHI_029360	hypothetical protein	0.594	1.509	0.000907851056179554	0.00289582017311985
EHI_029370	Vacuolar ATP synthase proteolipid subunit putative	-1.229	0.427	6.9843357133579e-12	1.79394860665479e-10
EHI_029380	thioredoxin putative	0.374	1.296	0.157095523204152	0.230897101532153
EHI_029390	hypothetical protein	1.483	2.796	0.00853486198908572	0.0196050957385315
EHI_029490	hypothetical protein pseudogene	NA	NA	NA	NA
EHI_029500	hypothetical protein	-0.65	0.637	0.0286236770165212	0.0547576904592096
EHI_029510	hypothetical protein	-0.374	0.772	0.33731643899196	NA
EHI_029520	hypothetical protein	1.462	2.755	2.61645697635822e-08	2.9210475605361e-07
EHI_029530	60S ribosomal protein L7a putative	-0.435	0.74	0.0425468582932652	0.0767986232541774
EHI_029540	dolychil-diphosphooligosaccharide-- protein glycosyltransferase subunit putative	0.327	1.255	0.179529494934028	0.258289007008494
EHI_029550	hypothetical protein	0.526	1.44	0.037078180750289	0.0683332453064784
EHI_029560	glucosamine--fructose-6-phosphate aminotransferase putative	0.07	1.05	0.650339703518477	0.725166281427859
EHI_029570	methyltransferase putative	-0.147	0.903	0.508408317209894	0.600356078248271
EHI_029580	mannosyltransferase putative	-0.133	0.912	0.654151455075752	0.728863429241085
EHI_029590	protein kinase domain containing protein	-0.429	0.743	0.00748250858837877	0.0174615073292067
EHI_029600	hypothetical protein conserved	-0.232	0.851	0.443965966468936	0.540141435853064
EHI_029610	maltose O-acetyltransferase putative	0.54	1.454	0.11531114957126	0.177957080829932
EHI_029620	aldose reductase putative	NA	NA	NA	NA
EHI_029720	hypothetical protein	-0.924	0.527	1.3058775468157e-05	7.16428413660054e-05
EHI_029730	hypothetical protein	0.224	1.168	0.297810108262233	0.390271147467748
EHI_029830	hypothetical protein conserved	-1.052	0.482	0.00115501424758781	0.00354861340977837
EHI_029930	hypothetical protein	-0.327	0.797	0.368494884319933	0.463918323944169
EHI_029940	hypothetical protein	NA	NA	NA	NA
EHI_029950	hypothetical protein	NA	NA	NA	NA
EHI_030050	hypothetical protein	0.998	1.997	0.000474490447563018	0.00165902276430173
EHI_030060	hypothetical protein	1.117	2.169	1.18091401757774e-18	9.63888263680675e-17
EHI_030070	hypothetical protein	-1.062	0.479	0.000441627542910135	0.00156346791817728
EHI_030080	hypothetical protein	1.044	2.062	1.07632964876344e-09	1.66107512601181e-08
EHI_030090	eukaryotic initiation factor 4E putative	0.216	1.161	0.366201060011427	0.461742702856839
EHI_030100	hypothetical protein	0.118	1.085	0.754798399907457	0.811586081517591
EHI_030110	hypothetical protein conserved	-0.443	0.736	0.0501709209815413	0.0881401384051975
EHI_030120	tyrosine kinase putative	-0.421	0.747	0.018869430254382	0.0384613858625666
EHI_030130	hypothetical protein	0.558	1.472	7.48509314529719e-05	0.000334869027072796
EHI_030140	hypothetical protein	0.66	1.58	0.0413523290461753	0.0750615787430699
EHI_030150	hypothetical protein conserved	0.511	1.425	0.00456039094777454	0.0114649664279096
EHI_030160	SOH1 protein putative	-0.396	0.76	0.241831692995664	0.329468771651734
EHI_030170	26S proteasome non-ATPase regulatory subunit putative	-0.131	0.913	0.290072078047727	0.381807827510948
EHI_030180	alcohol dehydrogenase 3 putative	-0.089	0.94	0.858235137547804	0.895793594831795
EHI_030390	hypothetical protein	-0.301	0.812	0.111766676839548	0.173214769633612
EHI_030400	protein kinase domain containing protein	-0.276	0.826	0.0475507550372761	0.0842517719497902
EHI_030410	hypothetical protein	0.864	1.82	9.16362534277738e-05	0.000400213981974094
EHI_030420	tyrosine kinase putative	-0.209	0.865	0.203983676149566	0.286348955664955
EHI_030430	RNA recognition motif domain containing protein	-0.898	0.537	5.87277371869894e-05	0.00027081855453586
EHI_030440	hypothetical protein	0.477	1.392	0.00875244395067511	0.0200110343173543
EHI_030450	hypothetical protein	1.376	2.596	2.74079007053003e-08	3.03677886246057e-07
EHI_030460	hypothetical protein	0.194	1.144	0.330887465327167	0.425319216149321
EHI_030470	hypothetical protein	0.204	1.152	0.33845973647893	0.432772419166813
EHI_030480	hypothetical protein	0.044	1.031	0.836156505073693	0.878113750717849
EHI_030490	hypothetical protein	-0.643	0.64	0.226224779576665	0.312555918430367
EHI_030590	hypothetical protein	-0.365	0.776	0.460775279763629	NA
EHI_030600	metal cation transporter zinc 28Zn2 29-iron 28Fe2 29 permease 28ZIP 29 family	-0.493	0.711	1.00558486327368e-05	5.6954713998523e-05
EHI_030610	HECT domain and RCC1-like domain-containing protein putative	NA	NA	NA	NA
EHI_030710	60S ribosomal protein L12 putative	-0.07	0.953	0.899349051593746	0.926161383587146
EHI_030720	cysteine protease putative	-0.539	0.688	8.66983002664477e-05	0.000381825967480411
EHI_030730	hypothetical protein	0.007	1.005	0.977351530616003	0.983914532534625
EHI_030740	Ras guanine nucleotide exchange factor putative	0.293	1.225	0.293805268282324	0.386168098193228
EHI_030750	hypothetical protein	-0.819	0.567	2.30598617901823e-11	5.22832545403331e-10
EHI_030760	60S ribosomal protein L24 putative	-0.646	0.639	0.00803798734813861	0.0186150867148254
EHI_030770	hypothetical protein conserved	0.502	1.416	0.00891160064342972	0.0203369426302065
EHI_030780	hypothetical protein	-0.183	0.881	0.107359473950172	0.167469721688791
EHI_030790	hypothetical protein conserved	-0.604	0.658	0.00721193429612026	0.0169207503479078
EHI_030800	LIM zinc finger domain containing protein	-0.329	0.796	0.0609816030395646	0.103290490184146
EHI_030810	malate dehydrogenasecytoplasmic putative	-1.388	0.382	1.01446127089481e-18	8.46844601817416e-17
EHI_030820	ARP2 3 complex 20 kDa subunit putative	-1.198	0.436	0.00985908918830991	0.0221821957664088
EHI_030830	Plasma membrane calcium-transporting ATPase putative	0.12	1.087	0.464535022665411	0.558597851776087
EHI_030840	casein kinase II regulatory subunit family protein	0.36	1.283	0.0302179065072891	0.0574484319882365
EHI_030850	hypothetical protein	0.438	1.355	0.19537208210767	0.27646198444938
EHI_030860	cysteine surface protein putative	-0.705	0.614	0.198369664185482	0.279695746181085
EHI_030870	MmpL efflux pump putative	0.183	1.136	0.18423858643299	0.263772491899581
EHI_030880	cyclin putative	-0.344	0.788	0.0221261081611188	0.0439802569487639
EHI_030890	hypothetical protein	-0.003	0.998	0.977985498638744	0.984106630077798
EHI_030900	Rap Ran GTPase-activating protein putative	-0.716	0.609	9.20318992265777e-06	5.31081171813386e-05
EHI_031100	hypothetical protein	-0.114	0.924	0.538479534134704	0.62708792925706
EHI_031200	hypothetical protein	2.872	7.32	3.35607176029924e-08	3.60242023875264e-07
EHI_031210	hypothetical protein	-0.205	0.867	0.2451479368672	0.333245141418663
EHI_031220	DNA repair protein RAD51 putative	0.396	1.316	0.0654408166239883	0.109480355026149
EHI_031230	hypothetical protein	0.174	1.129	0.307705123862027	0.400567400299566
EHI_031240	serine threonine-protein phosphatase putative	-0.748	0.595	3.33269670623182e-08	3.58447877071434e-07
EHI_031250	signal peptidase putative	-1.419	0.374	2.78500954397693e-18	2.10914227938706e-16
EHI_031260	hypothetical protein	-0.608	0.656	0.00717703622516209	0.0168550217743097
EHI_031270	DNA damage-binding protein putative	0.482	1.396	0.0015466671445817	0.004524296755498
EHI_031280	hypothetical protein	1.472	2.775	1.97206129858288e-08	2.29220922458699e-07
EHI_031290	hypothetical protein	0.51	1.424	0.00952383683200287	0.0215201800577955
EHI_031300	hypothetical protein	0.153	1.112	0.424981487059188	0.521797426698445
EHI_031310	myotubularin putative	0.591	1.506	0.00470594102443898	0.0117865130465492
EHI_031320	hypothetical protein	0.033	1.023	0.859877579287785	0.89699811096962
EHI_031330	hypothetical protein	-0.239	0.847	0.173794692622637	0.25156567724254
EHI_031340	hypothetical protein	2.294	4.903	3.70963603283813e-10	6.33743867377416e-09
EHI_031350	60S ribosome subunit biogenesis protein NIP7 putative	-0.472	0.721	0.019724971535337	0.0398952755778043
EHI_031360	lecithin 3Acholesterol acyltransferase domain-containing protein	-0.137	0.909	0.253801524646356	0.34316694276682
EHI_031370	hypothetical protein	0.138	1.101	0.507376232107746	0.599901142936344
EHI_031380	hypothetical protein	0.332	1.259	0.227626738669132	0.314254091761594
EHI_031390	hypothetical protein	-0.502	0.706	0.00288865713241317	0.00766344358783212
EHI_031400	ribosomal protein S18 putative	-0.492	0.711	0.0581876202396508	0.0993368018313908
EHI_031410	GTP-binding protein	NA	NA	NA	NA
EHI_031510	pumilio family RNA-binding protein	0.271	1.207	0.134626475307255	0.203071977027827
EHI_031520	phosphatidylinositol N-acetylglucosaminyltransferase subunit C putative	0.795	1.735	9.63817702308697e-05	0.00041826164021911
EHI_031630	hypothetical protein conserved	-0.619	0.651	0.00146388767995273	0.00430493150397628
EHI_031640	hypothetical protein	-0.102	0.932	0.539392045115276	0.627454309329662
EHI_031740	RAS-related protein racG putative	0.453	1.369	0.357208280907199	0.451992235393262
EHI_031950	hypothetical protein	-0.645	0.639	0.240920041300953	0.32847042008107
EHI_031960	hypothetical protein conserved domain containing	0.252	1.191	0.131354680610738	0.198954945106491
EHI_032060	hypothetical protein	0.202	1.15	0.716133333046794	NA
EHI_032470	hypothetical protein	-0.15	0.902	0.64669878692194	0.721873467364925
EHI_032670	hypothetical protein	-0.307	0.808	0.333396194820585	0.42779536194795
EHI_032780	hypothetical protein	-0.746	0.596	0.000393913164502554	0.00141847358158616
EHI_032790	hypothetical protein	1.391	2.623	0.00905402910327681	0.0206363319245025
EHI_032900	hypothetical protein	-0.157	0.897	0.768877699893674	0.823709433195119
EHI_033010	hypothetical protein	1.082	2.116	0.000757935337166262	0.00247347533843774
EHI_033120	hypothetical protein	0.202	1.151	0.71415518875866	0.778596618673363
EHI_033130	cleavage and polyadenylation specificity factor 100 kDa subunit putative	0.422	1.34	0.000995707658446083	0.00313207414085535
EHI_033240	Riboflavin kinase FAD synthetase putative	0.054	1.038	0.755389737227156	0.811983173788512
EHI_033250	polyadenylate-binding protein putative	0.116	1.084	0.363911986653544	0.459408395593218
EHI_033350	RNA-binding protein putative	-0.081	0.945	0.714654480401594	0.778794216441197
EHI_033450	hypothetical protein	-0.065	0.956	0.907871894816409	0.931586386272013
EHI_033550	hypothetical protein conserved	0.039	1.027	0.93798024721322	NA
EHI_033560	leucine rich repeat protein 1	NA	NA	NA	NA
EHI_033670	S1 RNA binding domain-containing protein	0	1	1	NA
EHI_033680	valyl-tRNA synthetase putative	-0.053	0.964	0.813132980515888	0.859711409739452
EHI_033690	hypothetical protein conserved	1.035	2.049	5.07091769074543e-07	4.10705196871179e-06
EHI_033700	RecF RecN SMC domain containing protein	0.388	1.309	0.0659845776903189	0.110264492200428
EHI_033710	cysteine proteinase 2	-0.79	0.578	9.74010431937294e-05	0.000422377841382016
EHI_033720	DEAD DEAH box helicase putative	1.176	2.259	2.15066607482148e-06	1.48206313186103e-05
EHI_033730	hypothetical protein	1.113	2.163	0.0268791329529845	0.0519056644302313
EHI_033740	F-actin capping protein alpha subunit putative	-0.889	0.54	0.00125067003610338	0.00378394649308709
EHI_033750	hypothetical protein conserved	0.268	1.204	0.164480637289872	0.240404847101353
EHI_033850	serine threonine- protein kinase 6 putative	-0.004	0.998	0.994311895862402	NA
EHI_033860	endonuclease V putative	0.11	1.079	0.704271392368505	NA
EHI_033870	hypothetical protein	NA	NA	NA	NA
EHI_033880	hypothetical protein	0	1	1	NA
EHI_033890	hypothetical protein	-0.229	0.853	0.538600649380848	0.627129556245318
EHI_033900	hypothetical protein conserved	0.298	1.23	0.356977992954752	0.451975238925475
EHI_033910	hypothetical protein conserved	0.142	1.104	0.694837579003217	0.762975645036245
EHI_034010	hypothetical protein conserved	-0.522	0.696	0.0588009554692831	0.100256836722248
EHI_034210	protein kinase domain containing protein	-0.64	0.642	0.0427045961887123	0.0770024456559353
EHI_034410	hypothetical protein	0.262	1.199	0.236728642392298	NA
EHI_034510	hypothetical protein	NA	NA	NA	NA
EHI_034520	hypothetical protein	NA	NA	NA	NA
EHI_034530	hypothetical protein	NA	NA	NA	NA
EHI_034540	hypothetical protein	NA	NA	NA	NA
EHI_034550	hypothetical protein	0.153	1.112	0.47192088322246	NA
EHI_034560	deoxyuridine 5 27-triphosphate nucleotidohydrolase domain containing protein	0.111	1.08	0.783320700028456	NA
EHI_034570	hypothetical protein	0.153	1.112	0.47192088322246	NA
EHI_034580	hypothetical protein	NA	NA	NA	NA
EHI_034590	hypothetical protein	NA	NA	NA	NA
EHI_034600	hypothetical protein	0	1	1	NA
EHI_034610	leucine rich repeat protein BspA family	1.571	2.971	0.000289685394970469	0.00108572903645565
EHI_034710	heat shock protein putative	1.524	2.875	0.00164357961845874	0.004766575553572
EHI_034810	hypothetical protein	-0.448	0.733	0.245021103103834	0.333170236861913
EHI_034820	hypothetical protein	-0.626	0.648	0.104737113913092	0.164047024975482
EHI_034830	hypothetical protein	-0.886	0.541	0.0157392862897906	0.0328478766761996
EHI_034840	hypothetical protein	0.317	1.246	0.25960497797869	NA
EHI_034960	heat shock protein70 hsp70A2 putative	NA	NA	NA	NA
EHI_035060	fumarate hydratase class I anaerobic putative	NA	NA	NA	NA
EHI_035070	hypothetical protein conserved	-0.072	0.951	0.727096316279133	0.789075127697815
EHI_035080	WD domain containing protein	0.012	1.008	0.95521749589139	0.966843025817609
EHI_035090	60S ribosomal protein L7a putative	-0.492	0.711	0.0116742134344022	0.0255254832696584
EHI_035100	hypothetical protein	0.722	1.65	0.000113330782363095	0.000482624885356114
EHI_035110	hypothetical protein	0.71	1.635	0.000194164598581813	0.000770990887125403
EHI_035120	hypothetical protein	1.036	2.051	0.000262532416915584	0.000996158643936922
EHI_035130	hypothetical protein	1.172	2.253	9.04985754942443e-10	1.43276408530327e-08
EHI_035140	Rab GTPase activating protein putative	0.717	1.644	1.4591689646237e-11	3.43067987016274e-10
EHI_035150	TBC domain containing protein	2.175	4.516	2.65573639809152e-27	1.18121954017318e-24
EHI_035160	hypothetical protein	0.776	1.713	0.167756754770621	0.244076276598332
EHI_035170	U3 small nucleolar ribonucleoprotein subunit putative	NA	NA	NA	NA
EHI_035180	ubiquitin carboxyl-terminal hydrolase domain containing protein	0.343	1.269	0.0195242242927689	0.0395655039047395
EHI_035190	hypothetical protein	0.549	1.463	0.000753498305915556	0.00246227693739132
EHI_035200	hypothetical protein conserved	-0.282	0.822	0.0280770806552139	0.0538804165342742
EHI_035210	ser thr protein phosphatase family protein	0.404	1.323	0.0130087860993772	0.0279913716127783
EHI_035220	hypothetical protein	-0.493	0.711	0.0075438169281431	0.0175814971935721
EHI_035230	hypothetical protein	0.845	1.796	0.0132566355791032	0.0284413682722233
EHI_035240	hypothetical protein	1.73	3.317	0.00112126939147631	0.00346231397637032
EHI_035250	casein kinase II regulatory subunit family protein	-0.175	0.886	0.291910258715722	0.384020909836264
EHI_035260	endoglucanase putative	0.029	1.02	0.847870477111533	0.88813011904482
EHI_035270	hypothetical protein	-0.525	0.695	8.23454361335614e-06	4.8123275563814e-05
EHI_035370	hypothetical protein	1.064	2.091	1.19642663529417e-05	6.63817980579376e-05
EHI_035380	hypothetical protein	0.706	1.631	1.04145495934089e-05	5.86696942585748e-05
EHI_035390	phosphatidylinositol-glycan biosynthesis class O protein putative	0.971	1.961	4.68879503206122e-05	0.000224244064489074
EHI_035400	hypothetical protein	0.138	1.1	0.551064028750164	0.637900465678964
EHI_035410	hypothetical protein	0.8	1.741	0.000646826836938563	0.00215982482803853
EHI_035420	PP-loop family protein	-0.419	0.748	0.018829066434053	0.0384004225498483
EHI_035430	hypothetical protein	0.07	1.05	0.631576769373915	0.708546571139398
EHI_035440	60S ribosomal protein L4 putative	-0.227	0.854	0.235322500223054	0.322695368049011
EHI_035450	hypothetical protein	1.608	3.047	2.28241301541612e-10	4.11955921652257e-09
EHI_035460	40S ribosomal protein S13 putative	0.307	1.237	0.486331161704287	0.580154062013591
EHI_035470	hypothetical protein	0.107	1.077	0.514868865815331	0.605640782750908
EHI_035480	hypothetical protein conserved	-0.341	0.789	0.0972323952384198	0.154065585089537
EHI_035490	hypothetical protein	0.376	1.298	0.0567193714327398	0.0973960969015676
EHI_035500	protein kinase putative	-0.086	0.942	0.357804535423708	0.452553739191212
EHI_035510	hypothetical protein	-0.553	0.682	0.000145549510935024	0.000597990328483603
EHI_035520	hypothetical protein	2.027	4.075	1.6941173030443e-13	5.81541388231937e-12
EHI_035530	hypothetical protein	1.072	2.102	0.0566596298151578	0.0973162592055527
EHI_035540	ubiquitin-activating enzyme putative	0.154	1.113	0.185792000135857	0.265324267690126
EHI_035550	regulator of nonsense transcripts putative	0.323	1.251	0.075366389974088	0.123857159004396
EHI_035560	hypothetical protein	1.151	2.221	5.13430660740727e-06	3.1723953120514e-05
EHI_035570	protein kinase putative	0.059	1.042	0.76334734412535	0.818739902167443
EHI_035580	Der1 family protein putative	-0.12	0.92	0.439334855250423	0.535571497953802
EHI_035590	WD domain containing protein	0.422	1.34	0.00437409595533692	0.0110419618171495
EHI_035600	ribosomal protein L18a putative	-0.75	0.595	0.000241640032038053	0.000927907828202581
EHI_035610	hypothetical protein	0.742	1.672	0.00565764400035646	0.0137619380220591
EHI_035620	hypothetical protein	3.124	8.716	7.14590449890693e-14	2.62469072244851e-12
EHI_035630	hypothetical protein	-0.868	0.548	0.000399823157702587	0.0014369378260681
EHI_035640	hypothetical protein	1.324	2.504	2.68056875540267e-05	0.000135990732577265
EHI_035650	ribose-phosphate pyrophosphokinase putative	-0.258	0.836	0.114009833422251	0.176170853243555
EHI_035660	queuine tRNA-ribosyltransferase putative	-0.441	0.737	0.00564834601345223	0.0137503310144729
EHI_035670	hypothetical protein	-0.636	0.644	0.00678981377666226	0.0160741127951534
EHI_035680	hydrolase carbon-nitrogen family	0.023	1.016	0.893933226485585	0.922049070733376
EHI_035690	galactose-inhibitable lectin 35 kda subunit precursor	-1.422	0.373	3.94179267822116e-15	1.76563469598858e-13
EHI_035700	beta-amylase putative	-0.266	0.832	0.452206225231347	0.548169460486712
EHI_035710	RhoGAP domain containing protein	-0.158	0.896	0.34405446412221	0.438560488190484
EHI_035720	hypothetical protein	1.045	2.063	8.16323503563267e-05	0.000362777523120131
EHI_035730	hypothetical protein	-0.222	0.857	0.113905695750786	0.176084015358853
EHI_035740	hypothetical protein	2.682	6.415	7.78322514996127e-07	6.09547675390357e-06
EHI_035750	lecithin 3Acholesterol acyltransferase domain-containing protein	-0.353	0.783	0.0215345340966362	0.0430222157938237
EHI_035760	hypothetical protein	-1.563	0.338	0.00283552277990261	0.0075415461046939
EHI_035770	protein with RhoGEF and ArfGAP domains	-0.04	0.972	0.758860790661481	0.814879603595854
EHI_035780	hypothetical protein	0.448	1.364	0.328725945744657	0.423504173525123
EHI_035790	hypothetical protein	0.19	1.141	0.218663862386496	0.303477183655998
EHI_035800	Ras GTPase activating protein putative	0.469	1.385	0.00762165449076347	0.0177516404214167
EHI_035810	hypothetical protein	0.287	1.22	0.007851626476726	0.0182179558111273
EHI_035820	hypothetical protein conserved	-0.313	0.805	0.14744458738265	0.219167935838314
EHI_035920	regulator of nonsense transcripts putative	0.36	1.284	0.0242574412633898	0.0475798952680978
EHI_035930	leucine rich repeat and phosphatase domain containing protein	-0.595	0.662	0.000798723103280249	0.00259161657097911
EHI_035940	Rho GTPase activating protein putative	-0.202	0.869	0.267618893962034	0.358353699424919
EHI_035950	protein kinase domain containing protein	1.402	2.643	2.27032430007944e-10	4.10783308088265e-09
EHI_035960	hypothetical protein	0.066	1.047	0.685652999448524	0.755936805335263
EHI_035970	PQ loop repeat protein	-1.133	0.456	1.83944736147127e-08	2.15511647804912e-07
EHI_035980	hypothetical protein	1.202	2.3	2.2905300688672e-09	3.29280506573355e-08
EHI_035990	hypothetical protein	-0.235	0.85	0.317418302685683	0.411244241892244
EHI_036390	hypothetical protein	0.209	1.156	0.601223710403919	NA
EHI_036490	surface antigen ariel1 putative	-0.53	0.693	0.176914485709873	0.255377050898944
EHI_036500	hypothetical protein	-0.42	0.748	0.042013853153532	0.0760138055153661
EHI_036510	hypothetical protein	-0.599	0.66	3.465016740532e-06	2.25656143403795e-05
EHI_036520	importin beta putative	0.162	1.119	0.534002014930641	0.623319955502334
EHI_036530	40S ribosomal protein S27a putative	-0.779	0.583	0.000726316304795263	0.00238192838170804
EHI_036540	hypothetical protein	0.763	1.697	0.00207861127031591	0.00581030380203221
EHI_036550	HAD hydrolase family IA variant 3	-0.183	0.881	0.474198634461774	0.56826479098796
EHI_036560	hypothetical protein	-0.984	0.506	0.00373066886594655	0.0096159626278047
EHI_036570	hypothetical protein	-0.336	0.792	0.010943334534509	0.0241991979200791
EHI_036580	BRAC1 domain containing protein	-0.747	0.596	0.00209406229404985	0.0058512672545037
EHI_036590	hypothetical protein	2.134	4.39	1.28917216494002e-14	5.27214760156685e-13
EHI_036600	hypothetical protein	0.557	1.471	0.0351943051133706	0.0654028245289198
EHI_036610	hypothetical protein	-0.44	0.737	0.42969521204096	NA
EHI_036620	P-glycoprotein 5 pseudogene	0.278	1.212	0.318329730438857	0.412206980399056
EHI_036630	hypothetical protein	NA	NA	NA	NA
EHI_036640	zinc finger domain containing protein	-0.986	0.505	3.92380108467586e-08	4.13547242009022e-07
EHI_036840	hypothetical protein	0.667	1.588	0.00309996392369318	0.0081621272342115
EHI_036850	hypothetical protein conserved	0.468	1.383	0.0475347987300168	0.0842438194139212
EHI_036860	hypothetical protein	1.117	2.169	1.47995687969556e-06	1.07221145212814e-05
EHI_036870	hypothetical protein	0.227	1.17	0.454229529473413	0.54980558963778
EHI_036880	RhoGAP domain containing protein	1.233	2.35	2.67020945865609e-07	2.32409463072129e-06
EHI_036890	ATPase Vps4 oligomerisation domain containing protein	1.476	2.782	9.8928454458774e-09	1.24475638834849e-07
EHI_036900	DEAD DEAH box helicase putative	0.065	1.046	0.638099579212143	0.714338351915933
EHI_036910	hypothetical protein	1.298	2.459	0.0013827278525223	0.00411069154375914
EHI_037010	dentin sialophospho protein precursor putative	-0.36	0.779	0.417044487835369	0.513940842111552
EHI_037120	ankyrin repeat protein putative	1.811	3.508	1.82824348887467e-24	4.19696145914792e-22
EHI_037130	ribosomal protein S17 putative	-0.824	0.565	0.00115334120876214	0.0035464397319241
EHI_037140	receptor protein kinase putative	-0.503	0.706	1.89848753940866e-05	9.96875587169121e-05
EHI_037150	hypothetical protein	-0.576	0.671	0.00748901380984683	0.0174691276616002
EHI_037160	hypothetical protein	-1.106	0.465	9.95130627368251e-11	1.93905294128572e-09
EHI_037170	hypothetical protein	-0.166	0.891	0.383546829956414	0.479722762244498
EHI_037180	Ras family GTPase	0.505	1.419	0.318931600097972	0.412840798999067
EHI_037190	serine carboxypeptidase 28S28 29 family protein	0.541	1.455	0.0392204335150629	0.0717493018468895
EHI_037200	hypothetical protein	1.221	2.33	5.11905871434436e-15	2.23836936402224e-13
EHI_037210	hypothetical protein	0.235	1.177	0.0640749024737934	0.107538093116858
EHI_037220	hypothetical protein conserved	0.349	1.274	0.0300677767603125	0.0572222507982527
EHI_037230	chaperone protein dnaK putative	0.485	1.4	0.0157573308175103	0.0328658013019394
EHI_037240	U5 small nuclear ribonucleoprotein subunit putative	0.194	1.144	0.73143960107458	0.792500783111189
EHI_037340	hypothetical protein conserved	NA	NA	NA	NA
EHI_037440	hypothetical protein	NA	NA	NA	NA
EHI_037540	hypothetical protein	0.14	1.102	0.284147863621129	0.375557791680607
EHI_037550	hypothetical protein	0.377	1.299	0.212898901798091	0.296822040730456
EHI_037670	hypothetical protein	0	1	1	NA
EHI_037680	DNA polymerase putative	-0.166	0.891	0.447307902827402	NA
EHI_037690	hypothetical protein	-0.588	0.665	0.185178240149272	NA
EHI_037700	hypothetical protein	NA	NA	NA	NA
EHI_037710	hypothetical protein	NA	NA	NA	NA
EHI_037810	hypothetical protein	NA	NA	NA	NA
EHI_037820	hypothetical protein conserved domain containing	-0.309	0.807	0.271903758927019	0.362798695894727
EHI_037920	hypothetical protein	-0.223	0.857	0.676140232951278	0.747918408561977
EHI_038020	hypothetical protein	NA	NA	NA	NA
EHI_038030	hypothetical protein	0	1	1	NA
EHI_038130	hypothetical protein	0.341	1.267	0.536113806082465	0.625423538110495
EHI_038140	hypothetical protein	0.876	1.836	0.107633862044097	0.167765404323347
EHI_038150	hypothetical protein	0.728	1.656	0.0498855907137673	0.0877024130756687
EHI_038160	14-alpha-glucan branching enzyme putative	0.828	1.776	0.00662381763637274	0.0157318345802762
EHI_038270	hypothetical protein	-0.396	0.76	0.0094445165555225	0.0213776480006304
EHI_038280	hypothetical protein	-0.181	0.882	0.20472934903992	0.287176207379655
EHI_038290	hypothetical protein pseudogene	1.077	2.109	0.0484069729700625	NA
EHI_038300	hypothetical protein	0.186	1.137	0.308844131149608	0.401698539640723
EHI_038310	60S ribosome subunit biogenesis protein NIP7 putative pseudogene	NA	NA	NA	NA
EHI_038330	zinc finger domain containing protein	-1.465	0.362	3.27215322210277e-14	1.28541377377363e-12
EHI_038340	hypothetical protein	NA	NA	NA	NA
EHI_038440	hypothetical protein	-1.295	0.408	0.0215293041689021	0.0430222157938237
EHI_038540	hypothetical protein conserved	-0.2	0.871	0.228692297333333	0.315428767594943
EHI_038550	hypothetical protein	0.586	1.501	0.0285013156068764	0.0545520230453658
EHI_038560	hypothetical protein	-0.113	0.925	0.486019831355463	0.579876836306193
EHI_038570	RNA polymerase subunit Rpb8	0.454	1.37	0.0383030449510056	0.0703611323356056
EHI_038580	ribosomal protein L11 putative	-0.764	0.589	0.000602843776510816	0.00203983896004074
EHI_038590	hypothetical protein	-0.075	0.95	0.612919683474242	0.691310915830152
EHI_038600	splicing factor 3A subunit 3 putative	1.532	2.893	1.46594237630191e-15	7.17920846420922e-14
EHI_038610	hypothetical protein	0.688	1.611	0.215659395433298	0.300101140150219
EHI_038620	40S ribosomal protein S16 putative	-0.824	0.565	0.000408926855461388	0.00146606963407484
EHI_038630	hypothetical protein	0.767	1.701	0.00131016067199743	0.00392834297816045
EHI_038640	Myb family DNA-binding protein SHAQKYF family	-0.024	0.984	0.925342908315374	0.945946145906587
EHI_038650	hypothetical protein	-0.682	0.623	0.00629930555842715	0.0150535779545237
EHI_038660	hypothetical protein conserved	0.191	1.142	0.284409694195209	0.375701063398311
EHI_038670	protein kinase domain containing protein	-0.148	0.902	0.484149472810451	0.578020807291658
EHI_038680	Rab family GTPase	0.124	1.09	0.385298758063893	0.481689019186071
EHI_038690	ubiquitin-activating enzyme E1 1 putative	-0.466	0.724	0.0239427181619728	0.047103162190105
EHI_038800	actin binding protein putative	-0.353	0.783	0.0185858364004566	0.0379570626071044
EHI_038810	leucine rich repeat protein BspA family	-0.637	0.643	0.00621125383380275	0.0148721873087076
EHI_038820	hypothetical protein	-0.131	0.913	0.459321609006259	0.554233991419182
EHI_038830	hypothetical protein	0.495	1.41	0.0313115821889572	0.0592821862783711
EHI_038840	Rab GTPase activating protein putative	-0.066	0.955	0.646606339364896	0.721873467364925
EHI_038850	hypothetical protein	0.455	1.37	0.331878384487053	NA
EHI_038860	40S ribosomal protein S28 putative	-0.926	0.526	0.000737139824433215	0.00241311459460178
EHI_038870	Rho guanine nucleotide exchange factor putative	0.301	1.232	0.161060410308973	0.236160327453646
EHI_038880	WD repeat protein	0.742	1.672	0.00888157162701782	0.0202810149742222
EHI_038890	hypothetical protein	-0.229	0.853	0.163986970997736	0.239731002775994
EHI_038900	hypothetical protein	1.436	2.706	7.89974976802184e-09	1.01453779363441e-07
EHI_038910	hypothetical protein	0.843	1.793	0.0466802364332209	0.0829494477112823
EHI_038920	DNA topoisomerase III putative	-0.173	0.887	0.195698502500236	0.276727853583586
EHI_038930	hypothetical protein conserved domain containing	-0.028	0.981	0.852360391002911	0.891942939075126
EHI_038940	Sec7 domain protein	0.988	1.984	8.61535301855848e-05	0.000380338841792852
EHI_038950	hypothetical protein	-0.764	0.589	5.27054109359737e-08	5.36252006559089e-07
EHI_038960	hypothetical protein	0.514	1.428	0.142409584125508	0.212543844978866
EHI_038970	hypothetical protein	0.373	1.295	0.247135644418985	0.335512556625737
EHI_038980	hypothetical protein	0.046	1.033	0.869364941811245	0.904326658530927
EHI_038990	Protein transport protein SEC61 gamma subunit putative	1.427	2.689	0.00108814564396885	0.00337279236312034
EHI_039000	CAF1 family ribonuclease putative	1.042	2.06	9.04221315067803e-15	3.83954322571565e-13
EHI_039010	40S ribosomal protein S26 putative	-0.841	0.558	0.000194575371878931	0.000772204582292071
EHI_039020	actobindin putative	-0.896	0.537	0.000265381580963967	0.00100489334729964
EHI_039030	RhoGAP domain containing protein	1.409	2.656	2.12736807038277e-07	1.91515267708723e-06
EHI_039040	hypothetical protein	0.039	1.028	0.751567276111385	0.808879121226017
EHI_039050	hypothetical protein conserved	-0.332	0.794	0.0890810254503371	0.142973391513694
EHI_039060	high mobility group 28HMG 29 box domain containing protein	-0.679	0.625	0.000259127833889775	0.000985275914986693
EHI_039070	actin putative	-0.283	0.822	0.0199383433323838	0.040260327135704
EHI_039080	hypothetical protein	0.712	1.638	0.0333463264696396	0.0624634979726831
EHI_039180	acetyltransferase putative	-0.866	0.549	0.0002346440910421	0.000904827030338722
EHI_039190	aldose reductase putative	-0.188	0.878	0.54436440418326	NA
EHI_039200	hypothetical protein	-0.868	0.548	3.74936844005783e-09	5.08170859052857e-08
EHI_039210	tRNA -methyltransferase catalytic subunit putative	-0.46	0.727	0.0428332775833093	0.0771965792755129
EHI_039320	hypothetical protein	NA	NA	NA	NA
EHI_039330	hypothetical protein conserved	-0.243	0.845	0.254576224234139	0.344076528242323
EHI_039340	USP6 N-terminal-like protein putative	-0.105	0.93	0.852249938518741	0.891942939075126
EHI_039350	s phingosine-1-phosphate lyase 1 putative	-0.089	0.94	0.596487312210638	0.678647830757218
EHI_039360	pumilio family RNA-binding protein	NA	NA	NA	NA
EHI_039470	pumilio family RNA-binding protein	NA	NA	NA	NA
EHI_039480	Rho guanine nucleotide exchange factor putative	-0.083	0.944	0.460265606437954	0.555099514840455
EHI_039490	hypothetical protein	0.053	1.037	0.866596222439077	0.902213130674243
EHI_039590	hypothetical protein conserved	-1.415	0.375	1.1596280558096e-13	4.17579789116536e-12
EHI_039600	hypothetical protein	-0.444	0.735	0.0626797487013037	0.105611988336634
EHI_039610	cysteine proteinase putative	-0.422	0.746	0.00581436742825354	0.0140686242186925
EHI_039710	hypothetical protein	NA	NA	NA	NA
EHI_039720	hypothetical protein	-0.869	0.548	0.119014241506507	0.183171719695538
EHI_039820	hypothetical protein	0.275	1.21	0.161048203415537	0.236160327453646
EHI_039830	UDP-N-acetylglucosamine pyrophosphorylase putative	0.226	1.17	0.224046752047179	0.310127650374708
EHI_039840	hydrolase alpha beta fold family domain containing protein	0.332	1.259	0.135732818550138	0.204280533716312
EHI_039850	Rho guanine nucleotide exchange factor putative	-0.243	0.845	0.19774414730698	0.279190564312334
EHI_039860	histidine acid phosphatase family protein	0.326	1.254	0.0142442713826453	0.0302248462093913
EHI_039960	hypothetical protein	NA	NA	NA	NA
EHI_040060	cylicin-2 putative	3.124	8.716	1.28378247320138e-12	3.88093253009766e-11
EHI_040260	HEAT repeat domain containing protein	-0.934	0.523	6.41889382153452e-10	1.04784875584428e-08
EHI_040270	TBC domain containing protein	-0.324	0.799	0.0142209817464319	0.0301841467521783
EHI_040280	eukaryotic translation initiation factor 4E putative	-0.25	0.841	0.0611898057202259	0.103523806138491
EHI_040290	hypothetical protein	0.679	1.601	1.30927310949361e-05	7.17220004648773e-05
EHI_040300	WD domain containing protein	1.313	2.485	1.90090572996842e-08	2.22004030085024e-07
EHI_040310	Rab family GTPase	-0.433	0.741	0.0229820698110183	0.0454654264207272
EHI_040320	3 27 exoribonuclease family protein	-0.29	0.818	0.184327368425118	0.26384817779636
EHI_040330	GTP-binding protein Ras family	0.458	1.373	0.00941966284457981	0.0213438751561639
EHI_040340	hypothetical protein	-0.727	0.604	0.00144714324642487	0.00426136364391404
EHI_040350	hypothetical protein	0.66	1.58	0.0116351163495999	0.0254606984522375
EHI_040360	ruvB-like DNA helicase putative	0.217	1.163	0.112114454797024	0.173680469198426
EHI_040370	hypothetical protein	0.788	1.727	0.00441669868396159	0.0111342033398702
EHI_040380	hypothetical protein conserved	0.057	1.04	0.816112625852907	0.862312405832309
EHI_040390	hypothetical protein	1.29	2.446	3.85986525221087e-05	0.000188402459420206
EHI_040400	prolyl-tRNA synthetase putative	-0.281	0.823	0.153589874609135	0.226833779428771
EHI_040410	hypothetical protein conserved	-0.143	0.906	0.231991408793913	0.319080488485318
EHI_040420	hypothetical protein conserved domain containing	-0.08	0.946	0.594415823634829	0.677093912299807
EHI_040430	hypothetical protein	1.215	2.322	9.4069406529053e-05	0.000409622916634513
EHI_040440	hypothetical protein	-0.086	0.942	0.506203403720999	0.598900016707112
EHI_040450	Rab family GTPase	-0.181	0.882	0.181539492909792	0.260752087696041
EHI_040460	cysteine protease inhibitor 2 28EhICP2 29	-0.737	0.6	0.00424364048112233	0.010775590381723
EHI_040470	hypothetical protein conserved domain containing	0.31	1.24	0.162183820720006	0.23761514699026
EHI_040480	mRNA cap guanine-N7 methyltransferase putative	0.385	1.306	0.456913831135717	0.552068127814656
EHI_040580	hypothetical protein	-0.842	0.558	0.000213739720336929	0.00083874571880079
EHI_040590	hypothetical protein	-0.734	0.601	0.000135395343780336	0.000560963942652958
EHI_040600	Acid sphingomyelinase-like phosphodiesterase putative	0.097	1.069	0.458052925224198	0.55288478289467
EHI_040610	hypothetical protein	0.918	1.89	4.54293613142053e-08	4.70033927062186e-07
EHI_040620	hypothetical protein	0.162	1.119	0.549336688848281	0.636302005089794
EHI_040630	hypothetical protein	1.119	2.171	2.746118309291e-05	0.00013912403517277
EHI_040640	hypothetical protein	1.272	2.415	0.0239194443444214	0.0470825932888852
EHI_040650	hypothetical protein	0.097	1.07	0.582387934714119	0.666493498739667
EHI_040660	ribosomal protein L11 putative	-0.703	0.614	0.00218278126244626	0.0060554045143241
EHI_040670	hypothetical protein	-0.265	0.832	0.174526976744236	0.252377002197471
EHI_040680	hypothetical protein	0.239	1.181	0.107465825527774	0.167574602913824
EHI_040690	phosphatidylinositol 3-kinase putative	0.542	1.456	0.0257060749094121	0.0499700519408682
EHI_040700	coatomer protein gamma subunit putative	0.056	1.039	0.722633987910269	0.785276519998348
EHI_040800	60S ribosomal protein L15 putative	-0.962	0.513	0.000368299535402464	0.0013373842743779
EHI_040810	hypothetical protein	-0.49	0.712	0.0251116962975435	0.0490091713607212
EHI_040820	hypothetical protein	0.352	1.276	0.108047480064484	0.16825157765809
EHI_040830	40S ribosomal protein S23 putative	1.342	2.534	0.00651815695969756	NA
EHI_040840	dephospho-CoA kinase putative	0.662	1.582	0.00505641657700208	0.012550617074207
EHI_040850	protein kinase domain containing protein	0.17	1.125	0.274488945372337	0.365686578292562
EHI_040950	hypothetical protein	NA	NA	NA	NA
EHI_041050	UDP-galactose transporter-related protein 1 putative	-0.225	0.856	0.646800677472724	NA
EHI_041060	hypothetical protein	0.395	1.315	0.0611574216176557	0.103516686452373
EHI_041070	hypothetical protein	-0.115	0.923	0.352872383720358	0.447393947326501
EHI_041170	hypothetical protein	NA	NA	NA	NA
EHI_041270	surface antigen ariel1 putative	-0.177	0.885	0.754909841411611	0.811586081517591
EHI_041465	AIG family protein	-0.727	0.604	0.00135391922297812	0.00404304496422654
EHI_041470	leucine rich repeat protein BspA family	1.643	3.123	0.000641784612804675	0.00214590339811704
EHI_041480	hypothetical protein	-0.634	0.645	0.0148146589261836	0.0311472479884788
EHI_041580	hypothetical protein conserved	0.583	1.498	0.120632729230377	0.185235791999655
EHI_041680	mucin-like protein 1 precursor putative	0	1	1	NA
EHI_041780	hypothetical protein	0	1	1	NA
EHI_041880	hypothetical protein	NA	NA	NA	NA
EHI_041890	hypothetical protein	0.797	1.737	0.032258780807227	0.0608403090654401
EHI_041900	phosphatidylinositol-345-trisphosphate 3-phosphatase putative	-0.385	0.766	0.0178050790445088	0.0365658682306294
EHI_041910	hypothetical protein	-0.557	0.68	0.00124559292247445	0.00377324767360715
EHI_041920	protein kinase domain containing protein	0.63	1.548	0.00513672526935567	0.0127223141701574
EHI_041930	hypothetical protein conserved	0.423	1.34	0.0588348810037855	0.100278662611092
EHI_041940	hypothetical protein	1.001	2.001	0.00010299420638272	0.000443490879300974
EHI_041950	vacuolar protein sorting-associated protein 35 putative	0.587	1.502	0.00122767989598941	0.00372820856384381
EHI_041960	haloacid dehalogenase-like hydrolase	0.024	1.017	0.90400820545303	0.929049283332115
EHI_041980	hypothetical protein conserved	-0.917	0.53	1.54757928290698e-07	1.45006599645851e-06
EHI_042090	hypothetical protein conserved	-1.011	0.496	1.22557201263468e-05	6.7845154520078e-05
EHI_042100	hypothetical protein	0.749	1.681	0.001325511546294	0.00396789234681161
EHI_042110	hypothetical protein	0.828	1.775	3.12712783172655e-05	0.000156058974537114
EHI_042120	inositol 134-trisphosphate 5 6-kinase	0.144	1.105	0.477163218502619	0.571072173854715
EHI_042130	hypothetical protein	0.966	1.954	3.18984562404437e-06	2.0940666625764e-05
EHI_042140	aldehyde dehydrogenase 1 putative	0.312	1.241	0.0171220159557208	0.0353012431127491
EHI_042150	PH domain containing protein kinase putative	0.685	1.607	0.00202283782277904	0.00567816837834727
EHI_042160	tRNA intron endonuclease putative	-0.069	0.953	0.860527773665293	NA
EHI_042170	aminoacyl-histidine dipeptidase putative	-0.313	0.805	0.0155677362400142	0.0325442772962846
EHI_042180	hypothetical protein	0	1	1	NA
EHI_042190	hypothetical protein	-0.41	0.753	0.0256951050175631	0.0499619485068868
EHI_042200	hypothetical protein	0.204	1.152	0.477423634505683	0.571197722976994
EHI_042210	hypothetical protein	-0.133	0.912	0.347838515435151	0.442386034346714
EHI_042220	hypothetical protein	0.567	1.482	0.0412713835445842	0.0749331644880167
EHI_042230	leucine rich repeat protein phosphatase 2C domain containing protein	0.044	1.031	0.857484514451868	0.895391790072981
EHI_042240	ribonuclease putative	0.533	1.447	0.12225376595539	0.187255247020079
EHI_042250	Rab family GTPase	-0.281	0.823	0.038742033648218	0.0710786661288235
EHI_042260	NADP-dependent alcohol dehydrogenase putative	-0.267	0.831	0.0263763443838782	0.0511241756844247
EHI_042370	galactose-specific adhesin 170kD subunit putative	-0.65	0.637	0.000139284913315586	0.000574824142256345
EHI_042470	leucine rich repeat protein BspA family	NA	NA	NA	NA
EHI_042570	hypothetical protein	NA	NA	NA	NA
EHI_042580	dolychil-diphosphooligosaccharide-- protein glycosyltransferase subunit putative	NA	NA	NA	NA
EHI_042680	Ras family protein	NA	NA	NA	NA
EHI_042690	high mobility group 28HMG 29 box domain containing protein	-0.842	0.558	0.000893702909169639	0.00285316887038686
EHI_042700	SWIRM domain protein	0.34	1.266	0.135897139764284	0.204444068955239
EHI_042710	hypothetical protein	0.675	1.597	0.000848796378329836	0.00273356343498947
EHI_042720	60S ribosomal protein L35 putative	-0.745	0.597	0.00272901301008387	0.00730321660184922
EHI_042730	hypothetical protein	0.328	1.255	0.296390859587513	0.38892871032086
EHI_042740	hypothetical protein conserved	0.385	1.306	0.0110002123512987	0.0243030255436512
EHI_042840	hypothetical protein	0	1	NA	NA
EHI_042850	hypothetical protein	NA	NA	NA	NA
EHI_042860	heat shock protein putative	NA	NA	NA	NA
EHI_042870	cell surface protease gp63 putative	-0.254	0.838	0.0754636218907175	0.123989211900964
EHI_042880	DNA topoisomerase III putative	0.262	1.2	0.156050589013747	0.229782445568556
EHI_042890	leucine rich repeat protein	0.232	1.174	0.0888321839074822	0.142658071501455
EHI_042900	thioredoxin putative	-0.869	0.548	4.89937412764696e-09	6.52007288798814e-08
EHI_042910	hypothetical protein conserved	1.269	2.409	1.20640553212094e-13	4.3230512385173e-12
EHI_042920	60S acidic riboomal protein P1 putative	-0.71	0.611	0.0144348434790989	0.0304970837496292
EHI_042930	60S acidic ribosomal protein P1 putative	-0.853	0.554	0.00200554155946025	0.00564039368139164
EHI_042940	hypothetical protein	0.053	1.037	0.851820335905854	0.891631830658934
EHI_042950	hypothetical protein	0.004	1.003	0.992949850724208	0.995359770867427
EHI_042960	CXXC-rich protein	0.216	1.161	0.341098011231709	0.435069492000311
EHI_042970	hypothetical protein	0.132	1.096	0.717254549129462	NA
EHI_042980	Initiation factor eIF-2B delta subunit putative	-0.003	0.998	0.982393548503751	0.987501779872545
EHI_042990	Sec24 protein putative	0.749	1.68	6.21334513306727e-07	4.95045914832019e-06
EHI_043000	heat shock protein 70 putative	0.255	1.194	0.154812118758754	0.228394989816837
EHI_043010	V-type ATPase A subunit putative	-0.346	0.787	0.0271529693502966	0.0523394680785302
EHI_043020	protein kinase domain containing protein	0.13	1.094	0.401541259950376	0.497339756465261
EHI_043030	hypothetical protein	1.371	2.587	2.23790526447211e-10	4.05917335131163e-09
EHI_043130	hypothetical protein	-0.211	0.864	0.580770818688987	NA
EHI_043140	protein kinase putative	0.173	1.128	0.435689132700001	0.532098481930875
EHI_043240	glycogen phosphorylase putative	NA	NA	NA	NA
EHI_043340	hypothetical protein	0.346	1.271	0.533394870261211	0.622839573072282
EHI_043440	regulator of nonsense transcripts putative	-0.683	0.623	0.125528443217894	0.191540894190096
EHI_043540	hypothetical protein	1.183	2.271	0.00613000855913385	0.0147016137366625
EHI_043640	actin putative	NA	NA	NA	NA
EHI_043740	ubiquitin carboxyl-terminal hydrolase domain containing protein	1.891	3.71	2.65531216995811e-10	4.73444737876512e-09
EHI_043950	hypothetical protein	0.87	1.827	0.0142866567544055	0.0302885369459921
EHI_044160	hypothetical protein	0.488	1.403	0.386014300854017	0.482337311460046
EHI_044170	leucine rich repeat and phosphatase domain containing protein	0.382	1.303	0.395197963584172	0.491139272625499
EHI_044180	hypothetical protein conserved	0.883	1.845	1.06038881326905e-06	7.97299510979981e-06
EHI_044190	protein kinase with WD repeats	-0.165	0.892	0.245889006307774	0.334128864287256
EHI_044200	hypothetical protein	-0.307	0.808	0.0120325062964189	0.0262131646659233
EHI_044210	hydrolase alpha beta fold family domain containing protein	-0.815	0.568	9.68640012011768e-10	1.50463742750646e-08
EHI_044220	hypothetical protein	-0.005	0.996	0.976696474969138	0.983524647720807
EHI_044230	elongation factor-1alpha putative	-0.173	0.887	0.328982670249766	0.423537801551837
EHI_044240	hypothetical protein	1.421	2.678	2.91549181464863e-07	2.51671009052983e-06
EHI_044350	hypothetical protein	-0.697	0.617	0.173373813619432	0.251154414286796
EHI_044360	hypothetical protein	-0.816	0.568	0.00279266392217126	0.00744372611475693
EHI_044370	hypothetical protein conserved	-1.07	0.476	4.23407333857541e-13	1.35823156092467e-11
EHI_044380	tryptophanyl-tRNA synthetase putative	NA	NA	NA	NA
EHI_044470	protein kinase putative	NA	NA	NA	NA
EHI_044480	WD domain containing protein	-0.708	0.612	2.39411527937302e-07	2.12042537298362e-06
EHI_044490	hypothetical protein	-0.688	0.621	4.65060622455945e-06	2.91994472868493e-05
EHI_044500	cyst wall-specific glycoprotein Jacob putative	0.373	1.295	0.0721834164331974	0.119320291880798
EHI_044510	hypothetical protein	-0.561	0.678	0.0104790022696892	0.023312765194772
EHI_044520	hypothetical protein	0.346	1.271	0.00173952748259867	0.00500139682472399
EHI_044530	hypothetical protein	-0.679	0.625	0.00574468854073961	0.0139275518218723
EHI_044540	hypothetical protein	-0.317	0.803	0.0448017392034631	0.0801152814480623
EHI_044550	Ribosomal protein S30 putative	-1.061	0.479	0.000251243232916437	0.000958770280002153
EHI_044560	protein tyrosine phosphatase putative	-0.189	0.877	0.304658728322404	0.397517409992252
EHI_044570	hypothetical protein conserved domain containing	0.438	1.355	0.0345002692526335	0.0643246136877782
EHI_044580	hypothetical protein	-0.137	0.91	0.349104155287753	0.443688429886476
EHI_044590	40S ribosomal protein S5	-0.954	0.516	8.31804045893545e-05	0.000368542371600361
EHI_044600	hypothetical protein	0.851	1.804	0.00177101045641451	0.0050799854794303
EHI_044610	ribosome biogenesis protein NEP1 putative	0.242	1.183	0.120710468351954	0.185281711177107
EHI_044620	DNA-directed RNA polymerase I subunit 13 putative	NA	NA	NA	NA
EHI_044630	hypothetical protein	1.207	2.309	0.0164198162383693	NA
EHI_044640	protein kinase putative	-0.314	0.804	0.0635383188240052	0.10678391445462
EHI_044650	importin alpha putative	-0.369	0.774	0.00969352584320037	0.0218297488792612
EHI_044660	hypothetical protein	-0.239	0.847	0.348858211799124	0.443452573780302
EHI_044670	hypothetical protein	0.766	1.7	0.0129752334664977	0.0279302521197688
EHI_044680	hypothetical protein	-0.319	0.801	0.0659443021780794	0.110222262525636
EHI_044690	RhoGAP domain containing protein	-0.206	0.867	0.197215828601787	0.278645423800579
EHI_044700	hypothetical protein	2.291	4.895	1.49560493087303e-09	2.23761992305363e-08
EHI_044710	hypothetical protein	0.036	1.026	0.914661746246437	0.937113694271454
EHI_044720	hypothetical protein	-0.658	0.634	0.00135177084904319	0.00403845496702439
EHI_044730	peptidyl-prolyl cis-trans isomerase putative	-0.907	0.533	0.000312481394531596	0.00115700016342193
EHI_044740	UMP-CMP kinase putative	-0.816	0.568	5.25160850603287e-06	3.23101474751402e-05
EHI_044750	hypothetical protein	-0.49	0.712	0.0109604743579464	0.0242298057879851
EHI_044760	Rho guanine nucleotide exchange factor putative	0.234	1.176	0.0207060754474331	0.0416047128656575
EHI_044770	60S ribosomal protein L32 putative	-0.861	0.551	0.000258669795187193	0.000984816162360763
EHI_044780	hypothetical protein	-0.066	0.955	0.637509923385963	0.714003338495698
EHI_044790	hypothetical protein	-0.312	0.806	0.0234164414406303	0.046241177102922
EHI_044800	hypothetical protein	-0.605	0.657	0.00111326224732313	0.00344482917811109
EHI_044810	ribosomal protein L10 putative	-1.066	0.478	1.69203149647191e-07	1.57536924880642e-06
EHI_044820	calmodulin putative	-0.681	0.624	0.00235442746041325	0.00644606694253159
EHI_044830	ribosomal protein L39 putative	-0.736	0.601	0.0667440727195516	0.111404285381397
EHI_044840	chitin synthase 2 putative	0.78	1.717	1.69941575128021e-06	1.21438794833701e-05
EHI_044850	peptidyl-prolyl cis-trans isomerase FKBP-type putative	-0.395	0.76	0.0103386713712008	0.0230634314888676
EHI_044860	protein kinase domain containing protein	-0.317	0.803	0.0360856560709281	0.0667384767112381
EHI_044870	hypothetical protein	0.309	1.239	0.0329441946594952	0.0618313883415053
EHI_044880	nuclear transport factor 2-like export factor 2 putative	-0.564	0.677	3.01377451766384e-06	1.99631989240384e-05
EHI_044890	helicase putative	0.343	1.268	0.0683704752024156	0.113708288620545
EHI_044900	EF-hand calcium-binding domain containing protein	1.138	2.2	2.780388745021e-05	0.000140472735357113
EHI_044910	hypothetical protein	-1.061	0.479	1.20409800415446e-05	6.67570108567444e-05
EHI_044920	hypothetical protein	-0.866	0.549	5.01870806896036e-08	5.14190090301015e-07
EHI_044930	eukaryotic translation initiation factor 4 gamma putative	-0.849	0.555	0.000348615186993825	0.00127156264332504
EHI_044940	T-complex protein 1 subunit eta putative	-0.64	0.642	0.000181493903218712	0.000726965219762627
EHI_044950	hypothetical protein	0	1	0.999208882566908	0.999341602831646
EHI_044960	hypothetical protein	1.484	2.797	0.0077918572244298	0.0180964221216128
EHI_044970	malic enzyme putative	0.507	1.422	0.104424995313861	0.163701667856513
EHI_044980	tumor suppressor candidate 4 putative	NA	NA	NA	NA
EHI_044990	hypothetical protein	NA	NA	NA	NA
EHI_045000	actin-related protein 2 3 complex subunit 1A putative	-1.1	0.467	9.9476204310239e-08	9.60252558295685e-07
EHI_045010	hypothetical protein conserved	0.005	1.004	0.978212171634642	0.984106630077798
EHI_045020	hypothetical protein	4.253	19.072	1.26650791024225e-22	2.26921148991208e-20
EHI_045030	trans-23-enoyl-CoA reductase putative	-0.698	0.617	0.000762568094851814	0.00248638492000951
EHI_045040	hypothetical protein	0.863	1.819	0.0880551867279841	0.141636391877331
EHI_045050	AAA family ATPase putative	-0.206	0.867	0.190176187722032	0.270480982576194
EHI_045060	hypothetical protein conserved	-0.074	0.95	0.517083324537991	0.607953601481447
EHI_045070	hypothetical protein	-1.419	0.374	2.12225230186979e-19	2.07867538793806e-17
EHI_045080	pyruvate phosphate dikinase putative	-0.74	0.599	0.148669689129731	0.220498190257825
EHI_045090	hypothetical protein	0.905	1.873	0.0219481161472684	NA
EHI_045100	RhoGAP domain containing protein	0.392	1.312	0.0194334440037821	0.0394250427096889
EHI_045110	hypothetical protein	0.241	1.182	0.128956068774599	0.196008955352412
EHI_045120	transitional endoplasmic reticulum ATPase putative	-0.429	0.743	0.00369230250022915	0.0095237549742568
EHI_045130	hypothetical protein	-0.356	0.782	0.0956750088404837	0.151831629929184
EHI_045140	hypothetical protein	-0.688	0.621	0.00247594708204607	0.0067189904930589
EHI_045150	prenyl cysteine carboxyl methyltransferase putative	-1.153	0.45	1.25012930282758e-12	3.79481399114522e-11
EHI_045160	hypothetical protein	1.118	2.17	2.43151987073782e-07	2.14833968300868e-06
EHI_045170	U5 snRNP-specific 200kd protein putative	1.217	2.325	4.93964843065855e-07	4.01401077119665e-06
EHI_045180	hypothetical protein	-0.081	0.945	0.654678579983246	0.729340134752339
EHI_045190	clathrin adaptor complex small chain putative	-0.089	0.94	0.650284022845064	0.725166281427859
EHI_045200	hypothetical protein	-0.68	0.624	1.17492587120312e-08	1.43134418737282e-07
EHI_045210	TBC Rab GTPase activating domain containing protein	0.775	1.711	4.11984066343717e-05	0.000199501315185296
EHI_045220	hypothetical protein	0.282	1.216	0.255671095566084	0.345186522335684
EHI_045230	hypothetical protein	0.148	1.108	0.785997851577923	NA
EHI_045240	hypothetical protein conserved	3.118	8.683	5.02188498132437e-32	3.35370609752808e-29
EHI_045250	thioredoxin putative	0.071	1.051	0.756572936286622	0.8131360336447
EHI_045260	DIM1 family protein putative	-0.36	0.779	0.0449559017763681	0.0803518380654987
EHI_045270	GTP-binding protein Ras family	2.176	4.518	2.90369823434143e-19	2.77020353629508e-17
EHI_045280	RNA recognition motif domain containing protein	-0.18	0.883	0.131793178084583	0.199416382988052
EHI_045290	calpain family cysteine protease putative	-0.159	0.895	0.3036775554466	0.396659907949986
EHI_045300	60S ribosomal protein L6 putative	-0.569	0.674	0.00354095264650233	0.00915909793704441
EHI_045310	PH domain containing protein	-0.081	0.946	0.429217859412467	0.52594401922335
EHI_045320	vacuolar protein sorting 36 putative	0.874	1.832	0.00433067617083666	0.0109587141408771
EHI_045330	3BAlias	-0.714	0.61	1.62604195770604e-08	1.92040260792743e-07
EHI_045340	glutamate synthase beta subunit putative	-0.627	0.648	0.0026952608761119	0.00722078278479868
EHI_045350	C2 domain containing protein	-0.695	0.618	2.85120589640804e-06	1.89890829691872e-05
EHI_045360	importin alpha subunit putative	-0.488	0.713	0.0524036920963564	0.0912437833941299
EHI_045370	hypothetical protein	-0.312	0.806	0.0148146182776462	0.0311472479884788
EHI_045380	SH2 domain containing protein	0.382	1.303	0.18767669780141	0.267436726455767
EHI_045390	hypothetical protein	0.454	1.37	0.0264448264268021	0.051216370928365
EHI_045400	Arf GTPase activating protein putative	0.468	1.383	0.00230223150181838	0.00633271348546713
EHI_045410	metallo-beta-lactamase family protein	-0.441	0.737	0.0104485771985873	0.0232732711039486
EHI_045420	hypothetical protein	-0.446	0.734	0.00182673390706365	0.00521335947214048
EHI_045430	hypothetical protein	-1.204	0.434	8.8018228642554e-07	6.79896853426079e-06
EHI_045440	ubiquitin carboxyl-terminal hydrolase domain containing protein	0.992	1.989	0.000298032539850845	0.00111134367398188
EHI_045450	Ras family GTPase	0	1	1	NA
EHI_045460	hypothetical protein	-0.403	0.756	0.0873267638724156	0.140618677642868
EHI_045470	dolychil-diphosphooligosaccharide-- protein glycosyltransferase subunit putative	-0.495	0.71	0.000467438517853079	0.00163982968106433
EHI_045480	high mobility group 28HMG 29 box domain containing protein	-0.843	0.558	0.000884108869990388	0.00282745483628619
EHI_045490	SP-RING zinc finger domain containing protein	1.123	2.178	7.81237842343434e-07	6.11179253445673e-06
EHI_045500	hypothetical protein conserved	-0.411	0.752	0.0172307797518689	0.0354955995673665
EHI_045510	hypothetical protein	0.869	1.827	0.00468918098449019	0.011752549816467
EHI_045520	hypothetical protein	0.224	1.168	0.187708108032389	0.267436726455767
EHI_045530	Ser Thr protein phosphatase family protein	0.416	1.334	0.0390010187733571	0.0714645756819859
EHI_045540	hypothetical protein	0.332	1.259	0.117909259237286	0.181661371299727
EHI_045550	Rab family GTPase	-0.734	0.601	1.52705348256236e-08	1.81223503762571e-07
EHI_045560	hypothetical protein	0.381	1.302	0.0173042496776129	0.0356269669651749
EHI_045570	CDP-alcohol phosphatidyltransferase family protein	0.359	1.282	0.0801231924496136	0.130477714860311
EHI_045580	hypothetical protein	0.024	1.017	0.880341848555941	0.913416838911292
EHI_045590	hypothetical protein	0.969	1.958	1.45546465921556e-06	1.05755127463872e-05
EHI_045600	Ras family protein	0.306	1.237	0.29997598437969	0.392732771565355
EHI_045610	diacylglycerol kinase putative	-0.429	0.743	0.00416055588452269	0.0105829098087617
EHI_045710	AP-2 complex protein putative	0.544	1.458	0.00281094396159203	0.0074843038571421
EHI_045720	hypothetical protein	1.327	2.509	0.00696327775710122	0.0164318144566867
EHI_045820	hypothetical protein	0	1	1	NA
EHI_045920	hypothetical protein	NA	NA	NA	NA
EHI_045930	hypothetical protein	NA	NA	NA	NA
EHI_046030	hypothetical protein	-0.518	0.698	0.338521510157263	NA
EHI_046040	hypothetical protein	0	1	1	NA
EHI_046050	hypothetical protein	-0.715	0.609	0.0111054123386286	0.0244905768017841
EHI_046150	hypothetical protein	-0.274	0.827	0.617896765504566	0.695856145852605
EHI_046250	hypothetical protein	NA	NA	NA	NA
EHI_046260	hypothetical protein	0.401	1.32	0.134278941527129	0.202702346148527
EHI_046270	hypothetical protein	0.547	1.461	0.0481806729471993	0.0851215063660718
EHI_046380	hypothetical protein	0.052	1.036	0.927668435754883	0.947268880880646
EHI_046390	Rab family GTPase	-0.743	0.598	0.000241357251181686	0.000927494416379342
EHI_046590	inositol polyphosphate-5-phosphatase putative	1.63	3.095	5.1900838637869e-10	8.56772046368057e-09
EHI_046600	acyl-CoA hydrolase putative	-0.691	0.62	0.00090918892609724	0.00289757130200014
EHI_046610	hypothetical protein	-0.481	0.716	0.0347462727943156	0.0647011710892376
EHI_046620	hypothetical protein	0.312	1.242	0.279812825604653	0.371364953367982
EHI_046630	Rho family GTPase	3.581	11.967	6.34318793441149e-18	4.52398626856183e-16
EHI_046640	hypothetical protein	1.464	2.758	8.55856576731547e-07	6.63198566737336e-06
EHI_046650	Gal GalNAc lectin heavy subunit putative	-0.157	0.897	0.445799245871741	0.541833431531074
EHI_046660	hypothetical protein	-0.489	0.713	0.256746275178716	0.346256313101312
EHI_046670	exodeoxyribonuclease III putative	-0.299	0.813	0.0628806103289392	0.105872327177719
EHI_046680	hypothetical protein	0.948	1.929	7.49625159551581e-09	9.67793747287507e-08
EHI_046690	40S ribosomal protein S15 putative	-0.722	0.606	0.000842780894929754	0.00271657238005879
EHI_046700	hypothetical protein pseudogene	0.489	1.404	0.168152383467501	NA
EHI_046800	leucine rich repeat protein BspA family	0.132	1.096	0.680996430244872	NA
EHI_046900	4-alpha-glucanotransferase putative	NA	NA	NA	NA
EHI_047000	hypothetical protein	NA	NA	NA	NA
EHI_047010	hypothetical protein	0	1	1	NA
EHI_047110	hypothetical protein	0.153	1.112	0.47192088322246	NA
EHI_047210	hypothetical protein conserved	-0.054	0.963	0.922529696054007	0.943726938756822
EHI_047510	hypothetical protein	0.101	1.073	0.759540490715724	NA
EHI_047520	hypothetical protein	0.253	1.191	0.439107505263687	NA
EHI_047620	hypothetical protein	-0.222	0.857	0.685321785424162	NA
EHI_047630	hypothetical protein	0.002	1.002	0.991307789839007	NA
EHI_047730	glucose-6-phosphate isomerase putative	-0.395	0.761	0.00596427578036611	0.0143603965527923
EHI_047740	RNA methyltransferase putative	0.562	1.476	0.00380728785398783	0.00978940727175169
EHI_047750	Nucleotide-binding protein putative	-0.751	0.594	3.11041466927831e-07	2.65378701051318e-06
EHI_047760	ATP-binding cassette protein putative	-0.091	0.939	0.506017097919607	0.598776031140051
EHI_047770	hypothetical protein conserved domain containing	0.424	1.341	0.0132457351269192	0.0284345909533456
EHI_047780	hypothetical protein	0.003	1.002	0.988911968149903	0.993058604354531
EHI_047790	hypothetical protein	0.093	1.067	0.603719698860571	0.685036284805338
EHI_047800	hypothetical protein	-0.058	0.961	0.775495038769431	0.828985237892934
EHI_047810	hypothetical protein	0.384	1.305	0.0360090883410508	0.0666136396256255
EHI_047820	leucine rich repeat protein BspA family	0.953	1.936	0.0121979280484914	0.0265106448059817
EHI_047920	hypothetical protein	NA	NA	NA	NA
EHI_048030	hypothetical protein conserved	-0.046	0.968	0.93059457422425	0.949201297174582
EHI_048140	hypothetical protein	-0.863	0.55	1.33376293063397e-05	7.27381031064376e-05
EHI_048150	CAF1 family ribonuclease putative	-0.109	0.927	0.286549330708499	0.377915867753076
EHI_048160	CPSF A subunit region protein putative	1.13	2.188	4.72560831956383e-06	2.95537309377337e-05
EHI_048170	Protein transport protein SEC61 gamma subunit putative	-0.312	0.805	0.261094082269323	0.351217199844432
EHI_048180	hypothetical protein	-0.116	0.922	0.699856476987205	0.766305810098079
EHI_048190	hypothetical protein	1.179	2.265	5.76821712203864e-12	1.50260010562042e-10
EHI_048200	hypothetical protein	0.345	1.27	0.0337281981555128	0.06306117171046
EHI_048210	splicing factor arginine serine-rich putative	-0.866	0.549	8.09703428439784e-05	0.000360053352622195
EHI_048215	hypothetical protein conserved	0.623	1.54	0.0411005393673893	0.0747153086347046
EHI_048220	hypothetical protein	0.147	1.107	0.537859446454923	0.626564461411016
EHI_048230	hypothetical protein	-0.369	0.774	0.00176058968094145	0.00505206710788901
EHI_048240	hypothetical protein	-0.536	0.69	0.00426577417174991	0.0108243098672452
EHI_048250	Rab family GTPase	0.554	1.469	0.00505478132137034	0.012550617074207
EHI_048260	hypothetical protein	-0.34	0.79	0.0909436124726013	0.145581123822996
EHI_048270	Sec7 domain protein	0.672	1.593	0.00118127653823934	0.00361268003742972
EHI_048280	nucleosome assembly protein putative	0.518	1.432	0.0167602813877653	0.034701529615142
EHI_048290	hypothetical protein	-0.246	0.843	0.625912280669285	NA
EHI_048300	WD repeat protein 68 putative	0	1	1	NA
EHI_048310	protein transport protein Sec24 putative	0.183	1.135	0.330333827788899	0.424756222464074
EHI_048410	serine threonine protein kinase putative	0.179	1.132	0.224641563579587	0.310775315641364
EHI_048420	hypothetical protein	0.778	1.715	1.4452211337917e-06	1.05114796523107e-05
EHI_048430	hypothetical protein	0.929	1.905	0.00199293284516312	0.00561137780014115
EHI_048440	hypothetical protein	-0.081	0.946	0.593558859672232	0.676474205304153
EHI_048540	hypothetical protein	0.009	1.006	0.954527094028597	0.966366597675589
EHI_048550	dual specificity protein phosphatase putative	0.263	1.2	0.169016474228045	0.245657422422439
EHI_048560	hypothetical protein	-0.604	0.658	0.00864794534854294	0.0198152858797244
EHI_048570	phosphoinositide phosphatase putative	1.144	2.209	1.14488967647347e-05	6.39085073204719e-05
EHI_048580	hypothetical protein	0.522	1.436	0.000630739230003913	0.00211667902403323
EHI_048590	calcineurin catalytic subunit A putative	-0.029	0.98	0.831337332955849	0.874928946689637
EHI_048600	hypothetical protein conserved	0.492	1.407	0.363884506588625	0.459408395593218
EHI_048610	ankyrin repeat protein	0.864	1.82	2.40967699058321e-06	1.63741196242113e-05
EHI_048620	hypothetical protein	1.412	2.661	0.0102552008259519	NA
EHI_048630	actin putative	-0.472	0.721	0.014491738400123	0.0305821057992828
EHI_048640	hypothetical protein	-0.515	0.7	0.166678099185312	0.242939943772877
EHI_048650	hypothetical protein	-0.27	0.829	0.0780880567118811	0.127701439137462
EHI_048660	leucine rich repeat protein BspA family	-0.036	0.976	0.92054247733062	0.942350200455788
EHI_048670	WH2 motif domain contaning protein	-0.009	0.994	0.958083129441058	0.968791694397502
EHI_048680	60S ribosomal protein L12 putative	-1.577	0.335	4.14003953857401e-05	0.000200347367920716
EHI_048690	SNF7 family protein	0.446	1.362	0.0147685544733275	0.0310680988433744
EHI_048700	ubiquitin-conjugating enzyme family protein	-0.913	0.531	1.86906944375731e-05	9.84242590239512e-05
EHI_048710	protein kinase domain containing protein	-0.444	0.735	0.0108943866031037	0.0240982125824752
[truncated: 6,307 more rows]

## Sheet: SvsT
Id	description	log2FoldChange	FC	pvalue	padj
EHI_000010	hypothetical protein	0.49	1.405	0.00697248279840908	0.0127012712167374
EHI_000020	hypothetical protein	-0.092	0.938	0.784908332329832	NA
EHI_000130	calmodulin putative	-1.044	0.485	8.08024508638308e-08	3.47900730428073e-07
EHI_000140	hypothetical protein	-0.955	0.516	2.42008628817111e-06	8.02342627869557e-06
EHI_000240	hypothetical protein	-0.399	0.759	0.0418386166073558	0.0642536918846014
EHI_000250	hypothetical protein	-0.416	0.75	0.0644485903837783	0.0943383389019336
EHI_000260	RNA recognition motif domain containing protein	0.472	1.387	0.00760127379845729	0.0137002039897177
EHI_000270	protein kinase domain containing protein	0.909	1.878	0.1068126322262	0.148546844372466
EHI_000280	hypothetical protein	-0.193	0.875	0.550078879514209	0.619406832032223
EHI_000290	hypothetical protein	-0.456	0.729	0.0296515294098935	0.0469117485134154
EHI_000300	N-ethylmaleimide-sensitive factor attachment protein alpha putative	-0.659	0.633	0.00307389275116405	0.00599054005303108
EHI_000410	alcohol dehydrogenase putative	-0.15	0.901	0.364459650105355	0.437706900472951
EHI_000420	hypothetical protein	1.42	2.677	1.21556707997423e-17	2.28941980690623e-16
EHI_000430	Rap Ran GTPase-activating protein putative	0.509	1.423	0.000212019413770575	0.000505984567215611
EHI_000440	UDP-glucose pyrophosphorylase putative	-0.431	0.742	9.79295352422417e-05	0.000247248163077078
EHI_000450	pumilio family RNA-binding protein	0.649	1.568	0.0287698439132341	0.0457067329385117
EHI_000460	hypothetical protein	-0.034	0.977	0.916777314148461	0.933590917926486
EHI_000470	hypothetical protein conserved	0.724	1.652	0.00647543368114143	0.0118882808899917
EHI_000480	dual specificity protein phosphatase putative	1.13	2.188	2.23788141365865e-08	1.0630645802779e-07
EHI_000490	PRP38 family protein	0.559	1.473	0.0406397927053819	0.0625792699506044
EHI_000500	hypothetical protein	-1.055	0.481	0.00105358215846463	0.0022449266230389
EHI_000510	60S ribosomal protein L4 putative	-0.783	0.581	0.000423627097746875	0.000969917142550572
EHI_000520	WD domain containing protein	0.794	1.734	2.3932855220167e-06	7.93808330665362e-06
EHI_000530	hypothetical protein	1.924	3.795	5.42943287179775e-13	5.36926501411556e-12
EHI_000540	hypothetical protein	0.15	1.11	0.379261279923487	0.452337717471195
EHI_000550	myb-like DNA-binding domain containing protein	0.14	1.102	0.413977190829889	0.487077856295848
EHI_000560	hypothetical protein	-0.286	0.82	0.140684398843881	0.189670908944915
EHI_000570	hypothetical protein	-0.824	0.565	1.86765431479974e-11	1.45832674413946e-10
EHI_000580	exosome complex exonuclease putative	0.235	1.177	0.188939699469116	0.246183206539283
EHI_000590	40S ribosomal protein S6 putative	-0.685	0.622	0.00189977296535252	0.00386136066927399
EHI_000600	hypothetical protein	2.287	4.882	1.19568795924503e-31	1.03021574051732e-29
EHI_000610	nucleotide binding protein 2 putative	-0.454	0.73	0.0137220005600408	0.0233985705637093
EHI_000620	PP-loop family protein	-0.949	0.518	7.34943734511267e-08	3.18815870017156e-07
EHI_000630	hypothetical protein	1.708	3.267	6.33690006483754e-07	2.31940443779405e-06
EHI_000640	hypothetical protein conserved	0.162	1.119	0.709895591762952	0.765005370306942
EHI_000650	hypothetical protein	0.957	1.941	3.27190220324048e-11	2.48240677282294e-10
EHI_000660	hypothetical protein	-0.966	0.512	1.51625605156416e-11	1.20273601719841e-10
EHI_000670	hypothetical protein	-1.208	0.433	1.78856926240272e-05	5.14076502721274e-05
EHI_000680	hypothetical protein	1.131	2.19	0.0399938733275989	0.0616860235521978
EHI_000690	seryl-tRNA synthetase putative	0.343	1.269	0.338264787931023	NA
EHI_000700	hypothetical protein conserved	0.922	1.895	1.41709548883407e-12	1.31957115332921e-11
EHI_000710	hypothetical protein	0.32	1.248	0.0260510519233863	0.0417976637880359
EHI_000720	MTA SAH nucleosidase putative	-0.646	0.639	0.0007084856897932	0.00155650900665001
EHI_000730	pyrophosphate-dependent phosphofructokinase	-0.58	0.669	0.00138799857279563	0.0028917279882368
EHI_000740	hypothetical protein	1.261	2.397	9.40911898305826e-16	1.35636069032701e-14
EHI_000750	TBP interacting protein putative	0.48	1.395	0.00304508643230716	0.00593962214326684
EHI_000760	leucine rich repeat protein BspA family	0.288	1.221	0.462758437430188	0.53498415283416
EHI_000770	hypothetical protein	0.571	1.485	0.023393403179017	0.0379314190417287
EHI_000780	chromodomain-helicase-DNA-binding protein putative	-0.485	0.715	0.0108689756844805	0.0190092957841497
EHI_000790	hypothetical protein	0.26	1.197	0.118707735299034	0.163032829571557
EHI_000800	hypothetical protein	-0.428	0.743	0.00100816153543383	0.0021542699172212
EHI_000900	ThiF family protein	1.37	2.584	6.74036595117286e-25	2.85456402090349e-23
EHI_000910	Sec1 family protein	0.735	1.664	0.000741934403715016	0.00162618137141747
EHI_000920	MmpL efflux pump putative	0.464	1.379	0.0371020109408152	0.0576766225658131
EHI_000930	hypothetical protein conserved protein	1.016	2.023	1.91033191569259e-05	5.45933970264264e-05
EHI_001040	hypothetical protein	NA	NA	NA	NA
EHI_001050	sec 13 protein putative	-0.994	0.502	1.04488602630525e-10	7.36826496066243e-10
EHI_001060	hypothetical protein	0.275	1.21	0.284172150742342	0.353493933283205
EHI_001070	LIM zinc finger domain containing protein	-0.445	0.734	0.000993835639899949	0.00212547559392012
EHI_001080	hypothetical protein	0.354	1.278	0.114802362484262	0.158365570331621
EHI_001090	hypothetical protein	1.077	2.11	3.67459158732414e-05	9.96553492712798e-05
EHI_001100	hypothetical protein	-0.254	0.839	0.121295981127408	0.166252454659179
EHI_001110	hypothetical protein	1.637	3.111	8.16875516150148e-07	2.92700710758198e-06
EHI_001120	hypothetical protein conserved	-1.85	0.277	1.15745524790869e-11	9.34944454560729e-11
EHI_001130	hypothetical protein	-0.182	0.881	0.308527450467556	0.379882025082917
EHI_001140	hypothetical protein	-0.038	0.974	0.784848680700862	0.827040222955411
EHI_001150	plasma membrane calcium-transporting ATPase 1 putative	0.98	1.973	1.05212338498679e-08	5.26834795849099e-08
EHI_001160	plasma membrane calcium-transporting ATPase putative	2.842	7.172	2.37175960262299e-13	2.46584049670762e-12
EHI_001170	hypothetical protein	1.198	2.295	0.000604180987841625	0.00134230607138732
EHI_001180	hypothetical protein conserved	1.961	3.895	2.6285623743872e-05	7.30849538516559e-05
EHI_001280	hypothetical protein	0.992	1.989	0.0791820765323245	0.113178664947155
EHI_001290	P-glycoprotein-2 putative	2.771	6.828	1.01499285796058e-08	5.09945473409685e-08
EHI_001400	RAD23 protein putative	-0.244	0.844	0.166112114700868	0.219607832768555
EHI_001410	hypothetical protein conserved	-0.155	0.898	0.456151247552954	0.528895553233866
EHI_001420	peroxiredoxin	-1.119	0.46	3.12922740592834e-07	1.19983062070787e-06
EHI_001430	helicase domain-containing protein	1.374	2.592	2.9912831369685e-15	4.08427293164223e-14
EHI_001630	hypothetical protein	-0.097	0.935	0.861729110676801	0.891699783009494
EHI_001635	sphingomyelinase C precursor putative	NA	NA	NA	NA
EHI_001730	hypothetical protein	-0.545	0.685	0.162509875082734	NA
EHI_001740	hypothetical protein	NA	NA	NA	NA
EHI_001750	hypothetical protein	0.242	1.183	0.3876513745409	0.460877827685739
EHI_001760	importin putative	-0.075	0.95	0.631236353965776	0.694313677084
EHI_001770	sodium calcium exchanger protein putative	0.813	1.757	1.39667896727437e-06	4.79153571564698e-06
EHI_001780	hypothetical protein	-0.354	0.782	0.0487666627969165	0.0738047454725795
EHI_001790	hypothetical protein	0.683	1.606	0.0142220653283011	0.0241414406025691
EHI_001800	hypothetical protein	0.146	1.107	0.795654464580434	0.836614653737541
EHI_001810	hypothetical protein	0.165	1.122	0.381442943752872	0.454795022486326
EHI_001820	hypothetical protein	-0.505	0.705	0.0215274488613252	0.0352412659236719
EHI_001830	hypothetical protein	-0.785	0.58	1.04750012847891e-12	9.87680624286532e-12
EHI_001840	hypothetical protein conserved	-0.776	0.584	7.15959690334385e-06	2.18786540511478e-05
EHI_001850	H ACA ribonucleoprotein complex subunit 2-like protein putative	NA	NA	NA	NA
EHI_001860	hypothetical protein	-0.029	0.98	0.920409984304511	0.93589164980285
EHI_001870	Rab family GTPase	-0.359	0.78	0.0436583287532238	0.0666996213066704
EHI_001880	hypothetical protein conserved	-0.545	0.685	0.082867300931206	0.117805054541302
EHI_001890	hypothetical protein	0.207	1.155	0.622375049815431	0.686581806242306
EHI_001900	hypothetical protein	0.043	1.03	0.903430556396433	0.923260456816314
EHI_001910	Ras GTPase-activating protein putative	0.19	1.141	0.260361358217267	0.327406264250399
EHI_001920	hypothetical protein	2.764	6.793	2.19087433479175e-50	9.1237744519994e-48
EHI_001930	pyridine nucleotide transhydrogenase beta subunit putative	-0.287	0.82	0.259697604421147	0.326736025971957
EHI_001940	hypothetical protein	-0.324	0.799	0.124068301011071	0.169698075008419
EHI_001950	heat shock protein 70 family	-0.232	0.852	0.103432771139773	0.144274665512419
EHI_001960	WD domain containing protein	0.747	1.678	0.0021342647517152	0.0042907697779766
EHI_001970	hypothetical protein	1.001	2.001	0.00544869371219379	0.0101777742503376
EHI_001980	hypothetical protein	0.5	1.415	0.00132683266148231	0.00277664367126504
EHI_001990	alpha-13-mannosyltransferase ALG2 putative	0.51	1.424	0.0332168197549436	0.0520906445362045
EHI_002000	hypothetical protein conserved	0	1	1	NA
EHI_002010	mannose-6-phosphate isomerase putative	NA	NA	NA	NA
EHI_002110	hypothetical protein	-0.439	0.737	0.0287740225102504	0.0457067329385117
EHI_002120	leucine rich repeat protein BspA family	0.423	1.341	0.107819253197528	0.149752292378853
EHI_002130	phenylalanyl-tRNA synthetase beta subunit putative	-0.245	0.844	0.0553010158612213	0.0824948089344706
EHI_002140	hypothetical protein conserved	-0.608	0.656	0.00106597420060107	0.00226939579883715
EHI_002150	hypothetical protein	0.26	1.198	0.0838060522089928	0.119069402456143
EHI_002160	transketolase putative	0	1	1	NA
EHI_002170	hypothetical protein	NA	NA	NA	NA
EHI_002180	phosducin-like protein	-1.099	0.467	3.21268461428818e-08	1.47882320713347e-07
EHI_002190	hypothetical protein	-0.052	0.964	0.749319282734726	0.798409516510389
EHI_002200	hypothetical protein conserved	-0.126	0.917	0.369030041014874	0.441915355389835
EHI_002210	hypothetical protein	0.703	1.628	0.000263145801728818	0.000619322112954229
EHI_002220	hypothetical protein	-0.79	0.578	0.128571191908831	0.175039893670286
EHI_002230	hypothetical protein	NA	NA	NA	NA
EHI_002240	hypothetical protein	0.21	1.156	0.553893107513802	NA
EHI_002250	hypothetical protein	NA	NA	NA	NA
EHI_002350	hypothetical protein	-0.411	0.752	0.212721393507919	0.273885188206005
EHI_002460	hypothetical protein	0	1	1	NA
EHI_002560	heat shock protein 70 putative	2.383	5.216	1.70929365202284e-24	6.88863721266838e-23
EHI_002670	hypothetical protein conserved	-0.065	0.956	0.715591159301071	0.769483765617677
EHI_002780	hypothetical protein	-0.597	0.661	0.00171718276726056	0.00352464458471664
EHI_002790	protein kinase putative	-0.023	0.984	0.887572262615115	0.911278137318573
EHI_002990	vacuolar protein sorting-associated protein 35 putative	0.454	1.37	0.0211784181068049	0.0347305670812972
EHI_003000	hypothetical protein conserved	-0.67	0.628	0.000138215477512072	0.000340027311923365
EHI_003010	ubiquitin-conjugating enzyme family protein	-0.955	0.516	9.22446625385995e-07	3.26934274415764e-06
EHI_003020	Rab family GTPase	0.054	1.038	0.87607116471188	NA
EHI_003030	hypothetical protein	0	1	1	NA
EHI_003040	hypothetical protein	-0.088	0.941	0.486094979613353	0.558260757956442
EHI_003240	N-acetylmuraminidase pseudogene	0	1	1	NA
EHI_003250	hypothetical protein	1.932	3.817	3.91538121257284e-08	1.78019436089189e-07
EHI_003260	hypothetical protein	-1.052	0.482	3.60921007074309e-07	1.37612607783775e-06
EHI_003270	hypothetical protein	0.07	1.05	0.874515884590191	NA
EHI_003380	leucine rich repeat protein BspA family	1.531	2.89	0.00547708260534136	0.0102231601617627
EHI_003580	hypothetical protein	0.114	1.083	0.59581400905883	NA
EHI_003590	hypothetical protein	NA	NA	NA	NA
EHI_003690	hypothetical protein	NA	NA	NA	NA
EHI_003790	leucine rich repeat protein BspA family	1.779	3.432	0.00134621033396475	0.00281248401989961
EHI_003890	cyclin family protein	1.515	2.858	8.3398292298314e-10	5.04563033953319e-09
EHI_003900	protein kinase domain containing protein	-0.22	0.859	0.0450985270228259	0.0686552718446595
EHI_003910	hypothetical protein conserved	2.002	4.006	4.27830472101894e-12	3.72043760890464e-11
EHI_003920	hypothetical protein conserved domain containing	0.333	1.26	0.0722882819844812	0.104266492544867
EHI_003930	I LWEQ domain protein	0.105	1.076	0.601013009394115	0.667139570327008
EHI_003940	ribosomal protein S4 putative	-1.147	0.452	6.62113498371598e-07	2.41635968052264e-06
EHI_003950	hypothetical protein	-1.147	0.451	6.28567536189794e-17	1.08315913822499e-15
EHI_004050	hypothetical protein	-0.16	0.895	0.732278409743968	0.784165565634398
EHI_004060	hypothetical protein	-0.262	0.834	0.187221848945643	0.244114625099415
EHI_004070	hypothetical protein	NA	NA	NA	NA
EHI_004170	LIM zinc finger domain containing protein	-0.458	0.728	0.0196479298323424	0.0324407229126076
EHI_004180	hypothetical protein	1.134	2.195	9.88649765200327e-08	4.17987514943127e-07
EHI_004190	AAA family ATPase putative	-0.713	0.61	1.38152307948896e-06	4.74171108234854e-06
EHI_004200	40S ribosomal protein S27 putative	-1.36	0.39	6.98426976417518e-07	2.53530683546039e-06
EHI_004210	Rap Ran GTPase-activating protein putative	1.915	3.77	2.13348603427054e-19	5.09318831620763e-18
EHI_004220	hypothetical protein conserved domain containing	-0.386	0.765	0.364618474712516	0.437799148877947
EHI_004230	guanine nucleotide regulatory protein putative	-0.436	0.739	0.00752315679474819	0.0135812621942903
EHI_004340	serine-threonine-isoleucine rich protein putative	2.041	4.114	3.21371798882128e-08	1.47882320713347e-07
EHI_004350	hypothetical protein	0.663	1.584	2.8423994098447e-05	7.86222360745234e-05
EHI_004360	leucine rich repeat protein BspA family	1.516	2.859	4.26917965066495e-15	5.70441544766212e-14
EHI_004370	hypothetical protein	-0.099	0.934	0.580129046997671	0.648277778219222
EHI_004380	Rab family GTPase	-0.27	0.829	0.134281807490863	0.182053975212789
EHI_004390	protein kinase domain containing protein	0.818	1.763	4.57721763938209e-06	1.44710347637318e-05
EHI_004400	hypothetical protein	-0.66	0.633	0.00232215064020648	0.00463687831619279
EHI_004410	hypothetical protein	1.678	3.2	1.25891046254552e-14	1.58335450121497e-13
EHI_004420	hypothetical protein	-0.452	0.731	0.0945105794477477	0.133117494088748
EHI_004430	hypothetical protein	NA	NA	NA	NA
EHI_004440	hypothetical protein	0.853	1.806	7.2150635665326e-06	2.19943540035496e-05
EHI_004450	hypothetical protein	-0.14	0.907	0.579993815373877	0.648277778219222
EHI_004460	hypothetical protein	-0.053	0.964	0.801826002817582	0.841451451367856
EHI_004470	protein kinase domain containing protein	1.82	3.53	1.01416885600285e-34	1.18784527259334e-32
EHI_004480	hypothetical protein	0.949	1.931	0.000409309993423528	0.000939432856920627
EHI_004490	thioredoxin putative	-0.705	0.613	0.000282315436208061	0.000660704498849711
EHI_004500	hypothetical protein	1.951	3.865	2.29072748209117e-10	1.53178351523242e-09
EHI_004510	peptidase C54 family	0.71	1.636	0.0042462932552127	0.00807668465898868
EHI_004520	hypothetical protein	0.424	1.341	0.079197011281925	0.113178664947155
EHI_004530	hypothetical protein conserved	-0.638	0.643	0.0148356173502067	0.0251090060187739
EHI_004540	hypothetical protein	0.133	1.097	0.576846036085949	NA
EHI_004550	hypothetical protein	-0.334	0.793	0.117239880362354	0.161321299194188
EHI_004560	hypothetical protein	0.155	1.114	0.677580450294171	0.736427875221851
EHI_004570	ser thr protein phosphatase 5 putative	1.56	2.949	4.37322114717981e-19	9.87399569857224e-18
EHI_004580	hypothetical protein	-0.219	0.859	0.058516824189114	0.0866025891651724
EHI_004590	coatomer complex subunit putative	0.684	1.606	0.000803129714555102	0.0017465217117218
EHI_004600	hydroxylamine reductase putative	-0.762	0.59	2.01447489348356e-07	8.00748274804413e-07
EHI_004610	phosphoribulokinase uridine kinase family protein	0.064	1.045	0.656873709788965	0.718506541453098
EHI_004620	hypothetical protein conserved	1.821	3.534	8.34278972204842e-24	3.12687758782375e-22
EHI_004630	hypothetical protein	2.322	5.002	1.21277596809412e-33	1.29870980811907e-31
EHI_004640	vesicle-fusing ATPase putative	-0.255	0.838	0.0357392654693002	0.0557260717500655
EHI_004740	hypothetical protein	0.493	1.407	0.0522880860688129	0.0784687674017661
EHI_004750	signal recognition particle protein SRP54 putative	-0.818	0.567	1.20963221778515e-07	5.03464914187535e-07
EHI_004760	proteasome subunit alpha type 5 putative	-0.494	0.71	0.261548792423921	0.328734028841334
EHI_004770	hypothetical protein conserved	-0.087	0.942	0.627045727297493	0.690413450620154
EHI_004780	protein kinase putative	-0.023	0.984	0.885535811217462	0.910023207034325
EHI_004790	protein kinase putative	-1.003	0.499	8.11419565097844e-08	3.491619437413e-07
EHI_004800	hypothetical protein	-0.488	0.713	2.48060754837322e-05	6.93829633679315e-05
EHI_004810	hypothetical protein conserved	-0.353	0.783	0.0582911139215994	0.086353792481484
EHI_004820	hypothetical protein	-0.8	0.574	0.000227426356585388	0.000539831529120985
EHI_004830	hypothetical protein	-1.668	0.315	2.06048237251899e-20	5.69940068797135e-19
EHI_004840	bacterial transferase hexapeptide family protein	-0.365	0.777	0.0703109310962074	0.101707977517787
EHI_004850	ubiquitin-activating enzyme putative	0.631	1.548	1.96534006099246e-06	6.60340165719386e-06
EHI_004855	hypothetical protein conserved	-0.135	0.911	0.610692209651532	0.675874956385755
EHI_004860	Ras family GTPase	-1.028	0.49	2.08452163975683e-14	2.53731594764298e-13
EHI_004870	hypothetical protein	1.004	2.005	9.67089528153665e-11	6.87137734885296e-10
EHI_004880	hypothetical protein	-1.12	0.46	2.34973426756669e-13	2.44633445412221e-12
EHI_004890	serine threonine-protein kinase putative	0.575	1.49	0.0353928611274418	0.0552373281306066
EHI_004900	U3 small nucleolar ribonucleoprotein protein IMP4 putative	0.041	1.029	0.887053622260219	0.910870404446932
EHI_004910	hypothetical protein	0.818	1.763	0.000903050492117908	0.00194686985588606
EHI_004920	S-adenosylmethionine synthetase putative	0	1	1	NA
EHI_004930	hypothetical protein	NA	NA	NA	NA
EHI_004940	hypothetical protein	-0.708	0.612	1.068185210988e-05	3.17616673604365e-05
EHI_004950	hypothetical protein	0.006	1.004	0.986396996608369	0.988506936708066
EHI_004960	bystin putative	0.02	1.014	0.899071920977873	0.919683831829986
EHI_004970	hypothetical protein	-0.831	0.562	0.000273670276332684	0.000642478043028437
EHI_004980	hypothetical protein conserved domain containing	-0.063	0.957	0.808649728120803	0.84624296551634
EHI_004990	ankyrin putative	0.538	1.451	0.000142859367171118	0.000350302197028034
EHI_005000	hypothetical protein	-0.062	0.958	0.756996877993738	0.804253509870531
EHI_005010	Rab family GTPase	-0.65	0.637	0.000752119099556213	0.00164657849599105
EHI_005020	F-actin capping protein beta subunit putative	0.016	1.011	0.943799802275964	0.955785371232184
EHI_005030	hypothetical protein	NA	NA	NA	NA
EHI_005040	adenosine deaminase putative	-0.1	0.933	0.624857400677455	0.688712112259697
EHI_005050	sucrose transporter putative	0.365	1.288	0.241786256015883	0.306619823227045
EHI_005060	Fe-hydrogenase putative	-1.03	0.49	1.76111814611981e-07	7.10896156344323e-07
EHI_005070	acetyltransferase GNAT family	-0.998	0.501	3.54840221990448e-10	2.29894754022506e-09
EHI_005080	hypothetical protein	1.81	3.507	6.42828210814415e-19	1.41309098776095e-17
EHI_005090	hypothetical protein	-0.409	0.753	0.325288432451546	0.397597244760107
EHI_005100	eukaryotic translation initiation factor 2 alpha subunit putative	-0.522	0.696	0.000115186421196898	0.000286951616248569
EHI_005110	hypothetical protein	1.575	2.979	0.00422495523291826	0.00804222052462043
EHI_005120	hypothetical protein	-0.803	0.573	0.000154118029215604	0.000376098209577083
EHI_005130	transporter major facilitator family	-0.857	0.552	1.29598393298649e-13	1.40997032825352e-12
EHI_005140	hypothetical protein	-0.134	0.911	0.535664285609744	0.6061804777975
EHI_005150	hypothetical protein conserved	-0.381	0.768	0.0185007128736027	0.0307011475827013
EHI_005160	hypothetical protein	1.614	3.06	1.98607977433096e-09	1.13042171513932e-08
EHI_005260	surface antigen ariel1 putative	1.626	3.086	0.00136424830857112	0.00284641404920266
EHI_005460	Rab family GTPase	-1.038	0.487	3.56090412161184e-08	1.62858677825518e-07
EHI_005560	casein kinase I isoform delta putative	NA	NA	NA	NA
EHI_005657	hypothetical protein	2.015	4.043	5.99136679410029e-05	0.000156376342230417
EHI_005660	leucine rich repeat protein BspA family	0	1	1	NA
EHI_005860	UBA TS-N domain-containing protein	0.717	1.644	1.24891204108483e-07	5.18949260530592e-07
EHI_005870	proteasome regulatory subunit putative	0.566	1.481	0.000258730663280471	0.000609122189682918
EHI_005880	hypothetical protein	-0.5	0.707	0.177678128747739	0.233049038161514
EHI_005890	60S ribosomal protein L3 putative	-1.318	0.401	6.94863656614344e-08	3.02831277324484e-07
EHI_005900	small GTPase Rab7 putative	-0.773	0.585	1.2060519400782e-07	5.02253630157012e-07
EHI_005910	Rho guanine nucleotide exchange factor putative	-0.542	0.687	0.00154075670284688	0.00318607234332144
EHI_005920	hypothetical protein	0.109	1.078	0.661431475708998	0.722122100482763
EHI_005930	hypothetical protein	0.459	1.375	0.187021292562172	0.243937986609717
EHI_005940	hypothetical protein	-0.29	0.818	0.141490061868072	0.190654234003787
EHI_005950	tubulin alpha-1 chain	-1.272	0.414	3.36124547912683e-10	2.18524684401862e-09
EHI_005960	hypothetical protein	-0.064	0.956	0.708236041759882	0.763546292108741
EHI_005970	hypothetical protein conserved	-1.499	0.354	2.33973810305501e-08	1.10584343130519e-07
EHI_005980	hypothetical protein	0.718	1.645	0.0225041692021078	0.036637455878823
EHI_005990	hypothetical protein	0.611	1.528	0.0128110266392148	0.0220003334908486
EHI_006000	hypothetical protein	-0.343	0.789	0.388408886164403	0.461631997889387
EHI_006010	hypothetical protein conserved	-0.816	0.568	0.000368639228868221	0.000851037776284626
EHI_006020	hypothetical protein	-0.808	0.571	7.03020237854061e-06	2.15271229695835e-05
EHI_006030	deoxyhypusine synthase putative	-0.96	0.514	4.45768695998998e-10	2.82697305009179e-09
EHI_006040	hypothetical protein	-0.09	0.94	0.71513458912758	0.769447563949187
EHI_006050	serine threonine-protein phosphatase putative	-1.137	0.455	2.99093765916514e-14	3.58148062190126e-13
EHI_006060	WD domain containing protein	-0.588	0.665	7.9540725132286e-06	2.41001324006312e-05
EHI_006070	hypothetical protein	-0.826	0.564	5.0693219110699e-05	0.000133754442257585
EHI_006080	aspartate aminotransferase putative	1.712	3.276	3.29597612889159e-09	1.79554048416943e-08
EHI_006090	hypothetical protein	-0.919	0.529	6.63240013991422e-05	0.000172029312971616
EHI_006100	prenyl cysteine carboxyl methyltransferase putative	0.459	1.374	0.127036352551896	0.173201982307932
EHI_006110	hypothetical protein	0.235	1.177	0.472799556725133	0.545582739718534
EHI_006120	hypothetical protein	1.004	2.005	1.46899123010032e-06	5.02581390270745e-06
EHI_006130	phosphatidylinositol 3-kinase putative	0.297	1.229	0.0617734360363484	0.0907948385349936
EHI_006140	Rho guanine nucleotide exchange factor putative	2.601	6.066	4.93569128224691e-16	7.32632511915304e-15
EHI_006150	hypothetical protein conserved	0.322	1.25	0.0526333815923666	0.0789353070444796
EHI_006160	Signal recognition particle 19 kDa protein putative	-0.546	0.685	0.00084337736100525	0.00182451852758885
EHI_006170	eukaryotic translation initiation factor 6 putative	1.88	3.681	3.09016202463362e-34	3.40644919656671e-32
EHI_006180	hypothetical protein	0.524	1.438	0.109494583887525	0.151826008290952
EHI_006190	protein farnesyltransferase beta subunit putative	0.454	1.37	0.000122907125039307	0.000304666603602727
EHI_006200	3-phosphoinositide-dependent protein kinase 1 putative	NA	NA	NA	NA
EHI_006300	hypothetical protein	NA	NA	NA	NA
EHI_006310	leucine rich repeat protein BspA family	0	1	1	NA
EHI_006330	hypothetical protein	NA	NA	NA	NA
EHI_006430	hypothetical protein	NA	NA	NA	NA
EHI_006530	nucleosome assembly protein 1-like 1 putative	NA	NA	NA	NA
EHI_006540	hypothetical protein	-0.218	0.86	0.355859059993858	0.429206679599993
EHI_006550	hypothetical protein	-0.277	0.825	0.0325389229595213	0.0510703028694664
EHI_006560	78 kD aglucose-regulated protein homolog precursor putative	NA	NA	NA	NA
EHI_006670	hypothetical protein	-0.798	0.575	0.00284724927903425	0.0055974247562656
EHI_006680	phosphopantetheine adenylyltransferase putative	-0.836	0.56	0.00603248419178213	0.0111570445353069
EHI_006690	DNA polymerase delta catalytic subunit putative	0.313	1.243	0.066582076058671	0.096987804534745
EHI_006700	thioredoxin putative	-0.408	0.753	0.00157808933060419	0.00326057266323292
EHI_006710	hypothetical protein conserved	-0.794	0.577	4.59212242858987e-14	5.27144712476411e-13
EHI_006720	RNA methyltransferase TrmH family putative	-0.94	0.521	1.73080911221217e-06	5.86004747296407e-06
EHI_006730	hypothetical protein	1.4	2.64	2.46112190988395e-11	1.89022231931251e-10
EHI_006740	hypothetical protein	0.222	1.166	0.0608349565578876	0.0895383534965492
EHI_006750	protein kinase putative	0.693	1.617	1.36759638341445e-05	3.99824590096519e-05
EHI_006760	hypothetical protein conserved	-0.28	0.823	0.192702060395825	0.250519362595751
EHI_006770	hypothetical protein conserved	-0.152	0.9	0.56358837454002	0.632645592348043
EHI_006780	Rab GTPase activating protein putative	1.694	3.235	2.49624517074416e-17	4.51977144925077e-16
EHI_006790	hypothetical protein	-0.527	0.694	0.352933459986017	0.426020807738355
EHI_006800	casein kinase putative	0.526	1.44	0.000280036467062747	0.000656395671389103
EHI_006810	14-3-3 protein 3	-1.247	0.421	1.00947484287074e-12	9.5422741767454e-12
EHI_006820	importin alpha putative	0.782	1.719	0.00048534552663377	0.00109947115976027
EHI_006830	hypothetical protein	0.481	1.396	0.011858624811138	0.0205151746098062
EHI_006840	hypothetical protein	0.149	1.108	0.376528350095739	0.449793866504806
EHI_006850	hypothetical protein	-0.187	0.878	0.369282914583184	0.442125016405614
EHI_006860	60S ribosomal protein L5 putative	-0.942	0.521	6.72306949331358e-05	0.000174079892648976
EHI_006870	protein kinase domain containing protein	0.542	1.456	0.0828275368794243	0.117805054541302
EHI_006880	hypothetical protein	-1.543	0.343	1.55948860046009e-14	1.9386279517494e-13
EHI_006885	hypothetical protein	0.506	1.42	0.00956574448529629	0.0168881770407568
EHI_006890	hypothetical protein conserved	-0.208	0.866	0.427886798847201	0.500302518196634
EHI_006900	ribulose-phosphate 3-epimerase putative	-0.208	0.866	0.333377908773136	0.406011503519647
EHI_006910	hypothetical protein	0.763	1.697	1.46751986324125e-05	4.27205005625492e-05
EHI_006920	papain family cysteine protease domain containing protein	0.14	1.102	0.302496005970968	0.373498609909137
EHI_006930	hypothetical protein	-0.863	0.55	8.24891195812197e-09	4.21498596033281e-08
EHI_006940	hypothetical protein conserved	-1.184	0.44	7.27460080480285e-18	1.39463958140159e-16
EHI_006950	hypothetical protein conserved	0.08	1.057	0.670085244569017	0.729598783024961
EHI_006960	hypothetical protein	0.644	1.563	3.35695476969019e-05	9.16044155573269e-05
EHI_006970	hypothetical protein	0.339	1.265	0.0605438865045918	0.0891624701843654
EHI_006980	Gal GalNAc lectin subunit Igl1	-0.865	0.549	1.15345699705503e-05	3.41077461535483e-05
EHI_006990	hypothetical protein	1.68	3.205	1.40286043432137e-10	9.72788327074283e-10
EHI_007000	hypothetical protein	-0.63	0.646	0.000449933409117875	0.00102700999840061
EHI_007010	hypothetical protein	0.123	1.089	0.580088628085722	0.648277778219222
EHI_007020	hypothetical protein conserved	-1.005	0.498	5.49378877754445e-13	5.41861061532542e-12
EHI_007030	hypothetical protein conserved	-1.464	0.363	1.04063236871856e-15	1.49436402986865e-14
EHI_007040	hypothetical protein	0.212	1.158	0.335995810264718	0.408759453175842
EHI_007140	hypothetical protein	0.235	1.177	0.297914858368214	0.368875087269265
EHI_007150	mitochondrial-type heat shock protein 70	-0.373	0.772	0.111010987212238	0.153672827357883
EHI_007260	hypothetical protein	-0.615	0.653	0.00186580608628623	0.0038005658757613
EHI_007270	hypothetical protein conserved domain containing	0.307	1.237	0.0671364916423092	0.0976436052290938
EHI_007280	hypothetical protein	0.379	1.301	0.0786063146326927	0.112442977801894
EHI_007290	hypothetical protein	0.34	1.266	0.337196497589017	0.409730093358287
EHI_007300	hypothetical protein	1.512	2.851	1.14704627310876e-10	8.04327302453068e-10
EHI_007310	myb-like DNA-binding domain containing protein	0.342	1.268	0.544065965945056	0.614297105094764
EHI_007320	hypothetical protein conserved	1.327	2.509	7.54670640112373e-10	4.60293825734935e-09
EHI_007330	beta-N-acetylhexosaminidase beta subunit	-0.62	0.651	1.77271632509415e-05	5.10106778230548e-05
EHI_007340	rodhanase-like domain containing protein	-0.594	0.663	0.0012804741876496	0.0026856280108062
EHI_007350	hypothetical protein conserved	-0.853	0.553	2.06910304381798e-05	5.88168237256716e-05
EHI_007360	hypothetical protein	0.031	1.022	0.833950125409696	0.868355346585787
EHI_007460	endonuclease exonuclease phosphatase family protein	NA	NA	NA	NA
EHI_007470	hypothetical protein	-0.997	0.501	0.0037733288358164	0.00722105513231548
EHI_007480	villin putative	-0.489	0.713	0.00787964469053556	0.0141508904169273
EHI_007490	hypothetical protein	-0.1	0.933	0.563608226480821	0.632645592348043
EHI_007500	Sir2 family transcriptional regulator putative	-0.297	0.814	0.0315842847187905	0.0496655754671813
EHI_007510	hypothetical protein conserved	-1.191	0.438	1.95367675191857e-05	5.57683203822605e-05
EHI_007620	hypothetical protein conserved	-0.983	0.506	0.0024707395361371	0.004911340112141
EHI_007630	hypothetical protein	-0.906	0.534	6.46895458328901e-05	0.000167964265868841
EHI_007640	hypothetical protein conserved	-0.873	0.546	4.03683954222563e-06	1.28821409997971e-05
EHI_007750	hypothetical protein	0.172	1.127	0.732075321214665	0.784165565634398
EHI_007760	hypothetical protein	-0.006	0.996	0.980200153863632	0.984138809718964
EHI_007770	hypothetical protein	-1.07	0.476	9.10641740081421e-07	3.23515188798594e-06
EHI_007880	hypothetical protein	1.008	2.011	2.46435880726906e-07	9.6463883129446e-07
EHI_007890	hypothetical protein	0.16	1.118	0.758492174116094	0.805447986566686
EHI_007900	hypothetical protein	-0.567	0.675	0.00797575089188478	0.0143018620782192
EHI_007910	hypothetical protein	0.298	1.23	0.269769064976858	0.337876175616796
EHI_007920	ankyrin repeat protein putative	-0.867	0.548	5.09645319416848e-06	1.59912152128451e-05
EHI_007930	hypothetical protein	-0.43	0.742	0.00241522050157727	0.00480607721789838
EHI_007940	V-type ATPase F subunit putative	0.029	1.021	0.879381317787759	0.905099870676513
EHI_007950	villidin putative	1.144	2.21	9.51690497773558e-12	7.83551278809806e-11
EHI_007960	hypothetical protein	0.12	1.087	0.538464495902055	0.608889706031348
EHI_007970	hypothetical protein conserved	-1.491	0.356	1.74081954449969e-34	2.00756666239534e-32
EHI_007980	hypothetical protein conserved	-1.248	0.421	1.71637492428443e-08	8.3059692914371e-08
EHI_007990	hypothetical protein	-1.37	0.387	3.63428090429536e-09	1.95989709774087e-08
EHI_008000	hypothetical protein conserved	0.506	1.42	0.00487833553608425	0.00918332576054434
EHI_008010	40S ribosomal protein S16 putative	NA	NA	NA	NA
EHI_008020	hypothetical protein conserved	0.971	1.96	1.2131665853183e-06	4.21208741248077e-06
EHI_008030	phosphate transporter putative	0.427	1.344	0.00733746871949559	0.0132854264544297
EHI_008040	Thymidylate kinase putative	-1.184	0.44	3.9707786894794e-11	2.96463715700573e-10
EHI_008050	ankyrin repeat protein putative	1.234	2.352	2.11154244041467e-07	8.36139573869432e-07
EHI_008060	hypothetical protein	0.955	1.939	0.00468780195892859	0.00886472338146536
EHI_008070	molybdenum cofactor sulfurase putative	0.502	1.416	0.000379226638434117	0.000872791796654018
EHI_008080	hypothetical protein	0.342	1.268	0.0112694406157577	0.0196044852299188
EHI_008090	hypothetical protein conserved domain containing	-0.74	0.599	1.94992375002203e-05	5.56823940196766e-05
EHI_008100	ATP GTP-binding protein putative	0.165	1.121	0.143822505633885	0.193484117414142
EHI_008110	transporter major facilitator family	0.402	1.322	0.00213508154640511	0.0042907697779766
EHI_008120	hypothetical protein	-0.034	0.977	0.842797511989912	0.876180861814614
EHI_008130	Myb family DNA-binding protein SHAQKYF family	-0.023	0.984	0.955548529343898	0.963693750871848
EHI_008140	hypothetical protein	0.649	1.568	0.00836330849745179	0.0149371838210385
EHI_008150	hypothetical protein	-0.246	0.843	0.0296327810149476	0.0468919836369109
EHI_008160	Sec1 family protein	1.907	3.75	1.22639206058055e-09	7.26148095269494e-09
EHI_008170	hypothetical protein	1.279	2.426	1.61604837333336e-08	7.86616792630315e-08
EHI_008180	hypothetical protein	0.164	1.12	0.720981842928964	NA
EHI_008190	RNA recognition motif domain containing protein	-0.144	0.905	0.382209194737242	0.455636151995923
EHI_008200	glyceraldehyde-3-phosphate dehydrogenase putative	-2.268	0.208	2.26596001478689e-12	2.03420793662785e-11
EHI_008210	ribosomal protein S4 putative	-0.961	0.514	4.13840474146578e-06	1.31838002303559e-05
EHI_008220	protein kinase domain containing protein	-1.143	0.453	3.84743440843318e-24	1.48661692400078e-22
EHI_008230	heat shock transcription factor putative	-0.692	0.619	0.000494855022975739	0.00111830969316435
EHI_008240	tubulin gamma chain	-0.668	0.629	6.29038001892026e-07	2.30350213101252e-06
EHI_008340	leucine rich repeat protein BspA family	0.413	1.332	0.405454939145155	0.478930069938872
EHI_008350	Rab family GTPase	1.664	3.168	4.06927914627174e-14	4.71457750857079e-13
EHI_008360	ankyrin repeat protein putative	1.37	2.585	6.77344432950055e-13	6.56840086596845e-12
EHI_008370	hypothetical protein	0.75	1.681	2.43087763890584e-09	1.36493324204031e-08
EHI_008380	aminopeptidase putative	0.767	1.702	6.37294812328617e-06	1.96752961829296e-05
EHI_008390	hypothetical protein conserved	-0.758	0.591	2.06067978196138e-06	6.89899760856746e-06
EHI_008400	hypothetical protein	0.543	1.457	0.0575819348351014	0.0854530951485431
EHI_008410	serine threonine protein kinase putative	2.072	4.204	3.39213022933256e-19	7.79981846597449e-18
EHI_008420	hypothetical protein	0.768	1.703	2.98307498910249e-10	1.95464424111121e-09
EHI_008430	hypothetical protein conserved domain containing	0.062	1.044	0.904790002492666	0.924271716909924
EHI_008440	hypothetical protein	-0.616	0.652	0.219059499487933	0.280887787916789
EHI_008450	hypothetical protein	-0.487	0.713	0.0212904268327584	0.0348913510140701
EHI_008460	ribose-phosphate pyrophosphokinase putative	0.487	1.401	0.00246770325328921	0.00490660572590342
EHI_008470	vacuolar sorting protein 26 putative	-0.584	0.667	0.0489439682072937	0.0740431858086526
EHI_008580	hypothetical protein	NA	NA	NA	NA
EHI_008590	hypothetical protein	2.872	7.319	4.84457323843397e-14	5.52738523520563e-13
EHI_008600	heat shock protein SSA4 putative	-0.149	0.902	0.390131999695499	0.463386067139512
EHI_008610	hypothetical protein conserved	-0.676	0.626	2.99690516185766e-07	1.15381618352774e-06
EHI_008620	ribosomal protein L17 putative	-1.401	0.379	3.46972294261199e-09	1.88062495862758e-08
EHI_008630	hypothetical protein	-0.286	0.82	0.124876500669366	0.170660756429821
EHI_008640	Rab family GTPase	NA	NA	NA	NA
EHI_008650	60S ribosomal protein L37a putative	NA	NA	NA	NA
EHI_008660	heat shock transcription factor putative	-0.361	0.779	0.0871384680316371	0.1234997081424
EHI_008670	hypothetical protein	1.185	2.274	5.84385306665279e-11	4.25709646138283e-10
EHI_008680	ubiquitin carboxyl-terminal hydrolase domain containing protein	1.675	3.194	1.18894897597649e-12	1.11823858518441e-11
EHI_008690	hypothetical protein	2.333	5.04	4.44821362658454e-37	6.06251078997776e-35
EHI_008700	hypothetical protein	0.088	1.063	0.693007045728184	NA
EHI_008710	TPR repeat protein	0.123	1.089	0.528613812962631	0.599468856576079
EHI_008720	hypothetical protein	-0.698	0.617	5.54253455311862e-05	0.00014516715237658
EHI_008730	Sec23 protein putative	-0.312	0.805	0.0245336069946383	0.0396259250230142
EHI_008740	hypothetical protein	1.232	2.348	6.56317783486248e-11	4.74422189490155e-10
EHI_008750	hypothetical protein	-0.093	0.938	0.327616551452788	0.400099978769974
EHI_008760	hypothetical protein	0.492	1.407	1.22270074409566e-06	4.24200705392725e-06
EHI_008770	zinc finger protein putative	0.22	1.164	0.227704403071279	0.290878017283966
EHI_008780	actin putative	-0.094	0.937	0.560334705512239	0.629536713507155
EHI_008790	CXXC-rich protein	0.462	1.378	2.89283407733786e-05	7.98699235496303e-05
EHI_008800	ser thr protein phosphatase family protein	-0.183	0.881	0.618369629552905	0.68281279502749
EHI_008810	hypothetical protein	0.503	1.417	0.000526067709276064	0.00118313937855787
EHI_008820	hypothetical protein	NA	NA	NA	NA
EHI_008920	hypothetical protein	NA	NA	NA	NA
EHI_009020	beta-amylase putative	NA	NA	NA	NA
EHI_009030	hypothetical protein	NA	NA	NA	NA
EHI_009130	hypothetical protein	NA	NA	NA	NA
EHI_009230	hypothetical protein pseudogene	0.508	1.422	0.131720597088805	0.178872752858276
EHI_009240	tyrosyl-tRNA synthetase putative	-0.653	0.636	1.00485442985319e-06	3.53301538751384e-06
EHI_009250	Legume-like lectin family protein membrane-bound	0.349	1.274	0.0676341039183103	0.0982879498125342
EHI_009260	hypothetical protein conserved	-0.773	0.585	3.52770537667147e-05	9.59843176171663e-05
EHI_009370	fatty acid elongase putative	0.206	1.153	0.360876786790204	0.434419848045507
EHI_009380	hypothetical protein	-1.218	0.43	6.01866149761455e-08	2.65163451752005e-07
EHI_009390	hypothetical protein conserved	1.56	2.95	8.69476330476174e-17	1.45770045649653e-15
EHI_009400	hypothetical protein	-0.648	0.638	0.117246323106982	0.161321299194188
EHI_009405	cyclin-dependent kinase regulatory subunit putative	0.175	1.129	0.534764573486282	0.605307839617728
EHI_009410	hypothetical protein conserved	-0.165	0.892	0.201876013135364	0.261222612543188
EHI_009420	Ras family GTPase pseudogene	2.683	6.421	2.43711081660647e-20	6.64312097501167e-19
EHI_009430	ubiquitin carboxyl-terminal hydrolase putative	2.324	5.008	2.8663905653325e-25	1.27138838329777e-23
EHI_009440	hypothetical protein	-1.075	0.475	2.50403582840028e-08	1.17387445714125e-07
EHI_009450	hypothetical protein	-1.415	0.375	5.92837236237639e-22	1.9072566192435e-20
EHI_009460	phospholipid-transporting P-type ATPase putative	-0.253	0.839	0.155281932447012	0.206858604162574
EHI_009470	RNA recognition motif domain containing protein	-1.071	0.476	1.78841419900277e-07	7.18817846419558e-07
EHI_009480	immediate-early protein putative	-0.207	0.866	0.641526898191161	0.704022331686818
EHI_009490	hypothetical protein	-0.163	0.893	0.400393485850234	0.473922243791782
EHI_009500	hypothetical protein	1.281	2.431	1.46166343845972e-11	1.16065986596335e-10
EHI_009510	TBC domain containing protein	-0.329	0.796	0.00116738432406376	0.00246916278024322
EHI_009520	alpha-12-mannosidase putative	-0.182	0.882	0.27429122643878	0.34268117223085
EHI_009530	pyruvate phosphate dikinase	-0.495	0.71	0.00705978708247266	0.0128322415058717
EHI_009540	hypothetical protein conserved	0.178	1.131	0.329107927760885	0.401463470544441
EHI_009560	hypothetical protein	0.463	1.379	0.000546494398431926	0.00122503648643712
EHI_009570	gelsolin repeat protein putative	-1.11	0.463	4.22828184500823e-09	2.25107959589358e-08
EHI_009580	tyrosine kinase putative	-0.469	0.722	0.301396763535089	0.372263987388207
EHI_009590	serine threonine protein kinase putative	-0.144	0.905	0.400353948476832	0.473922243791782
EHI_009600	hypothetical protein	-0.487	0.713	0.0532075794801696	0.0797209705743257
EHI_009610	CBF NF-Y transcription factor family protein	-0.228	0.854	0.35060550958852	0.423688360450676
EHI_009620	hypothetical protein	-1.152	0.45	1.51861642748966e-11	1.20333496199392e-10
EHI_009630	Ran-binding protein putative	0.89	1.854	3.98595099686277e-09	2.13419204803452e-08
EHI_009640	WD repeat protein	0.224	1.168	0.229381128517487	0.292770464731326
EHI_009650	hypothetical protein	0.795	1.735	0.0018863005092057	0.0038381402326292
EHI_009660	DENN domain protein	2.169	4.498	1.47056566523079e-12	1.36596780998389e-11
EHI_009670	hypothetical protein	0.939	1.917	8.24327551778566e-07	2.94947939290317e-06
EHI_009680	ribosomal protein S18 putative	-0.944	0.52	0.000247397646033383	0.000584644626313443
EHI_009690	hypothetical protein	-0.044	0.97	0.833370625093184	0.867872493150668
EHI_009700	hypothetical protein	-1.033	0.489	2.54210570621513e-07	9.90932104721198e-07
EHI_009800	phosphatidylserine synthase putative	-0.142	0.907	0.24543770237617	0.310514939580046
EHI_009810	ribosomal protein S17 putative	-1.182	0.441	4.07328669257746e-09	2.17629059497938e-08
EHI_009820	myb-like DNA-binding domain containing protein	1.857	3.623	1.55348846252077e-43	3.23470819862658e-41
EHI_009830	hypothetical protein	0.034	1.024	0.783049213429056	0.825909230880006
EHI_009840	hypothetical protein conserved domain containing	0.885	1.847	1.68095197437431e-05	4.84445059588998e-05
EHI_009850	hypothetical protein	0.251	1.19	0.0339507830241164	0.0531526878756844
EHI_009860	hypothetical protein	-0.297	0.814	0.129832419736512	0.176628642167857
EHI_009870	hypothetical protein conserved	-1.14	0.454	2.50257699918113e-07	9.77047770096967e-07
EHI_009880	hypothetical protein conserved	-0.254	0.839	0.064987450469091	0.0950343208576485
EHI_009890	phosphatidylinositol-45-bisphosphate 3-kinase putative	0.209	1.156	0.143038905016915	0.192533602443311
EHI_009900	hypothetical protein	1.182	2.269	1.28355142485985e-11	1.02793819238776e-10
EHI_009910	TBC domain containing protein	2.792	6.926	7.84069019957421e-25	3.28345328134124e-23
EHI_009920	hypothetical protein	2.787	6.901	5.48243017142317e-18	1.06743627441527e-16
EHI_009930	myb-like DNA-binding domain containing protein	2.661	6.324	7.40401073710229e-29	4.74362944318964e-27
EHI_009940	clathrin adaptor complex small chain putative	-0.74	0.599	2.23429932072322e-05	6.31059069636067e-05
EHI_009950	putative XPA-binding protein 1	2.01	4.027	2.25457782219115e-30	1.74230055207679e-28
EHI_009960	helicase putative pseudogene	1.356	2.559	0.0136181899520953	0.0232374122196464
EHI_009970	Rab GTPase activating protein putative	1.679	3.203	3.33290285615631e-15	4.50152068644102e-14
EHI_009980	hypothetical protein	0.842	1.792	0.00149626248047835	0.00309748234014518
EHI_009990	hypothetical protein	0.28	1.215	0.19437644387454	0.252477183033019
EHI_010000	leucine rich repeat protein BspA family	0.079	1.056	0.88520157640244	0.909841082779747
EHI_010010	hypothetical protein	0.303	1.234	0.130416978324165	0.177327347998901
EHI_010020	calmodulin putative	-0.237	0.849	0.204760042915402	0.264680338281402
EHI_010030	hypothetical protein	-1.372	0.386	1.12917594999352e-08	5.62947361234124e-08
EHI_010040	hypothetical protein	0.129	1.094	0.480841674383716	0.553499568670199
EHI_010050	Rap Ran GTPase-activating protein putative	-0.05	0.966	0.771661581136078	0.816007550394454
EHI_010060	RNA recognition motif domain containing protein	-1.271	0.414	2.06289980365588e-07	8.1817444064574e-07
EHI_010070	Xaa-Pro dipeptidase putative	-0.387	0.765	0.000935848416837404	0.0020123694012086
EHI_010080	sucrose transporter putative	0.895	1.859	0.000171910217290708	0.000416765520314085
EHI_010090	hypothetical protein	-0.035	0.976	0.931708224552748	0.945584193236853
EHI_010100	hypothetical protein	-1.277	0.413	1.87296846288554e-07	7.49187385154215e-07
EHI_010110	hypothetical protein	1.567	2.963	4.21159319476037e-09	2.24538425234166e-08
EHI_010120	hypothetical protein	0.133	1.096	0.416868097485211	0.489633854395039
EHI_010130	hypothetical protein	0.53	1.444	0.0171199497602636	0.0286134099003201
EHI_010140	DNA primase small subunit putative	0.62	1.537	0.0495673252507681	0.0748955190646559
EHI_010150	hypothetical protein	0.204	1.152	0.6961179750202	0.752755386721209
EHI_010160	hypothetical protein pseudogene	-0.898	0.537	0.103568156009461	0.144409765150096
EHI_010255	hypothetical protein conserved	1.27	2.412	1.22514924014388e-27	6.85352142098399e-26
EHI_010260	hypothetical protein	1.1	2.144	2.44693677768176e-09	1.37189514476458e-08
EHI_010270	hypothetical protein	0.173	1.128	0.349077392590947	0.422250142788726
EHI_010280	hypothetical protein	-0.062	0.958	0.722402835788322	0.776140412364807
EHI_010290	serine threonine-protein phosphatase putative	0.009	1.007	0.955499883412582	0.963693750871848
EHI_010300	hypothetical protein conserved	-0.511	0.702	0.00233160899222046	0.00465328567776479
EHI_010310	hypothetical protein	1.637	3.109	1.38582298021427e-08	6.82083326309004e-08
EHI_010320	hypothetical protein	-0.554	0.681	0.000637177030710251	0.00140893186495694
EHI_010330	hypothetical protein	0.719	1.646	0.000537772102439973	0.00120692804787127
EHI_010340	hypothetical protein	-0.511	0.702	2.02421979307048e-05	5.76502719181472e-05
EHI_010350	hypothetical protein	-0.063	0.957	0.818395862989486	0.854890661785004
EHI_010360	phosphatidylinositol-345-trisphosphate 3-phosphatase putative	0.477	1.392	0.000720252138233581	0.00158096926155166
EHI_010370	Ran binding protein putative	1.396	2.632	3.22073225198966e-06	1.04377902987092e-05
EHI_010380	hypothetical protein	1.147	2.214	2.35608037209992e-08	1.11076594146296e-07
EHI_010390	hypothetical protein	-0.613	0.654	0.237564897953542	0.301828216111822
EHI_010500	WD domain containing protein	0.763	1.696	1.22849947723188e-06	4.25546769007863e-06
EHI_010510	hypothetical protein	-0.433	0.741	0.0323057914608746	0.0507362691788636
EHI_010520	hypothetical protein	-0.831	0.562	2.66503062485105e-05	7.40165600736697e-05
EHI_010530	tubulin alpha chain putative	-0.851	0.555	1.28916665125558e-05	3.78519123298545e-05
EHI_010540	TBC domain containing protein	0.301	1.232	0.01220428239384	0.0210742457554077
EHI_010550	protein with DENN and LIM domains	0.4	1.32	0.00784465814247786	0.0140914348037417
EHI_010560	acyl-CoA synthetase putative	0.026	1.018	0.829648504440552	0.865198273412128
EHI_010570	hypothetical protein	-0.485	0.714	0.0130047728293631	0.0222972957751386
EHI_010580	hypothetical protein	0.04	1.028	0.839592172253532	0.873138585351343
EHI_010590	Rho guanine nucleotide exchange factor putative	0.118	1.085	0.368276820135884	0.44134341226836
EHI_010600	BAR SH3 domain containing protein	0.653	1.573	0.000371065810117252	0.000856376019901145
EHI_010610	Ulp1 protease family C-terminal catalytic domain containing protein	0.211	1.158	0.568161519887893	0.637184134212993
EHI_010620	hypothetical protein	0.111	1.08	0.557938482406514	0.627032513361204
EHI_010630	HEAT repeat domain containing protein	-1.349	0.393	3.62197723638377e-06	1.16507225133936e-05
EHI_010640	AAA family ATPase putative	-1.033	0.489	0.000130468214328227	0.000322343353528144
EHI_010650	60S ribosomal protein L7 putative	-1.042	0.486	5.42739326076015e-07	2.01205439577933e-06
EHI_010660	Rab family GTPase	1.127	2.184	2.52576081251369e-16	3.95263111703603e-15
EHI_010670	hypothetical protein	0.776	1.713	3.35922704385273e-06	1.08631431927179e-05
EHI_010680	Sand family protein	0.025	1.017	0.873588328676049	0.900745269842595
EHI_010690	Rab GTPase activating protein putative	0.556	1.47	0.000782217531061414	0.00170549814218626
EHI_010700	A G-specific adenine glycosylase putative	-0.123	0.918	0.424776002171082	0.497285789828898
EHI_010710	hypothetical protein	-0.428	0.743	0.00349126972098256	0.00673284225070371
EHI_010720	Ras GTPase-activating protein putative	-0.354	0.782	0.000498779317198864	0.0011264988736736
EHI_010730	vacuolar sorting protein 26 putative	-0.664	0.631	3.84916279338643e-06	1.23304804697541e-05
EHI_010740	hypothetical protein	1.24	2.361	2.46390754071425e-11	1.89042486440061e-10
EHI_010750	hypothetical protein	0.521	1.435	0.00700814507426245	0.0127600329066484
EHI_010850	cysteine proteinase putative	-0.609	0.655	9.59100972569105e-05	0.000242394500687054
EHI_010950	NMN adenylyltransferase putative	0	1	1	NA
EHI_011060	hypothetical protein	-0.04	0.973	0.914979745054595	0.93252048523851
EHI_011070	RhoGAP domain containing protein	0.444	1.361	0.154536969558718	0.205989061548547
EHI_011170	protein kinase putative	0.275	1.21	0.572075438802484	0.640902329885431
EHI_011180	protein kinase domain containing protein	1.422	2.68	2.33415295791777e-10	1.55804190316577e-09
EHI_011190	hypothetical protein	-0.467	0.724	0.0382665810539522	0.0593270509990539
EHI_011200	hypothetical protein	1.079	2.113	0.00128000250197653	0.00268539007971343
EHI_011210	elongation factor 1-alpha 1	-0.264	0.833	0.150110376312748	0.20093346086435
EHI_011220	protein kinase putative	-0.761	0.59	0.00125258228290715	0.0026308088519675
EHI_011230	endonuclease V putative	0.165	1.121	0.703820417334668	NA
EHI_011240	hypothetical protein	-0.045	0.97	0.929753303588895	0.943983578992599
EHI_011250	hypothetical protein	0.848	1.8	0.00648536547570759	0.0119035993158433
EHI_011260	hypothetical protein conserved	0.744	1.675	0.0067700969176432	0.0123747004376136
EHI_011270	hypothetical protein conserved	0.058	1.041	0.816241389861569	0.852877816894664
EHI_011370	hypothetical protein conserved	-2.204	0.217	6.72660146461271e-27	3.45360305333814e-25
EHI_011380	transporter auxin efflux carrier 28AEC 29 family	0.518	1.432	0.148256967799022	0.198665396964867
EHI_011390	Rho guanine nucleotide exchange factor putative	-0.819	0.567	0.000393776422457388	0.000904334578045521
EHI_011400	hypothetical protein	1.017	2.024	0.000422286816740616	0.000967143898040836
EHI_011410	transketolase putative	-1.614	0.327	1.51867864142394e-09	8.83852103735549e-09
EHI_011510	protein kinase putative	0.25	1.189	0.0386028850778045	0.0597989722139332
EHI_011520	WD domain containing protein	1.457	2.746	8.57027010281179e-09	4.36728379950219e-08
EHI_011530	ubiquitin-protein ligase putative	0.597	1.513	1.02125583480386e-05	3.04387027343528e-05
EHI_011540	hypothetical protein	-0.074	0.95	0.669728655202223	0.729480674134825
EHI_011550	hypothetical protein	0.519	1.432	0.000703471185196207	0.00154685245063971
EHI_011560	hypothetical protein	3.243	9.47	2.75148146498633e-16	4.28796363025728e-15
EHI_011660	hypothetical protein	0.716	1.642	9.58792389356167e-05	0.000242394500687054
EHI_011770	hypothetical protein	1.94	3.837	2.85238202015253e-10	1.88363912536018e-09
EHI_011780	alpha-adaptin putative	0.441	1.358	0.154546755889678	0.205989061548547
EHI_011790	hypothetical protein conserved domain containing	2.027	4.074	9.85284882427347e-17	1.63762649194576e-15
EHI_011800	hypothetical protein	0.14	1.102	0.500382109568479	0.572476235245012
EHI_011810	hypothetical protein conserved	0.045	1.032	0.81937872762876	0.855559679942218
EHI_011820	hypothetical protein	0.27	1.206	0.550220573051227	0.619473327664763
EHI_011830	hypothetical protein	0.135	1.098	0.534514466876344	0.605167991990685
EHI_011840	hypothetical protein	-0.122	0.919	0.648832410719589	0.711059612683339
EHI_011850	hypothetical protein	0.401	1.32	0.0763022990716755	0.109487372481102
EHI_011860	hypothetical protein	0.308	1.238	0.235583529877948	0.299615564975415
EHI_011870	proteasome subunit beta type 5 precursor putative	0.435	1.352	0.00774955187138797	0.0139327075211835
EHI_011880	hypothetical protein	1.078	2.11	0.00134259116282272	0.00280648727175659
EHI_011890	peptidase C54 family	0.973	1.962	5.95674714830123e-09	3.09437121439127e-08
EHI_011900	hypothetical protein	-0.583	0.667	0.0559250845024194	0.0832270068354448
EHI_011910	hypothetical protein	-0.788	0.579	3.25507089081663e-05	8.89861830691519e-05
EHI_011920	protein kinase putative	0.695	1.619	9.79677291735697e-07	3.45259096325848e-06
EHI_011930	hypothetical protein	0.374	1.296	0.0403586451185571	0.0621974514409342
EHI_011940	dolichyl-diphosphooligosaccharide--protein glycosyltransferase subunit STT3A putative	-0.177	0.885	0.0819586837552365	0.116798915100618
EHI_011950	serine threonine-protein phosphatase 2A catalytic subunit alpha isoform putative	-0.634	0.644	5.29291488093866e-09	2.77646535671912e-08
EHI_011960	hypothetical protein	1.39	2.62	3.0947662359544e-09	1.69331151129301e-08
EHI_011970	high-affinity potassium uptake transporter putative	-0.946	0.519	1.37341084050521e-11	1.0952220915348e-10
EHI_011980	hypothetical protein	-0.279	0.824	0.464255415270959	0.536549274263199
EHI_011990	hypothetical protein	0.773	1.708	0.0210643798204776	0.034573810189249
EHI_012000	hypothetical protein	0.978	1.97	0.0117931976336667	0.0204255567148719
EHI_012010	beta-N-acetylhexosaminidase putative	-0.793	0.577	2.02582395923167e-06	6.78836674045622e-06
EHI_012020	hypothetical protein	-0.251	0.84	0.161911626949515	0.214638965795236
EHI_012030	Rab family GTPase	NA	NA	NA	NA
EHI_012040	poly 28A 29 polymerase putative	-0.166	0.891	0.394448816818416	0.467772240289645
EHI_012050	melanocyte prolifeating gene 1 putative	-0.763	0.589	3.51171586266476e-06	1.13269458289738e-05
EHI_012060	hypothetical protein	-0.265	0.832	0.270006994361397	0.33806120423134
EHI_012070	hypothetical protein	-1.277	0.413	1.14109686166589e-07	4.78392733503774e-07
EHI_012080	hypothetical protein	1	2	5.28028687830261e-13	5.23558603700481e-12
EHI_012090	leucine rich repeat protein BspA family	-1.016	0.495	0.00298693703635048	0.00583378843785389
EHI_012100	Sec1 family protein	0.527	1.44	0.0828690038148726	0.117805054541302
EHI_012110	hypothetical protein	-0.329	0.796	0.456914297740678	0.52953456646013
EHI_012120	hypothetical protein	1.649	3.136	2.31254211380852e-09	1.3023903595123e-08
EHI_012130	hypothetical protein	-0.426	0.744	0.0592311661360402	0.0875733375455143
EHI_012140	hypothetical protein	0.475	1.39	5.07337677460226e-05	0.000133814329002176
EHI_012150	hypothetical protein conserved	0.191	1.141	0.200162237330555	0.259408044783859
EHI_012160	ser thr protein phosphatase family protein	-0.701	0.615	4.69734442572187e-06	1.48320529971403e-05
EHI_012170	hypothetical protein	-0.147	0.903	0.192684140107387	0.250519362595751
EHI_012180	hypothetical protein	0.452	1.368	0.0123444259515198	0.0212672527999522
EHI_012190	brix domain containing protein	0.066	1.047	0.588537105996332	0.655718511674867
EHI_012200	hypothetical protein	1.364	2.574	3.09961266446791e-14	3.69391041857734e-13
EHI_012210	hypothetical protein	-0.395	0.76	0.271827744689684	0.339943405771416
EHI_012220	protein kinase domain containing protein	0.73	1.659	4.05264170409434e-07	1.53117954707113e-06
EHI_012230	xylulose kinase putative	0.477	1.392	1.00712326847381e-05	3.00413689633095e-05
EHI_012240	Rho family GTPase	-0.393	0.762	0.0366749010295813	0.0570599954582277
EHI_012250	hypothetical protein	-1.383	0.383	1.15801531070918e-19	2.92272147106937e-18
EHI_012260	hypothetical protein	-0.015	0.99	0.948928574011769	0.959553297017701
EHI_012270	Gal GalNAc lectin heavy subunit	-0.104	0.93	0.480467640467147	0.553238929791357
EHI_012280	hypothetical protein conserved	0.064	1.045	0.497706728831299	0.569676231381801
EHI_012290	ubiquitin carboxyl-terminal hydrolase domain containing protein	1.245	2.369	2.49531352733895e-16	3.91315276170142e-15
EHI_012300	hypothetical protein	-0.15	0.901	0.623456984463178	0.687471838119444
EHI_012310	hypothetical protein	0.073	1.052	0.728467850677123	0.781312778462686
EHI_012320	pumilio domain-containing protein C6G9.14 putative	1.578	2.985	1.77980586040504e-14	2.20884515390665e-13
EHI_012330	serine-threonine-isoleucine rich protein putative	-0.126	0.916	0.726826846744328	0.779775875654141
EHI_012340	hypothetical protein	-0.051	0.966	0.768389201735152	0.813307745863696
EHI_012350	hypothetical protein	-0.23	0.853	0.336660999596306	0.409304005178857
EHI_012360	ribosomal protein S14 putative	-1.222	0.429	0.0288041553334169	0.0457352146535253
EHI_012370	hypothetical protein	1.794	3.468	4.66556761892314e-16	6.96675196642388e-15
EHI_012380	Rab family GTPase	-0.21	0.865	0.159843442753883	0.212199736176219
EHI_012390	peptidyl-prolyl cis-trans isomerase putative	-0.62	0.651	0.00200721660979294	0.0040577388638101
EHI_012400	hypothetical protein conserved	-0.874	0.546	1.32646583833655e-09	7.78636485839527e-09
EHI_012410	hypothetical protein	2.362	5.142	2.58173993480222e-09	1.44315604409228e-08
EHI_012420	myb-like DNA-binding domain containing protein	-0.373	0.772	0.0722339043853051	0.104228170793503
EHI_012430	hypothetical protein conserved	0.185	1.137	0.330039592841589	0.402403511376147
EHI_012440	hypothetical protein	-0.33	0.796	0.517373007894853	0.58841269415564
EHI_012450	hypothetical protein	NA	NA	NA	NA
EHI_012460	splicing factor 3B subunit 4 putative	-0.668	0.629	1.57543529495139e-05	4.56492577153291e-05
EHI_012470	helicase domain-containing protein	1.257	2.39	2.85970503590452e-09	1.58085169241447e-08
EHI_012480	60S ribosomal protein L10a-2 putative	NA	NA	NA	NA
EHI_012490	ARF GTPase activating protein putative	0.057	1.041	0.730040252633056	0.782439481518071
EHI_012500	Coatomer gamma subunit putative	-0.008	0.995	0.966142286279342	0.972891265173287
EHI_012510	hypothetical protein	1.382	2.606	9.60329501579378e-10	5.75890395507121e-09
EHI_012520	hypothetical protein	1.389	2.619	0.00133763642606322	0.00279769047147598
EHI_012530	hypothetical protein	1.099	2.143	3.50880229647869e-05	9.55393462201388e-05
EHI_012540	RhoGAP domain containing protein	1.236	2.355	4.19969238439793e-09	2.24063303298554e-08
EHI_012550	hypothetical protein	1.27	2.412	0.000204711039581865	0.000489634318029886
EHI_012560	hypothetical protein	-0.465	0.724	0.185486016730574	0.242188326321614
EHI_012570	toxin resistance protein putative	-0.957	0.515	1.16838392847668e-11	9.42756289328438e-11
EHI_012580	hypothetical protein conserved	0.088	1.063	0.520992347701961	0.591800973499631
EHI_012590	hypothetical protein	1.652	3.142	2.08793184519733e-11	1.61418090732561e-10
EHI_012600	metallo-beta-lactamase family protein	0.835	1.784	1.87523792119028e-06	6.33188444019925e-06
EHI_012700	hypothetical protein	NA	NA	NA	NA
EHI_012710	RNA recognition motif domain containing protein	-0.256	0.838	0.180057017485115	0.235921587671459
EHI_012720	purine nucleoside phosphorylase putative	-0.811	0.57	4.10855679370319e-05	0.00011018870027048
EHI_012920	hypothetical protein	0.14	1.102	0.518072689976927	NA
EHI_012930	cytidine deaminase putative	0.273	1.208	0.08826124028251	0.124972847970853
EHI_012940	hypothetical protein	0.477	1.392	0.0148739685057735	0.0251625520016426
EHI_012950	hypothetical protein	-0.072	0.951	0.769848324955666	0.814622112347215
EHI_012960	hypothetical protein conserved	1.617	3.067	6.20809432930953e-07	2.27893609659668e-06
EHI_012970	hypothetical protein	0.489	1.403	0.230046837413084	0.293470233704642
EHI_012980	dihydropyrimidine dehydrogenase putative	0.031	1.021	0.90662328292337	0.925765989482847
EHI_012990	hypothetical protein	-0.812	0.569	1.04378395981113e-07	4.40304139715488e-07
EHI_013000	hypothetical protein	-2.139	0.227	3.37657385130121e-14	3.97968515555879e-13
EHI_013010	hypothetical protein	0.701	1.626	0.000903393600107445	0.00194704957630978
EHI_013020	hypothetical protein	0.576	1.49	0.0133658878119419	0.0228641476582192
EHI_013030	hypothetical protein conserved	0.128	1.093	0.303412454678236	0.374392915140328
EHI_013040	adaptor protein 28AP 29 family protein	0.22	1.165	0.27440368679707	0.342764545280925
EHI_013050	RhoGAP domain containing protein	-0.38	0.769	0.0176047394240445	0.0293516740931133
EHI_013060	hypothetical protein	0.582	1.497	0.173234692596304	0.227818816789806
EHI_013070	hypothetical protein	0.558	1.472	0.176645310793211	0.231856636264386
EHI_013080	hypothetical protein	-0.106	0.929	0.589217399271085	0.656225760961193
EHI_013090	hypothetical protein	0.159	1.116	0.706220762508489	0.761702278527142
EHI_013100	AP-2 complex subunit beta-1 putative	-0.5	0.707	0.378304337116085	0.451268190805566
EHI_013110	hypothetical protein	2.06	4.168	2.43470402970978e-20	6.64312097501167e-19
EHI_013120	hypothetical protein	1.069	2.098	5.33300003262557e-08	2.38095105685296e-07
EHI_013130	hypothetical protein	-0.033	0.977	0.949109662753259	0.95960696412172
EHI_013140	Ras guanine nucleotide exchange factor putative	1.173	2.255	4.98509753364036e-11	3.68523580987852e-10
EHI_013150	phosphoesterase putative	-0.896	0.537	0.000114016369369337	0.000284225708278202
EHI_013160	hypothetical protein	-1.067	0.477	5.58160412732675e-05	0.00014608835383534
EHI_013170	protein kinase domain containing protein	0.399	1.319	0.0425121157992211	0.0651811863430071
EHI_013180	dynamin-1-like protein putative	1.646	3.13	9.87113090009563e-15	1.26702050046433e-13
EHI_013190	hypothetical protein	0.408	1.327	0.0596367149293829	0.0880687185009169
EHI_013200	hypothetical protein	0.224	1.168	0.170372032281821	0.224605830809801
EHI_013210	hypothetical protein	0.147	1.108	0.506098960237064	0.577694199168118
EHI_013220	eukaryotic translation initiation factor 4E putative	-0.876	0.545	1.01432329293265e-05	3.02441026405056e-05
EHI_013230	hypothetical protein	1.064	2.091	7.21462683680516e-06	2.19943540035496e-05
EHI_013240	hypothetical protein	1.01	2.014	5.34296208753132e-05	0.000140381506512915
EHI_013250	splicing factor putative	0.399	1.319	0.0505193980059239	0.0761039805973484
EHI_013260	Rho family GTPase	-0.313	0.805	0.0866662325100551	0.12285364578203
EHI_013270	hypothetical protein	-0.318	0.802	0.41570082315392	0.488645659457705
EHI_013280	hypothetical protein	-0.03	0.979	0.869069497924963	0.897196661127327
EHI_013290	hypothetical protein	1.492	2.812	9.13793353919276e-11	6.51121195910541e-10
EHI_013300	hypothetical protein conserved	-2.128	0.229	3.74662622409897e-31	3.08623188745559e-29
EHI_013310	hypothetical protein	1.48	2.79	3.06553504358043e-14	3.65911635138199e-13
EHI_013320	hypothetical protein	1.069	2.098	4.24208918156231e-05	0.000113526242431243
EHI_013330	pre-mRNA-splicing factor putative	-0.392	0.762	0.00675932549719288	0.0123580253480385
EHI_013340	hypothetical protein	1.006	2.009	0.000301013789419781	0.000702271822437187
EHI_013440	hypothetical protein	NA	NA	NA	NA
EHI_013450	hypothetical protein	NA	NA	NA	NA
EHI_013550	heat shock protein 101 putative	NA	NA	NA	NA
EHI_013650	rac-like GTP-binding protein RAC2 putative	0.159	1.117	0.480018507672359	0.552976599586906
EHI_013750	leucine rich repeat protein BspA family	NA	NA	NA	NA
EHI_013760	heat shock protein 70 mitochondrial putative	-1.071	0.476	2.5030797083778e-06	8.26203676530161e-06
EHI_013860	hypothetical protein	0.371	1.293	0.0303373168955668	0.0478855606336427
EHI_013870	dimethyladenosine transferase putative	0.277	1.212	0.0687683235752833	0.0997267079745258
EHI_013880	hypothetical protein	1.391	2.622	1.92061833836089e-16	3.08285975682081e-15
EHI_013890	40S ribosomal protein S6 putative	-0.862	0.55	5.23542186842787e-05	0.000137721536271708
EHI_013895	4F5 family protein	-0.935	0.523	0.00196444373745046	0.00397985682592666
EHI_013900	hypothetical protein	-0.604	0.658	0.00461678120669394	0.00873482885547142
EHI_013910	hypothetical protein	0	1	1	NA
EHI_013920	hypothetical protein	NA	NA	NA	NA
EHI_013930	hypothetical protein	0.177	1.131	0.583400481242253	0.651059998122961
EHI_013940	leucine rich repeat protein BspA family	0.378	1.3	0.148616591979277	0.199040552702637
EHI_013950	hypothetical protein	-0.043	0.971	0.764847301792405	0.810245247913491
EHI_013960	DEAD DEAH box helicase putative	0.765	1.7	9.17286601590173e-07	3.25490813454795e-06
EHI_013970	hypothetical protein	0.088	1.063	0.693007045728184	NA
EHI_013980	phosphatidylinositol 3-kinase putative	0.099	1.071	0.637430594911292	0.700407466938588
EHI_013990	hypothetical protein	1.746	3.355	6.21757614164202e-11	4.51180549445775e-10
EHI_014000	Retinoblatoma-binding protein 6 putative	0.05	1.035	0.696078906578161	0.752755386721209
EHI_014010	myosin-2 heavy chain putative	0.498	1.413	0.00838886066676537	0.0149756845815845
EHI_014020	hypothetical protein	1.32	2.496	0.0107502837271364	0.0188236689601997
EHI_014030	NAD 28P 29 transhydrogenase subunit alpha putative	0.686	1.609	0.00632788472698634	0.0116402021873594
EHI_014040	hypothetical protein	1.104	2.149	0.0414581727940919	0.0637085820550457
EHI_014050	hypothetical protein conserved	1.349	2.547	4.12111144476709e-14	4.76726101697131e-13
EHI_014060	Rab family GTPase	1.053	2.075	1.09090809337098e-06	3.81410777421124e-06
EHI_014070	hypothetical protein conserved	0.727	1.655	0.0019791997348905	0.00400758541673128
EHI_014080	DEAD DEAH box helicase putative	-0.365	0.777	0.0252940531278958	0.040713811949046
EHI_014090	hypothetical protein conserved domain containing	-0.123	0.918	0.71126486139375	0.76615051027555
EHI_014100	protein kinase putative	-0.268	0.83	0.136533008361947	0.184738525393711
EHI_014110	60S ribosomal protein L35a putative	-1.264	0.416	7.41501275217354e-08	3.21474468422746e-07
EHI_014120	RNA recognition motif domain containing protein	-0.036	0.975	0.850453318804813	0.882230567085646
EHI_014130	hypothetical protein	0.176	1.13	0.470197763359458	NA
EHI_014140	hypothetical protein	0.366	1.289	0.0582408240852582	0.086296346578987
EHI_014150	hypothetical protein conserved	1.333	2.519	3.66492714164753e-11	2.76348164999346e-10
EHI_014160	hypothetical protein	-0.196	0.873	0.0516470153365601	0.0776621919684764
EHI_014170	hypothetical protein	-0.932	0.524	0.0598027782883684	0.0882791701554962
EHI_014180	hypothetical protein	-0.113	0.925	0.841362835076404	0.874858622795495
EHI_014190	RhoGAP domain containing protein	-0.168	0.89	0.314839133622336	0.386352519757213
EHI_014200	hypothetical protein	0.044	1.031	0.690148258324296	0.747880936960579
EHI_014210	hypothetical protein	-0.025	0.983	0.920712558656285	0.936072336862541
EHI_014220	small Rab GTPase putative	0.237	1.179	0.150195705375399	0.201011784948044
EHI_014230	hypothetical protein	0.082	1.058	0.700325987521999	0.756105948792295
EHI_014240	RNA recognition motif domain containing protein	-0.036	0.975	0.816103311049036	0.85285242152845
EHI_014250	hypothetical protein	-0.606	0.657	0.000540722853188595	0.00121297611754381
EHI_014260	small GTP-binding protein domain pseudogene	1.464	2.759	2.76727592935883e-23	9.97283671465086e-22
EHI_014270	hypothetical protein conserved domain containing	-0.505	0.705	0.110792594863135	0.153443497042172
EHI_014280	hypothetical protein	0.059	1.041	0.771595440210434	0.816007550394454
EHI_014290	hypothetical protein	0.444	1.36	0.0391017285775949	0.060471746939891
EHI_014300	hypothetical protein	-0.829	0.563	0.0554836091179827	0.0827013589080132
EHI_014310	calcium-gated potassium channel protein putative	0.274	1.209	0.343112199775112	0.415638178654531
EHI_014320	adenosine deaminase putative	-0.315	0.804	0.191157845380445	0.24881389285845
EHI_014330	hypothetical protein	0.795	1.736	0.00604151312901304	0.0111709872755505
EHI_014340	hypothetical protein	0.167	1.122	0.251123384886903	0.316852532084199
EHI_014350	protein kinase domain containing protein	0.975	1.966	1.95298445323148e-06	6.56483025175927e-06
EHI_014360	patatin-like phospholipase putative	-0.134	0.911	0.29932692988415	0.370317654136258
EHI_014370	GTP-binding protein putative	-0.365	0.776	0.00242849868697736	0.00483121713311632
EHI_014380	hypothetical protein	-0.095	0.936	0.674192258048192	NA
EHI_014390	AP-2 complex protein putative	1.024	2.033	0.0670933396978992	0.0975997815593736
EHI_014400	hypothetical protein	-1.35	0.392	3.88000076684923e-17	6.84340841136513e-16
EHI_014410	malate dehydrogenase putative	0.634	1.551	0.21097272049067	0.271773760577086
EHI_014510	hypothetical protein	0	1	1	NA
EHI_014610	hypothetical protein	NA	NA	NA	NA
EHI_014810	hypothetical protein	-1.638	0.321	2.41923613697763e-21	7.37178621251395e-20
EHI_014910	hypothetical protein	1.05	2.07	0.0461317524808915	0.0701142774932608
EHI_015010	hypothetical protein	NA	NA	NA	NA
EHI_015110	Rho guanine nucleotide exchange factor putative	-1.226	0.427	5.38970179003343e-07	1.99906999594708e-06
EHI_015120	leucine rich repeat protein BspA family	0.617	1.534	0.113766034004921	0.157138417339394
EHI_015220	hypothetical protein	1.768	3.405	1.22119570877727e-13	1.33247205720443e-12
EHI_015230	hypothetical protein	-0.003	0.998	0.988240389253714	0.989957230769189
EHI_015240	hypothetical protein	-1.493	0.355	0.000923477542775773	0.00198747851296216
EHI_015250	lysozyme putative	-0.196	0.873	0.415137959877409	0.488137121135852
EHI_015260	Rab GTPase activating protein putative	0.141	1.103	0.25595615466528	0.322407550894125
EHI_015270	N-acetylglucosaminyl-phosphatidylinositol de-N-acetylase putative	0.973	1.963	6.30459994435558e-06	1.94803302485117e-05
EHI_015280	UDP-glucose 3Aglycoprotein glucosyltransferase putative	-0.388	0.764	0.00120907382556714	0.00255086332576731
EHI_015290	C2 domain protein putative	-1.009	0.497	0.000803703605552841	0.00174678307380192
EHI_015300	hypothetical protein conserved	0.273	1.208	0.0114100068309206	0.0198260109421838
EHI_015310	60S ribosomal protein L35a putative	NA	NA	NA	NA
EHI_015320	60S ribosomal protein L37	-2.535	0.173	2.55881914426688e-08	1.19656321306454e-07
EHI_015330	citrate transporter putative	0.268	1.204	0.014901562431046	0.0252035451225453
EHI_015340	serine threonine protein phosphatase PP1 putative	-0.926	0.526	0.000281955819125962	0.000660275170311844
EHI_015350	Ras family GTPase	2.682	6.419	5.54492703151782e-37	7.42228089790314e-35
EHI_015360	hypothetical protein conserved	0.459	1.375	0.0669480067205079	0.0974261810089161
EHI_015370	hypothetical protein	-0.548	0.684	4.43020234133311e-05	0.000118138729102216
EHI_015380	immuno-dominant variable surface antigen	-1.063	0.479	7.63440406659127e-15	9.96994649532546e-14
EHI_015390	heat shock protein70 hsp70A2 putative	0.186	1.137	0.42274196346462	NA
EHI_015400	hypothetical protein	2.776	6.851	1.84339647708056e-23	6.77357842754699e-22
EHI_015410	hypothetical protein	0.581	1.496	0.00115371985663656	0.00244163863505015
EHI_015420	hypothetical protein	0.388	1.309	0.00837648087416995	0.0149571464108571
EHI_015430	hypothetical protein	-0.114	0.924	0.48030014394984	0.553151668779966
EHI_015440	Rho family GTPase	-0.696	0.617	4.84969889559967e-05	0.00012859239293052
EHI_015450	hypothetical protein	-1.28	0.412	6.46618706653257e-10	3.98934471199408e-09
EHI_015550	retroviral aspartyl protease domain-containing protein	NA	NA	NA	NA
EHI_015750	chitinase Jessie3 putative	NA	NA	NA	NA
EHI_015760	serine threonine kinase putative	NA	NA	NA	NA
EHI_015960	protein kinase putative	0	1	1	NA
EHI_015970	hypothetical protein	2.458	5.496	7.43474093614952e-24	2.80054362097371e-22
EHI_015980	hypothetical protein	1.077	2.11	3.55090561011165e-11	2.68322464247953e-10
EHI_015990	hypothetical protein	0.163	1.119	0.36649668536232	0.439561464556152
EHI_016000	hypothetical protein conserved domain containing	2.371	5.172	4.42417248670004e-27	2.28714461795196e-25
EHI_016010	66 kDa stress protein putative	0	1	1	NA
EHI_016110	hypothetical protein	0.527	1.441	0.00343430411203608	0.00662810083002639
EHI_016120	EF-hand calcium-binding domain containing protein	0.439	1.355	0.00376040613396931	0.00720461492919183
EHI_016130	hypothetical protein	-0.342	0.789	0.04987420886605	0.075268183946026
EHI_016140	U2 snRNP auxiliary factor small subunit putative	0.057	1.04	0.759243479739671	0.805903302765304
EHI_016240	leucine rich repeat protein BspA family	0.114	1.083	0.59581400905883	NA
EHI_016340	hypothetical protein	0.502	1.416	0.0383734063801585	0.0594803668787569
EHI_016350	hypothetical protein conserved	-0.718	0.608	0.0047478744475414	0.00896701105033266
EHI_016360	hypothetical protein	-0.94	0.521	2.67482521890065e-10	1.77124468559004e-09
EHI_016370	hypothetical protein	NA	NA	NA	NA
EHI_016380	P-glycoprotein-2	0.216	1.161	0.385125213399374	0.458601842675411
EHI_016390	hypothetical protein	-0.356	0.781	0.0535622353596087	0.0801882397155236
EHI_016400	Ras guanine nucleotide exchange factor putative	1.163	2.239	2.94590945271759e-12	2.60407278980791e-11
EHI_016410	hypothetical protein	-0.23	0.853	0.0821102749035638	0.116926029763889
EHI_016420	hypothetical protein conserved domain containing	0.996	1.995	0.00393687620713803	0.00751868128629469
EHI_016430	myotubularin putative	0.988	1.984	1.28826271192313e-07	5.34707491061782e-07
EHI_016440	hypothetical protein	0.287	1.22	0.0181689109463283	0.030218361760301
EHI_016450	hypothetical protein	0.83	1.778	4.47162976094743e-05	0.000119201055078456
EHI_016460	hypothetical protein	-0.475	0.719	0.000818178720263494	0.00177512812940525
EHI_016470	hypothetical protein	0.61	1.526	0.020775287891321	0.0341292040397419
EHI_016480	Plasma membrane calcium-transporting ATPase putative	0.16	1.117	0.406252389236311	0.479720842740295
EHI_016490	leucine rich repeat protein BspA family	0.676	1.598	0.0226096722274778	0.036787953769736
EHI_016900	hypothetical protein	1.225	2.337	0.0063777606257394	0.01172044463117
EHI_017000	hypothetical protein	-0.51	0.702	0.00146846365517773	0.00304245537844452
EHI_017010	hypothetical protein	0.286	1.219	0.0943418523162049	0.132904815817003
EHI_017020	hypothetical protein	-1.214	0.431	2.74082696524996e-12	2.43427001558219e-11
EHI_017030	hypothetical protein conserved	-1.073	0.475	9.4574455883073e-13	9.0194671921058e-12
EHI_017040	nucleoside transporter putative	-0.099	0.933	0.747261833659525	0.797245264804062
EHI_017050	Ras GTPase-activating protein putative	-0.71	0.611	6.26960847460989e-09	3.24789116279722e-08
EHI_017060	DENN domain containing protein	NA	NA	NA	NA
EHI_017150	hypothetical protein	NA	NA	NA	NA
EHI_017350	heat shock protein putative	NA	NA	NA	NA
EHI_017450	proteoglycan-4 precursor putative	-0.368	0.775	0.38317533150854	0.456570065965349
EHI_017550	hypothetical protein	NA	NA	NA	NA
EHI_017560	hypothetical protein	-0.525	0.695	0.00878021300126981	0.0156296548699878
EHI_017570	hypothetical protein	-0.28	0.823	0.195558948583525	0.253837208412485
EHI_017580	hypothetical protein	0.067	1.047	0.696400777764904	0.752952578988276
EHI_017590	hypothetical protein conserved	0.46	1.375	0.00162672054571153	0.00335273500430399
EHI_017600	Ser Thr protein phosphatase putative	-0.107	0.928	0.404094837263727	0.477549251163314
EHI_017610	hypothetical protein conserved	0.762	1.696	3.86344161832724e-05	0.000104061654225588
EHI_017620	nitroreductase family protein	-1.462	0.363	2.40388252319184e-30	1.83872483610674e-28
EHI_017630	hypothetical protein	-0.229	0.853	0.0169494521593302	0.0283474103940962
EHI_017640	hypothetical protein	-0.301	0.812	0.0772372957783953	0.110659550679444
EHI_017650	RhoGAP domain containing protein	1.456	2.743	6.48951540048017e-15	8.51933580420304e-14
EHI_017660	hypothetical protein	-0.262	0.834	0.214264152429987	0.275587523441178
EHI_017670	hypothetical protein	0.369	1.292	0.00306189846556989	0.00597086131579394
EHI_017680	hypothetical protein	0.557	1.471	0.0266792016257809	0.0427049531041754
EHI_017690	hypothetical protein	-0.842	0.558	0.000597844010638156	0.00132980376965686
EHI_017700	ribosomal protein L13 putative	-1.11	0.463	1.30346992798892e-06	4.49646138067415e-06
EHI_017710	leucine rich repeat protein BspA family	2.239	4.721	1.08921142721877e-19	2.75835434406483e-18
EHI_017720	zinc finger protein putative	-1.527	0.347	4.55449210669137e-11	3.3835949288165e-10
EHI_017730	hypothetical protein	0.189	1.14	0.454326215145436	0.527105604199069
EHI_017740	Rab family GTPase	-1.219	0.429	2.30613232350177e-06	7.66257442241545e-06
EHI_017750	hypothetical protein	-1.064	0.478	3.24230546640725e-08	1.49106268565575e-07
EHI_017760	tyrosine kinase putative	0.748	1.68	9.53472666370508e-05	0.000241216034664642
EHI_017770	hypothetical protein	1.497	2.823	0.00768635768868362	0.0138302777806943
EHI_017780	hypothetical protein	2.325	5.01	9.16094250842476e-09	4.65246782135176e-08
EHI_017790	hypothetical protein	NA	NA	NA	NA
EHI_017890	60S ribosome subunit biogenesis protein NIP7 putative	NA	NA	NA	NA
EHI_017900	hypothetical protein	1.164	2.241	0.0306789509215357	0.0484044235124883
EHI_018000	hypothetical protein	NA	NA	NA	NA
EHI_018010	DNA polymerase putative	-0.606	0.657	0.234083653192854	0.29785962728461
EHI_018020	hypothetical protein	NA	NA	NA	NA
EHI_018030	hypothetical protein	NA	NA	NA	NA
EHI_018140	hypothetical protein	NA	NA	NA	NA
EHI_018150	hypothetical protein	NA	NA	NA	NA
EHI_018260	hypothetical protein	NA	NA	NA	NA
EHI_018270	hypothetical protein	NA	NA	NA	NA
EHI_018280	hypothetical protein	NA	NA	NA	NA
EHI_018290	hypothetical protein	NA	NA	NA	NA
EHI_018390	hypothetical protein conserved	-0.197	0.873	0.729229953659444	0.781682787449048
EHI_018490	hypothetical protein	-0.475	0.719	0.00349935792099889	0.00674550232899116
EHI_018590	hypothetical protein conserved	0.006	1.004	0.97462709837123	0.979724383718753
EHI_018600	hypothetical protein	0.827	1.774	0.0290494679874425	0.0460691943398401
EHI_018610	hypothetical protein	-0.625	0.648	7.22475884565099e-08	3.14134526142691e-07
EHI_018620	hypothetical protein	0.08	1.057	0.612553060958425	0.677241555301527
EHI_018630	hypothetical protein	NA	NA	NA	NA
EHI_018640	hypothetical protein	-0.109	0.927	0.647695041389928	0.709916951346527
EHI_018740	peroxiredoxin putative	0	1	1	NA
EHI_018840	leucine rich repeat protein BspA family	0.139	1.101	0.805590130777088	0.84410170817795
EHI_018950	hypothetical protein	1.5	2.829	0.000482972726153943	0.00109542013774583
EHI_018960	small GTPase RhoQ putative	1.137	2.199	0.0151127582918194	0.0255089475693488
EHI_019060	DNA mismatch repair protein mutS putative	-0.457	0.729	0.366893345350302	0.43996680799006
EHI_019070	hypothetical protein	1.92	3.784	7.68910199497869e-17	1.29814208455766e-15
EHI_019080	hypothetical protein	-0.5	0.707	0.00168195073481758	0.00345947439478372
EHI_019090	hypothetical protein conserved	-0.235	0.85	0.303544338763253	0.374484589099629
EHI_019100	hypothetical protein	0.035	1.025	0.794323038675724	0.835566306190461
EHI_019110	hypothetical protein	-0.865	0.549	0.00386957691532349	0.00739580534351475
EHI_019120	hypothetical protein	1.075	2.107	1.65680484524361e-05	4.77669581536389e-05
EHI_019130	hypothetical protein	-0.252	0.84	0.336015975249405	0.408759453175842
EHI_019140	hypothetical protein	0.167	1.123	0.242953282896811	0.307995570538558
EHI_019150	zinc finger protein putative	0.73	1.659	0.0398346572569716	0.0614530954513807
EHI_019160	hypothetical protein	0.396	1.316	0.0104335337507105	0.0183283640593657
EHI_019170	translation initiation factor eIF-2B beta subunit putative	0.275	1.21	0.0517736005014827	0.0778280503578903
EHI_019180	nucleosome assembly protein putative	0.003	1.002	0.983811823376366	0.986645470079135
EHI_019190	hypothetical protein	-0.131	0.913	0.442048644616283	0.514613548694465
EHI_019290	hypothetical protein	-0.117	0.922	0.682102443732552	0.740698235291788
EHI_019390	cysteine proteinase pseudogene	-1.741	0.299	0.000101186689744965	0.000254017222480996
EHI_019590	hypothetical protein	NA	NA	NA	NA
EHI_019600	pelota protein putative	0.73	1.658	3.33570241482567e-07	1.27508543098078e-06
EHI_019610	protein phosphatase putative	0.68	1.602	0.00649329106308226	0.0119123127285523
EHI_019620	serine threonine-protein phosphatase 2A 65 kDa regulatory subunit A putative	NA	NA	NA	NA
EHI_019630	hypothetical protein	2.342	5.071	5.61397499034724e-16	8.25144245640056e-15
EHI_019640	caldesmon putative	-1.674	0.313	2.31880750720668e-14	2.80804217674011e-13
EHI_019650	hypothetical protein	-0.11	0.927	0.409104035320426	0.482632019005652
EHI_019660	hypothetical protein	0.354	1.278	0.49567809592543	0.567874523468901
EHI_019860	hypothetical protein	-0.087	0.942	0.737159359128567	0.788266270474713
EHI_019870	hypothetical protein	0.642	1.56	0.00276634294199218	0.00545123730104454
EHI_019970	hypothetical protein conserved	0.525	1.439	0.0533530270274439	0.0799069511683755
EHI_020070	hypothetical protein	-0.059	0.96	0.764138306571668	0.809723034501162
EHI_020080	hypothetical protein	-0.851	0.555	9.20376194300348e-08	3.91773989351244e-07
EHI_020090	leucine rich repeat protein BspA family	0.82	1.765	4.80534595644586e-05	0.000127507516069091
EHI_020100	hypothetical protein	2.704	6.515	8.66596563548193e-41	1.5843921561847e-38
EHI_020110	hypothetical protein	1.173	2.255	1.89164294483404e-09	1.08077404835945e-08
EHI_020210	Ras guanine nucleotide exchange factor putative	1.917	3.777	2.04829447845865e-15	2.83284417168378e-14
EHI_020220	ankyrin repeat protein putative	0.047	1.033	0.903385911923893	0.923260456816314
EHI_020230	hypothetical protein	1.36	2.566	5.84267371498908e-09	3.04699958159888e-08
EHI_020240	tryptophanyl-tRNA synthetase putative	-0.727	0.604	0.00282234549141623	0.00555504628393541
EHI_020250	lecithin 3Acholesterol acyltransferase domain-containing protein	0.31	1.24	0.00672914653431772	0.0123058507980594
EHI_020260	dual specificity protein phosphatase putative	-0.827	0.564	6.18785869742529e-06	1.91749436940471e-05
EHI_020270	ubiquitin-activating enzyme putative	1.292	2.448	2.22052721163278e-12	1.99820792057615e-11
EHI_020280	40S ribosomal protein S2 putative	-0.962	0.513	1.88211244010653e-05	5.38074555722295e-05
EHI_020290	WD domain containing protein	0.017	1.012	0.921111947707238	0.936097500001824
EHI_020300	60S ribosomal protein L15 putative	-2.339	0.198	7.45770438529601e-13	7.21328413834566e-12
EHI_020310	40S ribosomal protein S23 putative	0.031	1.022	0.945166994483838	NA
EHI_020320	amino acid-polyamine transporter putative	0.364	1.287	0.0296613604927196	0.0469173999268677
EHI_020330	hypothetical protein	-1.041	0.486	1.5177072680323e-14	1.88982287062626e-13
EHI_020340	peptidyl-prolyl cis-trans isomerase putative	-0.322	0.8	0.042623776962286	0.0653256659393368
EHI_020350	hypothetical protein	0.062	1.044	0.7544483887415	0.802395755483366
EHI_020360	hypothetical protein	0.881	1.841	8.95144943083847e-17	1.49443351745134e-15
EHI_020370	ribosomal protein L27a putative	-1.132	0.456	6.80175039003536e-07	2.47144551254024e-06
EHI_020470	protein kinase domain containing protein	-0.35	0.784	0.532173538337558	0.602776192713559
EHI_020480	hypothetical protein	0.524	1.438	0.0250294346293002	0.0403572041258839
EHI_020490	hypothetical protein conserved	-0.914	0.531	0.0355977518606043	0.0555224194646463
EHI_020600	hypothetical protein	1.434	2.701	8.37210369939628e-10	5.06107172021568e-09
EHI_020610	transcription initiation factor TFIID family protein	0.549	1.463	0.103476501190131	0.144308809845808
EHI_020710	hypothetical protein	NA	NA	NA	NA
EHI_020720	hypothetical protein	-0.645	0.64	0.205555303008062	0.265525168248912
EHI_020830	hypothetical protein	0	1	1	NA
EHI_020840	hypothetical protein	-0.48	0.717	0.355955924621552	0.42925444191814
EHI_020850	hypothetical protein	-0.701	0.615	0.210742239024395	0.271570194898893
EHI_020860	hypothetical protein	NA	NA	NA	NA
EHI_020870	hypothetical protein	0	1	1	NA
EHI_020880	hypothetical protein	-0.503	0.706	0.36109433179615	0.434611931782907
EHI_020890	hypothetical protein	NA	NA	NA	NA
EHI_020900	hypothetical protein	-0.211	0.864	0.646928817753203	NA
EHI_020910	hypothetical protein	NA	NA	NA	NA
EHI_020920	hypothetical protein	-0.46	0.727	0.361553416931442	0.435094624067763
EHI_020930	hypothetical protein	-0.179	0.883	0.637824200146925	NA
EHI_020940	hypothetical protein	-0.118	0.921	0.705464689750078	NA
EHI_020950	hypothetical protein	-0.238	0.848	0.67252301771964	0.731825459480614
EHI_020960	hypothetical protein	0.073	1.052	0.743505188529903	NA
EHI_020970	hypothetical protein	-0.211	0.864	0.683536737466861	0.741933302063654
EHI_020980	hypothetical protein	-0.496	0.709	0.218274170781678	0.280072438236812
EHI_020990	hypothetical protein	-0.059	0.96	0.883235904031585	0.90801656966707
EHI_021190	hypothetical protein	-0.614	0.653	1.18229299111713e-07	4.934559165598e-07
EHI_021200	UDP-N-acetylglucosamine pyrophosphorylase putative	1.431	2.697	7.36734242579177e-17	1.24662751295113e-15
EHI_021210	ras-related protein Rab-1A putative	0.585	1.5	0.00728592048767681	0.0132080435249396
EHI_021220	hypothetical protein	-0.179	0.883	0.274938163164759	0.343374953529329
EHI_021230	Rho guanine nucleotide exchange factor putative	-0.788	0.579	8.88838344584049e-08	3.78995007451765e-07
EHI_021240	hypothetical protein	-0.389	0.764	0.00332677657314133	0.00643548830768192
EHI_021250	hypothetical protein	1.086	2.123	1.37259757499896e-13	1.4783033652575e-12
EHI_021260	villidin putative	-0.821	0.566	0.000135151445650855	0.000332817094809069
EHI_021270	villidin putative	-0.204	0.868	0.204406194882289	0.26431409985124
EHI_021280	LIM zinc finger domain containing protein	-1.003	0.499	3.19724240512045e-13	3.26075225425617e-12
EHI_021290	hypothetical protein	1.269	2.409	4.72280713867775e-07	1.77010811557642e-06
EHI_021300	lecithin 3Acholesterol acyltransferase domain-containing protein	-0.497	0.709	0.0029968297022157	0.0058515851648369
EHI_021310	receptor protein kinase putative	1.478	2.787	3.75133945581849e-11	2.81763933475104e-10
EHI_021320	hypothetical protein	0.667	1.588	0.00161732903047145	0.00333429549296314
EHI_021330	hypothetical protein	0.77	1.705	5.27013985981868e-13	5.23244614426501e-12
EHI_021340	aminopeptidase putative	-0.188	0.878	0.158730665025273	0.210853281061394
EHI_021350	hypothetical protein	0.684	1.607	0.000180347861902847	0.000435390522648548
EHI_021360	hypothetical protein conserved	-2.023	0.246	2.04460514912446e-17	3.765690466299e-16
EHI_021370	hypothetical protein	0.831	1.779	2.47880493451479e-07	9.68775901414121e-07
EHI_021380	U5 small nuclear ribonucleoprotein subunit putative	1.559	2.947	0.00514824124884865	0.00965504538438065
EHI_021390	hypothetical protein	-0.312	0.805	0.209699910566174	0.270552586850954
EHI_021400	exosome component 10 putative	-0.158	0.896	0.432122422288122	0.504232515173063
EHI_021410	hypothetical protein	-0.462	0.726	0.000552832270623355	0.00123813286542954
EHI_021420	hypothetical protein	0.532	1.446	0.00765730428768907	0.0137846188617957
EHI_021430	hypothetical protein	0.461	1.376	0.0496947931455641	0.0750578620630966
EHI_021440	DEAD DEAH box helicase putative	-0.811	0.57	5.60240581524614e-08	2.49084424620908e-07
EHI_021450	40S ribosomal protein S28 putative	-0.874	0.546	0.0047908998544168	0.00903688608674089
EHI_021460	hypothetical protein	0.584	1.499	0.00271641561627491	0.00535848722620967
EHI_021470	hypothetical protein	1.645	3.126	2.05086596873823e-06	6.8692096968998e-06
EHI_021480	Rab family GTPase	1.588	3.007	0.00405360270633221	0.0077297903552954
EHI_021490	coiled-coil domain-containing protein 25 putative	-0.711	0.611	0.0205507632713608	0.0337899805839264
EHI_021500	ankyrin repeat protein putative	1.425	2.685	5.61437952281816e-07	2.07521641533752e-06
EHI_021510	hypothetical protein conserved	-0.468	0.723	0.000106362251799072	0.000266296405973896
EHI_021520	phosphoserine aminotransferase putative	NA	NA	NA	NA
EHI_021530	hypothetical protein	-0.633	0.645	0.102143632733913	0.142582620293001
EHI_021540	hypothetical protein	1.148	2.216	0.00604320691250468	0.0111713635058286
EHI_021550	hypothetical protein	-1.116	0.461	0.0278166540951865	0.0443050605868702
EHI_021560	thioredoxin putative	0.064	1.045	0.606997598178588	0.672587434729741
EHI_021570	serine acetyltransferase 1	-0.946	0.519	2.73753066771472e-06	8.95936146480574e-06
EHI_021580	hypothetical protein	0.494	1.408	0.288371352892997	0.358123204321721
EHI_021680	cell division protein kinase putative	-0.823	0.565	0.00487596885704468	0.00918117622517129
EHI_021780	heat shock protein 70 putative	1.898	3.727	1.70411292451658e-15	2.39214053973339e-14
EHI_021880	hypothetical protein	NA	NA	NA	NA
EHI_021890	hypothetical protein	-0.715	0.609	0.085139811845156	NA
EHI_022000	protein kinase domain containing protein pseudogene	1.122	2.177	6.64208830903775e-12	5.63862898805741e-11
EHI_022010	hypothetical protein	-1.211	0.432	1.63770227020192e-09	9.4577936960197e-09
EHI_022020	hypothetical protein	-0.209	0.865	0.332955751636356	NA
EHI_022130	hypothetical protein conserved	-0.517	0.699	2.68056268953422e-06	8.78980661450065e-06
EHI_022140	hypothetical protein	1.605	3.042	0.00010445265237782	0.000261777693822849
EHI_022240	actin putative	-0.592	0.663	0.00185976992363173	0.00378930017601073
EHI_022250	hypothetical protein	0.456	1.372	0.141011358730427	0.190043355815045
EHI_022260	hypothetical protein	0.874	1.833	2.32329640524084e-05	6.53732351865066e-05
EHI_022270	hypothetical protein	1.967	3.911	3.76667776776198e-22	1.23297015489711e-20
EHI_022280	protein kinase domain containing protein	0.502	1.417	0.11500490085638	0.158615774943776
EHI_022290	hypothetical protein	2.679	6.403	1.07076444012337e-16	1.76794058219488e-15
EHI_022300	hypothetical protein conserved	-0.794	0.577	0.000382769668088265	0.00088067570042653
EHI_022490	AIG family protein	0.529	1.443	0.0378422251747067	0.0587663807560807
EHI_022500	AIG1 family protein	0.098	1.07	0.725926906584976	0.779033370330849
EHI_022600	NADPH-dependent FMN reductase domain containing protein	3.165	8.966	5.51459398959288e-15	7.27771065950497e-14
EHI_022610	endonuclease exonuclease phosphatase family protein	-1.008	0.497	0.0402071682569193	0.0619767495895264
EHI_022620	heat shock protein putative	0.334	1.261	0.490018699162803	NA
EHI_022730	signal recognition particle 54 kDa protein putative	-0.138	0.909	0.460172827552968	0.53265217963821
EHI_022840	hypothetical protein	0.32	1.248	0.490412759549534	0.562702287706001
EHI_022850	hypothetical protein	0.912	1.882	0.000426319338756055	0.000975485275737297
EHI_022860	RhoGAP domain containing protein	0.812	1.755	0.00815969563144456	0.0146013555629765
EHI_022870	hypothetical protein conserved	-0.554	0.681	0.000803715958050005	0.00174678307380192
EHI_022880	hypothetical protein	0.076	1.054	0.805117542134027	0.843724464677292
EHI_022890	hypothetical protein	-0.811	0.57	1.33866785135908e-06	4.60939559659517e-06
EHI_022900	hypothetical protein	0.57	1.485	0.233674685474547	0.297490734089199
EHI_022910	longin-type vesicle-associated membrane protein putative	0.843	1.794	1.27151366599575e-06	4.39459165083956e-06
EHI_022920	hypothetical protein	0.687	1.61	0.00489982248709928	0.00922145853961743
EHI_022930	hypothetical protein	-0.668	0.629	0.00362905100452037	0.00697522213586786
EHI_022940	DNA-directed RNA polymerase subunit putative	0.249	1.188	0.172349811466475	0.226854115320929
EHI_022950	DnaJ family protein	-0.442	0.736	0.011128634148028	0.0194181195469315
EHI_022960	LIM zinc finger domain containing protein	-0.346	0.787	0.0319609969223824	0.0502263381404987
EHI_022970	hypothetical protein	-0.49	0.712	0.00143571866171366	0.00298120417955834
EHI_022980	ubiquitin-like protein	0.421	1.338	0.00597073419477031	0.0110537474744377
EHI_022990	hypothetical protein	-0.68	0.624	0.0712156103768391	0.102917334757044
EHI_023000	hypothetical protein	-0.969	0.511	3.41029585803048e-05	9.29584645519873e-05
EHI_023010	protein kinase putative	0.47	1.386	0.0166593009743159	0.027899490639739
EHI_023020	proteasome subunit alpha type 5 putative	-0.426	0.744	0.144751805511744	0.194664430232514
EHI_023030	hypothetical protein	-0.476	0.719	0.0659296096074533	0.0961681949051314
EHI_023040	hypothetical protein	0.617	1.534	0.000142360976579317	0.000349308635168105
EHI_023050	protein kinase domain containing protein	0.641	1.56	0.00626711178509424	0.0115397371508392
EHI_023060	thioredoxin putative	-0.343	0.789	0.0513170356294359	0.077196969511991
EHI_023070	hypothetical protein conserved	-0.499	0.708	6.25868211413953e-06	1.93623941921543e-05
EHI_023080	WD domain containing protein	0.606	1.522	0.00260920746506246	0.00515922425695283
EHI_023090	recQ family DNA helicase	0.796	1.736	8.73361270742539e-11	6.24091142563019e-10
EHI_023100	hypothetical protein	0.436	1.353	0.0884021146764568	0.125148678303063
EHI_023110	NADP-dependent alcohol dehydrogenase	-0.914	0.531	4.85532370786196e-07	1.8143323287205e-06
EHI_023120	protein kinase domain containing protein	0.649	1.568	0.000182568444768351	0.000440325953019164
EHI_023130	hypothetical protein conserved	-1.345	0.394	2.45962783902701e-16	3.86527678854223e-15
EHI_023140	protein phosphatase domain-containing protein	0.588	1.504	0.000542647283678039	0.00121677655951259
EHI_023150	hypothetical protein	4.136	17.581	1.29140994928672e-39	2.20009294996664e-37
EHI_023160	hypothetical protein	0.47	1.385	0.0855743021359208	0.121397609540284
EHI_023170	hypothetical protein	0.65	1.569	0.0350882100530917	0.0547872484478994
EHI_023180	Rab geranylgeranyltransferase alpha subunit putative	0.047	1.033	0.810414933149721	0.847721593498355
EHI_023190	exonuclease putative	-0.742	0.598	0.000170240759662766	0.000413119046433179
EHI_023200	hypothetical protein	0.599	1.515	0.000120371456392799	0.000298974299907363
EHI_023210	GTP-binding protein putative	-1.018	0.494	8.07789506564257e-06	2.44555336882297e-05
EHI_023220	hypothetical protein	-1.321	0.4	4.31585543270402e-06	1.37025683379401e-05
EHI_023230	histone H4	-1.194	0.437	2.65947031750993e-06	8.73975865850697e-06
EHI_023240	dihydrouridine synthase 28Dus 29 family protein	-1.072	0.476	1.53456236278854e-12	1.42188868621297e-11
EHI_023250	hypothetical protein	-0.341	0.79	0.534812409523507	0.605307839617728
EHI_023260	nicotinate phosphoribosyltransferase putative	-0.916	0.53	3.00605676919978e-10	1.96798266741673e-09
EHI_023270	Ras guanine nucleotide exchange factor putative	1.022	2.03	1.30950062659622e-06	4.51518707312108e-06
EHI_023280	hypothetical protein	2.339	5.06	2.26709670660031e-05	6.39358800326409e-05
EHI_023290	hypothetical protein	0.468	1.383	0.403307695761667	0.47676935616298
EHI_023300	TPR repeat protein	0.237	1.179	0.169235364411626	0.223382336965936
EHI_023310	RING zinc finger protein putative	-0.094	0.937	0.356712627005223	0.430028602771173
EHI_023320	hypothetical protein conserved	0.881	1.842	2.38740824359969e-08	1.12412136897131e-07
EHI_023330	hypothetical protein	0.41	1.329	0.0014221686603768	0.00295552433550998
EHI_023340	leucine-rich repeat containing protein	0.285	1.218	0.306880856263482	0.377978787142796
EHI_023350	hypothetical protein conserved	1.113	2.163	0.000206329983839872	0.000493191823617245
EHI_023360	alpha-amylase family protein	-0.463	0.725	0.00014261085439763	0.000349807252802564
EHI_023370	hypothetical protein	2.162	4.475	2.02352633040322e-25	9.24899595896495e-24
EHI_023380	hypothetical protein	1.598	3.028	1.8684038668649e-09	1.06831086087104e-08
EHI_023390	hypothetical protein	0.547	1.461	0.00100598885997127	0.00215024023220548
EHI_023400	Ribosomal protein S30 putative	0.829	1.776	0.0258975904975772	0.0415692373382952
EHI_023410	hypothetical protein conserved	-0.515	0.7	5.68080078233053e-05	0.000148529064054237
EHI_023420	hypothetical protein conserved	-0.107	0.929	0.850147869380839	0.882035768702944
EHI_023430	glycosyl hydrolase family 31 protein	-0.919	0.529	1.59367154902579e-11	1.25749072963129e-10
EHI_023440	hypothetical protein	1.919	3.783	3.13182124160068e-18	6.29386917614978e-17
EHI_023450	hypothetical protein	-0.704	0.614	7.06995824750595e-06	2.16223610866196e-05
EHI_023460	hypothetical protein	0.617	1.534	4.559913552591e-06	1.44250241474176e-05
EHI_023470	Oxysterol binding protein putative	-0.372	0.773	0.0278664649591262	0.044359104126908
EHI_023480	hypothetical protein	0.653	1.573	3.00163477055267e-07	1.15504385215928e-06
EHI_023490	hypothetical protein conserved	-0.841	0.558	3.81082011739203e-05	0.000102845773833926
EHI_023500	calmodulin putative	-1.029	0.49	9.71724403000594e-07	3.42940024712451e-06
EHI_023600	adaptor protein 28AP 29 family protein	-0.46	0.727	0.00560252338118898	0.0104262996964383
EHI_023610	protein kinase putative	-0.041	0.972	0.731497127020646	0.783664779783731
EHI_023620	hypothetical protein	0.258	1.196	0.0702183662604695	0.101593683360062
EHI_023630	hypothetical protein	0.153	1.112	0.455940825042171	0.52881516703019
EHI_023840	60S ribosomal protein L38 putative	-1.353	0.392	1.00660611810306e-06	3.53585729208086e-06
EHI_023850	hypothetical protein	-0.245	0.844	0.191719243860077	0.249371412801516
EHI_023860	protein kinase domain containing protein	-0.279	0.824	0.327183601155626	0.399636349073256
EHI_023870	WD domain containing protein	0.469	1.384	0.0119111611812399	0.0205965546054381
EHI_023880	ubiquitin-conjugating enzyme family protein	-1.122	0.459	1.71084030318256e-07	6.92569576294406e-07
EHI_023890	nuclear movement protein putative	0.939	1.917	4.32287571899939e-07	1.62672070229013e-06
EHI_023900	hypothetical protein conserved	-1.151	0.45	2.5374377291229e-13	2.60914035905422e-12
EHI_024000	hypothetical protein	0.54	1.454	0.320189429256189	0.392243824432814
EHI_024110	disulphide oxidoreductase putative	NA	NA	NA	NA
EHI_024120	phospholipid-transporting P-type ATPase putative	1.203	2.302	9.78928863764872e-08	4.15048120066826e-07
EHI_024220	hypothetical protein	0.064	1.045	0.779290761369434	NA
EHI_024230	cysteine synthase A putative	0.656	1.576	0.157053698491193	0.208884762932929
EHI_024240	aldehyde-alcohol dehydrogenase 2 putative	0.369	1.292	0.10868495911151	0.150842890853524
EHI_024350	hypothetical protein	0.52	1.434	0.0123783847708627	0.0213159596237966
EHI_024360	hypothetical protein	-0.22	0.858	0.505598823641949	0.577211206521482
EHI_024370	hypothetical protein	-0.819	0.567	0.00105394262628973	0.00224505652931737
EHI_024380	myotubularin putative	0.702	1.626	2.29878072278817e-05	6.4707699203981e-05
EHI_024390	hypothetical protein	0.165	1.121	0.385237507404911	0.458662699413471
EHI_024400	hypothetical protein	0.58	1.495	0.00680760855619173	0.0124402325054152
EHI_024410	lipid phosphate phosphatase putative	0.588	1.503	0.000691828429376535	0.00152348587150602
EHI_024420	D-hydantoinase putative	-0.389	0.764	0.00253972989633424	0.00503645907484695
EHI_024430	phospholipase B putative	0.806	1.748	3.03156499965658e-08	1.40275378008801e-07
EHI_024440	hypothetical protein	1.025	2.035	1.78592063728355e-05	5.13512124935846e-05
EHI_024450	protein tyrosine phosphatase putative	-0.487	0.714	0.00184191713766422	0.00375803235273027
EHI_024460	HEAT repeat domain containing protein	0.68	1.603	0.000334982811216237	0.000777409025658488
EHI_024470	proteasome subunit beta type 6 precursor putative	-0.028	0.981	0.8887759587574	0.912024329027714
EHI_024480	hypothetical protein	1.753	3.371	1.36926481092764e-11	1.09307870316439e-10
EHI_024490	phosphatidate cytidylyltransferase putative	-0.146	0.904	0.376263670608733	0.449549326567271
EHI_024500	hypothetical protein conserved	-0.914	0.531	1.44983130454194e-07	5.94526009783718e-07
EHI_024510	hypothetical protein conserved	-0.503	0.705	0.00351890114050592	0.00677392987910435
EHI_024520	hypothetical protein	2.376	5.191	1.71520746122133e-13	1.82630612632317e-12
EHI_024530	hypothetical protein	-1.228	0.427	1.00636801535446e-16	1.66896784139315e-15
EHI_024540	hypothetical protein	-0.082	0.945	0.88330533964945	0.90801656966707
EHI_024550	hypothetical protein	1.209	2.311	1.53411960045584e-07	6.26348612473692e-07
EHI_024560	hypothetical protein	1.575	2.979	1.29392816264735e-08	6.38951614440349e-08
EHI_024570	hypothetical protein	0.94	1.919	6.16804373817008e-06	1.91214457656422e-05
EHI_024580	leucine rich repeat protein BspA family	2.267	4.814	2.35281070514674e-28	1.37786476920156e-26
EHI_024590	Sec7 domain protein	0.114	1.082	0.373117867672918	0.446288740398308
EHI_024600	hypothetical protein	0.717	1.644	0.000183781132539456	0.000442823326748878
EHI_024610	hypothetical protein conserved	0.004	1.003	0.984186831444581	0.986687774309024
EHI_024620	hypothetical protein	1.422	2.68	0.000141896825804136	0.000348626222952411
EHI_024630	glycoprotein endopeptidase putative	-0.909	0.533	2.32662934723115e-07	9.15507274899982e-07
EHI_024640	leucine-rich repeat containing protein	0.037	1.026	0.847163724770133	0.87979208657203
EHI_024650	formin homology 2 family protein	-0.053	0.964	0.878681293760407	0.904503567430378
EHI_024660	chitinase Jessie putative	-2.185	0.22	1.51148889557852e-12	1.40224266847235e-11
EHI_024670	hypothetical protein conserved	-0.109	0.927	0.476157617816808	0.54903514892398
EHI_024680	Rab family GTPase	-1.123	0.459	8.76670530096962e-16	1.27355083209435e-14
EHI_024690	hypothetical protein	-1.332	0.397	2.34256338443533e-14	2.8322346983431e-13
EHI_024890	hypothetical protein	0.175	1.129	0.706026238423851	0.761602055436061
EHI_024990	hypothetical protein	NA	NA	NA	NA
EHI_025090	long-chain-fatty-acid--CoA ligase putative	-0.086	0.942	0.755783497047463	0.803368277632982
EHI_025100	hypothetical protein conserved	-0.132	0.912	0.20798232601529	0.268475205064683
EHI_025110	Rab geranylgeranyltransferase beta subunit putative	-1.324	0.399	9.65579810150074e-17	1.60844139041888e-15
EHI_025210	hypothetical protein	3.178	9.05	1.07961162669429e-14	1.37611798357473e-13
EHI_025220	hypothetical protein	1.214	2.32	1.58844909089086e-05	4.59552851613966e-05
EHI_025230	ubiquitin-conjugating enzyme family protein	-1.792	0.289	0.000455119894525961	0.00103758477170517
EHI_025240	hypothetical protein	0.411	1.33	0.0918461654389736	0.129657035052833
EHI_025250	cation transporter putative	0.229	1.172	0.184308444612381	0.240902545913585
EHI_025260	hypothetical protein	0.04	1.028	0.757045459664684	0.804253509870531
EHI_025270	vacuolar sorting protein 29	-1.276	0.413	5.02657958967575e-10	3.15307452754891e-09
EHI_025280	tyrosine kinase putative	-0.139	0.908	0.369898510117929	0.442791317764931
EHI_025290	hypothetical protein	-0.414	0.751	0.0602389994871692	0.0888181628945358
EHI_025300	serine threonine protein kinase putative	0.671	1.592	4.2691980867752e-06	1.35773902666385e-05
EHI_025310	hypothetical protein conserved	1.667	3.176	2.02955214097084e-22	6.76156571054109e-21
EHI_025320	hypothetical protein conserved domain containing	0.157	1.115	0.575519761420604	0.644375822495721
EHI_025330	hypothetical protein	0.355	1.279	0.0263904305493026	0.0422698007259769
EHI_025340	hypothetical protein	-0.509	0.703	0.252247983964864	0.318057340252417
EHI_025350	importin alpha putative	-0.235	0.85	0.14631632209346	0.196521618063533
EHI_025360	14-3-3 protein 1	-0.654	0.635	0.000282502574483778	0.000660936110590013
EHI_025370	hypothetical protein conserved	-0.375	0.771	0.0963874465320037	0.135557279400356
EHI_025380	hypothetical membrane-spanning protein	-0.045	0.969	0.871758795801392	0.89922993440584
EHI_025390	inositol polyphosphate kinase putative	-0.841	0.558	0.00198990646093349	0.00402600238357826
EHI_025400	START domain containing protein	-0.546	0.685	0.00713021696464574	0.0129477001858005
EHI_025410	Ulp1 protease family C-terminal catalytic domain containing protein	0.844	1.795	0.000142297326549524	0.000349266784484359
EHI_025420	long-chain-fatty-acid--CoA ligase putative	1.102	2.147	1.65085611354797e-07	6.70721811769951e-07
EHI_025430	hypothetical protein	0.78	1.717	6.19158775910346e-05	0.000161265260049477
EHI_025440	RNA recognition motif domain containing protein	-0.225	0.856	0.20118050148946	0.260502511515804
EHI_025450	LIM zinc finger domain containing protein	-0.343	0.789	0.0651557258649502	0.0952246677878078
EHI_025460	hypothetical protein	1.063	2.089	0.00167290626611204	0.00344319202931792
EHI_025470	hypothetical protein	0.43	1.348	0.0465476393570874	0.0706747224267221
EHI_025480	hypothetical protein	NA	NA	NA	NA
EHI_025490	hypothetical protein	-0.547	0.685	0.0240121662317159	0.0388506794890874
EHI_025590	60S ribosomal protein L35a putative	NA	NA	NA	NA
EHI_025600	60S ribosomal protein L37 putative	NA	NA	NA	NA
EHI_025700	serine-threonine-isoleucine rich protein putative	0.415	1.333	0.375689632149656	0.449078214414578
EHI_025710	iron-sulfur flavoprotein putative	1.07	2.1	1.40173857496068e-12	1.30689457187876e-11
EHI_025720	hypothetical protein	1.014	2.02	0.0700460721906429	0.101403120343967
EHI_025820	transport protein particle Bet3 subunit putative	-0.705	0.613	6.85662313054427e-05	0.00017729302168527
EHI_025830	60S ribosomal protein L7 putative	-0.931	0.525	2.33492337750031e-08	1.104264078091e-07
EHI_025840	LSM domain containing protein	-0.727	0.604	0.0308664038073161	0.0486592140777375
EHI_025850	hypothetical protein	-0.747	0.596	0.00137706757481677	0.00287055020601405
EHI_025860	hypothetical protein	0.21	1.157	0.105813452928199	0.147321256157092
EHI_025870	hypothetical protein	1.353	2.554	1.67523456021078e-10	1.14680897382101e-09
EHI_025880	hypothetical protein	1.072	2.102	8.29272159613028e-07	2.96434149187375e-06
EHI_025890	hypothetical protein	-0.763	0.589	3.88087996781226e-05	0.000104493808328738
EHI_025990	AIG1 family protein putative	-0.554	0.681	0.00533434760100239	0.0099691522356305
EHI_026000	AIG1 family protein putative	0.049	1.035	0.835548190378793	0.869771089583676
EHI_026200	hypothetical protein	-0.578	0.67	0.117318074927677	0.161344740951414
EHI_026310	hypothetical protein	-0.44	0.737	9.32642915503186e-05	0.000236105751253356
EHI_026320	hypothetical protein conserved	1.015	2.021	1.34581978460672e-05	3.94072855680155e-05
EHI_026330	pumilio family RNA-binding protein	-0.196	0.873	0.13065757614474	0.177615240677606
EHI_026340	thioredoxin putative	-1.024	0.492	2.78426324420002e-05	7.71850491069651e-05
EHI_026350	Rho guanine nucleotide exchange factor putative	0.428	1.346	0.00051421157229708	0.00115890858266353
EHI_026360	phosphoserine aminotransferase putative	-0.631	0.646	0.00208448735333504	0.00419696943341376
EHI_026370	ENTH domain protein putative	0.245	1.185	0.067222426446574	0.0977496234032043
EHI_026380	Sec7 domain containing protein	-0.175	0.886	0.411260576409447	0.484794665948296
EHI_026390	cation transporter putative	-0.686	0.621	4.94353118066818e-06	1.55504447042756e-05
EHI_026400	hypothetical protein	1.348	2.545	1.42448114463399e-12	1.32480281143627e-11
EHI_026410	40S ribosomal protein S20 putative	-1.254	0.419	5.0657344744954e-07	1.88825189561499e-06
EHI_026420	Rab family GTPase	-0.219	0.859	0.14667038675671	0.196820841233136
EHI_026430	hypothetical protein	0.387	1.307	0.0587515398452561	0.0868984890844593
EHI_026440	RNA recognition motif domain containing protein	-0.745	0.597	9.80705884969072e-05	0.000247437607328447
EHI_026450	hypothetical protein	1.914	3.769	1.93297578138965e-41	3.62239661432421e-39
EHI_026460	hypothetical protein	0.189	1.14	0.537821052236593	0.608253863543377
EHI_026470	hypothetical protein	0.035	1.025	0.847682711176972	0.880087202629167
EHI_026480	282r 29-phospho-3-sulfolactate synthase putative	-0.8	0.574	1.22756328781465e-05	3.61706541095072e-05
EHI_026490	hypothetical protein	NA	NA	NA	NA
EHI_026590	heat shock protein 70 putative	NA	NA	NA	NA
EHI_026690	protein kinase domain containing protein	NA	NA	NA	NA
EHI_026890	deoxyuridine 5 27-triphosphate nucleotidohydrolase mitochondrial precursor putative	1.416	2.668	0.00804943214459886	0.0144173084127305
EHI_027000	hypothetical protein	NA	NA	NA	NA
EHI_027010	hypothetical protein	NA	NA	NA	NA
EHI_027020	hypothetical protein	0.874	1.832	0.121798767543696	0.166819580030613
EHI_027030	hypothetical protein	-0.227	0.854	0.666488187366865	0.726795963413154
EHI_027130	hypothetical protein	NA	NA	NA	NA
EHI_027230	hypothetical protein conserved	NA	NA	NA	NA
EHI_027330	hypothetical protein	NA	NA	NA	NA
EHI_027340	hypothetical protein conserved	0.768	1.703	0.000109713890143724	0.000274138440172453
EHI_027350	hypothetical protein	-0.172	0.888	0.668307534834746	0.728462015576743
EHI_027360	hypothetical protein conserved	1.327	2.508	3.66598355460874e-14	4.30050277391973e-13
EHI_027370	hypothetical protein	-0.05	0.966	0.793220971531813	0.834524126681048
EHI_027380	hypothetical protein	-0.703	0.614	2.95936784291038e-05	8.14967720442918e-05
EHI_027490	hypothetical protein	0.234	1.176	0.328185728311189	0.400531484219877
EHI_027500	hypothetical protein	0.311	1.241	0.0584811736585778	0.086584016935552
EHI_027510	zinc finger domain containing protein	1.055	2.078	0.000313063738150358	0.000729023231182069
EHI_027520	hypothetical protein	-0.152	0.9	0.41360052100338	0.486787487115927
EHI_027530	hypothetical protein	0.054	1.038	0.673463272559554	0.732696762134458
EHI_027540	hypothetical protein	0.682	1.604	0.0216201867269321	0.0353853536473981
EHI_027550	thioredoxin putative	-0.64	0.642	9.59919763043136e-09	4.83897682836002e-08
EHI_027560	pre-mRNA-splicing factor PRP46 putative	NA	NA	NA	NA
EHI_027570	hypothetical protein	NA	NA	NA	NA
EHI_027580	importin alpha putative	-0.605	0.657	1.87971514009912e-06	6.34128923950631e-06
EHI_027590	hypothetical protein	0.808	1.751	0.00254332121985089	0.00504224698862795
EHI_027600	4-methyl-5 28B-hydroxyethyl 29-thiazol monophosphate biosynthesis enzyme putative	-1.24	0.423	6.07830128618661e-09	3.15096448418083e-08
EHI_027610	hypothetical protein	-1.307	0.404	1.81682023187682e-06	6.14293390083385e-06
EHI_027620	hypothetical protein	0.218	1.163	0.221521885094313	0.283608548363274
EHI_027630	hypothetical membrane-spanning protein	0.477	1.392	0.153054215682989	0.204326696484361
EHI_027640	cell cycle-associated GTPase putative	-0.701	0.615	0.000341744723976382	0.000792365744177841
EHI_027650	hypothetical protein	0.225	1.169	0.0631713079635337	0.0927221704512726
EHI_027660	hypothetical protein	1.06	2.085	3.63564868541856e-12	3.18374095162354e-11
EHI_027670	hypothetical protein	0.663	1.583	0.00725012772734251	0.0131527002527007
EHI_027680	leucine rich repeat protein BspA family	0.012	1.008	0.943265249518408	0.955373099633831
EHI_027690	hypothetical protein conserved domain containing	0.723	1.651	2.45269388558776e-08	1.15268923927059e-07
EHI_027700	molybdenum cofactor sulfurase putative	-0.537	0.689	4.91317364081015e-06	1.5487447271452e-05
EHI_027710	calcium-transporting P-type ATPase putative	1.075	2.106	4.33275381497027e-11	3.22205581319614e-10
EHI_027720	coatomer beta subunit putative	-0.28	0.824	0.0409773319057278	0.0630342868798144
EHI_027730	WD repeat protein	-0.481	0.716	0.00318462960588982	0.0061876577308839
EHI_027740	hypothetical protein	1.617	3.068	3.94277498930351e-10	2.52898489701143e-09
EHI_027750	hypothetical protein	0.721	1.649	2.61323512151441e-05	7.27397343886818e-05
EHI_027760	DEAD DEAH box helicase putative	-0.592	0.664	0.000385385944289978	0.000885879496595423
EHI_027770	hypothetical protein	0.907	1.875	6.75434720090488e-10	4.15686261231387e-09
EHI_027780	signal peptide peptidase family protein	0.081	1.058	0.789551802609509	0.831597627140772
EHI_027790	hypothetical protein	1.083	2.118	5.18615687820385e-09	2.728100488352e-08
EHI_027800	galactose binding lectin 35 kDa subunit putative	-1.011	0.496	3.73330701544827e-05	0.000101137945022769
EHI_027810	hypothetical protein	-0.071	0.952	0.849392230551035	0.881617856578587
EHI_027910	hypothetical protein conserved	NA	NA	NA	NA
EHI_028010	hypothetical protein	0.265	1.202	0.631832590573375	0.694663698876213
EHI_028020	leucine rich repeat protein	0.862	1.818	0.117435130187796	0.161462534095326
EHI_028220	hypothetical protein	2.53	5.776	2.52640745049206e-06	8.32437373577517e-06
EHI_028330	leucine rich repeat protein BspA family	0.087	1.062	0.81931241682202	NA
EHI_028430	surface antigen ariel1 putative	0.81	1.754	0.147448116700183	0.197722912841605
EHI_028530	hypothetical protein	-0.918	0.529	0.00166928329010566	0.00343667880874266
EHI_028540	hypothetical protein	0.395	1.315	0.0646716026834825	0.0946278223141489
EHI_028550	hypothetical protein	1.01	2.014	1.35334834751472e-05	3.9612257762477e-05
EHI_028560	hypothetical protein conserved	1.758	3.382	2.57519504543504e-07	1.00278763951071e-06
EHI_028670	hypothetical protein	-0.628	0.647	0.266067636140568	0.333686297558926
EHI_028770	hypothetical protein	NA	NA	NA	NA
EHI_028780	hypothetical protein	NA	NA	NA	NA
EHI_028880	geranylgeranyl pyrophosphate synthetase putative	0	1	1	NA
EHI_028890	recQ family helicase putative	-0.064	0.957	0.733846533358254	0.785620339053623
EHI_028900	dolichyl-diphosphooligosaccharide-protein glycotransferase putative	0.027	1.019	0.870753115034473	0.898684571273787
EHI_028910	ARF GTPase activating protein putative	-0.213	0.863	0.360550756750256	0.43409708843558
EHI_028920	heat shock protein putative	2.378	5.199	8.26007754076081e-08	3.54625093044347e-07
EHI_028930	cyst wall-specific glycoprotein Jacob	3.069	8.392	8.23713159609851e-20	2.12915649808119e-18
EHI_028940	hypothetical protein	3.379	10.404	1.12256296201121e-53	6.47287074095079e-51
EHI_028950	chitobiosyldiphosphodolichol beta-mannosyltransferase putative	0.056	1.04	0.676201454107508	0.735248926601375
EHI_028960	hypothetical protein	0.823	1.77	2.44460551624446e-07	9.58909625838226e-07
EHI_028970	hypothetical protein	0.923	1.896	1.94881035945416e-08	9.34033405017162e-08
EHI_028980	hypothetical protein	1.779	3.431	1.64026832769003e-10	1.12389866401869e-09
EHI_028990	hypothetical protein	-0.328	0.797	0.109298265684579	0.151609881489934
EHI_029000	zinc finger domain containing protein	0	1	1	NA
EHI_029010	hypothetical protein	3.881	14.73	1.17249559374818e-64	1.75780539414727e-61
EHI_029020	Rho family GTPase	-0.913	0.531	1.76031172399448e-07	7.10896156344323e-07
EHI_029030	hypothetical protein	0.056	1.04	0.846943177275062	0.879684918505454
EHI_029040	exportin T putative	0.996	1.994	1.64469152892151e-05	4.74359665286482e-05
EHI_029050	long-chain-fatty-acid--CoA ligase putative	-0.812	0.57	3.80776658896832e-15	5.11523626360332e-14
EHI_029060	hypothetical protein	0.757	1.691	4.24292930030319e-08	1.91596373705257e-07
EHI_029070	hypothetical protein	-0.314	0.805	0.221622728836642	0.283655814733175
EHI_029080	FHA domain protein putative	-0.277	0.825	0.112796193698919	0.155913750316633
EHI_029090	hypothetical protein	-0.037	0.974	0.847959980955403	0.880253152920884
EHI_029100	AMP deaminase putative	0.546	1.461	0.00136434974370133	0.00284641404920266
EHI_029200	ribosome biogenesis protein putative	0.6	1.516	0.0141473255975428	0.0240417938515485
EHI_029210	proteasome subunit alpha type 3 putative	1.019	2.026	3.44923070924176e-11	2.61165993903801e-10
EHI_029220	peptidase S54 28rhomboid 29 family protein	-0.585	0.667	0.0638085096149258	0.093584149495888
EHI_029230	hydrolase yafV putative	0.435	1.352	0.0148531830093579	0.0251330609115456
EHI_029340	short chain dehydrogenase family protein	1.056	2.079	0.00566351718583131	0.0105187623451416
EHI_029350	hypothetical protein conserved	-0.491	0.711	0.0896727141901261	0.126779831303128
EHI_029360	hypothetical protein	-0.49	0.712	0.00633940166890508	0.011655667135176
EHI_029370	Vacuolar ATP synthase proteolipid subunit putative	-1.143	0.453	1.74655692230175e-10	1.19454294612901e-09
EHI_029380	thioredoxin putative	0.461	1.377	0.0784203088814687	0.112247209351822
EHI_029390	hypothetical protein	0.425	1.342	0.453026789878615	0.525842182863131
EHI_029490	hypothetical protein pseudogene	NA	NA	NA	NA
EHI_029500	hypothetical protein	1.186	2.275	7.9622380534161e-06	2.41151258377402e-05
EHI_029510	hypothetical protein	-0.096	0.936	0.811347128431875	NA
EHI_029520	hypothetical protein	1.987	3.964	2.60335474485238e-14	3.13238317293956e-13
EHI_029530	60S ribosomal protein L7a putative	-1.262	0.417	3.8724295163814e-09	2.07786196526808e-08
EHI_029540	dolychil-diphosphooligosaccharide-- protein glycosyltransferase subunit putative	-0.128	0.915	0.598266310063135	0.664681230210947
EHI_029550	hypothetical protein	-0.029	0.98	0.908987063340806	0.927421672356428
EHI_029560	glucosamine--fructose-6-phosphate aminotransferase putative	-0.344	0.788	0.0258196152970694	0.0414618329620463
EHI_029570	methyltransferase putative	-0.201	0.87	0.365683413088154	0.438779577225943
EHI_029580	mannosyltransferase putative	0.091	1.065	0.758016772578655	0.805057201367186
EHI_029590	protein kinase domain containing protein	0.53	1.444	0.00071924190784405	0.00157921421827739
EHI_029600	hypothetical protein conserved	-0.706	0.613	0.0198518760720041	0.0327630257674467
EHI_029610	maltose O-acetyltransferase putative	3.562	11.809	9.83241898788121e-29	6.11606212178467e-27
EHI_029620	aldose reductase putative	NA	NA	NA	NA
EHI_029720	hypothetical protein	-1.185	0.44	2.12532488432662e-08	1.01345008479086e-07
EHI_029730	hypothetical protein	1.008	2.011	1.93409344826532e-06	6.50716538967543e-06
EHI_029830	hypothetical protein conserved	-1.639	0.321	4.18027219917784e-07	1.57701662833604e-06
EHI_029930	hypothetical protein	-0.748	0.595	0.0380481756123029	0.0590174763058641
EHI_029940	hypothetical protein	NA	NA	NA	NA
EHI_029950	hypothetical protein	NA	NA	NA	NA
EHI_030050	hypothetical protein	1.805	3.494	1.20520968676513e-10	8.42747370521585e-10
EHI_030060	hypothetical protein	2.18	4.532	2.50033174566578e-68	6.24749558850356e-65
EHI_030070	hypothetical protein	-1.502	0.353	6.76191962686188e-07	2.46055094771634e-06
EHI_030080	hypothetical protein	1.269	2.41	1.07686015434007e-13	1.18013797031187e-12
EHI_030090	eukaryotic initiation factor 4E putative	-0.335	0.793	0.160465955984561	0.212856628218063
EHI_030100	hypothetical protein	0.107	1.077	0.772622750872917	0.816635665615254
EHI_030110	hypothetical protein conserved	-0.058	0.961	0.790956342100669	0.832858142095309
EHI_030120	tyrosine kinase putative	-0.896	0.537	5.22931449642887e-07	1.94495315860492e-06
EHI_030130	hypothetical protein	0.693	1.616	6.66600416016892e-07	2.43036805372696e-06
EHI_030140	hypothetical protein	1.679	3.202	7.70106495299396e-08	3.33297822676921e-07
EHI_030150	hypothetical protein conserved	0.988	1.983	3.76698846563576e-08	1.71760009357699e-07
EHI_030160	SOH1 protein putative	-0.171	0.888	0.611790869785395	0.676610809489538
EHI_030170	26S proteasome non-ATPase regulatory subunit putative	0.315	1.244	0.0106358703959753	0.018645108626808
EHI_030180	alcohol dehydrogenase 3 putative	-1.365	0.388	0.00742014360636109	0.0134221516586107
EHI_030390	hypothetical protein	0.478	1.393	0.0111966693531362	0.0195095847213178
EHI_030400	protein kinase domain containing protein	-0.423	0.746	0.00231962657165788	0.00463307241703903
EHI_030410	hypothetical protein	1.205	2.305	4.34583700733589e-08	1.95889321749788e-07
EHI_030420	tyrosine kinase putative	-0.077	0.948	0.640839855411823	0.703610312057782
EHI_030430	RNA recognition motif domain containing protein	-1.26	0.418	1.70168858669837e-08	8.25087816681174e-08
EHI_030440	hypothetical protein	-0.287	0.82	0.117558777221176	0.161573266235779
EHI_030450	hypothetical protein	1.046	2.065	2.38188531105759e-05	6.68962618646972e-05
EHI_030460	hypothetical protein	-0.29	0.818	0.14662385766769	0.196795557059702
EHI_030470	hypothetical protein	0.552	1.466	0.00936682208095468	0.0165872190689431
EHI_030480	hypothetical protein	-0.078	0.947	0.714073388583625	0.768513154461285
EHI_030490	hypothetical protein	-0.412	0.752	0.429496227263903	0.50202771239205
EHI_030590	hypothetical protein	-0.519	0.698	0.300280780336744	0.371313878159721
EHI_030600	metal cation transporter zinc 28Zn2 29-iron 28Fe2 29 permease 28ZIP 29 family	-0.527	0.694	2.27712509579094e-06	7.57626707414509e-06
EHI_030610	HECT domain and RCC1-like domain-containing protein putative	NA	NA	NA	NA
EHI_030710	60S ribosomal protein L12 putative	-1.716	0.304	0.00185089671646994	0.00377327217477799
EHI_030720	cysteine protease putative	-0.485	0.715	0.000402532364668739	0.000924160062957693
EHI_030730	hypothetical protein	0.261	1.198	0.295165120339439	0.365832959997426
EHI_030740	Ras guanine nucleotide exchange factor putative	0.895	1.86	0.000941095526460914	0.00202191231480396
EHI_030750	hypothetical protein	-0.701	0.615	1.04970943359819e-08	5.25977400685296e-08
EHI_030760	60S ribosomal protein L24 putative	-1.149	0.451	2.4411769506473e-06	8.07438826479607e-06
EHI_030770	hypothetical protein conserved	1.382	2.606	5.61830150274953e-13	5.53413772202503e-12
EHI_030780	hypothetical protein	0.836	1.785	3.94787726447765e-14	4.60237760101469e-13
EHI_030790	hypothetical protein conserved	-0.835	0.561	0.000205383341801705	0.000491085655548829
EHI_030800	LIM zinc finger domain containing protein	-0.343	0.788	0.050714363873644	0.0763669890712808
EHI_030810	malate dehydrogenasecytoplasmic putative	-1.358	0.39	4.93941183982967e-18	9.69262595585425e-17
EHI_030820	ARP2 3 complex 20 kDa subunit putative	-1.903	0.267	4.14478599813593e-05	0.000111041157405386
EHI_030830	Plasma membrane calcium-transporting ATPase putative	0.157	1.115	0.337998233703609	0.410438159702292
EHI_030840	casein kinase II regulatory subunit family protein	-0.163	0.893	0.326509421155951	0.398942888506114
EHI_030850	hypothetical protein	1.281	2.429	7.79981806150399e-05	0.000199411446756596
EHI_030860	cysteine surface protein putative	-0.599	0.66	0.265734091068714	0.333379539188465
EHI_030870	MmpL efflux pump putative	-1.089	0.47	4.0688101363783e-15	5.44639299683781e-14
EHI_030880	cyclin putative	0.156	1.114	0.296747208181834	0.367733025711858
EHI_030890	hypothetical protein	0.127	1.092	0.235083306389966	0.299030114491632
EHI_030900	Rap Ran GTPase-activating protein putative	-0.905	0.534	1.17622927693192e-08	5.8429520608891e-08
EHI_031100	hypothetical protein	0.864	1.821	2.08093929528434e-06	6.96371471314794e-06
EHI_031200	hypothetical protein	1.195	2.289	0.0244918923129102	0.0395670743055118
EHI_031210	hypothetical protein	0.653	1.573	0.000189766532900414	0.00045590669991657
EHI_031220	DNA repair protein RAD51 putative	1.896	3.723	9.64932108192942e-19	2.06072110627188e-17
EHI_031230	hypothetical protein	0.211	1.157	0.215084123218179	0.276452432723503
EHI_031240	serine threonine-protein phosphatase putative	-0.265	0.832	0.0500132792747728	0.0754476839290998
EHI_031250	signal peptidase putative	-1.896	0.269	2.08147610398869e-31	1.75311740174148e-29
EHI_031260	hypothetical protein	-0.366	0.776	0.0976265882364525	0.137017207530509
EHI_031270	DNA damage-binding protein putative	0.926	1.9	9.72245867132883e-10	5.81640464487477e-09
EHI_031280	hypothetical protein	1.295	2.453	7.09410504904441e-07	2.56895707476507e-06
EHI_031290	hypothetical protein	0.681	1.604	0.000437039859867844	0.000998491554272891
EHI_031300	hypothetical protein	-1.261	0.417	2.58325906552117e-10	1.71363804912803e-09
EHI_031310	myotubularin putative	0.607	1.524	0.00350428839452447	0.00675100123499241
EHI_031320	hypothetical protein	-0.31	0.807	0.0897349696228718	0.126843924626258
EHI_031330	hypothetical protein	-0.985	0.505	2.13213006915611e-08	1.01513638119024e-07
EHI_031340	hypothetical protein	3.226	9.357	4.41376853037577e-19	9.93561828939844e-18
EHI_031350	60S ribosome subunit biogenesis protein NIP7 putative	-0.287	0.819	0.149362838181892	0.199968536347823
EHI_031360	lecithin 3Acholesterol acyltransferase domain-containing protein	-0.478	0.718	6.9418401856972e-05	0.000179310937394853
EHI_031370	hypothetical protein	-0.106	0.929	0.609730127323953	0.675215989720838
EHI_031380	hypothetical protein	-0.454	0.73	0.098977611735558	0.138616667052593
EHI_031390	hypothetical protein	-0.061	0.959	0.717444529205283	0.771366062955078
EHI_031400	ribosomal protein S18 putative	-0.849	0.555	0.00107696058833959	0.0022908333059573
EHI_031410	GTP-binding protein	NA	NA	NA	NA
EHI_031510	pumilio family RNA-binding protein	0.93	1.905	2.1721655275047e-07	8.5833172346733e-07
EHI_031520	phosphatidylinositol N-acetylglucosaminyltransferase subunit C putative	0.93	1.905	4.56074002526411e-06	1.44250241474176e-05
EHI_031630	hypothetical protein conserved	-0.931	0.524	1.66063033660652e-06	5.64539002412809e-06
EHI_031640	hypothetical protein	-0.458	0.728	0.00567908839774327	0.0105450697620717
EHI_031740	RAS-related protein racG putative	1.352	2.552	0.00418413754614368	0.00796857089580615
EHI_031950	hypothetical protein	-0.077	0.948	0.885742972054754	0.910023207034325
EHI_031960	hypothetical protein conserved domain containing	-0.107	0.928	0.517978754411336	0.58901224864493
EHI_032060	hypothetical protein	0.302	1.233	0.589255015612299	0.656225760961193
EHI_032470	hypothetical protein	-1.084	0.472	0.00117266356314549	0.00247823120082847
EHI_032670	hypothetical protein	1.372	2.588	3.20459831111553e-06	1.04034706612953e-05
EHI_032780	hypothetical protein	-0.419	0.748	0.0457344454015138	0.0695386212433565
EHI_032790	hypothetical protein	1.878	3.675	0.000345660595316632	0.000800702046506017
EHI_032900	hypothetical protein	0.102	1.073	0.845839001908297	0.878903404256251
EHI_033010	hypothetical protein	2.656	6.302	1.01534447873486e-17	1.92197530621124e-16
EHI_033120	hypothetical protein	-0.958	0.515	0.0803279260443714	0.114605659236507
EHI_033130	cleavage and polyadenylation specificity factor 100 kDa subunit putative	1.007	2.009	2.10899317119034e-15	2.91142040722703e-14
EHI_033240	Riboflavin kinase FAD synthetase putative	2.336	5.05	3.25965469148307e-45	7.88205534430874e-43
EHI_033250	polyadenylate-binding protein putative	-0.838	0.56	5.7420715993429e-11	4.18880439589307e-10
EHI_033350	RNA-binding protein putative	0.713	1.64	0.000746613415986924	0.00163548046938573
EHI_033450	hypothetical protein	-0.18	0.883	0.748667523095942	0.798181162441642
EHI_033550	hypothetical protein conserved	-0.24	0.847	0.631825115799246	0.694663698876213
EHI_033560	leucine rich repeat protein 1	NA	NA	NA	NA
EHI_033670	S1 RNA binding domain-containing protein	0	1	1	NA
EHI_033680	valyl-tRNA synthetase putative	-1.288	0.41	8.36651355002317e-09	4.26925701640393e-08
EHI_033690	hypothetical protein conserved	1.016	2.023	5.49510528183751e-07	2.03514373481492e-06
EHI_033700	RecF RecN SMC domain containing protein	0.384	1.305	0.066455108089846	0.0968404918820928
EHI_033710	cysteine proteinase 2	-0.98	0.507	1.34978695634337e-06	4.64341579841665e-06
EHI_033720	DEAD DEAH box helicase putative	1.969	3.914	6.91290792236543e-16	1.01209292550881e-14
EHI_033730	hypothetical protein	2.132	4.384	2.08660669408136e-05	5.9269434554126e-05
EHI_033740	F-actin capping protein alpha subunit putative	-1.347	0.393	8.82400668210617e-07	3.14226860280607e-06
EHI_033750	hypothetical protein conserved	-0.307	0.808	0.111284273102363	0.154022694087022
EHI_033850	serine threonine- protein kinase 6 putative	-0.012	0.992	0.981492400761187	0.985040438627107
EHI_033860	endonuclease V putative	0	1	1	NA
EHI_033870	hypothetical protein	NA	NA	NA	NA
EHI_033880	hypothetical protein	0	1	1	NA
EHI_033890	hypothetical protein	-0.051	0.965	0.887934633692153	0.911525337463213
EHI_033900	hypothetical protein conserved	0.894	1.858	0.00414328504599741	0.00789678736455545
EHI_033910	hypothetical protein conserved	0.779	1.716	0.0251761407200548	0.0405501398447638
EHI_034010	hypothetical protein conserved	-0.017	0.988	0.951004360102083	0.960840813075987
EHI_034210	protein kinase domain containing protein	0.459	1.374	0.121678108711783	0.166745722651467
EHI_034410	hypothetical protein	0	1	1	NA
EHI_034510	hypothetical protein	NA	NA	NA	NA
EHI_034520	hypothetical protein	NA	NA	NA	NA
EHI_034530	hypothetical protein	NA	NA	NA	NA
EHI_034540	hypothetical protein	NA	NA	NA	NA
EHI_034550	hypothetical protein	0	1	1	NA
EHI_034560	deoxyuridine 5 27-triphosphate nucleotidohydrolase domain containing protein	0.522	1.436	0.214107279818508	NA
EHI_034570	hypothetical protein	0	1	1	NA
EHI_034580	hypothetical protein	NA	NA	NA	NA
EHI_034590	hypothetical protein	NA	NA	NA	NA
EHI_034600	hypothetical protein	0	1	1	NA
EHI_034610	leucine rich repeat protein BspA family	1.933	3.819	7.02533839516906e-06	2.15210202738812e-05
EHI_034710	heat shock protein putative	2.518	5.727	1.88941317470832e-07	7.54959549979401e-07
EHI_034810	hypothetical protein	-0.729	0.603	0.0553376834942119	0.0825166651029665
EHI_034820	hypothetical protein	-0.841	0.558	0.0262931215757048	0.0421365433045434
EHI_034830	hypothetical protein	-0.611	0.655	0.0848740931454063	0.120427068373645
EHI_034840	hypothetical protein	0.155	1.113	0.585033960875183	NA
EHI_034960	heat shock protein70 hsp70A2 putative	NA	NA	NA	NA
EHI_035060	fumarate hydratase class I anaerobic putative	NA	NA	NA	NA
EHI_035070	hypothetical protein conserved	0.42	1.338	0.0385848319779809	0.0597957205927113
EHI_035080	WD domain containing protein	-1.114	0.462	6.93531786225132e-08	3.02426659077579e-07
EHI_035090	60S ribosomal protein L7a putative	-1.112	0.463	1.20599627561882e-08	5.97893391669226e-08
EHI_035100	hypothetical protein	0.708	1.633	0.00014649654120512	0.000358634249795422
EHI_035110	hypothetical protein	0.639	1.558	0.000775819740413041	0.0016930261351197
EHI_035120	hypothetical protein	-0.226	0.855	0.44221232618579	0.514724161038615
EHI_035130	hypothetical protein	2.336	5.05	1.83044057554848e-34	2.07893675065324e-32
EHI_035140	Rab GTPase activating protein putative	0.512	1.426	1.20373945467449e-06	4.18129330502314e-06
EHI_035150	TBC domain containing protein	2.163	4.478	3.75358982119859e-27	1.98147248589469e-25
EHI_035160	hypothetical protein	-0.03	0.98	0.958049785215954	0.965938995798482
EHI_035170	U3 small nucleolar ribonucleoprotein subunit putative	NA	NA	NA	NA
EHI_035180	ubiquitin carboxyl-terminal hydrolase domain containing protein	0.035	1.025	0.809346265570955	0.846853658112769
EHI_035190	hypothetical protein	1.041	2.058	9.44107661858917e-11	6.72082719211248e-10
EHI_035200	hypothetical protein conserved	0.055	1.039	0.669119683647636	0.728923288566005
EHI_035210	ser thr protein phosphatase family protein	0.43	1.347	0.00757686985928298	0.0136595037193808
EHI_035220	hypothetical protein	0.793	1.733	1.50899140804337e-05	4.3825647402918e-05
EHI_035230	hypothetical protein	1.058	2.082	0.00178644425998472	0.00365779463885426
EHI_035240	hypothetical protein	1.645	3.127	0.00180000374804046	0.00368354575356574
EHI_035250	casein kinase II regulatory subunit family protein	0.687	1.61	2.41150252396011e-05	6.76520318847491e-05
EHI_035260	endoglucanase putative	0.381	1.303	0.0100317220518148	0.0176686533130647
EHI_035270	hypothetical protein	-0.823	0.565	2.53973211765818e-12	2.26371366872362e-11
EHI_035370	hypothetical protein	1.398	2.635	6.03583199356802e-09	3.13111395320318e-08
EHI_035380	hypothetical protein	1.615	3.064	4.65338325595801e-25	2.00469890153226e-23
EHI_035390	phosphatidylinositol-glycan biosynthesis class O protein putative	0.794	1.734	0.000821599614970392	0.00178048878688004
EHI_035400	hypothetical protein	0.738	1.668	0.00125051964912971	0.00262816942642447
EHI_035410	hypothetical protein	1.376	2.596	2.7705591374555e-09	1.53837861439751e-08
EHI_035420	PP-loop family protein	-1.204	0.434	1.52450273545686e-11	1.20672360137113e-10
EHI_035430	hypothetical protein	0.432	1.349	0.00309392961752708	0.00602079346131438
EHI_035440	60S ribosomal protein L4 putative	-0.756	0.592	7.77462722382014e-05	0.000198903091023057
EHI_035450	hypothetical protein	1.084	2.12	1.86386428042781e-05	5.33264375804843e-05
EHI_035460	40S ribosomal protein S13 putative	-1.035	0.488	0.0191625395411514	0.0317293986891708
EHI_035470	hypothetical protein	0.209	1.156	0.20169223415899	0.261029866584218
EHI_035480	hypothetical protein conserved	-0.74	0.599	0.000317532357040998	0.000738970055380107
EHI_035490	hypothetical protein	0.357	1.281	0.0706957095755821	0.102244846416856
EHI_035500	protein kinase putative	-0.589	0.665	3.32866662397116e-10	2.16782667361319e-09
EHI_035510	hypothetical protein	-1.314	0.402	1.8187592990671e-19	4.38373623980931e-18
EHI_035520	hypothetical protein	2.441	5.431	5.11345692689305e-19	1.13740276332315e-17
EHI_035530	hypothetical protein	-0.463	0.725	0.414607719056939	0.487743167302387
EHI_035540	ubiquitin-activating enzyme putative	-0.311	0.806	0.00756867378066958	0.0136480102621841
EHI_035550	regulator of nonsense transcripts putative	0.725	1.653	6.59891502463024e-05	0.000171279317952314
EHI_035560	hypothetical protein	1.531	2.891	9.38958657500125e-10	5.64882351253687e-09
EHI_035570	protein kinase putative	1.033	2.046	5.68061792890963e-08	2.52113155684468e-07
EHI_035580	Der1 family protein putative	-0.156	0.897	0.312911533595366	0.384522107513257
EHI_035590	WD domain containing protein	-0.271	0.829	0.0675467655724053	0.0981831597306089
EHI_035600	ribosomal protein L18a putative	-1.338	0.395	5.74451830173169e-11	4.18880439589307e-10
EHI_035610	hypothetical protein	1.217	2.325	4.09560650469456e-06	1.30530044044177e-05
EHI_035620	hypothetical protein	4.519	22.932	1.82007401347474e-28	1.09146198440053e-26
EHI_035630	hypothetical protein	-1.181	0.441	1.42797238403721e-06	4.89665187133712e-06
EHI_035640	hypothetical protein	1.039	2.054	0.000916215936703382	0.00197298324088726
EHI_035650	ribose-phosphate pyrophosphokinase putative	-0.528	0.693	0.00119243423099285	0.00251788366071053
EHI_035660	queuine tRNA-ribosyltransferase putative	-0.827	0.564	2.04038036559504e-07	8.09671319243008e-07
EHI_035670	hypothetical protein	-0.98	0.507	3.02877112751916e-05	8.32245908060249e-05
EHI_035680	hydrolase carbon-nitrogen family	-0.733	0.602	3.23500219528587e-05	8.84698155996456e-05
EHI_035690	galactose-inhibitable lectin 35 kda subunit precursor	-1.501	0.353	1.0906637977581e-16	1.79683864351533e-15
EHI_035700	beta-amylase putative	0.14	1.102	0.684215640908221	0.742562681952805
EHI_035710	RhoGAP domain containing protein	-0.664	0.631	6.64633764870718e-05	0.000172331189950567
EHI_035720	hypothetical protein	1.07	2.099	5.41297330481569e-05	0.000141922517988452
EHI_035730	hypothetical protein	-1.244	0.422	8.93259131787322e-19	1.92410070456258e-17
EHI_035740	hypothetical protein	1.657	3.154	0.00240031887058187	0.00478160573580168
EHI_035750	lecithin 3Acholesterol acyltransferase domain-containing protein	-0.4	0.758	0.00902976000062534	0.016035792694785
EHI_035760	hypothetical protein	-0.487	0.713	0.324912895901741	0.397315997990123
EHI_035770	protein with RhoGEF and ArfGAP domains	0.045	1.032	0.729037562814067	0.781588325351008
EHI_035780	hypothetical protein	0.167	1.122	0.713722590647558	0.768310175991068
EHI_035790	hypothetical protein	1.976	3.933	1.77596501521691e-37	2.56012187578191e-35
EHI_035800	Ras GTPase activating protein putative	0.808	1.751	4.31587031028237e-06	1.37025683379401e-05
EHI_035810	hypothetical protein	0.271	1.207	0.0111815973689433	0.0194923846226974
EHI_035820	hypothetical protein conserved	-0.403	0.756	0.0615414955868471	0.0904716710960984
EHI_035920	regulator of nonsense transcripts putative	0.409	1.328	0.0103591036772157	0.0182067622894276
EHI_035930	leucine rich repeat and phosphatase domain containing protein	-0.057	0.961	0.745070133113448	0.795477242247316
EHI_035940	Rho GTPase activating protein putative	-0.407	0.754	0.0250381339575165	0.0403625488485041
EHI_035950	protein kinase domain containing protein	1.619	3.071	1.956142609461e-13	2.05655610105465e-12
EHI_035960	hypothetical protein	0.429	1.346	0.00754910419547821	0.0136180040782655
EHI_035970	PQ loop repeat protein	-1.124	0.459	2.27831258701513e-08	1.07885225219617e-07
EHI_035980	hypothetical protein	0.964	1.951	1.60931316474672e-06	5.48336885588246e-06
EHI_035990	hypothetical protein	-0.582	0.668	0.0128908159272712	0.0221120265882895
EHI_036390	hypothetical protein	0.107	1.077	0.791042952975731	NA
EHI_036490	surface antigen ariel1 putative	1.744	3.349	1.16147813673375e-06	4.04386442775485e-06
EHI_036500	hypothetical protein	-0.765	0.588	0.000192258539219155	0.000461174403195771
EHI_036510	hypothetical protein	-0.651	0.637	3.65515393246301e-07	1.39152025788435e-06
EHI_036520	importin beta putative	-0.604	0.658	0.0207282954137084	0.0340594700616304
EHI_036530	40S ribosomal protein S27a putative	-1.103	0.466	1.70745351091722e-06	5.78739982851356e-06
EHI_036540	hypothetical protein	-1.128	0.458	1.80900974220929e-05	5.19449856278566e-05
EHI_036550	HAD hydrolase family IA variant 3	-0.662	0.632	0.00943366142088274	0.0166819358365032
EHI_036560	hypothetical protein	-0.656	0.635	0.0498562676382325	0.0752562590044686
EHI_036570	hypothetical protein	-0.908	0.533	5.79783100778271e-12	4.93869786753855e-11
EHI_036580	BRAC1 domain containing protein	0.577	1.492	0.0173484693847934	0.028969509135311
EHI_036590	hypothetical protein	2.114	4.329	1.84828427247469e-14	2.27499817840234e-13
EHI_036600	hypothetical protein	0.22	1.164	0.406174123535182	0.479703990864932
EHI_036610	hypothetical protein	-1.325	0.399	0.0167744048289683	0.0280734401870833
EHI_036620	P-glycoprotein 5 pseudogene	-0.167	0.89	0.545518847559624	0.615381381686522
EHI_036630	hypothetical protein	NA	NA	NA	NA
EHI_036640	zinc finger domain containing protein	-1.227	0.427	5.50461836341108e-12	4.70497368895433e-11
EHI_036840	hypothetical protein	0.512	1.426	0.0223695539575458	0.0364526470577746
EHI_036850	hypothetical protein conserved	0.214	1.16	0.359682580647403	0.433190974378685
EHI_036860	hypothetical protein	1.023	2.032	9.08352672147327e-06	2.72469452997854e-05
EHI_036870	hypothetical protein	1.064	2.091	0.000237156969512524	0.00056168361562903
EHI_036880	RhoGAP domain containing protein	0.62	1.537	0.00976070416484083	0.0172196371898439
EHI_036890	ATPase Vps4 oligomerisation domain containing protein	2.692	6.46	6.03927204659505e-26	2.93963527670627e-24
EHI_036900	DEAD DEAH box helicase putative	-0.178	0.884	0.201529881281672	0.260909842847568
EHI_036910	hypothetical protein	1.202	2.301	0.00293193614762305	0.00574282554548795
EHI_037010	dentin sialophospho protein precursor putative	-0.24	0.847	0.582047413685631	0.649840246200102
EHI_037120	ankyrin repeat protein putative	1.327	2.509	7.10221504856497e-14	8.00574496301398e-13
EHI_037130	ribosomal protein S17 putative	-1.088	0.47	1.78164987873835e-05	5.12480717230342e-05
EHI_037140	receptor protein kinase putative	-0.722	0.606	8.08662539972298e-10	4.90431585730772e-09
EHI_037150	hypothetical protein	-1.372	0.386	2.39578858710198e-10	1.59634055545924e-09
EHI_037160	hypothetical protein	-1.032	0.489	1.42729782276805e-09	8.33906818353024e-09
EHI_037170	hypothetical protein	-0.322	0.8	0.0864467917864435	0.122565755859879
EHI_037180	Ras family GTPase	1.955	3.876	7.01579467802331e-05	0.000180971771873581
EHI_037190	serine carboxypeptidase 28S28 29 family protein	-0.125	0.917	0.633957999928337	0.696898250104534
EHI_037200	hypothetical protein	0.778	1.715	5.82760005916e-07	2.14873044975226e-06
EHI_037210	hypothetical protein	-0.434	0.74	0.000649871599822622	0.00143573165702045
EHI_037220	hypothetical protein conserved	0.3	1.231	0.0609236855508385	0.0896513441085758
EHI_037230	chaperone protein dnaK putative	1.215	2.321	1.41255935581304e-09	8.25939542213306e-09
EHI_037240	U5 small nuclear ribonucleoprotein subunit putative	0.089	1.063	0.875341653587762	0.901808828380135
EHI_037340	hypothetical protein conserved	NA	NA	NA	NA
EHI_037440	hypothetical protein	NA	NA	NA	NA
EHI_037540	hypothetical protein	1.094	2.134	3.39012923876422e-17	6.00548796392793e-16
EHI_037550	hypothetical protein	0.903	1.87	0.00204411839909975	0.0041278856464579
EHI_037670	hypothetical protein	0	1	1	NA
EHI_037680	DNA polymerase putative	-0.173	0.887	0.439282299909069	NA
EHI_037690	hypothetical protein	-0.822	0.565	0.0677827831614765	NA
EHI_037700	hypothetical protein	NA	NA	NA	NA
EHI_037710	hypothetical protein	NA	NA	NA	NA
EHI_037810	hypothetical protein	NA	NA	NA	NA
EHI_037820	hypothetical protein conserved domain containing	0.419	1.337	0.116564917506836	0.160501583694204
EHI_037920	hypothetical protein	-0.442	0.736	0.404194173683708	0.477591350241657
EHI_038020	hypothetical protein	NA	NA	NA	NA
EHI_038030	hypothetical protein	0.114	1.083	0.59581400905883	NA
EHI_038130	hypothetical protein	-0.118	0.921	0.830694800094839	0.866048431364522
EHI_038140	hypothetical protein	2.246	4.743	2.52498509343846e-05	7.05104891960267e-05
EHI_038150	hypothetical protein	1.27	2.411	0.000470279370690134	0.00106921873299765
EHI_038160	14-alpha-glucan branching enzyme putative	0.897	1.862	0.00319608355584537	0.00620830327406501
EHI_038270	hypothetical protein	-0.663	0.631	1.30655675970837e-05	3.8347492054714e-05
EHI_038280	hypothetical protein	-0.771	0.586	6.64877481465305e-08	2.9094697028978e-07
EHI_038290	hypothetical protein pseudogene	0.328	1.255	0.547260152333021	0.616974297170751
EHI_038300	hypothetical protein	-0.881	0.543	1.69909390750956e-06	5.76568942086541e-06
EHI_038310	60S ribosome subunit biogenesis protein NIP7 putative pseudogene	NA	NA	NA	NA
EHI_038330	zinc finger domain containing protein	-0.864	0.55	7.16320449628889e-06	2.18807583146624e-05
EHI_038340	hypothetical protein	NA	NA	NA	NA
EHI_038440	hypothetical protein	-1.05	0.483	0.059409891054842	0.0877988772352725
EHI_038540	hypothetical protein conserved	-0.174	0.886	0.29408343659666	0.364612874748357
EHI_038550	hypothetical protein	-0.231	0.852	0.392057629396811	0.465230962475621
EHI_038560	hypothetical protein	0.268	1.204	0.0983210490892912	0.137914405683632
EHI_038570	RNA polymerase subunit Rpb8	0.018	1.013	0.932986462084165	0.946753285472168
EHI_038580	ribosomal protein L11 putative	-1.283	0.411	8.57719748335775e-09	4.36784458799251e-08
EHI_038590	hypothetical protein	-0.152	0.9	0.30439278408811	0.375284261434946
EHI_038600	splicing factor 3A subunit 3 putative	2.279	4.852	1.1128460593274e-32	1.08336286502833e-30
EHI_038610	hypothetical protein	0.101	1.072	0.856145723938361	0.887030870302966
EHI_038620	40S ribosomal protein S16 putative	-1.318	0.401	1.60866323439912e-08	7.83530838535139e-08
EHI_038630	hypothetical protein	0.643	1.562	0.0065966697545751	0.0120871758690528
EHI_038640	Myb family DNA-binding protein SHAQKYF family	1.391	2.622	1.56663995781273e-08	7.65051017834803e-08
EHI_038650	hypothetical protein	-1.065	0.478	1.73022796130195e-05	4.98071766433158e-05
EHI_038660	hypothetical protein conserved	0.601	1.516	0.000483219602239583	0.00109564855970596
EHI_038670	protein kinase domain containing protein	0.476	1.391	0.0182857980500101	0.0303723337431588
EHI_038680	Rab family GTPase	0.86	1.815	1.24117692486555e-09	7.33743077980457e-09
EHI_038690	ubiquitin-activating enzyme E1 1 putative	1.133	2.193	2.9551075332367e-08	1.36991255838852e-07
EHI_038800	actin binding protein putative	-0.309	0.807	0.0391295230247245	0.0604973081472185
EHI_038810	leucine rich repeat protein BspA family	-0.692	0.619	0.00282272829449172	0.00555504628393541
EHI_038820	hypothetical protein	-0.53	0.692	0.00269473657926673	0.00532132386675011
EHI_038830	hypothetical protein	0.74	1.67	0.00122581830445875	0.00258328198206993
EHI_038840	Rab GTPase activating protein putative	0.453	1.369	0.00140954339954209	0.00293172511736057
EHI_038850	hypothetical protein	0.161	1.118	0.732266610789807	0.784165565634398
EHI_038860	40S ribosomal protein S28 putative	-1.301	0.406	2.14223488249606e-06	7.1496850753297e-06
EHI_038870	Rho guanine nucleotide exchange factor putative	0.438	1.355	0.0407251075948614	0.0626848884047394
EHI_038880	WD repeat protein	0.902	1.869	0.0014336171158043	0.00297766525355196
EHI_038890	hypothetical protein	0.254	1.192	0.121781789207595	0.166819580030613
EHI_038900	hypothetical protein	2.527	5.765	2.07649470748267e-24	8.23566366523285e-23
EHI_038910	hypothetical protein	1.676	3.195	4.48856219642195e-05	0.000119567385303408
EHI_038920	DNA topoisomerase III putative	0.498	1.412	0.000182052093853625	0.000439363327600378
EHI_038930	hypothetical protein conserved domain containing	-0.127	0.916	0.394698853851201	0.467980509505919
EHI_038940	Sec7 domain protein	0.907	1.876	0.00030087718601971	0.000702171664509262
EHI_038950	hypothetical protein	-0.16	0.895	0.240345642465816	0.304947687190887
EHI_038960	hypothetical protein	1.088	2.126	0.00182966570712968	0.00373710467047522
EHI_038970	hypothetical protein	-0.065	0.956	0.83925083108969	0.872904707901806
EHI_038980	hypothetical protein	-0.475	0.719	0.0902032074627259	0.127481757756522
EHI_038990	Protein transport protein SEC61 gamma subunit putative	0.335	1.261	0.44723441715852	0.51960154851523
EHI_039000	CAF1 family ribonuclease putative	0.154	1.113	0.253697043103699	0.319776868186536
EHI_039010	40S ribosomal protein S26 putative	-1.204	0.434	9.69079453997679e-08	4.11104673863419e-07
EHI_039020	actobindin putative	-0.794	0.577	0.00123942021667597	0.00260754811793519
EHI_039030	RhoGAP domain containing protein	0.727	1.655	0.00750519536804591	0.0135531063548235
EHI_039040	hypothetical protein	0.087	1.062	0.485541695332289	0.557756596942508
EHI_039050	hypothetical protein conserved	0.197	1.146	0.301231806457463	0.372121559196629
EHI_039060	high mobility group 28HMG 29 box domain containing protein	-0.322	0.8	0.0822405742222714	0.117067099196762
EHI_039070	actin putative	-0.209	0.865	0.0848317157467344	0.120389727610284
EHI_039080	hypothetical protein	0.55	1.464	0.0970865939887417	0.136438153082041
EHI_039180	acetyltransferase putative	1.593	3.016	6.71265850950234e-12	5.68565968217283e-11
EHI_039190	aldose reductase putative	0.131	1.095	0.686109507274335	NA
EHI_039200	hypothetical protein	-0.449	0.732	0.00207348592192574	0.00417897315323067
EHI_039210	tRNA -methyltransferase catalytic subunit putative	0.133	1.097	0.552827135057119	0.621940898152208
EHI_039320	hypothetical protein	NA	NA	NA	NA
EHI_039330	hypothetical protein conserved	-0.895	0.538	2.79091909620591e-05	7.73251299480844e-05
EHI_039340	USP6 N-terminal-like protein putative	0.021	1.015	0.969888819910978	0.976008403014189
EHI_039350	s phingosine-1-phosphate lyase 1 putative	-0.985	0.505	4.50100940144802e-09	2.39118118166225e-08
EHI_039360	pumilio family RNA-binding protein	NA	NA	NA	NA
EHI_039470	pumilio family RNA-binding protein	NA	NA	NA	NA
EHI_039480	Rho guanine nucleotide exchange factor putative	0.364	1.287	0.00123417500532488	0.00259797131140559
EHI_039490	hypothetical protein	-0.075	0.949	0.81051502942939	0.847721593498355
EHI_039590	hypothetical protein conserved	-2.385	0.191	1.73043406879622e-35	2.12644816060598e-33
EHI_039600	hypothetical protein	-0.428	0.743	0.0684338045530752	0.09931845090607
EHI_039610	cysteine proteinase putative	-0.252	0.84	0.098713435921777	0.138335374026854
EHI_039710	hypothetical protein	NA	NA	NA	NA
EHI_039720	hypothetical protein	1.44	2.714	0.00600542615842978	0.0111124844442334
EHI_039820	hypothetical protein	0.376	1.298	0.0552473596954698	0.0824311720297057
EHI_039830	UDP-N-acetylglucosamine pyrophosphorylase putative	0.859	1.814	3.65491289328717e-06	1.17433463557997e-05
EHI_039840	hydrolase alpha beta fold family domain containing protein	0.339	1.265	0.125435121114793	0.171330478840468
EHI_039850	Rho guanine nucleotide exchange factor putative	0.122	1.088	0.51913472362361	0.590058208989019
EHI_039860	histidine acid phosphatase family protein	-0.294	0.816	0.0273129508822481	0.0436169322141738
EHI_039960	hypothetical protein	NA	NA	NA	NA
EHI_040060	cylicin-2 putative	0.993	1.99	0.0301611634043574	0.0476275712827182
EHI_040260	HEAT repeat domain containing protein	-0.841	0.558	2.30350237464704e-08	1.09009178032539e-07
EHI_040270	TBC domain containing protein	-0.515	0.7	8.83896398400768e-05	0.000224447405230764
EHI_040280	eukaryotic translation initiation factor 4E putative	-0.66	0.633	7.66878564734318e-07	2.75973198331659e-06
EHI_040290	hypothetical protein	0.957	1.942	7.33071724609667e-10	4.48580052871352e-09
EHI_040300	WD domain containing protein	1.198	2.294	2.93958013491962e-07	1.13232747643153e-06
EHI_040310	Rab family GTPase	-0.353	0.783	0.0638474502807153	0.0936046327604619
EHI_040320	3 27 exoribonuclease family protein	-0.467	0.723	0.0324801049795078	0.0509886632306577
EHI_040330	GTP-binding protein Ras family	1.462	2.754	3.26346980005328e-17	5.79691223251171e-16
EHI_040340	hypothetical protein	-0.552	0.682	0.0156406644446443	0.0263406921314432
EHI_040350	hypothetical protein	0.549	1.463	0.035247661370011	0.0550221719345277
EHI_040360	ruvB-like DNA helicase putative	0.25	1.189	0.0676450817880021	0.0982879498125342
EHI_040370	hypothetical protein	0.299	1.23	0.28034727784715	0.34925763582221
EHI_040380	hypothetical protein conserved	0.157	1.115	0.521714562481425	0.592451501342336
EHI_040390	hypothetical protein	2.42	5.351	3.67370639869727e-15	4.94400415882131e-14
EHI_040400	prolyl-tRNA synthetase putative	-0.879	0.544	8.12676372156465e-06	2.45836242360164e-05
EHI_040410	hypothetical protein conserved	-0.553	0.682	3.59059536851819e-06	1.15664387118231e-05
EHI_040420	hypothetical protein conserved domain containing	-0.465	0.725	0.00188011160888969	0.00382658610378417
EHI_040430	hypothetical protein	-0.037	0.974	0.906137363692452	0.925395868969839
EHI_040440	hypothetical protein	-0.962	0.514	9.17266208432107e-14	1.01563183137475e-12
EHI_040450	Rab family GTPase	-0.453	0.73	0.000792100329311328	0.00172453792289216
EHI_040460	cysteine protease inhibitor 2 28EhICP2 29	-0.474	0.72	0.0658978585312474	0.0961405892468334
EHI_040470	hypothetical protein conserved domain containing	0.308	1.238	0.160082515614576	0.212423178801002
EHI_040480	mRNA cap guanine-N7 methyltransferase putative	0.655	1.575	0.196578896660648	0.255072772956243
EHI_040580	hypothetical protein	0.18	1.133	0.41266161859764	0.486140420086109
EHI_040590	hypothetical protein	-0.362	0.778	0.058990553101725	0.0872347970113495
EHI_040600	Acid sphingomyelinase-like phosphodiesterase putative	0.862	1.817	2.01333299175714e-11	1.56393203173177e-10
EHI_040610	hypothetical protein	0.697	1.622	2.88790937367566e-05	7.97633333274603e-05
EHI_040620	hypothetical protein	-0.696	0.617	0.0104356267082942	0.0183283640593657
EHI_040630	hypothetical protein	0.601	1.517	0.024226759129514	0.039164068672598
EHI_040640	hypothetical protein	1.211	2.315	0.0314098815487156	0.0494328095925198
EHI_040650	hypothetical protein	0.081	1.057	0.647271672697237	0.709556662553157
EHI_040660	ribosomal protein L11 putative	-1.23	0.426	8.39565432959219e-08	3.60033322966951e-07
EHI_040670	hypothetical protein	-0.463	0.726	0.0168941485859768	0.0282612224504535
EHI_040680	hypothetical protein	-0.459	0.728	0.00208293978368436	0.00419498028438956
EHI_040690	phosphatidylinositol 3-kinase putative	0.756	1.689	0.00174760503403428	0.00358218412226441
EHI_040700	coatomer protein gamma subunit putative	0.118	1.085	0.453614828952925	0.526361727218441
EHI_040800	60S ribosomal protein L15 putative	-1.602	0.329	3.05048353898336e-09	1.67274503352006e-08
EHI_040810	hypothetical protein	-0.872	0.547	6.28742012563132e-05	0.00016353400854175
EHI_040820	hypothetical protein	-0.255	0.838	0.244477693519041	0.30966623700891
EHI_040830	40S ribosomal protein S23 putative	0	1	1	1
EHI_040840	dephospho-CoA kinase putative	-0.237	0.849	0.318588578022739	0.390410328732786
EHI_040850	protein kinase domain containing protein	0.384	1.305	0.0133471252412767	0.022837263366494
EHI_040950	hypothetical protein	NA	NA	NA	NA
EHI_041050	UDP-galactose transporter-related protein 1 putative	-0.483	0.716	0.327691477180416	0.400126293035413
EHI_041060	hypothetical protein	0.816	1.761	7.16129306176148e-05	0.00018421775151326
EHI_041070	hypothetical protein	-0.36	0.779	0.00342022623995524	0.00660263092832977
EHI_041170	hypothetical protein	NA	NA	NA	NA
EHI_041270	surface antigen ariel1 putative	1.01	2.014	0.0679823961790785	0.0987206590000721
EHI_041465	AIG family protein	-0.296	0.815	0.169912781634182	0.224118636482461
EHI_041470	leucine rich repeat protein BspA family	2.447	5.452	2.16577940005226e-07	8.56259619345557e-07
EHI_041480	hypothetical protein	-0.832	0.562	0.00119318654263175	0.00251828031966271
EHI_041580	hypothetical protein conserved	1.491	2.81	5.41839169063388e-05	0.000142014909485984
EHI_041680	mucin-like protein 1 precursor putative	0.106	1.076	0.622729067511376	NA
EHI_041780	hypothetical protein	0.081	1.058	0.713418771304109	NA
EHI_041880	hypothetical protein	NA	NA	NA	NA
EHI_041890	hypothetical protein	0.825	1.772	0.0257613357807537	0.0413859779281033
EHI_041900	phosphatidylinositol-345-trisphosphate 3-phosphatase putative	0.827	1.774	2.21428305204372e-07	8.73592934637881e-07
EHI_041910	hypothetical protein	-0.708	0.612	3.80161052128404e-05	0.000102691432315478
EHI_041920	protein kinase domain containing protein	1.621	3.075	2.81869607503218e-13	2.89437613403304e-12
EHI_041930	hypothetical protein conserved	0.693	1.617	0.00141869017914619	0.00294911302908481
EHI_041940	hypothetical protein	1.322	2.5	1.78718819765405e-07	7.18710446867746e-07
EHI_041950	vacuolar protein sorting-associated protein 35 putative	0.201	1.15	0.266822810476392	0.334577415077121
EHI_041960	haloacid dehalogenase-like hydrolase	-0.23	0.853	0.251650617478069	0.317410908399059
EHI_041980	hypothetical protein conserved	-0.641	0.641	0.000189605005083738	0.00045568423151898
EHI_042090	hypothetical protein conserved	-0.158	0.896	0.476148351505227	0.54903514892398
EHI_042100	hypothetical protein	1.413	2.664	6.92298501803526e-10	4.24322941089062e-09
EHI_042110	hypothetical protein	1.172	2.254	2.78347627246844e-09	1.54440696805503e-08
EHI_042120	inositol 134-trisphosphate 5 6-kinase	0.37	1.292	0.067022658752881	0.0975158870364123
EHI_042130	hypothetical protein	0.694	1.618	0.00079059903816385	0.00172176943349106
EHI_042140	aldehyde dehydrogenase 1 putative	-0.065	0.956	0.618376715798869	0.68281279502749
EHI_042150	PH domain containing protein kinase putative	1.492	2.813	8.80331698338515e-12	7.29974160480698e-11
EHI_042160	tRNA intron endonuclease putative	-0.317	0.803	0.428124554479675	NA
EHI_042170	aminoacyl-histidine dipeptidase putative	-0.361	0.779	0.00525718133329165	0.00983965824578132
EHI_042180	hypothetical protein	0	1	1	NA
EHI_042190	hypothetical protein	-0.628	0.647	0.000614468409420218	0.00136273822396863
EHI_042200	hypothetical protein	-0.462	0.726	0.108413634701603	0.15049418624504
EHI_042210	hypothetical protein	-0.012	0.992	0.933540012935578	0.947186780856131
EHI_042220	hypothetical protein	2.123	4.357	3.5827838583122e-16	5.45864792721713e-15
EHI_042230	leucine rich repeat protein phosphatase 2C domain containing protein	0.885	1.846	0.000207596467392012	0.000496060924313205
EHI_042240	ribonuclease putative	-0.979	0.507	0.00559099369545058	0.0104124444077261
EHI_042250	Rab family GTPase	-0.046	0.969	0.734287620406812	0.785868075752351
EHI_042260	NADP-dependent alcohol dehydrogenase putative	0.03	1.021	0.799418393232735	0.839747796478781
EHI_042370	galactose-specific adhesin 170kD subunit putative	-1.328	0.398	7.43721925300892e-15	9.72938839800259e-14
EHI_042470	leucine rich repeat protein BspA family	NA	NA	NA	NA
EHI_042570	hypothetical protein	NA	NA	NA	NA
EHI_042580	dolychil-diphosphooligosaccharide-- protein glycosyltransferase subunit putative	NA	NA	NA	NA
EHI_042680	Ras family protein	NA	NA	NA	NA
EHI_042690	high mobility group 28HMG 29 box domain containing protein	-0.992	0.503	8.79696562696795e-05	0.000223456639578962
EHI_042700	SWIRM domain protein	1.207	2.309	7.73030110264874e-08	3.34370092703145e-07
EHI_042710	hypothetical protein	0.507	1.421	0.0112280610541699	0.019550649398852
EHI_042720	60S ribosomal protein L35 putative	-1.053	0.482	2.27724278736516e-05	6.41496126797791e-05
EHI_042730	hypothetical protein	0.055	1.039	0.860582976627921	0.890643378821331
EHI_042740	hypothetical protein conserved	0.988	1.983	3.49020463253419e-11	2.64001755050215e-10
EHI_042840	hypothetical protein	0	1	NA	NA
EHI_042850	hypothetical protein	NA	NA	NA	NA
EHI_042860	heat shock protein putative	NA	NA	NA	NA
EHI_042870	cell surface protease gp63 putative	0.228	1.171	0.110096724948417	0.152604484137081
EHI_042880	DNA topoisomerase III putative	0.54	1.454	0.00341533852665531	0.00659489376502015
EHI_042890	leucine rich repeat protein	-0.136	0.91	0.316914020621308	0.388612383212388
EHI_042900	thioredoxin putative	-0.522	0.697	0.00042858876165824	0.000980079730747459
EHI_042910	hypothetical protein conserved	2.341	5.066	4.59319069898151e-43	9.06067302093826e-41
EHI_042920	60S acidic riboomal protein P1 putative	-0.945	0.519	0.00112744584131192	0.00238940741489233
EHI_042930	60S acidic ribosomal protein P1 putative	-1.226	0.427	8.90642073268483e-06	2.67665903800946e-05
EHI_042940	hypothetical protein	0.343	1.268	0.216081360710323	0.277543845079606
EHI_042950	hypothetical protein	0.247	1.187	0.589774908008021	0.656707176237095
EHI_042960	CXXC-rich protein	0.568	1.482	0.0114975762778394	0.0199504240228435
EHI_042970	hypothetical protein	0	1	1	NA
EHI_042980	Initiation factor eIF-2B delta subunit putative	0.002	1.002	0.985560437509772	0.987800647088281
EHI_042990	Sec24 protein putative	-0.193	0.875	0.202651979941977	0.262181436252168
EHI_043000	heat shock protein 70 putative	1.458	2.748	7.09535887367347e-17	1.20605011603302e-15
EHI_043010	V-type ATPase A subunit putative	-0.282	0.822	0.0718211702666723	0.103732464801344
EHI_043020	protein kinase domain containing protein	0.338	1.264	0.0272010845680798	0.0434475452636536
EHI_043030	hypothetical protein	1.439	2.712	1.38048605371643e-11	1.09969431016561e-10
EHI_043130	hypothetical protein	-0.314	0.804	0.418396395641509	NA
EHI_043140	protein kinase putative	0.568	1.482	0.0103039800621737	0.0181183754506342
EHI_043240	glycogen phosphorylase putative	NA	NA	NA	NA
EHI_043340	hypothetical protein	1.6	3.032	0.0042530919203966	0.00808756393589368
EHI_043440	regulator of nonsense transcripts putative	-1.028	0.49	0.0202539085522074	0.0333778801356688
EHI_043540	hypothetical protein	1.599	3.029	0.000139358082039082	0.000342725781812652
EHI_043640	actin putative	NA	NA	NA	NA
EHI_043740	ubiquitin carboxyl-terminal hydrolase domain containing protein	3.226	9.354	1.61274799206026e-27	8.82420361203193e-26
EHI_043950	hypothetical protein	1.392	2.624	5.7688159051759e-05	0.0001506726272655
EHI_044160	hypothetical protein	0.718	1.645	0.198847018009112	0.25788187664296
EHI_044170	leucine rich repeat and phosphatase domain containing protein	0.298	1.23	0.502231943750719	0.574242015002348
EHI_044180	hypothetical protein conserved	1.12	2.174	4.84925098959111e-10	3.05462062335924e-09
EHI_044190	protein kinase with WD repeats	-0.222	0.858	0.118543015444922	0.162836438294876
EHI_044200	hypothetical protein	-0.196	0.873	0.107495742038879	0.149441409926454
EHI_044210	hydrolase alpha beta fold family domain containing protein	-0.519	0.698	9.31560116306932e-05	0.00023591130512962
EHI_044220	hypothetical protein	-0.899	0.536	2.70414834169461e-07	1.04864438537728e-06
EHI_044230	elongation factor-1alpha putative	1.083	2.119	8.02577663750293e-10	4.87925561027753e-09
EHI_044240	hypothetical protein	1.627	3.089	3.46845706391921e-09	1.88062495862758e-08
EHI_044350	hypothetical protein	-0.522	0.696	0.3009750403007	0.371985588115433
EHI_044360	hypothetical protein	-0.6	0.66	0.0267995621533127	0.0428884538644816
EHI_044370	hypothetical protein conserved	-0.812	0.569	3.66772110582146e-08	1.67451407815885e-07
EHI_044380	tryptophanyl-tRNA synthetase putative	NA	NA	NA	NA
EHI_044470	protein kinase putative	NA	NA	NA	NA
EHI_044480	WD domain containing protein	0.408	1.327	0.00281245739733968	0.00553774117427325
EHI_044490	hypothetical protein	-0.778	0.583	2.08980159620901e-07	8.27967905136508e-07
EHI_044500	cyst wall-specific glycoprotein Jacob putative	0.262	1.199	0.200423875350227	0.259657340066592
EHI_044510	hypothetical protein	-0.87	0.547	7.01867158972291e-05	0.000180983702224159
EHI_044520	hypothetical protein	0.373	1.295	0.000694583029158719	0.00152865366605219
EHI_044530	hypothetical protein	-0.295	0.815	0.228993344230199	0.292325290931466
EHI_044540	hypothetical protein	-0.273	0.828	0.0828566948155568	0.117805054541302
EHI_044550	Ribosomal protein S30 putative	-1.307	0.404	6.44458179271851e-06	1.98882606497398e-05
EHI_044560	protein tyrosine phosphatase putative	0.143	1.104	0.429996669798582	0.502534305707853
EHI_044570	hypothetical protein conserved domain containing	-0.12	0.92	0.562427271936507	0.631698356373397
EHI_044580	hypothetical protein	0.741	1.672	1.72523560628459e-07	6.97538624849476e-07
EHI_044590	40S ribosomal protein S5	-1.561	0.339	1.18893917383916e-10	8.32146409626359e-10
EHI_044600	hypothetical protein	0.494	1.409	0.0675308726136335	0.0981790964142352
EHI_044610	ribosome biogenesis protein NEP1 putative	0.017	1.012	0.911902887585208	0.929890361221428
EHI_044620	DNA-directed RNA polymerase I subunit 13 putative	NA	NA	NA	NA
EHI_044630	hypothetical protein	0.017	1.012	0.973087225823913	0.978570142846264
EHI_044640	protein kinase putative	-0.339	0.79	0.0451472580802506	0.0687155018415347
EHI_044650	importin alpha putative	0.164	1.12	0.242018173560879	0.306862014379626
EHI_044660	hypothetical protein	0.45	1.366	0.0664217512117541	0.0968107033022184
EHI_044670	hypothetical protein	0.449	1.366	0.141814897488242	0.191057597334986
EHI_044680	hypothetical protein	0.119	1.086	0.479565082040557	0.552539172298804
EHI_044690	RhoGAP domain containing protein	0.1	1.072	0.520177521558464	0.591064226406282
EHI_044700	hypothetical protein	1.871	3.658	7.6603831786014e-07	2.7580322913927e-06
EHI_044710	hypothetical protein	1.039	2.054	0.00111843714202921	0.00237232733917685
EHI_044720	hypothetical protein	-1.287	0.41	3.65347125475998e-10	2.35683481288131e-09
EHI_044730	peptidyl-prolyl cis-trans isomerase putative	-1.1	0.466	1.22136613903818e-05	3.60022043972875e-05
EHI_044740	UMP-CMP kinase putative	-1.238	0.424	4.85544625683458e-12	4.18349714267035e-11
EHI_044750	hypothetical protein	-0.469	0.722	0.0134476171712167	0.0229830598314839
EHI_044760	Rho guanine nucleotide exchange factor putative	-0.125	0.917	0.213564095040755	0.274828576210387
EHI_044770	60S ribosomal protein L32 putative	-1.326	0.399	1.84901846430114e-08	8.9076108023145e-08
EHI_044780	hypothetical protein	0.077	1.054	0.58065423747469	0.648687692275221
EHI_044790	hypothetical protein	-0.008	0.994	0.951099097255046	0.960840813075987
EHI_044800	hypothetical protein	-0.611	0.655	0.000942557706346669	0.00202447351483514
EHI_044810	ribosomal protein L10 putative	-1.347	0.393	3.89579172746638e-11	2.91155082642951e-10
EHI_044820	calmodulin putative	-0.252	0.84	0.258889708612287	0.325828954962677
EHI_044830	ribosomal protein L39 putative	-1.319	0.401	0.00100952776533842	0.00215657455941202
EHI_044840	chitin synthase 2 putative	0.383	1.304	0.0185052320822741	0.0307011475827013
EHI_044850	peptidyl-prolyl cis-trans isomerase FKBP-type putative	-1.53	0.346	7.95832436766978e-23	2.76183330833577e-21
EHI_044860	protein kinase domain containing protein	-0.794	0.577	1.49650466766288e-07	6.12994480262346e-07
EHI_044870	hypothetical protein	0.835	1.784	2.75007554199409e-09	1.52813686158545e-08
EHI_044880	nuclear transport factor 2-like export factor 2 putative	-0.214	0.862	0.0731540177343541	0.105393526222702
EHI_044890	helicase putative	0.296	1.228	0.114015033951555	0.157424331276635
EHI_044900	EF-hand calcium-binding domain containing protein	1.526	2.88	1.59845930088513e-08	7.79573904972996e-08
EHI_044910	hypothetical protein	-1.731	0.301	9.71298312562894e-13	9.2279494942604e-12
EHI_044920	hypothetical protein	0.079	1.056	0.617499271501203	0.68210647497392
EHI_044930	eukaryotic translation initiation factor 4 gamma putative	-1.447	0.367	1.07322606103609e-09	6.38484329644963e-09
EHI_044940	T-complex protein 1 subunit eta putative	-0.462	0.726	0.00620955432413021	0.0114541978775784
EHI_044950	hypothetical protein	0.043	1.03	0.876374192848555	0.902748515815963
EHI_044960	hypothetical protein	0.404	1.323	0.467778908918798	0.540371505818356
EHI_044970	malic enzyme putative	0.7	1.625	0.0246443806040265	0.0397876969648466
EHI_044980	tumor suppressor candidate 4 putative	NA	NA	NA	NA
EHI_044990	hypothetical protein	NA	NA	NA	NA
EHI_045000	actin-related protein 2 3 complex subunit 1A putative	-1.106	0.465	8.24397683415784e-08	3.54136678216889e-07
EHI_045010	hypothetical protein conserved	0.169	1.124	0.362858197772559	0.436340135632958
EHI_045020	hypothetical protein	4.439	21.697	1.00923352543372e-24	4.20289694813952e-23
EHI_045030	trans-23-enoyl-CoA reductase putative	0.638	1.556	0.00139707353347085	0.00290982584242775
EHI_045040	hypothetical protein	0.875	1.834	0.0797141375788317	0.113816604817319
EHI_045050	AAA family ATPase putative	0.276	1.211	0.0749923050664079	0.107801614798994
EHI_045060	hypothetical protein conserved	-0.654	0.636	9.27458861537086e-09	4.69626456876446e-08
EHI_045070	hypothetical protein	-0.858	0.552	2.48505165961798e-08	1.16643376584198e-07
EHI_045080	pyruvate phosphate dikinase putative	-0.818	0.567	0.113710176275331	0.157090210350144
EHI_045090	hypothetical protein	0.06	1.043	0.877280121098418	NA
EHI_045100	RhoGAP domain containing protein	0.574	1.488	0.000568671494542998	0.00127056975353035
EHI_045110	hypothetical protein	0.535	1.448	0.000752043747205475	0.00164657849599105
EHI_045120	transitional endoplasmic reticulum ATPase putative	0.718	1.645	1.15824850801245e-06	4.03449387363445e-06
EHI_045130	hypothetical protein	0.592	1.507	0.00506353011272879	0.00951283752506642
EHI_045140	hypothetical protein	-0.862	0.55	0.000142015328441935	0.000348688798559039
EHI_045150	prenyl cysteine carboxyl methyltransferase putative	-1.163	0.447	4.2028480661279e-13	4.22312990666149e-12
EHI_045160	hypothetical protein	2.79	6.915	3.38488978553337e-39	5.39853911326769e-37
EHI_045170	U5 snRNP-specific 200kd protein putative	1.508	2.843	4.34245077946566e-10	2.76324372180599e-09
EHI_045180	hypothetical protein	-0.823	0.565	6.58545796839231e-06	2.02710133556782e-05
EHI_045190	clathrin adaptor complex small chain putative	0.177	1.131	0.357035246301685	0.43027913284203
EHI_045200	hypothetical protein	-0.617	0.652	1.59139057941833e-07	6.47966528154254e-07
EHI_045210	TBC Rab GTPase activating domain containing protein	0.844	1.795	7.06896053544491e-06	2.16223610866196e-05
EHI_045220	hypothetical protein	0.142	1.103	0.566455949679541	0.635556623080054
EHI_045230	hypothetical protein	-0.071	0.952	0.896844072046936	0.917905948124499
EHI_045240	hypothetical protein conserved	3.108	8.623	4.62374411545831e-32	4.12614117731851e-30
EHI_045250	thioredoxin putative	-0.418	0.748	0.0692616531993706	0.100383865503187
EHI_045260	DIM1 family protein putative	-0.945	0.519	1.43648947085662e-07	5.89700168320986e-07
EHI_045270	GTP-binding protein Ras family	1.355	2.557	2.67905896235295e-08	1.24889465060931e-07
EHI_045280	RNA recognition motif domain containing protein	-0.481	0.716	5.40239001548208e-05	0.000141717383412145
EHI_045290	calpain family cysteine protease putative	0.224	1.168	0.147920593017008	0.198250092125066
EHI_045300	60S ribosomal protein L6 putative	-0.992	0.503	3.64764854287302e-07	1.38936857100489e-06
EHI_045310	PH domain containing protein	-0.387	0.765	0.000151371498498841	0.000369964379767626
EHI_045320	vacuolar protein sorting 36 putative	0.463	1.379	0.129887852981642	0.176671991644056
EHI_045330	3BAlias	-0.868	0.548	4.67902704938602e-12	4.04544253312545e-11
EHI_045340	glutamate synthase beta subunit putative	0.139	1.102	0.503152976985344	0.575031973697536
EHI_045350	C2 domain containing protein	-0.355	0.782	0.0145500295044852	0.0246534857969307
EHI_045360	importin alpha subunit putative	-1.019	0.494	4.96239045500122e-05	0.000131210154676152
EHI_045370	hypothetical protein	-0.34	0.79	0.00747796101118843	0.0135169509862234
EHI_045380	SH2 domain containing protein	0.942	1.921	0.000729677119650162	0.00159978347145294
EHI_045390	hypothetical protein	0.495	1.409	0.0145492033607484	0.0246534857969307
EHI_045400	Arf GTPase activating protein putative	0.323	1.251	0.0334271205951192	0.0523766086916834
EHI_045410	metallo-beta-lactamase family protein	-0.22	0.859	0.192081022206791	0.249798636790788
EHI_045420	hypothetical protein	-0.136	0.91	0.339313002910293	0.41176789215081
EHI_045430	hypothetical protein	0.452	1.368	0.0441422433769317	0.0673499402307103
EHI_045440	ubiquitin carboxyl-terminal hydrolase domain containing protein	2.063	4.18	4.58458566231094e-14	5.27086719703725e-13
EHI_045450	Ras family GTPase	0	1	1	NA
EHI_045460	hypothetical protein	-0.867	0.548	0.000229585658187544	0.000544439763927183
EHI_045470	dolychil-diphosphooligosaccharide-- protein glycosyltransferase subunit putative	-0.336	0.792	0.0149280850702813	0.0252313248448317
EHI_045480	high mobility group 28HMG 29 box domain containing protein	-0.685	0.622	0.00683070029958458	0.0124763473308202
EHI_045490	SP-RING zinc finger domain containing protein	0.493	1.407	0.0303348811504376	0.0478855606336427
EHI_045500	hypothetical protein conserved	-0.243	0.845	0.156518819489206	0.208210305393272
EHI_045510	hypothetical protein	0.722	1.649	0.0185682390752913	0.0307936991390229
EHI_045520	hypothetical protein	1.309	2.478	2.62268458132309e-15	3.59408475714769e-14
EHI_045530	Ser Thr protein phosphatase family protein	1.445	2.723	3.080627996491e-13	3.15303156405536e-12
EHI_045540	hypothetical protein	-0.068	0.954	0.748943680812028	0.798274857559307
EHI_045550	Rab family GTPase	0.167	1.122	0.189889712153012	0.247292092129773
EHI_045560	hypothetical protein	0.768	1.703	1.20229990124941e-06	4.17822904949726e-06
EHI_045570	CDP-alcohol phosphatidyltransferase family protein	0.716	1.643	0.000447619321704905	0.00102203912138287
EHI_045580	hypothetical protein	1.336	2.525	5.219083694623e-17	9.03516198034504e-16
EHI_045590	hypothetical protein	0.306	1.236	0.128454611293202	0.174944724973446
EHI_045600	Ras family protein	0.607	1.523	0.0389408053882853	0.0602726155669186
EHI_045610	diacylglycerol kinase putative	0.378	1.3	0.0107631387691287	0.0188373775889304
EHI_045710	AP-2 complex protein putative	0.243	1.184	0.18098834454634	0.237017580489058
EHI_045720	hypothetical protein	1.45	2.733	0.00285928880465142	0.00561961952796723
EHI_045820	hypothetical protein	0.079	1.056	0.744806290082564	NA
EHI_045920	hypothetical protein	NA	NA	NA	NA
EHI_045930	hypothetical protein	NA	NA	NA	NA
EHI_046030	hypothetical protein	-0.083	0.944	0.880954216347135	0.906316725704791
EHI_046040	hypothetical protein	0.195	1.145	0.37728750491889	NA
EHI_046050	hypothetical protein	0.49	1.404	0.0583419220763371	0.0863949126598622
EHI_046150	hypothetical protein	1.113	2.163	0.0332568024478928	0.0521424369691287
EHI_046250	hypothetical protein	NA	NA	NA	NA
EHI_046260	hypothetical protein	0.516	1.43	0.052748172181449	0.0790800597344283
EHI_046270	hypothetical protein	1.301	2.465	1.89631237353125e-06	6.38865507954616e-06
EHI_046380	hypothetical protein	1.138	2.201	0.0422938215317224	0.064885303732044
EHI_046390	Rab family GTPase	-1.204	0.434	2.68643787518195e-09	1.49499170841603e-08
EHI_046590	inositol polyphosphate-5-phosphatase putative	2.194	4.575	4.80884446632453e-17	8.40258697425843e-16
EHI_046600	acyl-CoA hydrolase putative	-0.675	0.626	0.00115293011385898	0.00244065634947386
EHI_046610	hypothetical protein	-0.46	0.727	0.0408000294576718	0.0627744295596691
EHI_046620	hypothetical protein	-0.135	0.911	0.64090864604196	0.703610312057782
EHI_046630	Rho family GTPase	3.738	13.339	1.56681430852378e-19	3.90194021817084e-18
EHI_046640	hypothetical protein	1.605	3.042	5.98263530107586e-08	2.63954292035695e-07
EHI_046650	Gal GalNAc lectin heavy subunit putative	0.36	1.283	0.080053376824437	0.114256894439601
EHI_046660	hypothetical protein	0.428	1.345	0.291574930521162	0.361861867415005
EHI_046670	exodeoxyribonuclease III putative	-1.107	0.464	5.53154145732471e-12	4.72260077039932e-11
EHI_046680	hypothetical protein	1.15	2.219	2.24501176365577e-12	2.01781872666231e-11
EHI_046690	40S ribosomal protein S15 putative	-1.116	0.461	2.44941618313675e-07	9.60294127028927e-07
EHI_046700	hypothetical protein pseudogene	0.159	1.117	0.65685762460385	NA
EHI_046800	leucine rich repeat protein BspA family	0.501	1.416	0.134914312538424	NA
EHI_046900	4-alpha-glucanotransferase putative	NA	NA	NA	NA
EHI_047000	hypothetical protein	NA	NA	NA	NA
EHI_047010	hypothetical protein	0	1	1	NA
EHI_047110	hypothetical protein	0	1	1	NA
EHI_047210	hypothetical protein conserved	-0.45	0.732	0.41748060683813	0.490199659908932
EHI_047510	hypothetical protein	0.24	1.181	0.47924157733137	NA
EHI_047520	hypothetical protein	0	1	1	NA
EHI_047620	hypothetical protein	0.303	1.233	0.586388998844646	0.653811086618989
EHI_047630	hypothetical protein	-0.157	0.897	0.49223965710532	NA
EHI_047730	glucose-6-phosphate isomerase putative	-0.112	0.925	0.43435061300643	0.506674789152848
EHI_047740	RNA methyltransferase putative	0.908	1.877	2.54144312438707e-06	8.37023623040664e-06
EHI_047750	Nucleotide-binding protein putative	-0.214	0.862	0.145137979354134	0.195113754167609
EHI_047760	ATP-binding cassette protein putative	-0.316	0.803	0.0203918043896161	0.0335580605278952
EHI_047770	hypothetical protein conserved domain containing	0.038	1.027	0.823301763452082	0.859177226623528
EHI_047780	hypothetical protein	-0.093	0.938	0.622790690290851	0.686939231080079
EHI_047790	hypothetical protein	-0.19	0.877	0.286203863292968	0.355785101035504
EHI_047800	hypothetical protein	-0.474	0.72	0.0193971531169394	0.0320690471470175
EHI_047810	hypothetical protein	-0.196	0.873	0.284087412670352	0.353447177655927
EHI_047820	leucine rich repeat protein BspA family	1.518	2.864	4.17426111688082e-05	0.000111790858635722
EHI_047920	hypothetical protein	NA	NA	NA	NA
EHI_048030	hypothetical protein conserved	-0.614	0.653	0.248621937467472	0.314225264416822
EHI_048140	hypothetical protein	-0.865	0.549	1.27564537603618e-05	3.74842718101421e-05
EHI_048150	CAF1 family ribonuclease putative	-0.333	0.794	0.001018275656667	0.00217464225708712
EHI_048160	CPSF A subunit region protein putative	1.716	3.285	3.05360825666387e-12	2.68660181830427e-11
EHI_048170	Protein transport protein SEC61 gamma subunit putative	-0.827	0.564	0.00292751579668248	0.00573576659525292
EHI_048180	hypothetical protein	0.347	1.272	0.23057862163937	0.293998528288606
EHI_048190	hypothetical protein	1.933	3.819	7.55136022950898e-30	5.3909520267047e-28
EHI_048200	hypothetical protein	0.213	1.159	0.184895570533004	0.241459441936481
EHI_048210	splicing factor arginine serine-rich putative	-1.01	0.497	4.20317853227946e-06	1.3384463159714e-05
EHI_048215	hypothetical protein conserved	0.738	1.668	0.0141640696700499	0.0240569811291042
EHI_048220	hypothetical protein	-0.563	0.677	0.019168414446765	0.0317293986891708
EHI_048230	hypothetical protein	0.096	1.069	0.40982426621296	0.48340561755033
EHI_048240	hypothetical protein	-1.037	0.487	3.16220558042631e-08	1.45959932456131e-07
EHI_048250	Rab family GTPase	2.003	4.009	2.64018445805387e-25	1.17802516056975e-23
EHI_048260	hypothetical protein	-0.544	0.686	0.0067069713973727	0.0122742816393325
EHI_048270	Sec7 domain protein	0.898	1.863	1.3428219437875e-05	3.93348702252095e-05
EHI_048280	nucleosome assembly protein putative	-0.068	0.954	0.751824644851243	0.800181391140838
EHI_048290	hypothetical protein	-0.126	0.916	0.80627202664902	0.84454534451727
EHI_048300	WD repeat protein 68 putative	0.19	1.141	0.42879769479707	NA
EHI_048310	protein transport protein Sec24 putative	-0.217	0.86	0.247787726844445	0.313276572849715
EHI_048410	serine threonine protein kinase putative	0.302	1.233	0.0396421320760993	0.0611938678011615
EHI_048420	hypothetical protein	1.213	2.319	4.81987126055834e-14	5.50758459895508e-13
EHI_048430	hypothetical protein	1.319	2.494	8.32645456710029e-06	2.51572363704086e-05
EHI_048440	hypothetical protein	-0.265	0.832	0.0796469169410229	0.11376396520387
EHI_048540	hypothetical protein	0.011	1.008	0.943098794486323	0.955333589658038
EHI_048550	dual specificity protein phosphatase putative	1.356	2.56	2.48334069395262e-13	2.5605394555528e-12
EHI_048560	hypothetical protein	-0.98	0.507	2.02028244082384e-05	5.75600044713627e-05
EHI_048570	phosphoinositide phosphatase putative	0.748	1.679	0.00397861927382112	0.00759453274167637
EHI_048580	hypothetical protein	-0.203	0.869	0.184507639147695	0.241078832674067
EHI_048590	calcineurin catalytic subunit A putative	0.186	1.138	0.166824492753288	0.220432998004344
EHI_048600	hypothetical protein conserved	0.685	1.608	0.198519146557485	0.257501215192058
EHI_048610	ankyrin repeat protein	1.116	2.168	8.55431809699497e-10	5.16289601087555e-09
EHI_048620	hypothetical protein	0.693	1.616	0.207477176874709	0.267915403592217
EHI_048630	actin putative	-0.475	0.719	0.0137140283822472	0.023390297327264
EHI_048640	hypothetical protein	-0.557	0.68	0.126605825758512	0.172677814753603
EHI_048650	hypothetical protein	-0.286	0.82	0.0600809179757056	0.0886373865667957
EHI_048660	leucine rich repeat protein BspA family	-0.112	0.925	0.752588503706888	0.80076698705278
EHI_048670	WH2 motif domain contaning protein	0.492	1.407	0.00314227400935763	0.0061116984883614
EHI_048680	60S ribosomal protein L12 putative	-3.037	0.122	9.10409378597736e-14	1.00953087307228e-12
EHI_048690	SNF7 family protein	0.822	1.768	4.97294010150981e-06	1.56232854153049e-05
EHI_048700	ubiquitin-conjugating enzyme family protein	-0.133	0.912	0.532574223415008	0.603138899942423
EHI_048710	protein kinase domain containing protein	0.289	1.222	0.0878480366511563	0.124458303295609
[truncated: 6,307 more rows]

## Sheet: EFvsT
Id	description	log2FoldChange	FC	pvalue	padj
EHI_000010	hypothetical protein	-0.577	0.67	0.00171056772217978	0.00459749574953735
EHI_000020	hypothetical protein	0.06	1.042	0.859155129261458	NA
EHI_000130	calmodulin putative	-0.997	0.501	2.99529251862011e-07	2.27715139143776e-06
EHI_000140	hypothetical protein	-0.748	0.595	0.000228035469686659	0.000797645301339804
EHI_000240	hypothetical protein	-0.425	0.745	0.0298834295033264	0.0544475708214514
EHI_000250	hypothetical protein	-0.414	0.75	0.0653515185546761	0.106866270306687
EHI_000260	RNA recognition motif domain containing protein	-0.177	0.885	0.318252549363242	0.405579923499977
EHI_000270	protein kinase domain containing protein	1.196	2.291	0.0339170331260191	0.0607653155622943
EHI_000280	hypothetical protein	1.104	2.149	0.000534028283404071	0.00167212866014909
EHI_000290	hypothetical protein	-0.143	0.906	0.495838420127652	0.580906123892728
EHI_000300	N-ethylmaleimide-sensitive factor attachment protein alpha putative	-0.416	0.75	0.0619314542205501	0.10200795008509
EHI_000410	alcohol dehydrogenase putative	-0.442	0.736	0.00789674860559348	0.0171378192088966
EHI_000420	hypothetical protein	0.739	1.669	1.20312914748844e-05	6.16871141557683e-05
EHI_000430	Rap Ran GTPase-activating protein putative	0.622	1.539	6.45538925464386e-06	3.58009053928029e-05
EHI_000440	UDP-glucose pyrophosphorylase putative	-0.471	0.722	2.10325874916587e-05	0.000100484560763208
EHI_000450	pumilio family RNA-binding protein	1.308	2.477	9.52695615593343e-06	5.00842426985538e-05
EHI_000460	hypothetical protein	-0.238	0.848	0.473341422284517	0.559383147003743
EHI_000470	hypothetical protein conserved	0.758	1.691	0.0044067091182408	0.0104171212709975
EHI_000480	dual specificity protein phosphatase putative	0.972	1.961	1.55362481820424e-06	9.90303710651276e-06
EHI_000490	PRP38 family protein	1.398	2.635	2.71778313088782e-07	2.09378235859559e-06
EHI_000500	hypothetical protein	-0.065	0.956	0.835510310071205	0.873826946921873
EHI_000510	60S ribosomal protein L4 putative	-0.264	0.833	0.233829653077171	0.315362914621532
EHI_000520	WD domain containing protein	0.263	1.2	0.11879419701244	0.178632156630942
EHI_000530	hypothetical protein	2.029	4.082	2.88713891197417e-14	9.92751985511851e-13
EHI_000540	hypothetical protein	0.326	1.254	0.0565559998939174	0.0943355085012917
EHI_000550	myb-like DNA-binding domain containing protein	-0.588	0.665	0.000610672525420349	0.00188301162095884
EHI_000560	hypothetical protein	-0.591	0.664	0.00253903061567376	0.00646047980145638
EHI_000570	hypothetical protein	-0.49	0.712	6.46504317061955e-05	0.000268554980962436
EHI_000580	exosome complex exonuclease putative	-0.129	0.914	0.471846150848983	0.558118766209138
EHI_000590	40S ribosomal protein S6 putative	-0.141	0.907	0.522752418328953	0.605930435718855
EHI_000600	hypothetical protein	1.572	2.972	1.11274200745572e-15	5.1808162036572e-14
EHI_000610	nucleotide binding protein 2 putative	-1.311	0.403	1.12458695501395e-12	2.75487052770737e-11
EHI_000620	PP-loop family protein	-1.094	0.469	7.14897693597436e-10	1.01493808924363e-08
EHI_000630	hypothetical protein	0.403	1.322	0.253670078285188	0.335833430839057
EHI_000640	hypothetical protein conserved	1.59	3.011	0.000210934454474491	0.000744231091717451
EHI_000650	hypothetical protein	0.332	1.259	0.0222126471937162	0.0420771871956891
EHI_000660	hypothetical protein	-0.281	0.823	0.0481014294650964	0.0820779228933218
EHI_000670	hypothetical protein	-0.814	0.569	0.00379409712183971	0.00914487203386189
EHI_000680	hypothetical protein	1.425	2.685	0.00967986265018901	0.0203420943161808
EHI_000690	seryl-tRNA synthetase putative	0.254	1.192	0.471675360688578	NA
EHI_000700	hypothetical protein conserved	0.153	1.112	0.242854092836994	0.324881042973134
EHI_000710	hypothetical protein	-0.138	0.909	0.337864290245851	0.425080684740332
EHI_000720	MTA SAH nucleosidase putative	-0.915	0.53	1.75292225858324e-06	1.10326660372292e-05
EHI_000730	pyrophosphate-dependent phosphofructokinase	-0.618	0.652	0.000657972272012638	0.00200006494363615
EHI_000740	hypothetical protein	0.156	1.114	0.323803558074117	0.411046819868515
EHI_000750	TBP interacting protein putative	-0.016	0.989	0.920937073266592	0.941279561113495
EHI_000760	leucine rich repeat protein BspA family	0.749	1.68	0.0546054887179794	0.0916325819185076
EHI_000770	hypothetical protein	1.116	2.168	8.94700279570262e-06	4.74991874877284e-05
EHI_000780	chromodomain-helicase-DNA-binding protein putative	0.172	1.126	0.365951646338286	0.45371709244985
EHI_000790	hypothetical protein	0.171	1.126	0.30510986754061	0.391493250100037
EHI_000800	hypothetical protein	-0.023	0.984	0.858849717306772	0.892422717068417
EHI_000900	ThiF family protein	0.359	1.283	0.00698768826918904	0.0154375806854822
EHI_000910	Sec1 family protein	0.952	1.935	1.22548674421734e-05	6.2704768837223e-05
EHI_000920	MmpL efflux pump putative	0.686	1.609	0.00213634934000236	0.00558370803788622
EHI_000930	hypothetical protein conserved protein	0.925	1.899	0.000107891012714484	0.00041904198513356
EHI_001040	hypothetical protein	NA	NA	NA	NA
EHI_001050	sec 13 protein putative	-0.646	0.639	2.63415886416642e-05	0.000122949282975041
EHI_001060	hypothetical protein	-0.325	0.798	0.214280535782401	0.293485637899668
EHI_001070	LIM zinc finger domain containing protein	-0.429	0.743	0.00150146427297834	0.00412421260177561
EHI_001080	hypothetical protein	0.19	1.141	0.399835104635634	0.48845566237756
EHI_001090	hypothetical protein	1.331	2.515	3.44302082212993e-07	2.57573693439979e-06
EHI_001100	hypothetical protein	-0.078	0.947	0.634473353859339	0.705954024124923
EHI_001110	hypothetical protein	2.198	4.589	3.36938216882584e-11	6.49277345437493e-10
EHI_001120	hypothetical protein conserved	-1.623	0.325	2.84697549673564e-09	3.47154945910552e-08
EHI_001130	hypothetical protein	0.401	1.32	0.0253210310395716	0.0471451685724363
EHI_001140	hypothetical protein	-0.148	0.903	0.295161429471015	0.381076485586415
EHI_001150	plasma membrane calcium-transporting ATPase 1 putative	0.585	1.5	0.000654062026867286	0.00199060046828956
EHI_001160	plasma membrane calcium-transporting ATPase putative	2.905	7.489	7.37882096094623e-14	2.3637453813356e-12
EHI_001170	hypothetical protein	1.189	2.281	0.000686738179947501	0.00207823552559001
EHI_001180	hypothetical protein conserved	1.02	2.028	0.0315744717555576	0.0571144402219256
EHI_001280	hypothetical protein	-0.039	0.974	0.945592422731159	0.960325267686325
EHI_001290	P-glycoprotein-2 putative	2.932	7.63	1.42651317670903e-09	1.85323098312147e-08
EHI_001400	RAD23 protein putative	-0.474	0.72	0.00720927059053922	0.0158337803535546
EHI_001410	hypothetical protein conserved	-0.322	0.8	0.122219068531989	0.182938126540693
EHI_001420	peroxiredoxin	-1.12	0.46	3.04968985415475e-07	2.31381327396194e-06
EHI_001430	helicase domain-containing protein	0.36	1.283	0.0401307090466062	0.0703471389997888
EHI_001630	hypothetical protein	-0.108	0.928	0.845503343979246	0.882591988089184
EHI_001635	sphingomyelinase C precursor putative	NA	NA	NA	NA
EHI_001730	hypothetical protein	-0.509	0.703	0.185397666549927	NA
EHI_001740	hypothetical protein	NA	NA	NA	NA
EHI_001750	hypothetical protein	0.459	1.374	0.103166522479398	0.158081817764834
EHI_001760	importin putative	0.578	1.492	0.000200071583958048	0.000710438935741133
EHI_001770	sodium calcium exchanger protein putative	0.305	1.235	0.0749030883914591	0.11994735111779
EHI_001780	hypothetical protein	0.078	1.055	0.664857823647874	0.731616888735241
EHI_001790	hypothetical protein	1.594	3.019	9.9455456827525e-09	1.07114670169415e-07
EHI_001800	hypothetical protein	1.25	2.379	0.0269185459553052	0.0496631603448112
EHI_001810	hypothetical protein	-0.483	0.715	0.0106899446884221	0.022258840384559
EHI_001820	hypothetical protein	-0.465	0.724	0.0359084647948906	0.0638490483130518
EHI_001830	hypothetical protein	-0.48	0.717	1.32769020397577e-05	6.71549647031199e-05
EHI_001840	hypothetical protein conserved	-0.411	0.752	0.0172610705080243	0.0338183441004052
EHI_001850	H ACA ribonucleoprotein complex subunit 2-like protein putative	NA	NA	NA	NA
EHI_001860	hypothetical protein	0.038	1.027	0.897215828049673	0.921936922146724
EHI_001870	Rab family GTPase	0.322	1.25	0.0668848319123403	0.10890106204187
EHI_001880	hypothetical protein conserved	0.101	1.072	0.748588022525134	0.802777656201489
EHI_001890	hypothetical protein	1.567	2.964	0.000119450359945587	0.000457303318770236
EHI_001900	hypothetical protein	2.718	6.58	7.11465972089674e-16	3.35418171495861e-14
EHI_001910	Ras GTPase-activating protein putative	0.036	1.025	0.831371182947251	0.870263704422929
EHI_001920	hypothetical protein	2.467	5.531	2.99101563242783e-40	4.4841306361358e-37
EHI_001930	pyridine nucleotide transhydrogenase beta subunit putative	0.173	1.127	0.495824453564607	0.580906123892728
EHI_001940	hypothetical protein	-0.202	0.869	0.337780388191036	0.425046464643277
EHI_001950	heat shock protein 70 family	0.047	1.033	0.73896899178342	0.795192587196169
EHI_001960	WD domain containing protein	1.604	3.04	3.84271041863703e-11	7.31090286753887e-10
EHI_001970	hypothetical protein	1.464	2.758	4.60658878922855e-05	0.000200412011399055
EHI_001980	hypothetical protein	0.197	1.146	0.209935530087737	0.28858916807953
EHI_001990	alpha-13-mannosyltransferase ALG2 putative	0.179	1.132	0.455180979732175	0.542540407707487
EHI_002000	hypothetical protein conserved	0	1	1	NA
EHI_002010	mannose-6-phosphate isomerase putative	NA	NA	NA	NA
EHI_002110	hypothetical protein	0.066	1.047	0.740138924177907	0.796222929913546
EHI_002120	leucine rich repeat protein BspA family	1.161	2.236	8.7462360239248e-06	4.65637679228269e-05
EHI_002130	phenylalanyl-tRNA synthetase beta subunit putative	-0.176	0.885	0.169770345150487	0.241617335722052
EHI_002140	hypothetical protein conserved	-0.798	0.575	1.73814297352297e-05	8.52691081775403e-05
EHI_002150	hypothetical protein	0.024	1.017	0.875297090798552	0.90424848299696
EHI_002160	transketolase putative	0.368	1.291	0.154191113792576	NA
EHI_002170	hypothetical protein	NA	NA	NA	NA
EHI_002180	phosducin-like protein	-0.477	0.719	0.0163603555258538	0.0322814490712819
EHI_002190	hypothetical protein	0.402	1.322	0.0138072677034151	0.0278748394033933
EHI_002200	hypothetical protein conserved	-0.299	0.813	0.0332670749043809	0.0598153018669319
EHI_002210	hypothetical protein	0.285	1.218	0.140752701381803	0.206433623470553
EHI_002220	hypothetical protein	-0.121	0.92	0.817701796663126	0.859073954840476
EHI_002230	hypothetical protein	NA	NA	NA	NA
EHI_002240	hypothetical protein	0.103	1.074	0.766986253048312	NA
EHI_002250	hypothetical protein	NA	NA	NA	NA
EHI_002350	hypothetical protein	-0.099	0.934	0.764643316895037	0.816025954362927
EHI_002460	hypothetical protein	0.308	1.238	0.397113064415264	NA
EHI_002560	heat shock protein 70 putative	1.078	2.111	4.71175179825574e-06	2.71541278790334e-05
EHI_002670	hypothetical protein conserved	-0.136	0.91	0.445806816861471	0.533234476649671
EHI_002780	hypothetical protein	-0.7	0.616	0.000240721678892865	0.000835006804711206
EHI_002790	protein kinase putative	0.159	1.116	0.320937286681288	0.408093398941893
EHI_002990	vacuolar protein sorting-associated protein 35 putative	0.729	1.657	0.000214209333873544	0.000753855946815064
EHI_003000	hypothetical protein conserved	-0.276	0.826	0.115549063464683	0.174663395791746
EHI_003010	ubiquitin-conjugating enzyme family protein	-0.706	0.613	0.000287475322013025	0.000974633656178033
EHI_003020	Rab family GTPase	0.198	1.147	0.566764830583704	NA
EHI_003030	hypothetical protein	0.24	1.181	0.279276170086893	NA
EHI_003040	hypothetical protein	0.368	1.29	0.00361203436533826	0.00878799402874897
EHI_003240	N-acetylmuraminidase pseudogene	0.6	1.516	0.0587314531426842	NA
EHI_003250	hypothetical protein	1.563	2.955	9.52776548667792e-06	5.00842426985538e-05
EHI_003260	hypothetical protein	-0.244	0.844	0.23781596101928	0.319646484454101
EHI_003270	hypothetical protein	0.394	1.314	0.375993189710148	NA
EHI_003380	leucine rich repeat protein BspA family	0.993	1.99	0.074579454516043	0.11960795700733
EHI_003580	hypothetical protein	0	1	1	NA
EHI_003590	hypothetical protein	NA	NA	NA	NA
EHI_003690	hypothetical protein	NA	NA	NA	NA
EHI_003790	leucine rich repeat protein BspA family	1.578	2.986	0.0046756879118318	0.0109532065378079
EHI_003890	cyclin family protein	1.219	2.328	8.38046441260336e-07	5.72669319926505e-06
EHI_003900	protein kinase domain containing protein	-0.381	0.768	0.000554165882955938	0.00172940360476175
EHI_003910	hypothetical protein conserved	1.789	3.457	6.80162643220155e-10	9.71142699729196e-09
EHI_003920	hypothetical protein conserved domain containing	0.087	1.062	0.642312528400058	0.712455565683165
EHI_003930	I LWEQ domain protein	0.146	1.107	0.468302657811084	0.554777126260374
EHI_003940	ribosomal protein S4 putative	-0.414	0.751	0.072905387090438	0.117224105883724
EHI_003950	hypothetical protein	-0.291	0.817	0.0332909438877601	0.0598438646001559
EHI_004050	hypothetical protein	0.335	1.262	0.470864158614897	0.557246247707179
EHI_004060	hypothetical protein	0.052	1.037	0.794010554704953	0.840140418426702
EHI_004070	hypothetical protein	NA	NA	NA	NA
EHI_004170	LIM zinc finger domain containing protein	-0.553	0.682	0.00487142843914655	0.0113404433477772
EHI_004180	hypothetical protein	1.179	2.264	3.19770616045037e-08	3.03903067203876e-07
EHI_004190	AAA family ATPase putative	-0.544	0.686	0.00023520217279099	0.000817753008924519
EHI_004200	40S ribosomal protein S27 putative	-0.839	0.559	0.00220554481542786	0.00574253696993653
EHI_004210	Rap Ran GTPase-activating protein putative	1.209	2.312	1.74034387839531e-08	1.77250240658305e-07
EHI_004220	hypothetical protein conserved domain containing	-0.709	0.612	0.105210709775183	0.160754072660981
EHI_004230	guanine nucleotide regulatory protein putative	-0.123	0.918	0.450697007794659	0.53805140475056
EHI_004340	serine-threonine-isoleucine rich protein putative	2.13	4.378	7.93485598518041e-09	8.70859157612187e-08
EHI_004350	hypothetical protein	0.467	1.382	0.00325044814208719	0.00803077101947448
EHI_004360	leucine rich repeat protein BspA family	1.524	2.877	3.45928875420921e-15	1.41698516401925e-13
EHI_004370	hypothetical protein	-0.475	0.719	0.0078875114902409	0.0171227298380671
EHI_004380	Rab family GTPase	-0.567	0.675	0.00170788263701887	0.00459192548317554
EHI_004390	protein kinase domain containing protein	0.242	1.183	0.180002745086721	0.253627928039485
EHI_004400	hypothetical protein	-1.089	0.47	5.3400017787e-07	3.80862543607376e-06
EHI_004410	hypothetical protein	0.537	1.451	0.016077939419198	0.0318163236236293
EHI_004420	hypothetical protein	-0.176	0.885	0.515836485009707	0.599304136954861
EHI_004430	hypothetical protein	NA	NA	NA	NA
EHI_004440	hypothetical protein	0.284	1.217	0.140098993915324	0.205635805441407
EHI_004450	hypothetical protein	-0.115	0.923	0.650967928076808	0.720127729229694
EHI_004460	hypothetical protein	-0.182	0.882	0.397482052636995	0.486214991280501
EHI_004470	protein kinase domain containing protein	1.059	2.083	1.18137656462146e-12	2.87519439233847e-11
EHI_004480	hypothetical protein	1.098	2.141	4.58130961338684e-05	0.000199543851609226
EHI_004490	thioredoxin putative	-0.782	0.581	5.6238104163128e-05	0.000238844662213488
EHI_004500	hypothetical protein	1.614	3.061	2.11566167751438e-07	1.66936841417345e-06
EHI_004510	peptidase C54 family	0.162	1.119	0.520612257145802	0.603752230461132
EHI_004520	hypothetical protein	-0.066	0.955	0.789323853444459	0.836647568639658
EHI_004530	hypothetical protein conserved	0.293	1.226	0.248483264952252	0.330672468407942
EHI_004540	hypothetical protein	0	1	1	NA
EHI_004550	hypothetical protein	-0.397	0.759	0.0626423047918003	0.103020341535615
EHI_004560	hypothetical protein	0.45	1.366	0.228604175860282	0.309932519849643
EHI_004570	ser thr protein phosphatase 5 putative	0.414	1.332	0.01841575004679	0.0358557045066852
EHI_004580	hypothetical protein	-0.19	0.876	0.100869012748872	0.154973174741862
EHI_004590	coatomer complex subunit putative	0.777	1.713	0.000141077925219797	0.00052404367068761
EHI_004600	hydroxylamine reductase putative	-0.565	0.676	0.000118482436356491	0.000454991978959146
EHI_004610	phosphoribulokinase uridine kinase family protein	-0.144	0.905	0.316823787720172	0.403965149302672
EHI_004620	hypothetical protein conserved	0.334	1.261	0.0726074254583952	0.116895459887485
EHI_004630	hypothetical protein	1.399	2.637	4.64858132201317e-13	1.23566544644719e-11
EHI_004640	vesicle-fusing ATPase putative	-0.287	0.82	0.018460301920348	0.035914462287809
EHI_004740	hypothetical protein	0.911	1.881	0.000319452092094989	0.0010675937950709
EHI_004750	signal recognition particle protein SRP54 putative	-0.878	0.544	1.34178182021415e-08	1.39888686012869e-07
EHI_004760	proteasome subunit alpha type 5 putative	-0.297	0.814	0.501448898355612	0.58594870492185
EHI_004770	hypothetical protein conserved	-0.523	0.696	0.00353018251133597	0.00861632415793358
EHI_004780	protein kinase putative	-0.18	0.883	0.260835113869025	0.343805172070021
EHI_004790	protein kinase putative	-0.505	0.705	0.00697141647324527	0.0154061727250727
EHI_004800	hypothetical protein	-0.776	0.584	3.17092125237284e-11	6.15118711815026e-10
EHI_004810	hypothetical protein conserved	-0.272	0.828	0.144634742940737	0.211176866592086
EHI_004820	hypothetical protein	-2.46	0.182	2.07332664539869e-27	6.21666261356342e-25
EHI_004830	hypothetical protein	-0.93	0.525	2.25752208740746e-07	1.77284859800013e-06
EHI_004840	bacterial transferase hexapeptide family protein	-0.909	0.533	6.45715369411279e-06	3.58009053928029e-05
EHI_004850	ubiquitin-activating enzyme putative	-0.109	0.927	0.415260319936074	0.50374636265552
EHI_004855	hypothetical protein conserved	0.863	1.819	0.00100791202753589	0.00290253882382214
EHI_004860	Ras family GTPase	-0.533	0.691	7.34921173767382e-05	0.000300216300738981
EHI_004870	hypothetical protein	0.461	1.376	0.00317455389689437	0.00786919841637573
EHI_004880	hypothetical protein	-0.836	0.56	4.63470683061031e-08	4.25756892184496e-07
EHI_004890	serine threonine-protein kinase putative	0.13	1.094	0.643618568886243	0.713693016622971
EHI_004900	U3 small nucleolar ribonucleoprotein protein IMP4 putative	-0.087	0.942	0.76508136866166	0.816377215585452
EHI_004910	hypothetical protein	1.546	2.919	2.83484128854111e-10	4.43631947785055e-09
EHI_004920	S-adenosylmethionine synthetase putative	0.143	1.104	0.503289037744708	NA
EHI_004930	hypothetical protein	NA	NA	NA	NA
EHI_004940	hypothetical protein	-0.757	0.592	2.62367418198626e-06	1.60809989110131e-05
EHI_004950	hypothetical protein	-0.034	0.977	0.924797597548462	0.944452696351945
EHI_004960	bystin putative	0.44	1.357	0.00601539747650075	0.0135572517991129
EHI_004970	hypothetical protein	-0.574	0.672	0.0119695784388463	0.0245617191288234
EHI_004980	hypothetical protein conserved domain containing	0.411	1.33	0.113861619621468	0.172390769679363
EHI_004990	ankyrin putative	-0.009	0.994	0.952166364040632	0.965562644054191
EHI_005000	hypothetical protein	-0.079	0.947	0.695135970636748	0.757264821376699
EHI_005010	Rab family GTPase	-1.068	0.477	3.20134271952492e-08	3.03903067203876e-07
EHI_005020	F-actin capping protein beta subunit putative	-0.072	0.951	0.753852247437644	0.806922240010364
EHI_005030	hypothetical protein	NA	NA	NA	NA
EHI_005040	adenosine deaminase putative	0.704	1.629	0.00054093172861526	0.00169091919837364
EHI_005050	sucrose transporter putative	2.374	5.184	1.0123762697184e-15	4.74298282363072e-14
EHI_005060	Fe-hydrogenase putative	-0.083	0.944	0.673558952363598	0.739021941879029
EHI_005070	acetyltransferase GNAT family	-0.988	0.504	5.42794499700496e-10	7.91592912403681e-09
EHI_005080	hypothetical protein	1.001	2.002	9.24788569429847e-07	6.26888442004355e-06
EHI_005090	hypothetical protein	0.465	1.381	0.254576761955038	0.336740322501317
EHI_005100	eukaryotic translation initiation factor 2 alpha subunit putative	-0.648	0.638	1.70069141727752e-06	1.0749058064007e-05
EHI_005110	hypothetical protein	2.03	4.084	0.000221482464604979	0.000777262431965789
EHI_005120	hypothetical protein	-0.492	0.711	0.0204242992752811	0.0391661671444122
EHI_005130	transporter major facilitator family	-0.113	0.924	0.325157780017277	0.412346932669516
EHI_005140	hypothetical protein	-0.276	0.826	0.202312340817632	0.279854826862699
EHI_005150	hypothetical protein conserved	0.318	1.246	0.0498525737503169	0.0847380709370466
EHI_005160	hypothetical protein	0.833	1.781	0.00248435126034192	0.00634720417434323
EHI_005260	surface antigen ariel1 putative	1.12	2.173	0.029921531915879	0.0544794275543913
EHI_005460	Rab family GTPase	-0.675	0.626	0.00033629835431056	0.00111642713193621
EHI_005560	casein kinase I isoform delta putative	NA	NA	NA	NA
EHI_005657	hypothetical protein	1.572	2.973	0.00175417681652256	0.00470121895482771
EHI_005660	leucine rich repeat protein BspA family	0	1	1	NA
EHI_005860	UBA TS-N domain-containing protein	-0.15	0.901	0.270949142516876	0.354270848126025
EHI_005870	proteasome regulatory subunit putative	-0.467	0.724	0.00262560029415069	0.00665590118530727
EHI_005880	hypothetical protein	0.399	1.318	0.278464895819748	0.362832063108783
EHI_005890	60S ribosomal protein L3 putative	-0.768	0.587	0.00165399124385642	0.00447269782249196
EHI_005900	small GTPase Rab7 putative	-0.24	0.847	0.0978670684742534	0.151029826022407
EHI_005910	Rho guanine nucleotide exchange factor putative	-0.117	0.922	0.494515844675449	0.579563910520195
EHI_005920	hypothetical protein	0.675	1.596	0.00653976038373148	0.0145639447509262
EHI_005930	hypothetical protein	0.195	1.145	0.583609209596583	0.66233681077002
EHI_005940	hypothetical protein	-0.815	0.568	3.8347963957993e-05	0.000172189237346209
EHI_005950	tubulin alpha-1 chain	-1.205	0.434	2.73924616497699e-09	3.35027921788974e-08
EHI_005960	hypothetical protein	-0.604	0.658	0.000443921171844648	0.00142878192535315
EHI_005970	hypothetical protein conserved	-1.006	0.498	0.000177459312521709	0.000639843678048451
EHI_005980	hypothetical protein	0.738	1.668	0.019450378738608	0.0375870170210379
EHI_005990	hypothetical protein	-0.269	0.83	0.280806430518177	0.365311524325626
EHI_006000	hypothetical protein	-0.176	0.885	0.660056524557083	0.727199148496642
EHI_006010	hypothetical protein conserved	-0.281	0.823	0.217249487715679	0.296684671145332
EHI_006020	hypothetical protein	0.196	1.145	0.27181862512278	0.355345729668706
EHI_006030	deoxyhypusine synthase putative	-0.462	0.726	0.00266850869477208	0.00675325495476418
EHI_006040	hypothetical protein	-0.863	0.55	0.000461900302653939	0.00147966011482647
EHI_006050	serine threonine-protein phosphatase putative	-1.066	0.478	1.09180150968741e-12	2.68332593987437e-11
EHI_006060	WD domain containing protein	-0.277	0.826	0.0354858383225329	0.0632152503590327
EHI_006070	hypothetical protein	-0.659	0.633	0.00122913614889046	0.00344305103590541
EHI_006080	aspartate aminotransferase putative	3.758	13.529	7.63306124924151e-40	9.53623785405239e-37
EHI_006090	hypothetical protein	-0.138	0.908	0.542025829010504	0.624504398134451
EHI_006100	prenyl cysteine carboxyl methyltransferase putative	0.542	1.456	0.0714487898111014	0.115203297144336
EHI_006110	hypothetical protein	0.478	1.393	0.145049946732873	0.211700623191125
EHI_006120	hypothetical protein	0.006	1.004	0.978741858772624	0.984652928916869
EHI_006130	phosphatidylinositol 3-kinase putative	0.347	1.272	0.0292121172655219	0.0534343657936437
EHI_006140	Rho guanine nucleotide exchange factor putative	1.394	2.628	1.71597523593561e-05	8.42919421269552e-05
EHI_006150	hypothetical protein conserved	-0.178	0.884	0.28665138608801	0.371625525789644
EHI_006160	Signal recognition particle 19 kDa protein putative	-1.262	0.417	1.65788220160316e-14	6.03275970059092e-13
EHI_006170	eukaryotic translation initiation factor 6 putative	0.291	1.224	0.0589918758994092	0.0979875953353025
EHI_006180	hypothetical protein	0.971	1.961	0.00293543061886495	0.00733710834245138
EHI_006190	protein farnesyltransferase beta subunit putative	-0.444	0.735	0.000182531264346872	0.000655294232540302
EHI_006200	3-phosphoinositide-dependent protein kinase 1 putative	NA	NA	NA	NA
EHI_006300	hypothetical protein	NA	NA	NA	NA
EHI_006310	leucine rich repeat protein BspA family	0.274	1.209	0.225037851573406	NA
EHI_006330	hypothetical protein	NA	NA	NA	NA
EHI_006430	hypothetical protein	NA	NA	NA	NA
EHI_006530	nucleosome assembly protein 1-like 1 putative	NA	NA	NA	NA
EHI_006540	hypothetical protein	-0.538	0.689	0.0267389941267088	0.0494048557983262
EHI_006550	hypothetical protein	0.098	1.07	0.449951044741938	0.537332010735314
EHI_006560	78 kD aglucose-regulated protein homolog precursor putative	NA	NA	NA	NA
EHI_006670	hypothetical protein	-0.714	0.61	0.0076542758772626	0.0166840511706777
EHI_006680	phosphopantetheine adenylyltransferase putative	-0.624	0.649	0.0413387591977852	0.0721606526648954
EHI_006690	DNA polymerase delta catalytic subunit putative	0.308	1.238	0.0717846592565759	0.115695077571983
EHI_006700	thioredoxin putative	-0.486	0.714	0.000172913454654367	0.000627072692834607
EHI_006710	hypothetical protein conserved	-0.288	0.819	0.0061564316109182	0.0138169495076176
EHI_006720	RNA methyltransferase TrmH family putative	-0.541	0.688	0.00592305958417081	0.0133894012795369
EHI_006730	hypothetical protein	1.23	2.346	4.61197987561381e-09	5.31050708872521e-08
EHI_006740	hypothetical protein	0.357	1.281	0.00256226032811072	0.0065151639821974
EHI_006750	protein kinase putative	0.083	1.059	0.60414604544281	0.680288231431471
EHI_006760	hypothetical protein conserved	0.19	1.141	0.376228581392769	0.464308436964141
EHI_006770	hypothetical protein conserved	-0.568	0.675	0.0377549107249241	0.0667793324195448
EHI_006780	Rab GTPase activating protein putative	1.392	2.625	4.45472767523825e-12	9.77142007933704e-11
EHI_006790	hypothetical protein	1.744	3.349	0.00167981401772284	0.00452945535138503
EHI_006800	casein kinase putative	-0.131	0.913	0.369061380720333	0.457043467682078
EHI_006810	14-3-3 protein 3	-0.856	0.552	9.79388991395862e-07	6.56715693616573e-06
EHI_006820	importin alpha putative	1.345	2.54	1.79199655497576e-09	2.27674680950818e-08
EHI_006830	hypothetical protein	-0.458	0.728	0.0165893432488127	0.0326387708643307
EHI_006840	hypothetical protein	-0.242	0.846	0.150296948709442	0.218042563871875
EHI_006850	hypothetical protein	-1.238	0.424	2.48221627644821e-08	2.44182325567661e-07
EHI_006860	60S ribosomal protein L5 putative	-0.269	0.83	0.254536410342118	0.336740322501317
EHI_006870	protein kinase domain containing protein	0.966	1.954	0.00191631146286595	0.00508303988876261
EHI_006880	hypothetical protein	-1.266	0.416	2.92501587227983e-10	4.55840311405606e-09
EHI_006885	hypothetical protein	-0.974	0.509	6.88595482874949e-07	4.7793627218802e-06
EHI_006890	hypothetical protein conserved	0.185	1.137	0.478487668127452	0.564078395140314
EHI_006900	ribulose-phosphate 3-epimerase putative	-0.154	0.899	0.472243815285683	0.558174020716096
EHI_006910	hypothetical protein	-0.13	0.914	0.462675421715432	0.549824977320491
EHI_006920	papain family cysteine protease domain containing protein	-0.018	0.987	0.89220888071006	0.918050483157531
EHI_006930	hypothetical protein	-0.508	0.703	0.000687522665587937	0.0020797699359351
EHI_006940	hypothetical protein conserved	-0.612	0.654	8.49797847135623e-06	4.54033119182368e-05
EHI_006950	hypothetical protein conserved	0.745	1.676	7.06291836752982e-05	0.000289784543420928
EHI_006960	hypothetical protein	-0.255	0.838	0.102334086215115	0.156934597027108
EHI_006970	hypothetical protein	-1.07	0.476	6.86667983368618e-09	7.65961786209995e-08
EHI_006980	Gal GalNAc lectin subunit Igl1	-0.043	0.971	0.827844745174914	0.867177782257009
EHI_006990	hypothetical protein	0.877	1.837	0.000930390348774432	0.0027000410586191
EHI_007000	hypothetical protein	-0.318	0.802	0.0769537862424512	0.122837645160437
EHI_007010	hypothetical protein	0.439	1.356	0.0481713183933251	0.0821597730776713
EHI_007020	hypothetical protein conserved	-0.109	0.928	0.434969885718879	0.522772849663094
EHI_007030	hypothetical protein conserved	-0.404	0.756	0.0266999178199432	0.0493448185350824
EHI_007040	hypothetical protein	1.013	2.018	3.40222900547474e-06	2.02727413553566e-05
EHI_007140	hypothetical protein	0.158	1.116	0.486567074091876	0.571857445499013
EHI_007150	mitochondrial-type heat shock protein 70	-0.174	0.886	0.457632400539652	0.545202236879408
EHI_007260	hypothetical protein	-0.912	0.532	4.52522189000274e-06	2.62141138233853e-05
EHI_007270	hypothetical protein conserved domain containing	-0.275	0.827	0.105307103029771	0.160868564155525
EHI_007280	hypothetical protein	0.346	1.271	0.109361575327773	0.166215403215124
EHI_007290	hypothetical protein	0.686	1.609	0.0526227101914548	0.0888223002916337
EHI_007300	hypothetical protein	0.969	1.957	3.95695691616025e-05	0.000176871491016918
EHI_007310	myb-like DNA-binding domain containing protein	-0.843	0.557	0.138332515363728	0.203481266712423
EHI_007320	hypothetical protein conserved	0.279	1.213	0.195788425966673	0.271984811164971
EHI_007330	beta-N-acetylhexosaminidase beta subunit	-0.021	0.986	0.886654599342745	0.913860725393411
EHI_007340	rodhanase-like domain containing protein	-0.838	0.559	1.05139207910943e-05	5.4654889216396e-05
EHI_007350	hypothetical protein conserved	-0.507	0.704	0.0114059943281243	0.0235211371344208
EHI_007360	hypothetical protein	-0.415	0.75	0.00548174653263896	0.0125622659763564
EHI_007460	endonuclease exonuclease phosphatase family protein	NA	NA	NA	NA
EHI_007470	hypothetical protein	-0.01	0.993	0.977191321001773	0.983489009429282
EHI_007480	villin putative	-0.171	0.888	0.351350253013909	0.439246413707849
EHI_007490	hypothetical protein	-0.506	0.704	0.00371156113437465	0.00897999831757848
EHI_007500	Sir2 family transcriptional regulator putative	-0.164	0.892	0.234396463403132	0.315807152593721
EHI_007510	hypothetical protein conserved	-0.152	0.9	0.585631788737891	0.664029025620819
EHI_007620	hypothetical protein conserved	0.467	1.383	0.14867908863844	0.216197565166585
EHI_007630	hypothetical protein	-0.986	0.505	1.4798547482269e-05	7.39689072543272e-05
EHI_007640	hypothetical protein conserved	-0.132	0.912	0.485020476305943	0.570218552445004
EHI_007750	hypothetical protein	1.135	2.197	0.0227710742682982	0.042984631759044
EHI_007760	hypothetical protein	0.134	1.097	0.551555408835877	0.633245419610007
EHI_007770	hypothetical protein	-0.787	0.579	0.000303244522516647	0.00101887984795374
EHI_007880	hypothetical protein	0.369	1.292	0.0625889568631795	0.102977792064617
EHI_007890	hypothetical protein	0.564	1.478	0.278856920414495	0.363153487739239
EHI_007900	hypothetical protein	-0.29	0.818	0.174933416746515	0.247861306238975
EHI_007910	hypothetical protein	0.97	1.959	0.000307847630027022	0.00103203302087771
EHI_007920	ankyrin repeat protein putative	-0.538	0.689	0.00464596843400402	0.0108899872987161
EHI_007930	hypothetical protein	-0.134	0.912	0.345327525106131	0.433161835374089
EHI_007940	V-type ATPase F subunit putative	-0.665	0.631	0.000615978128761165	0.00189625135654772
EHI_007950	villidin putative	1.456	2.743	4.4102535861687e-18	3.03295971393767e-16
EHI_007960	hypothetical protein	-0.4	0.758	0.0438220254159619	0.0755684322513893
EHI_007970	hypothetical protein conserved	-1.281	0.412	7.42280095115789e-26	1.73879112280874e-23
EHI_007980	hypothetical protein conserved	-0.667	0.63	0.00250622831041194	0.00639220395197275
EHI_007990	hypothetical protein	-1.379	0.385	3.70068242832142e-09	4.36855361932242e-08
EHI_008000	hypothetical protein conserved	0.045	1.032	0.806105753491867	0.849869019433901
EHI_008010	40S ribosomal protein S16 putative	NA	NA	NA	NA
EHI_008020	hypothetical protein conserved	0.272	1.207	0.175224436533635	0.248060883145634
EHI_008030	phosphate transporter putative	-0.262	0.834	0.100918857741064	0.155017983120291
EHI_008040	Thymidylate kinase putative	-0.777	0.584	1.45547298273356e-05	7.2834156965362e-05
EHI_008050	ankyrin repeat protein putative	1.07	2.099	7.04816437323844e-06	3.86206433785054e-05
EHI_008060	hypothetical protein	0.972	1.962	0.00412609745185488	0.00983754023508403
EHI_008070	molybdenum cofactor sulfurase putative	0.497	1.411	0.000471222093377183	0.00150501951936743
EHI_008080	hypothetical protein	-0.633	0.645	5.79233346644104e-06	3.25726419088087e-05
EHI_008090	hypothetical protein conserved domain containing	-0.351	0.784	0.0428443823620374	0.0741370014279391
EHI_008100	ATP GTP-binding protein putative	-0.15	0.901	0.187879054916503	0.262722731099859
EHI_008110	transporter major facilitator family	-0.165	0.892	0.210693471044093	0.289524887066274
EHI_008120	hypothetical protein	-0.708	0.612	3.07430508876881e-05	0.000140947956852667
EHI_008130	Myb family DNA-binding protein SHAQKYF family	-0.931	0.524	0.0223006501272811	0.0421922446628215
EHI_008140	hypothetical protein	0.179	1.132	0.475710156676298	0.561562729833942
EHI_008150	hypothetical protein	-0.198	0.872	0.0811656356007534	0.128738384355321
EHI_008160	Sec1 family protein	1.844	3.589	4.39121587288892e-09	5.07188816381747e-08
EHI_008170	hypothetical protein	1.349	2.547	2.86597656551345e-09	3.48190605106788e-08
EHI_008180	hypothetical protein	0.525	1.439	0.253897159579765	NA
EHI_008190	RNA recognition motif domain containing protein	-0.172	0.887	0.295865782573636	0.381722875416863
EHI_008200	glyceraldehyde-3-phosphate dehydrogenase putative	-1.594	0.331	7.98722744182963e-07	5.47278399487705e-06
EHI_008210	ribosomal protein S4 putative	-0.174	0.886	0.402612374998531	0.491158626708281
EHI_008220	protein kinase domain containing protein	-0.335	0.793	0.0027925598525208	0.00702214983377924
EHI_008230	heat shock transcription factor putative	-0.427	0.744	0.0314955386203566	0.056999168879332
EHI_008240	tubulin gamma chain	-0.113	0.925	0.399696140090738	0.488365487550151
EHI_008340	leucine rich repeat protein BspA family	0.8	1.741	0.108055946311092	0.164564683776503
EHI_008350	Rab family GTPase	0.744	1.675	0.000896175816835751	0.00261594000116853
EHI_008360	ankyrin repeat protein putative	0.989	1.985	2.39223070512931e-07	1.86598973627985e-06
EHI_008370	hypothetical protein	0.018	1.013	0.885658047303843	0.913315823715725
EHI_008380	aminopeptidase putative	0.494	1.409	0.00363173389462348	0.00882732726138055
EHI_008390	hypothetical protein conserved	0.154	1.113	0.332428201560229	0.419650016654677
EHI_008400	hypothetical protein	1.798	3.478	2.60759619053319e-10	4.09780734680016e-09
EHI_008410	serine threonine protein kinase putative	1.503	2.835	8.934279026562e-11	1.57951310337521e-09
EHI_008420	hypothetical protein	-0.17	0.889	0.165997743042587	0.23705831241136
EHI_008430	hypothetical protein conserved domain containing	-0.173	0.887	0.741816056815006	0.797226259768499
EHI_008440	hypothetical protein	-0.666	0.63	0.187071596087734	0.261767534865345
EHI_008450	hypothetical protein	-0.177	0.884	0.401875501725048	0.49053937577325
EHI_008460	ribose-phosphate pyrophosphokinase putative	0.549	1.463	0.000682166068283378	0.00206686208487441
EHI_008470	vacuolar sorting protein 26 putative	-0.611	0.655	0.0398523596466458	0.0699609573562662
EHI_008580	hypothetical protein	NA	NA	NA	NA
EHI_008590	hypothetical protein	3.134	8.776	2.0321921275682e-16	1.07276846396136e-14
EHI_008600	heat shock protein SSA4 putative	0.284	1.218	0.100823523025132	0.154935040712667
EHI_008610	hypothetical protein conserved	-0.37	0.774	0.00504689081249798	0.0116765888153958
EHI_008620	ribosomal protein L17 putative	-0.799	0.575	0.000749336021792991	0.00223874962907942
EHI_008630	hypothetical protein	0.44	1.356	0.0184561993935949	0.035914462287809
EHI_008640	Rab family GTPase	NA	NA	NA	NA
EHI_008650	60S ribosomal protein L37a putative	NA	NA	NA	NA
EHI_008660	heat shock transcription factor putative	-0.451	0.732	0.0327951723194725	0.0590659807080169
EHI_008670	hypothetical protein	0.498	1.413	0.00610613606752944	0.0137287330420518
EHI_008680	ubiquitin carboxyl-terminal hydrolase domain containing protein	0.821	1.767	0.000518134963433973	0.00163122204363757
EHI_008690	hypothetical protein	0.917	1.889	6.73086534327666e-07	4.68908611646857e-06
EHI_008700	hypothetical protein	0.118	1.085	0.59174222649109	NA
EHI_008710	TPR repeat protein	-0.148	0.903	0.451234361842732	0.538607129995719
EHI_008720	hypothetical protein	-0.143	0.906	0.405996069059754	0.494451102140035
EHI_008730	Sec23 protein putative	-0.15	0.901	0.280145116659161	0.364580233447414
EHI_008740	hypothetical protein	0.448	1.364	0.0183549605002352	0.0357466313093695
EHI_008750	hypothetical protein	-0.319	0.802	0.000933035115857626	0.00270562136497824
EHI_008760	hypothetical protein	0.433	1.35	2.10766890702806e-05	0.00010063112182855
EHI_008770	zinc finger protein putative	-0.225	0.856	0.2184660118995	0.297911811023949
EHI_008780	actin putative	-0.328	0.797	0.0425401769588399	0.0736958674099835
EHI_008790	CXXC-rich protein	-0.101	0.932	0.36213620967481	0.4502526169717
EHI_008800	ser thr protein phosphatase family protein	-0.921	0.528	0.0140279834460933	0.0282367787088924
EHI_008810	hypothetical protein	0.121	1.087	0.408656663993184	0.497125990472721
EHI_008820	hypothetical protein	NA	NA	NA	NA
EHI_008920	hypothetical protein	NA	NA	NA	NA
EHI_009020	beta-amylase putative	NA	NA	NA	NA
EHI_009030	hypothetical protein	NA	NA	NA	NA
EHI_009130	hypothetical protein	NA	NA	NA	NA
EHI_009230	hypothetical protein pseudogene	0.797	1.738	0.0179355914193106	0.0350482777057226
EHI_009240	tyrosyl-tRNA synthetase putative	-0.445	0.735	0.00085230487457434	0.00249858323809513
EHI_009250	Legume-like lectin family protein membrane-bound	0.413	1.332	0.0310910234018583	0.0563653214173342
EHI_009260	hypothetical protein conserved	-0.329	0.796	0.0781409878475506	0.124598717238507
EHI_009370	fatty acid elongase putative	1.491	2.81	3.17570626297245e-11	6.15118711815026e-10
EHI_009380	hypothetical protein	-0.94	0.521	2.89249007897953e-05	0.000133757591807715
EHI_009390	hypothetical protein conserved	1.098	2.141	5.23587415909075e-09	5.9557075412055e-08
EHI_009400	hypothetical protein	-0.717	0.609	0.0883577675891522	0.138694940529355
EHI_009405	cyclin-dependent kinase regulatory subunit putative	-0.346	0.787	0.219798285354003	0.299456188115887
EHI_009410	hypothetical protein conserved	0.209	1.156	0.107043160561097	0.163154845784055
EHI_009420	Ras family GTPase pseudogene	2.096	4.275	8.94681739071222e-13	2.23551143869263e-11
EHI_009430	ubiquitin carboxyl-terminal hydrolase putative	0.953	1.936	2.3016147936385e-05	0.000109195598057685
EHI_009440	hypothetical protein	-1.482	0.358	2.25662846961519e-14	7.8677613991793e-13
EHI_009450	hypothetical protein	-0.867	0.548	3.04145856891763e-09	3.66539765797533e-08
EHI_009460	phospholipid-transporting P-type ATPase putative	-0.031	0.978	0.859625374489152	0.892747292953732
EHI_009470	RNA recognition motif domain containing protein	-0.824	0.565	5.90427846564239e-05	0.000248782863285303
EHI_009480	immediate-early protein putative	1.912	3.763	4.28572929990594e-06	2.49617924103302e-05
EHI_009490	hypothetical protein	-0.424	0.745	0.0300631989719655	0.0546975095858868
EHI_009500	hypothetical protein	-0.107	0.929	0.575355904128916	0.654853910924742
EHI_009510	TBC domain containing protein	-0.119	0.921	0.241330694794948	0.323269279518036
EHI_009520	alpha-12-mannosidase putative	0.057	1.04	0.731317365351276	0.788430169807733
EHI_009530	pyruvate phosphate dikinase	0.142	1.104	0.438453925151638	0.525779974873888
EHI_009540	hypothetical protein conserved	0.227	1.17	0.214760091068866	0.294088718058498
EHI_009560	hypothetical protein	-0.18	0.883	0.183587983458669	0.257903958771774
EHI_009570	gelsolin repeat protein putative	-0.323	0.799	0.0870607369101255	0.136987255222145
EHI_009580	tyrosine kinase putative	0.905	1.873	0.0392099320951842	0.0689785616018542
EHI_009590	serine threonine protein kinase putative	-0.016	0.989	0.926800855042106	0.945983007815309
EHI_009600	hypothetical protein	0.418	1.336	0.0942433665769134	0.146383811823569
EHI_009610	CBF NF-Y transcription factor family protein	-0.077	0.948	0.752254819722617	0.805787671997819
EHI_009620	hypothetical protein	-0.632	0.645	0.000213936424779088	0.000753249149903262
EHI_009630	Ran-binding protein putative	1.021	2.029	1.53706219015181e-11	3.18282270093314e-10
EHI_009640	WD repeat protein	-0.058	0.961	0.757594365342261	0.810069606137257
EHI_009650	hypothetical protein	1.047	2.066	4.2922663550594e-05	0.000189486623071409
EHI_009660	DENN domain protein	1.186	2.276	0.000126709745632938	0.000480676241530618
EHI_009670	hypothetical protein	0.394	1.314	0.0392924641833711	0.0691070360967253
EHI_009680	ribosomal protein S18 putative	-0.553	0.682	0.0317634094430031	0.0574284894319226
EHI_009690	hypothetical protein	-0.737	0.6	0.000682428449848473	0.00206686208487441
EHI_009700	hypothetical protein	-0.978	0.508	1.14264027043888e-06	7.50020268582297e-06
EHI_009800	phosphatidylserine synthase putative	-0.029	0.98	0.815033470236957	0.856750931551848
EHI_009810	ribosomal protein S17 putative	-0.847	0.556	2.51909438424012e-05	0.000118167281002903
EHI_009820	myb-like DNA-binding domain containing protein	0.537	1.451	8.1144032129867e-05	0.000328786845862423
EHI_009830	hypothetical protein	0.14	1.102	0.264927871118773	0.348037035034406
EHI_009840	hypothetical protein conserved domain containing	-0.795	0.576	0.000119006592351822	0.000456070253716389
EHI_009850	hypothetical protein	-0.361	0.778	0.00274889142711528	0.00692628239921215
EHI_009860	hypothetical protein	-0.17	0.889	0.38591516620835	0.474155070627404
EHI_009870	hypothetical protein conserved	-0.597	0.661	0.00696573499184759	0.0153981567380978
EHI_009880	hypothetical protein conserved	-0.079	0.946	0.565283000054242	0.645250703274951
EHI_009890	phosphatidylinositol-45-bisphosphate 3-kinase putative	0.544	1.458	0.000132373560752014	0.000496632738436987
EHI_009900	hypothetical protein	0.585	1.5	0.000808561965633117	0.00238715261693023
EHI_009910	TBC domain containing protein	2.369	5.166	3.50666386058902e-18	2.456631055979e-16
EHI_009920	hypothetical protein	2.756	6.755	1.29909107586804e-17	8.39481612474725e-16
EHI_009930	myb-like DNA-binding domain containing protein	0.974	1.965	5.6812474259642e-05	0.000240602433361738
EHI_009940	clathrin adaptor complex small chain putative	-0.421	0.747	0.0157482731136628	0.0312216491034162
EHI_009950	putative XPA-binding protein 1	1.353	2.555	1.34425750932664e-14	4.98839321282795e-13
EHI_009960	helicase putative pseudogene	0.645	1.564	0.247371100194944	0.329710840515879
EHI_009970	Rab GTPase activating protein putative	0.937	1.914	1.33824246655701e-05	6.759747661261e-05
EHI_009980	hypothetical protein	1.554	2.936	3.62433347247749e-09	4.29194371401126e-08
EHI_009990	hypothetical protein	0.279	1.214	0.196875034815486	0.273227887865668
EHI_010000	leucine rich repeat protein BspA family	0.813	1.757	0.135682123240935	0.200053736391434
EHI_010010	hypothetical protein	-0.113	0.925	0.57432781978518	0.654081029642921
EHI_010020	calmodulin putative	-0.401	0.757	0.0318076022205598	0.057466807964646
EHI_010030	hypothetical protein	-1.026	0.491	1.95246886516207e-05	9.44848716155899e-05
EHI_010040	hypothetical protein	-0.05	0.966	0.784743299635967	0.832852297050999
EHI_010050	Rap Ran GTPase-activating protein putative	-0.441	0.736	0.0110155144893637	0.0228226358795662
EHI_010060	RNA recognition motif domain containing protein	-0.52	0.697	0.0336228510711874	0.0603536617887023
EHI_010070	Xaa-Pro dipeptidase putative	-0.312	0.805	0.00758299132918384	0.0165527382072108
EHI_010080	sucrose transporter putative	0.979	1.971	4.07029162622854e-05	0.000181064296830609
EHI_010090	hypothetical protein	0.518	1.432	0.204079765553147	0.281624065277317
EHI_010100	hypothetical protein	-1.061	0.479	1.57347741093513e-05	7.80078483622336e-05
EHI_010110	hypothetical protein	1.926	3.799	5.10731877171895e-13	1.34804441946497e-11
EHI_010120	hypothetical protein	-0.343	0.788	0.0413797429804126	0.0721690445279602
EHI_010130	hypothetical protein	1.304	2.47	4.06923347999588e-09	4.74385290296254e-08
EHI_010140	DNA primase small subunit putative	0.172	1.126	0.592548298545639	0.669946009939383
EHI_010150	hypothetical protein	0.743	1.674	0.152316432992302	0.220332686551582
EHI_010160	hypothetical protein pseudogene	0.355	1.279	0.513797872385256	0.597676730508981
EHI_010255	hypothetical protein conserved	0.489	1.404	3.68553987033577e-05	0.000166226274777599
EHI_010260	hypothetical protein	-0.39	0.763	0.0352747520595305	0.0628672233566905
EHI_010270	hypothetical protein	0.041	1.029	0.826481010449374	0.866009808256928
EHI_010280	hypothetical protein	-0.177	0.884	0.316602501691396	0.403820376497993
EHI_010290	serine threonine-protein phosphatase putative	-0.535	0.69	0.00153631478585226	0.00420760527393077
EHI_010300	hypothetical protein conserved	-0.185	0.88	0.27094292771804	0.354270848126025
EHI_010310	hypothetical protein	1.3	2.463	7.2956011896292e-06	3.98019115847602e-05
EHI_010320	hypothetical protein	0.099	1.071	0.53922539250888	0.621468871809127
EHI_010330	hypothetical protein	-0.067	0.955	0.754634017498664	0.807553387928841
EHI_010340	hypothetical protein	-0.23	0.853	0.0550979197729082	0.0922730130960053
EHI_010350	hypothetical protein	0.597	1.513	0.0287132932047811	0.0526117931711169
EHI_010360	phosphatidylinositol-345-trisphosphate 3-phosphatase putative	-0.585	0.667	4.66463106634012e-05	0.000202701881004554
EHI_010370	Ran binding protein putative	1.937	3.829	9.39887065786386e-11	1.649975045699e-09
EHI_010380	hypothetical protein	0.919	1.89	8.07891494503687e-06	4.34118612387071e-05
EHI_010390	hypothetical protein	-0.23	0.853	0.656803777590499	0.724775668602736
EHI_010500	WD domain containing protein	0.384	1.305	0.0161849540133086	0.0320027473710792
EHI_010510	hypothetical protein	-0.49	0.712	0.0152974945505383	0.0304487570766954
EHI_010520	hypothetical protein	0.296	1.227	0.13184122611021	0.194927382824878
EHI_010530	tubulin alpha chain putative	-1.015	0.495	1.95452122356394e-07	1.55862671189737e-06
EHI_010540	TBC domain containing protein	0.067	1.048	0.576472746173869	0.655826332572366
EHI_010550	protein with DENN and LIM domains	0.284	1.217	0.0606235728076651	0.100206020235117
EHI_010560	acyl-CoA synthetase putative	-0.059	0.96	0.630474073728518	0.703038875779327
EHI_010570	hypothetical protein	-0.517	0.699	0.00809938580105842	0.0175225448996677
EHI_010580	hypothetical protein	-0.358	0.78	0.0754661825872162	0.120797459891901
EHI_010590	Rho guanine nucleotide exchange factor putative	-0.294	0.816	0.0270952811240388	0.0499032499522837
EHI_010600	BAR SH3 domain containing protein	0.085	1.061	0.644146628343398	0.714067306427405
EHI_010610	Ulp1 protease family C-terminal catalytic domain containing protein	0.466	1.381	0.208860084151328	0.287479836723899
EHI_010620	hypothetical protein	-0.03	0.979	0.872249729313805	0.901970474677374
EHI_010630	HEAT repeat domain containing protein	-0.135	0.911	0.640308661506662	0.710863999800643
EHI_010640	AAA family ATPase putative	-0.332	0.795	0.215531780993554	0.294822304804321
EHI_010650	60S ribosomal protein L7 putative	-0.468	0.723	0.0243133534683383	0.0454625571155066
EHI_010660	Rab family GTPase	0.708	1.633	3.19129695249553e-07	2.40663601166061e-06
EHI_010670	hypothetical protein	0.418	1.336	0.0126858149424043	0.0258615362546268
EHI_010680	Sand family protein	0.645	1.563	3.45719158290341e-05	0.000157156507613365
[truncated: 7,770 more rows]

## Sheet: LvsT
Id	description	log2FoldChange	FC	pvalue	padj
[truncated: 8,306 more rows]
