# Supplementary material for: Enteric bacteria boost defences against oxidative stress in Entamoeba histolytica
Source: Sci Rep. 2018 Jun 13;8:9042. doi: 10.1038/s41598-018-27086-w (PMC5998147; doi:10.1038/s41598-018-27086-w)
Supplement: Supplementary file 8 — Table S7 [file 41598_2018_27086_MOESM8_ESM.xlsx]

## Sheet: Summary
Enteric bacteria boost defences against oxidative stress in Entamoeba histolytica Hugo Varet, Yana Shaulov, Odile Sismeiro, Meirav Trebicz-Geffen, Rachel Legendre, Jean-Yves Coppée, Serge Ankri and Nancy Guillen Scientific Reports, 2018 Table S7 . Leucine Rich Repeat containing proteins from Entamoeba histolytica. Clustering according to gene expression fold changes upon incubation with diverse b…
	T = Trophozoites with no infection
	EC = Trophozoites with Escherichia coli O55
	S = Trophozoites with Salmonella enterica
	EF = Trophozoites with Enterococcus faecalis
	L = Trophozoites with Lactobacille acidophilus
A hierarchical clustering on 137 LRR encoding genes have been performed (using the correlation distance and the Ward criterion) and can be seen on Figure 6A of the main text. It allowed us to separate these 137 genes into three clusters for which the following information is provided in a spreadsheet: • Id: gene identifier • cluster: cluster in which the gene has been assigned • description: desc…

## Sheet: LRR
Id	cluster	description	FoldChange.ECvsT	FoldChange.SvsT	FoldChange.EFvsT	FoldChange.LvsT
EHI_000760	1	leucine rich repeat protein BspA family	1.206	1.221	1.68	1.128
EHI_002120	1	leucine rich repeat protein BspA family	2.106	1.341	2.236	0.964
EHI_003380	1	leucine rich repeat protein BspA family	1.995	2.89	1.99	0.871
EHI_003790	1	leucine rich repeat protein BspA family	3.433	3.432	2.986	1
EHI_004360	1	leucine rich repeat protein BspA family	2.665	2.859	2.877	0.89
EHI_005660	1	leucine rich repeat protein BspA family	1.196	1	1	1
EHI_006310	1	leucine rich repeat protein BspA family	1	1	1.209	1
EHI_008340	1	leucine rich repeat protein BspA family	1.391	1.332	1.741	1.229
EHI_010000	1	leucine rich repeat protein BspA family	1.057	1.056	1.757	0.739
EHI_012090	1	leucine rich repeat protein BspA family	1.54	0.495	1.187	0.827
EHI_013940	1	leucine rich repeat protein BspA family	1.48	1.3	1.317	0.976
EHI_015120	1	leucine rich repeat protein BspA family	1.471	1.534	2.107	1.089
EHI_016490	1	leucine rich repeat protein BspA family	1.8	1.598	3.461	0.938
EHI_017710	1	leucine rich repeat protein BspA family	5.912	4.721	5.337	1.023
EHI_023340	1	leucine-rich repeat containing protein	0.991	1.218	1.415	0.366
EHI_024580	1	leucine rich repeat protein BspA family	3.187	4.814	3.002	1.204
EHI_024640	1	leucine-rich repeat containing protein	1.023	1.026	1.452	0.955
EHI_028020	1	leucine rich repeat protein	2.186	1.818	1.595	0.898
EHI_028330	1	leucine rich repeat protein BspA family	1.078	1.062	1.252	1.306
EHI_034610	1	leucine rich repeat protein BspA family	2.971	3.819	4.318	1.015
EHI_041470	1	leucine rich repeat protein BspA family	3.123	5.452	3.453	1.627
EHI_042890	1	leucine rich repeat protein	1.174	0.91	1.133	0.781
EHI_044170	1	leucine rich repeat and phosphatase domain containing protein	1.303	1.23	1.591	1.099
EHI_047820	1	leucine rich repeat protein BspA family	1.936	2.864	1.861	1.022
EHI_048660	1	leucine rich repeat protein BspA family	0.976	0.925	1.202	0.773
EHI_049160	1	leucine rich repeat protein BspA family	3.809	2.757	3.254	1.453
EHI_051070	1	leucine rich repeat protein BspA family	2.5	1.72	3.985	0.513
EHI_051080	1	leucine rich repeat protein BspA family	1.296	1.461	1.607	0.927
EHI_053090	1	leucine rich repeat and phosphatase domain containing protein	0.932	1.907	1.978	1.37
EHI_062750	1	leucine rich repeat protein BspA family	1.418	1.051	1.586	1.127
EHI_063030	1	leucine rich repeat protein BspA family	0.993	0.78	1.002	0.89
EHI_068190	1	leucine-rich repeat containing protein	1.253	1.737	1.299	1.131
EHI_069190	1	leucine rich repeat protein BspA family	0.968	1.802	1.659	1.073
EHI_070230	1	leucine rich repeat protein BspA family	2.256	2.309	2.427	1.1
EHI_070330	1	leucine rich repeat protein BspA family	1.098	1.023	1.43	0.898
EHI_072070	1	leucine rich repeat protein BspA family	1.058	1.086	1.348	1.044
EHI_075960	1	leucine rich repeat protein BspA family	4.325	3.54	3.921	0.752
EHI_078170	1	leucine-rich repeat domain-containing protein	1.377	2.581	1.404	0.912
EHI_078570	1	leucine rich repeat protein BspA family	3.538	5.143	3.722	0.729
EHI_079970	1	leucine rich repeat protein BspA family	1.179	1.075	1.365	0.659
EHI_081720	1	leucine rich repeat protein phosphatase 2C domain containing protein	1.648	2.768	2.381	1.779
EHI_082060	1	leucine rich repeat protein BspA family	2.395	11.23	5.341	0.883
EHI_087420	1	leucine rich repeat protein phosphatase 2C domain containing protein	1.455	1.927	1.717	1.045
EHI_087890	1	leucine-rich repeat containing protein	9.167	4.866	13.028	0.626
EHI_093690	1	leucine-rich repeat containing protein	3.571	2.916	4.566	0.794
EHI_094080	1	leucine rich repeat protein BspA family	1.016	1.124	1.901	1.353
EHI_100700	1	leucine rich repeat protein BspA family	1.082	1.615	1.649	1.399
EHI_102380	1	leucine rich repeat protein BspA family	2.959	4.344	4.598	1.345
EHI_103140	1	leucine rich repeat protein BspA family	2.857	2.565	3.572	1.237
EHI_105230	1	leucine-rich repeat containing protein	3.292	1.765	4.237	0.768
EHI_110590	1	leucine rich repeat protein BspA family	1.663	1.272	1.731	0.709
EHI_110760	1	leucine rich repeat protein BspA family	2.104	2	1.824	0.892
EHI_111950	1	leucine rich repeat protein BspA family	1.079	1	1.242	1
EHI_111960	1	leucine rich repeat protein BspA family	1.676	4.091	1.794	0.843
EHI_112030	1	leucine rich repeat protein BspA family	2.601	4.399	3.321	0.885
EHI_112290	1	leucine rich repeat protein BspA family	4.11	5.862	5.172	0.981
EHI_119470	1	leucine rich repeat protein BspA family	3.432	10.177	3.983	1.126
EHI_120570	1	leucine rich repeat protein BspA family	13.123	19.414	14.234	1.569
EHI_122410	1	leucine rich repeat protein BspA family	2.779	3.817	4.392	2.237
EHI_123820	1	leucine rich repeat protein BspA family	5.679	3.796	5.375	1.4
EHI_127100	1	leucine rich repeat protein BspA family	2.906	8.448	3.599	1.32
EHI_127710	1	leucine rich repeat protein BspA family	1.404	0.953	1.52	0.717
EHI_128460	1	leucine rich repeat protein BspA family	5.491	5.994	3.361	1.058
EHI_131490	1	leucine rich repeat protein BspA family	1.037	0.994	0.964	0.913
EHI_134140	1	leucine rich repeat protein BspA family	4.806	2.323	4.793	1.118
EHI_137910	1	leucine rich repeat protein BspA family	6.118	3.795	5.336	1.104
EHI_139390	1	leucine rich repeat protein BspA family	1.322	1.011	1.288	1.048
EHI_139430	1	leucine rich repeat protein BspA family	2.913	1.36	2.533	0.891
EHI_139980	1	leucine-rich repeat containing protein	11.122	7.604	12.723	1.563
EHI_147680	1	leucine rich repeat protein BspA family	2.134	2.202	3.892	1.613
EHI_148460	1	leucine rich repeat protein BspA family	3.578	10.351	7.662	1.2
EHI_151330	1	leucine rich repeat protein BspA family	1.369	1.263	1.636	1.222
EHI_152950	1	leucine rich repeat protein BspA family	0.982	1.496	1.297	1.025
EHI_154170	1	leucine rich repeat protein BspA family	8.046	3.455	6.666	0.825
EHI_158630	1	leucine rich repeat protein phosphatase 2C domain containing protein	1.832	1.669	1.709	0.553
EHI_163960	1	leucine rich repeat protein BspA family	3.709	4.654	5.074	1.605
EHI_164460	1	leucine-rich repeat containing protein	1.641	3.418	1.849	1.167
EHI_166160	1	leucine rich repeat protein BspA family	1.086	1	1.086	1
EHI_173850	1	leucine rich repeat protein BspA family	1.306	1.263	1.078	1
EHI_176480	1	leucine rich repeat protein BspA family	5.267	6.517	6.909	2.174
EHI_183260	1	leucine-rich repeat containing protein	2.43	1.765	2.146	0.972
EHI_184260	1	leucine rich repeat protein BspA family	1.307	2.42	2.276	0.768
EHI_189090	1	leucine rich repeat protein BspA family	2.529	4.259	4.026	1.377
EHI_190890	1	leucine rich repeat protein BspA family	1.17	1	1.079	1
EHI_191510	1	leucine rich repeat protein BspA family	1.637	1.919	2.159	1.622
EHI_192250	1	leucine rich repeat protein BspA family	1.552	2.542	2.831	1.56
EHI_198630	1	leucine rich repeat protein BspA family	1.407	1.203	1.504	1.082
EHI_199270	1	leucine rich repeat protein BspA family	4.033	4.078	4.549	1.322
EHI_035930	2	leucine rich repeat and phosphatase domain containing protein	0.662	0.961	0.629	1.068
EHI_038810	2	leucine rich repeat protein BspA family	0.643	0.619	1.324	1.066
EHI_073580	2	leucine-rich repeat containing protein	0.478	0.415	0.594	1.191
EHI_073680	2	leucine-rich repeat containing protein	0.621	0.658	0.793	1.118
EHI_076850	2	leucine-rich repeat containing protein	0.934	0.422	1.167	1.334
EHI_077280	2	leucine rich repeat protein BspA family	0.723	0.511	1.17	1.184
EHI_088100	2	leucine rich repeat protein BspA family	0.735	0.608	0.676	0.802
EHI_095060	2	leucine rich repeat protein BspA family	0.456	1.013	0.514	1.098
EHI_107220	2	leucine rich repeat protein BspA family	0.698	0.926	1.218	1.453
EHI_111540	2	leucine-rich repeat containing protein	1.375	0.851	2.214	1.344
EHI_113990	2	leucine rich repeat protein BspA family	0.663	0.863	0.84	1.323
EHI_119950	2	leucine-rich repeat containing protein	0.442	0.525	0.517	1.105
EHI_129870	2	leucine rich repeat protein BspA family	1.035	0.893	1.38	1.599
EHI_153950	2	leucine rich repeat protein BspA family	0.766	0.797	1.033	0.981
EHI_165170	2	leucine rich repeat and phosphatase domain containing protein	0.688	0.434	0.705	1.012
EHI_167290	2	leucine rich repeat protein phosphatase 2C domain containing protein	0.825	1	0.989	1.401
EHI_177990	2	leucine-rich repeat containing protein	0.912	0.772	0.888	0.869
EHI_178020	2	leucine rich repeat protein phosphatase 2C domain containing protein	0.814	0.601	0.953	0.809
EHI_192600	2	leucine rich repeat protein BspA family	0.624	0.491	1.308	0.951
EHI_194290	2	leucine rich repeat protein BspA family	0.584	0.396	1.201	1.439
EHI_016240	3	leucine rich repeat protein BspA family	1	1.083	1	1
EHI_018840	3	leucine rich repeat protein BspA family	0.789	1.101	1.108	0.762
EHI_020090	3	leucine rich repeat protein BspA family	0.941	1.765	1.207	0.874
EHI_027680	3	leucine rich repeat protein BspA family	1.125	1.008	0.924	0.781
EHI_042230	3	leucine rich repeat protein phosphatase 2C domain containing protein	1.031	1.846	1.13	1.133
EHI_046800	3	leucine rich repeat protein BspA family	1.096	1.416	1	1
EHI_048850	3	leucine-rich repeat containing protein	0.829	1.159	1.016	0.816
EHI_050750	3	leucine rich repeat protein phosphatase 2C domain containing protein	0.682	1.266	0.818	1.139
EHI_051290	3	leucine rich repeat protein BspA family	0.986	1.177	0.842	0.883
EHI_054160	3	leucine rich repeat protein BspA family	1.06	1.976	1.357	1.269
EHI_064920	3	leucine rich repeat protein BspA family	1.365	1.701	1.433	1.048
EHI_066620	3	leucine rich repeat protein BspA family	1.11	1.177	1	1
EHI_070440	3	leucine rich repeat protein BspA family	1	1.14	1.315	1
EHI_084160	3	leucine rich repeat protein BspA family	0.952	2.053	2.049	0.967
EHI_099820	3	leucine rich repeat and phosphatase domain containing protein	1.147	1.288	0.976	0.911
EHI_105370	3	leucine rich repeat protein BspA family	0.753	1.693	1.042	0.814
EHI_106460	3	leucine rich repeat protein BspA family	1.357	1.277	1.079	1
EHI_109830	3	leucine-rich repeat containing protein	1.189	1.471	1.08	0.726
EHI_115500	3	leucine rich repeat protein BspA family	1.998	3.249	1.912	1.026
EHI_124470	3	leucine-rich repeat containing protein	0.829	1.248	0.817	0.887
EHI_134680	3	leucine-rich repeat containing protein	0.914	1.053	0.903	0.725
EHI_135480	3	leucine-rich repeat containing protein	0.781	1.421	1.273	0.753
EHI_137760	3	leucine rich repeat protein phosphatase 2C domain containing protein	1.385	1.702	1.272	1.245
EHI_140990	3	leucine rich repeat protein phosphatase 2C domain containing protein	0.858	2.113	0.94	1.136
EHI_141380	3	leucine-rich repeat containing protein	1.227	1.262	1.135	0.625
EHI_148530	3	leucine rich repeat protein BspA family	1.214	1.584	1.133	0.927
EHI_148650	3	leucine rich repeat and phosphatase domain containing protein	1.209	1.189	1.105	0.674
EHI_161300	3	leucine rich repeat protein BspA family	1.076	1.174	1	1
EHI_164620	3	leucine rich repeat protein	1.161	1.18	1.141	1.178
