# Supplementary material for: Enteric bacteria boost defences against oxidative stress in Entamoeba histolytica
Source: Sci Rep. 2018 Jun 13;8:9042. doi: 10.1038/s41598-018-27086-w (PMC5998147; doi:10.1038/s41598-018-27086-w)
Supplement: Supplementary file 9 — Table S8 [file 41598_2018_27086_MOESM9_ESM.xlsx]

## Sheet: Info
Enteric bacteria boost defences against oxidative stress in Entamoeba histolytica Hugo Varet, Yana Shaulov, Odile Sismeiro, Meirav Trebicz-Geffen, Rachel Legendre, Jean-Yves Coppée, Serge Ankri and Nancy Guillen Scientific Reports, 2018 Table S8 . Expression of E. histolytica's LRR encoding genes highly modulated in the presence of living bacteria and oxidative stress
We took in consideration the 10 most representative up regulated genes from each experiment. After removing duplicates, we considered 14 LRR proteins corresponding to the most significantly modulated genes. The amino acid sequence was submitted (i) to manual alignments to identify BspA and LRR motifs (see Supplementary information for Table 8 ) and (ii) in silico analysis to identify 2D protein d…

## Sheet: Sheet1
				Fold changes in OS and Bacteria
Gene ID	Cluster	UniProt ID	Description	E. coli	S. enterica	E. faecalis	L. acidophilus	LRR (repetitions)	Domain	SwissProt- 3DModel ID (%Similarity, %Coverage)
EHI_120570	1	C4M8W8	leucine rich repeat protein BspA family	13.123	19.414	14.234	1.569	LRR_5 (1)	L-Domain like	CSP, 4fs7.1.A (34, 92); TLR-3, 2a0z.1.A (30, 64)
EHI_139980	1	C4M956	leucine-rich repeat containing protein	11.122	7.604	12.723	1.563	LRR_CC (9)	L-Domain like	TLR-13, 4z0c.1.A (26,80); TLR-3, 2a0z.1.A (27,76)
EHI_087890	1	C4LXW8	leucine-rich repeat containing protein	9.167	4.866	13.028	0.626	LRR_TYP (14)	Typical LRR	LRR_receptorK, 5hyx.1.A (32, 99) TLR-7, 5gmf.1.A ( 31, 99) TLR-9, 3wpf.1.A (30, 99)
EHI_154170	1	C4M585	leucine rich repeat protein BspA family	8.046	3.455	6.666	0.825	LRR_5 (2)	L-Domain like	CSP, 4gt6.1.A (35, 64); TLR_9 3wpf.1.A (26,60)
EHI_137910	1	C4LZF2	leucine rich repeat protein BspA family	6.118	3.795	5.336	1.104	LRR_5 (1)	L-Domain like /SignalP	CSP, 4gt6.1.A ( 32, 29)
EHI_017710	1	C4M3F4	leucine rich repeat protein BspA family	5.912	4.721	5.337	1.023	LRR_5 (2)	L-Domain like	TLR-3, 3cig.1.A (28,90)
EHI_123820	1	C4M9Z2	leucine rich repeat protein BspA family	5.679	3.796	5.375	1.4	LRR_5 (2)	L-Domain like	TLR-4,5ijd.1.D (27, 76 ); CSP, 4fs7.1.A (36, 68)
EHI_128460	1	C4M9S0	leucine rich repeat protein BspA family	5.491	5.994	3.361	1.058	LRR_5 (1)	L-Domain like	CSP, 4gt6.1.A (36,56)
EHI_176480	1	B1N5R7	leucine rich repeat protein BspA family	5.267	6.517	6.909	2.174	LRR_5 (1)	L-Domain like	CSP,4oju.1.B (37,54)
EHI_134140	1	B1N5C3	leucine rich repeat protein BspA family	4.806	2.323	4.793	1.118	LRR_5 (1)	L-Domain like	CSP, 4fs7.1.A (36, 74); TLR-3, 3ciy.1.C (30, 73)
EHI_119470	1	C4M7X5	leucine rich repeat protein BspA family	3.432	10.177	3.983	1.126	LRR_5 (2)	L-Domain like	TLR-4, 2z63.1.A (28,75)
EHI_127100	1	C4LWY4	leucine rich repeat protein BspA family	2.906	8.448	3.599	1.32	LRR_5 (2)	L-Domain like	CSP, 4fs7.1.A (33,68); TLR-3, 3ciy.1.C (28,66)
EHI_112290	1	C4M7I0	leucine rich repeat protein BspA family	4.11	5.862	5.172	0.981	LRR_5 (2)	L-Domain like	CSP, 4fs7.1.A (35,74); TLR-4, 4g8a.1.A (28,69)
EHI_041470	1	C4MAG1	leucine rich repeat protein BspA family	3.123	5.452	3.453	1.627	LRR_5 (2)	L-Domain like	CSP, 4fs7.1.A (36,72); TLR-3, 3ciy.1.C (29,71)
Color Code
	commun as Top10 in the three bacterium Se, Ec and Ef						GENE ID	http://amoebadb.org
	commun as Top10 in two bacterium Ec and Ef						UniProt	http://www.uniprot.org
	commun as Top10 in two bacterium Se and Ec						SwissProt-3DModel	https://swissmodel.expasy.org
	exclusive to Top 10 Ec
	exclusive to Top 10 Se
	Identity InterPro or SMART
Leucine rich repeat 5 (LRR_5)			IPR026906
Leucine-rich repeat with cysteine (LRR_CC)			SM00367
Leucine rich repeat (LRR_TYP)			IPR001611
L-Domain like			IPR032675
PDB ID	Identification
2a0z.1.A	The molecular structure of toll-like receptor 3 ligand binding domain
3ciy.1.C	Mouse Toll-like receptor 3 ectodomain complexed with double-stranded RNA
3wpf.1.A	Crystal structure of mouse TLR9 (unliganded form)
4g8a.1.A	Crystal structure of human TLR4 polymorphic variant D299G and T399I in complex with MD-2 and LPS
4oju.1.B	Crystal structure of a leucine-rich repeat protein (BACCAP_00569) from Bacteroides capillosus
4fs7.1.A	Crystal structure of a leucine-rich repeat protein (BACOVA_04585) from Bacteroides ovatus
4gt6.1.A	Crystal structure of a leucine rich cell surface protein (FAEPRAA2165_01021) from Faecalibacterium prausnitzii
4z0c.1.A	Crystal structure of TLR13-ssRNA13 complex
5gmf.1.A	Crystal structure of monkey TLR7 in complex with guanosine and polyU
5hyx.1.A	Plant peptide hormone receptor RGFR1 in complex with RGF1
5ijd.1.D	The crystal structure of mouse TLR4/MD-2/lipid A complex
